# Supplementary material for: Visual setup of logical models of signaling and regulatory networks with ProMoT
Source: BMC Bioinformatics. 2006 Nov 17;7:506. doi: 10.1186/1471-2105-7-506 (PMC1665465; doi:10.1186/1471-2105-7-506)
Supplement: Additional File 2 — ProMoT's source. The source code of ProMoT is attached. ProMoT binaries, source, and ProMoT binaries plus all additional libraries (e.g. java) can be downloaded from ProMoT's web page (see Availability and requirements section). [file 1471-2105-7-506-S2.bz2]

Archive with 4,897 entries (4,565 files):
- Promot
- Promot/fdl
- Promot/fdl/bin
- Promot/fdl/bin/internationalallegroclenterpriseedition-70linuxx86jul320061639--linuxx86glibc22-i686
- Promot/fdl/doc
- Promot/fdl/doc/fdl-guide
- Promot/fdl/doc/fdl-guide/fdl-intro.tex
- Promot/fdl/doc/fdl-guide/screen-cstr.eps
- Promot/fdl/doc/fdl-guide/fdl-slot-propagation.tex
- Promot/fdl/doc/fdl-guide/outline.tex
- Promot/fdl/doc/fdl-guide/part-cstr.eps
- Promot/fdl/doc/fdl-guide/part-cstr.fig
- Promot/fdl/doc/fdl-guide/examples.lisp
- Promot/fdl/doc/fdl-guide/fdl-implementation.tex
- Promot/fdl/doc/fdl-guide/fdl.tex
- Promot/fdl/doc/fdl-guide/mycaption.sty
- Promot/fdl/doc/fdl-guide/mod.bib
- Promot/fdl/doc/fdl-guide/fdl-coupling.tex
- Promot/fdl/doc/fdl-guide/cstr-graphics.mdl
- Promot/fdl/doc/fdl-guide/fdl-part.tex
- Promot/fdl/doc/fdl-guide/fdl-slot-attributes.tex
- Promot/fdl/doc/fdl-guide/part-more-advanced.eps
- Promot/fdl/doc/fdl-guide/part-more-advanced.fig
- Promot/fdl/doc/fdl-guide/fdl-start.tex
- Promot/fdl/doc/fdl-guide/fdl-abstract.tex
- Promot/fdl/src
- Promot/fdl/src/weak-collection.lisp
- Promot/fdl/src/parameter-set.lisp
- Promot/fdl/src/deleted-class.lisp
- Promot/fdl/src/inheritance-test.lisp
- Promot/fdl/src/fdl-direct-slot-definition.lisp
- Promot/fdl/src/test-inheritance.lisp
- Promot/fdl/src/fdl-class.lisp
- Promot/fdl/src/fdl-test-case.lisp
- Promot/fdl/src/fdl-test-suite.lisp
- Promot/fdl/src/macros.lisp
- Promot/fdl/src/slot-path.lisp
- Promot/fdl/src/test-class.lisp
- Promot/fdl/src/standard-effective-slot-definition.lisp
- Promot/fdl/src/standard-method.lisp
- Promot/fdl/src/fdl-object.lisp
- Promot/fdl/src/standard-class.lisp
- Promot/fdl/src/fdl.system
- Promot/fdl/src/slot-editing-test.lisp
- Promot/fdl/src/generics.lisp
- Promot/fdl/src/fdl-slot-definition-mixin.lisp
- Promot/fdl/src/fdl-effective-slot-definition.lisp
- Promot/fdl/src/utils.lisp
- Promot/fdl/src/class.lisp
- Promot/fdl/src/package.lisp
- Promot/fdl/src/parameter-test.lisp
- Promot/fdl/src/class-test.lisp
- Promot/fdl/BUGS
- Promot/fdl/TODO
- Promot/fdl/test
- Promot/fdl/test/inherit-test.fdl
- Promot/fdl/test/tank.fdl
- Promot/fdl/test/parameter-test.fdl
- Promot/fdl/test/test.lisp
- Promot/fdl/Makefile
- Promot/fdl/VERSIONS
- Promot/fdl/fdl-config.lisp.in
- Promot/fdl/config.status
- Promot/fdl/README
- Promot/fdl/confcheck
- Promot/fdl/configure
- Promot/fdl/fasl.made
- Promot/fdl/configure.ac
- Promot/fdl/config.log
- Promot/fdl/config
- Promot/fdl/config/lisp.m4
- Promot/fdl/config/config.guess
- Promot/fdl/config/install-sh
- Promot/fdl/config/install.sh
- Promot/fdl/config/config.sub
- Promot/fdl/config/general.m4
- Promot/fdl/config/java.m4
- Promot/fdl/config/bootstrap
- Promot/fdl/Makefile.in
- Promot/fdl/VERSION
- Promot/fdl/fdl-config.lisp
- Promot/fdl/load-fdl.lisp
- Promot/xml
- Promot/xml/bin
- Promot/xml/bin/acl7fasl
- Promot/xml/bin/acl7fasl/code
- Promot/xml/bin/acl7fasl/code/base
- Promot/xml/bin/acl7fasl/code/xparser
- Promot/xml/bin/acl7fasl/code/xparser/conditions
- Promot/xml/bin/acl7fasl/code/xparser/conditions/codec
- Promot/xml/bin/acl7fasl/code/patch
- Promot/xml/bin/acl7fasl/code/xquerydatamodel
- Promot/xml/bin/acl7fasl/code/xquerydatamodel/conditions
- Promot/xml/bin/acl7fasl/code/xquerydatamodel/conditions/node
- Promot/xml/bin/acl7fasl/code/xquerydatamodel/conditions/names
- Promot/xml/bin/acl7fasl/code/xquerydatamodel/conditions/model
- Promot/xml/bin/acl7fasl/code/atn-parser
- Promot/xml/bin/acl7fasl/code/atn-parser/clifs
- Promot/xml/bin/acl7fasl/code/atn-lib
- Promot/xml/bin/acl7fasl/demos
- Promot/xml/bin/acl7fasl/demos/saxandsoap
- Promot/xml/bin/acl7fasl/library
- Promot/xml/bin/acl7fasl/library/de
- Promot/xml/bin/acl7fasl/library/de/setf
- Promot/xml/bin/acl7fasl/library/de/setf/utility
- Promot/xml/bnf
- Promot/xml/bnf/xml-grammar.bnf
- Promot/xml/bnf/html-grammar.bnf
- Promot/xml/bnf/xpath-grammar.bnf
- Promot/xml/bnf/xql-grammar-WD-20010215.bnf
- Promot/xml/bnf/xql-grammar.bnf
- Promot/xml/sys
- Promot/xml/sys/site
- Promot/xml/sys/site/ README.txt
- Promot/xml/code
- Promot/xml/code/base
- Promot/xml/code/base/conditions.lisp
- Promot/xml/code/base/tokenizer.lisp
- Promot/xml/code/base/parameters.lisp
- Promot/xml/code/base/www-utils-ersatz.lisp
- Promot/xml/code/base/vector-stream.lisp
- Promot/xml/code/base/release.lisp
- Promot/xml/code/base/parsetable.lisp
- Promot/xml/code/base/cllib.lisp
- Promot/xml/code/base/utils.lisp
- Promot/xml/code/base/package.lisp
- Promot/xml/code/xparser
- Promot/xml/code/xparser/xml-operators.lisp
- Promot/xml/code/xparser/conditions
- Promot/xml/code/xparser/conditions/codec
- Promot/xml/code/xparser/conditions/codec/conditions.lisp
- Promot/xml/code/xparser/xml-tokenizer.lisp
- Promot/xml/code/xparser/xml-writer.lisp
- Promot/xml/code/xparser/xml-stream-coding.lisp
- Promot/xml/code/xparser/xml-processing-instruction.lisp
- Promot/xml/code/xparser/xml-parser.lisp
- Promot/xml/code/xparser/xml-readers.lisp
- Promot/xml/code/xparser/xml-constructors.lisp
- Promot/xml/code/xparser/xml-printer.lisp
- Promot/xml/code/xparser/xml-parameters.lisp
- Promot/xml/code/patch
- Promot/xml/code/patch/cmucl.lisp
- Promot/xml/code/patch/ README.txt
- Promot/xml/code/xquerydatamodel
- Promot/xml/code/xquerydatamodel/xsd-types.lisp
- Promot/xml/code/xquerydatamodel/conditions
- Promot/xml/code/xquerydatamodel/conditions/node
- Promot/xml/code/xquerydatamodel/conditions/node/conditions.lisp
- Promot/xml/code/xquerydatamodel/conditions/names
- Promot/xml/code/xquerydatamodel/conditions/names/conditions.lisp
- Promot/xml/code/xquerydatamodel/conditions/model
- Promot/xml/code/xquerydatamodel/conditions/model/conditions.lisp
- Promot/xml/code/xquerydatamodel/xqdm-validation.lisp
- Promot/xml/code/xquerydatamodel/xqdm-parameters.lisp
- Promot/xml/code/xquerydatamodel/xqdm-operators.lisp
- Promot/xml/code/xquerydatamodel/node-path-walk.lisp
- Promot/xml/code/xquerydatamodel/xqdm-namespaces.lisp
- Promot/xml/code/xquerydatamodel/xqdm-character-classes.lisp
- Promot/xml/code/xquerydatamodel/xqdm-classes.lisp
- Promot/xml/code/xquerydatamodel/xqdm-graph.lisp
- Promot/xml/code/xquerydatamodel/xqdm-walk.lisp
- Promot/xml/code/xquerydatamodel/xqdm-walk-accessors.lisp
- Promot/xml/code/xquerydatamodel/qname-resolution.lisp
- Promot/xml/code/atn-parser
- Promot/xml/code/atn-parser/conditions.lisp
- Promot/xml/code/atn-parser/atn-runtime.lisp
- Promot/xml/code/atn-parser/clifs
- Promot/xml/code/atn-parser/clifs/inference-system-classes.lisp
- Promot/xml/code/atn-parser/clifs/inference-units.lisp
- Promot/xml/code/atn-parser/clifs/README.htm
- Promot/xml/code/atn-parser/atn-regex.lisp
- Promot/xml/code/atn-parser/atn-parameters.lisp
- Promot/xml/code/atn-parser/ebnf-tokenizer.lisp
- Promot/xml/code/atn-parser/ebnf-grammar.atn
- Promot/xml/code/atn-parser/ebnf-to-atn-translator.lisp
- Promot/xml/code/atn-parser/README.htm
- Promot/xml/code/atn-parser/atn-macro-to-canonic-form.lisp
- Promot/xml/code/atn-parser/atn-classes.lisp
- Promot/xml/code/atn-parser/atn-lisp-compiler.lisp
- Promot/xml/code/atn-parser/atn-macros.lisp
- Promot/xml/code/atn-lib
- Promot/xml/code/atn-lib/ README.txt
- Promot/xml/code/atn-lib/xml-grammar.lisp
- Promot/xml/demos
- Promot/xml/demos/rdf
- Promot/xml/demos/rdf/rdf-inline-parser.lisp
- Promot/xml/demos/rdf/rdf.lisp
- Promot/xml/demos/rdf/rdf-dom-parser.lisp
- Promot/xml/demos/sax
- Promot/xml/demos/sax/null-construction-context.lisp
- Promot/xml/demos/sax/sax-construction-context.lisp
- Promot/xml/demos/graphs
- Promot/xml/demos/graphs/xhtmlHtmlDTD.dot
- Promot/xml/demos/graphs/test-xqdm-graph.lisp
- Promot/xml/demos/graphs/channelDOM.dot
- Promot/xml/demos/graphs/channelDTD.dot
- Promot/xml/demos/graphs/L1Qnames.dot
- Promot/xml/demos/graphs/emailDOM.dot
- Promot/xml/demos/graphs/emailDTD.dot
- Promot/xml/demos/graphs/xmlSpecDTD.dot
- Promot/xml/demos/graphs/L0Qnames.dot
- Promot/xml/demos/graphs/xqdm-graph.lisp
- Promot/xml/demos/.ds_store
- Promot/xml/demos/saxandsoap
- Promot/xml/demos/saxandsoap/simple-soap.lisp
- Promot/xml/demos/saxandsoap/test-sax-soap.lisp
- Promot/xml/demos/saxandsoap/TODO.htm
- Promot/xml/demos/saxandsoap/empty-consumer.lisp
- Promot/xml/demos/saxandsoap/soap-1.xml
- Promot/xml/demos/saxandsoap/soap-test-2.xml
- Promot/xml/demos/saxandsoap/null-construction-context.lisp
- Promot/xml/demos/saxandsoap/simple-xml.lisp
- Promot/xml/demos/saxandsoap/sax-construction-context.lisp
- Promot/xml/demos/saxandsoap/README.htm
- Promot/xml/demos/saxandsoap/system-isc.lisp
- Promot/xml/demos/saxandsoap/sysdcl.lisp
- Promot/xml/demos/saxandsoap/sax-basics.lisp
- Promot/xml/demos/saxandsoap/sax-package.lisp
- Promot/xml/tests
- Promot/xml/tests/xml
- Promot/xml/tests/xml/lisp.dtd
- Promot/xml/tests/xml/lisp.xml
- Promot/xml/tests/xml/xsl.dtd
- Promot/xml/tests/xml/hellons.xml
- Promot/xml/tests/xml/email.dtd
- Promot/xml/tests/xml/email.xml
- Promot/xml/tests/xml/old-testament.dtd
- Promot/xml/tests/xml/aramaic.dtd
- Promot/xml/tests/xml/cmscq.xml
- Promot/xml/tests/xml/shakespeare.dtd
- Promot/xml/tests/xml/hello.xml
- Promot/xml/tests/xml/LIBRARY1.xml
- Promot/xml/tests/xml/real-mini-aleph-het.xml
- Promot/xml/tests/xml/hellonsdtd.xml
- Promot/xml/tests/xml/channel.dtd
- Promot/xml/tests/xml/channel.xml
- Promot/xml/tests/xquerydatamodel
- Promot/xml/tests/xquerydatamodel/model.lisp
- Promot/xml/tests/implementation
- Promot/xml/tests/implementation/cmucl-18e+
- Promot/xml/tests/implementation/cmucl-18e+/cl-xml-0-949-20030406.txt
- Promot/xml/tests/implementation/openmcl-0-13-3
- Promot/xml/tests/implementation/openmcl-0-13-3/cl-xml-0-949-20030406.txt
- Promot/xml/tests/implementation/lispworks-4-2
- Promot/xml/tests/implementation/lispworks-4-2/cl-xml-0-949-20030406.txt
- Promot/xml/tests/implementation/lispworks-4-3
- Promot/xml/tests/implementation/lispworks-4-3/cl-xml-0-949-20030406.txt
- Promot/xml/tests/implementation/mcl-5-0b
- Promot/xml/tests/implementation/mcl-5-0b/cl-xml-0-949-20030406.txt
- Promot/xml/tests/implementation/acl-5-0-1
- Promot/xml/tests/implementation/acl-5-0-1/cl-xml-0-949-20030406.txt
- Promot/xml/tests/parser
- Promot/xml/tests/parser/oasis.lisp
- Promot/xml/tests/parser/document-internal.lisp
- Promot/xml/tests/parser/namespaces.lisp
- Promot/xml/tests/parser/document-specialized.lisp
- Promot/xml/tests/parser/document-external.lisp
- Promot/xml/tests/parser/bom.lisp
- Promot/xml/tests/parser/validation.lisp
- Promot/xml/tests/parser/qnames.lisp
- Promot/xml/tests/xquery
- Promot/xml/tests/xquery/1-8-PARTS
- Promot/xml/tests/xquery/1-8-PARTS/parttree.dtd
- Promot/xml/tests/xquery/1-8-PARTS/partlist.xml
- Promot/xml/tests/xquery/1-8-PARTS/Q1.xql
- Promot/xml/tests/xquery/1-4-R
- Promot/xml/tests/xquery/1-4-R/Q1.xql
- Promot/xml/tests/xquery/1-4-R/Q2.xql
- Promot/xml/tests/xquery/1-4-R/Q3.xql
- Promot/xml/tests/xquery/1-4-R/Q4.xql
- Promot/xml/tests/xquery/1-4-R/Q5.xql
- Promot/xml/tests/xquery/1-4-R/Q6.xql
- Promot/xml/tests/xquery/1-4-R/Q7.xql
- Promot/xml/tests/xquery/1-4-R/Q8.xql
- Promot/xml/tests/xquery/1-4-R/Q9.xql
- Promot/xml/tests/xquery/1-4-R/items.xml
- Promot/xml/tests/xquery/1-4-R/Q10.xql
- Promot/xml/tests/xquery/1-4-R/Q11.xql
- Promot/xml/tests/xquery/1-4-R/Q12.xql
- Promot/xml/tests/xquery/1-4-R/Q13.xql
- Promot/xml/tests/xquery/1-4-R/Q14.xql
- Promot/xml/tests/xquery/1-4-R/Q15.xql
- Promot/xml/tests/xquery/1-4-R/Q16.xql
- Promot/xml/tests/xquery/1-4-R/Q17.xql
- Promot/xml/tests/xquery/1-4-R/Q18.xql
- Promot/xml/tests/xquery/1-4-R/Q5b.xql
- Promot/xml/tests/xquery/1-4-R/bids.xml
- Promot/xml/tests/xquery/1-4-R/users.xml
- Promot/xml/tests/xquery/1-7-NS
- Promot/xml/tests/xquery/1-7-NS/Q1.xql
- Promot/xml/tests/xquery/1-7-NS/Q2.xql
- Promot/xml/tests/xquery/1-7-NS/Q3.xql
- Promot/xml/tests/xquery/1-7-NS/Q4.xql
- Promot/xml/tests/xquery/1-7-NS/Q5.xql
- Promot/xml/tests/xquery/1-7-NS/Q6.xql
- Promot/xml/tests/xquery/1-7-NS/Q7.xql
- Promot/xml/tests/xquery/1-7-NS/Q8.xql
- Promot/xml/tests/xquery/1-7-NS/AuctionWatchList.dtd
- Promot/xml/tests/xquery/1-7-NS/AuctionWatchList.xml
- Promot/xml/tests/xquery/1-7-NS/record.dtd
[truncated: 4,597 more entries]
