# Supplementary material for: Visual setup of logical models of signaling and regulatory networks with ProMoT
Source: BMC Bioinformatics. 2006 Nov 17;7:506. doi: 10.1186/1471-2105-7-506 (PMC1665465; doi:10.1186/1471-2105-7-506)
Supplement: Additional File 2 — ProMoT's source. The source code of ProMoT is attached. ProMoT binaries, source, and ProMoT binaries plus all additional libraries (e.g. java) can be downloaded from ProMoT's web page (see Availability and requirements section). [file 1471-2105-7-506-S2.bz2 › Promot/fdl/doc/fdl-guide/fdl-intro.tex]

% ====================================================================
%  FDL Data Model and Programmer's Guide
% --------------------------------------------------------------------
%  Frank Traenkle
%  ISR, Universitaet Stuttgart
%  Jan. 1997
% ====================================================================

% ====================================================================
\section{Introduction}

{\FDL} (\textbf{F}rame \textbf{D}efinition \textbf{L}anguage) is a
frame language for an object-oriented modeling of real-world entities.
%
{\FDL} is specifically designed for implementing the knowledge base of
{\PROMOT} (\textbf{Pro}cess \textbf{Mo}deling \textbf{T}ool), which is
a modeling tool for the object-oriented and equation-based modeling of
chemical processes for the simulation environment {\DIVA}
\cite{traenkle:97:1,traenkle:97:3}.
%
{\PROMOT} users define modeling entities in the model definition
language {\MDL}.
%
On reading {\MDL} commands, the {\MDL} interpreter of {\PROMOT}
translates each {\MDL} command to a {\FDL} command and maps each
modeling entity to a {\FDL} class.

{\FDL} is not limited to knowledge representation and processing in
the chemical engineering area, but can also be used for implementing
knowledge-based systems in other application domains.
%
Its outstanding feature is the support of composite and component
frames (containers and parts) and their part-whole relations.
%
Containers are encapsulated frames, whose parts are concealed from the
outside.
%
Parts are inherited from more general containers to more special
containers and can be specialized locally.

Part-of relations are vertical part-whole relations \cite{artale:96:1}
between frames on distinct hierarchical aggregation levels.
%
In contrast to vertical part-whole relations, horizontal part-whole
relations describe relationships of parts on the same aggregation
level.
%
The only horizontal part-whole relation available in {\FDL} is the
coupling relation.
%
It is used for the representation of 1:1-relations between terminals
in {\PROMOT} \cite{traenkle:97:3}.

The representation of part-of relations is limited to their structure.
%
The implementation of behavior, of different types of part-of
relations \cite{winston:87}, or transitive closures on part-of
relations is up to the application programmer.
%
(S)he has to attach her/his own appropriate methods to the classes in
her/his application.

{\FDL} is implemented as an object-oriented {\CLOS} program by using
the Metaobject Protocol \cite{kiczales:91}.
%
It modifies {\CLOS} on the metalevel and thus extends {\CLOS} classes
and instances on the baselevel \cite{rathke:96:2,zimmermann:96}.
%
{\FDL} provides own commands for defining classes and instances on the
baselevel.
%
The {\FDL} command for class definition extends the {\CLOS} command
\texttt{defclass} by additional command and slot keywords.
%
{\FDL} commands and {\CLOS} commands can be used interchangeably.
%
For example, methods are attached to {\FDL} classes with the {\CLOS}
command \texttt{defmethod}.

This document is a programmer's guide to {\FDL}.
%
It defines both the object-oriented data model and the
programmer's interface of {\FDL}.
%
A strong prerequisite for reading this document is a good
understanding of object-oriented modeling or programming as well as
programming experiences in {\CLOS}.
%
Please refer to literature like \cite{booch:94} and
\cite{keene:89,winstonhorn:89}.


% --------------------------------------------------------------------
\subsection{Frames}

In our notion, a \emph{frame} is either a class\footnote{Synonyms:
  class of individuals, object class} or an
instance\footnote{Synonyms: class instance, object, individual}.
%
A frame represents some real-world individual or class of individuals
in {\FDL}.
%
In {\FDL}, a frame, either class or instance, is represented as a
set of \emph{part slots} and \emph{property slots}.
%
%In the words of \cite{artale:96:1}, part slots are \emph{meronymic}
%attributes and property slots are \emph{non-meronymic attributes}.

The classes in {\FDL} are organized in \emph{specialization} and
\emph{aggregation hierarchies}.
%
The specialization hierarchy follows from the \emph{is-a relations} between
classes.
%
Like in {\CLOS}, a class may be defined as a subclass of one or more
superclasses (multiple inheritance).
%
Between this class and its superclasses is-a relations are
established.
%
In contrast, the aggregation hierarchy follows from the \emph{part-of
  relations} between the classes, as outlined in the following
section.

\subsubsection{Part Slots}

A frame may consist of other frames.
%
In this case, the containing frame is called the
\emph{container}\footnote{Synonyms: whole, composite frame} and the
contained frames the \emph{parts}\footnote{Synonyms: components,
  component frames}.
%
The \emph{part-of relations} between the container and its parts are
represented by the part slots of the container.
%
This is an implicit approach for representing part-of relations
\cite{artale:96:1}.
%
A major advantage of the implicit approach over the explicit approach
is the encapsulation of the container.
%
A further advantage is the simple access to parts via slot paths
across several aggregation levels.

\subsubsection{Property Slots}

Whereas part slots attach parts to the frame in part-of relations,
property slots describe the intrinsic characteristics of the frame,
such as its name, color, weight, its aggregate state (liquid, gas,
solid), or its spatial resolution (lumped, distributed).

% --------------------------------------------------------------------
\subsection{Introductory Examples}

\subsubsection{Bicycle} \label{C:intro-bicycle}

Consider the following informal representation of a bicycle that
mainly consists of two wheels and a bicycle frame\footnote{Please
  distinguish between \emph{bicycle frame} and \emph{FDL frame}.}:

\begin{tabular}{lll}
  \texttt{bicycle} & \texttt{color:}  & \VAL{blue}\\
  & \texttt{weight:} & \VAL{10.8 kg}\\
  & \texttt{w1:}     & \texttt{rear-wheel}\\
  & \texttt{w2:}     & \texttt{front-wheel}\\
  & \texttt{f:}      & \texttt{bicycle-frame}
\end{tabular}

This bicycle has two property slots (\texttt{color} and
\texttt{weight}) and three part slots (\texttt{w1}, \texttt{w2}, and
\texttt{f}) that contain the frames \texttt{rear-wheel},
\texttt{front-wheel} and \texttt{bicycle-frame} as parts, respectively.
%
The representation of this bicycle as a class in {\FDL} looks like
this:

\begin{verbatim}
(define-fdl-class bicycle ()
  ((color :reader color :initform "blue")
   (weight :reader weight :initform "10.8 kg")
   (w1 :is-a rear-wheel)
   (w2 :is-a front-wheel)
   (f :is-a bicycle-frame)))
\end{verbatim}

The property slots \texttt{color} and \texttt{weight} are defined as
regular {\CLOS} slots.
%
For their definition the standard {\CLOS} slot keywords
\texttt{:reader} and \texttt{:initform} are used.
%
However, for a definition of the part slots \texttt{w1}, \texttt{w2}
and \texttt{f} the non-standard keyword \texttt{:is-a} is used.
%
It attaches the yet to be defined classes \texttt{rear-wheel},
\texttt{front-wheel} and \texttt{bicycle-frame} as parts to the class
\texttt{bicycle}.

%
\subsubsection{Continuous Stirred Tank Reactor (CSTR)}  \label{C:intro-cstr}

Part-whole relations are not limited to sophisticated mechanical
systems, such as bicycles.
%
They are also found in process units in chemical engineering.
%
Let us consider a continuous stirred tank reactor (CSTR)  that only
consists of one sub-device~--- a reaction phase.
%
We assume this phase to be a lumped-parameter system and to be of
liquid state.
%
Then an informal representation of the CSTR may look like this:

\begin{tabular}{lll}
  \texttt{cstr} & \texttt{spatial-resolution:}  & \VAL{lumped}\\
  & \texttt{aggregate-state:} & \VAL{liquid}\\
  & \texttt{rph:}     & \texttt{reaction-phase}
\end{tabular}

Please note the similarities to the bicycle example above.
%
The CSTR has the property slots \texttt{spatial-resolution} and 
\texttt{aggregate-state} and the part slot \texttt{rph}.
%
The following expression defines the CSTR as a class in {\FDL} under
the assumption that the class \texttt{reaction-phase} is defined
elsewhere:

\begin{verbatim}
(define-fdl-class cstr ()
  ((spatial-resolution :reader spatial-resolution :initform "lumped")
   (aggregate-state :reader aggregate-state :initform "liquid")
   (rph :is-a reaction-phase)))
\end{verbatim}

%
\subsubsection{The Color of the Bicycle} \label{C:intro-bicycle-ext}

Now we would like to extend the bicycle example.
%
Suppose that the class \texttt{bicycle-frame} has the property slot
\texttt{color}, which contains the color of the bicycle frame.
%
Further suppose that the color of the bicycle is mainly determined by
the color of its frame.
%
In {\FDL} the frame color can be automatically propagated to the
bicycle color by \emph{slot propagation}:

\begin{verbatim}
(define-fdl-class bicycle ()
  ((color :is-eq-to (f color))
   (weight :reader weight :initform "10.8 kg")
   (w1 :is-a rear-wheel)
   (w2 :is-a front-wheel)
   (f :is-a bicycle-frame)))
\end{verbatim}

The class definition of \texttt{bicycle-frame} may look like this:

\begin{verbatim}
(define-fdl-class bicycle-frame ()
  ((color :reader color :initform "blue")
   (material :reader material :initform "aluminum")))
\end{verbatim}

%
\subsubsection{The Inlet and the Outlet of the CSTR} \label{C:intro-cstr-ext}

Slot propagation is not limited to property slots.
%
It also works with part slots.
%
Let us assume that the reaction phase has one inlet for the reaction
feed and one outlet for the reaction products:

\begin{verbatim}
(define-fdl-class reaction-phase ()
  ((in :is-a terminal)
   (out :is-a terminal)))
\end{verbatim}

The class \texttt{terminal} representing both inlets and outlets may
be defined as

\begin{verbatim}
(define-fdl-class terminal ()
  ((flow-direction :reader flow-direction)))
\end{verbatim}

We would like to state the fact that the inlet and the outlet of the
CSTR are identical to the inlet and the outlet of its reaction phase.
%
Again we use slot propagation and define the inlet and the outlet as
\emph{weak parts} of the CSTR:

\begin{verbatim}
(define-fdl-class cstr ()
  ((spatial-resolution :reader spatial-resolution :initform "lumped")
   (aggregate-state :reader aggregate-state :initform "liquid")
   (rph :is-a reaction-phase)
   (rin :is-eq-to (rph in))
   (rout :is-eq-to (rph out))))
\end{verbatim}

The inlet and the outlet are \emph{owned} by the class
\texttt{reaction-phase}, i.\,e., they are \emph{strong parts} of
\texttt{reaction-phase}.
%
The class \texttt{cstr} only \emph{uses} the inlet and the outlet that
are stored in the strong part slots \texttt{in} and \texttt{out} of
the class \texttt{reaction-phase}.

% --------------------------------------------------------------------
\subsection{Organization}

In \SECTION{part} the most relevant extensions of {\FDL} to
{\CLOS} are discussed: parts, containers and part-of relations.
%
The already introduced examples are further investigated and extended.

\SECTION{coupling} describes the horizontal part-whole relations
that are used to couple terminals in {\PROMOT}.

For defining weak parts, the general concept of slot propagation is
adopted, which will be closer looked at in \SECTION{slot-propagation}.

Another extension of {\FDL} to {\CLOS} is the introduction of slot
attributes.
%
Slot attributes are key-value pairs, which are attached to slots, to
represent additional slot values.
%
They are useful for implementing subtypes of the generalized vertical
part-whole relation (refer to the introduction of \SECTION{part}).
%
The formulation of slot attributes and access mechanisms are presented
in \SECTION{slot-attributes}.

%Implementation details including a short introduction to the meta-level
%and baselevel of {\FDL} are given in \SECTION{implementation}.

\endinput

%%% Local Variables: 
%%% mode: latex
%%% TeX-master: "fdl"
%%% End: 
