# Supplementary material for: Visual setup of logical models of signaling and regulatory networks with ProMoT
Source: BMC Bioinformatics. 2006 Nov 17;7:506. doi: 10.1186/1471-2105-7-506 (PMC1665465; doi:10.1186/1471-2105-7-506)
Supplement: Additional File 2 — ProMoT's source. The source code of ProMoT is attached. ProMoT binaries, source, and ProMoT binaries plus all additional libraries (e.g. java) can be downloaded from ProMoT's web page (see Availability and requirements section). [file 1471-2105-7-506-S2.bz2 › Promot/fdl/doc/fdl-guide/fdl-slot-propagation.tex]

% ====================================================================
%  FDL Data Model and Programmer's Guide
% --------------------------------------------------------------------
%  Frank Traenkle
%  ISR, Universitaet Stuttgart
%  Jan. 1997
% ====================================================================


% ====================================================================
\section{Slot Propagation} \label{C:slot-propagation}

Slot propagation can be used
%
\begin{itemize}
\item to define the value of a property slot to be equal to the value
  of a different property slot,
\item to define a weak part slot.
\end{itemize}

Let us take a look again at the bicycle example in
\SECTION{intro-bicycle-ext}:
%
\begin{verbatim}
(define-fdl-class bicycle ()
  ((color :is-eq-to (f color))
   (weight :reader weight :initform "10.8 kg")
   (w1 :is-a rear-wheel)
   (w2 :is-a front-wheel)
   (f :is-a frame)))

(define-fdl-class frame ()
  ((color :accessor color :initform "blue")
   (material :reader material :initform "aluminum")))
\end{verbatim}
%
If we instantiate the class \texttt{bicycle} and write the instance to
the symbol \texttt{b} by
%
\begin{verbatim}
(setq b (make-fdl-instance 'bicycle))
\end{verbatim}
%
then we can access the color of the bicycle by evaluating
\texttt{(color b)}.
%
During this evaluation,
%
\begin{itemize}
\item {\FDL} first accesses the part slot \texttt{f} of the bicycle
  \texttt{b},
\item then the property slot \texttt{color} of this bicycle frame
\end{itemize}
%
according to the slots in the slot path \texttt{(f color)}.
%
The slot value is taken \emph{from} the slot \texttt{color} of the
bicycle frame and is propagated \emph{to} the slot \texttt{color} of
the bicycle.

Slot propagation is a unidirectional, asymmetric mapping.
%
If we change the value of the slot \texttt{color} of the bicycle frame
by
%
\begin{verbatim}
(setf (color (f b)) 'red)
\end{verbatim}
%
then \texttt{(color b)} returns \texttt{red}.
%
In contrast, if we change the value of the slot \texttt{color} of the
bicycle, then the slot \texttt{color} of the bicycle frame is not
affected.

A slot path is a list of slot names.
%
All slots except for the last one must be part slots or backpointers
to strong containers (\texttt{parent}, see \SECTION{backpointers}).
%
The last one can either be a part slot (strong or weak), a
backpointer, or a property slot.

% --------------------------------------------------------------------
\subsection{Inheritance of Slot Propagation}

Since slot propagation of property slots is implemented by {\CLOS}
readers, the (multiple) inheritance of slot propagation is identical
to the inheritance of {\CLOS} methods \cite{steele:90}.
%
Please refer to \SECTION{part-inheritance} for a discussion of the
inheritance of weak part slots.

\endinput

%%% Local Variables: 
%%% mode: latex
%%% TeX-master: "fdl"
%%% End: 
