# Supplementary material for: Visual setup of logical models of signaling and regulatory networks with ProMoT
Source: BMC Bioinformatics. 2006 Nov 17;7:506. doi: 10.1186/1471-2105-7-506 (PMC1665465; doi:10.1186/1471-2105-7-506)
Supplement: Additional File 2 — ProMoT's source. The source code of ProMoT is attached. ProMoT binaries, source, and ProMoT binaries plus all additional libraries (e.g. java) can be downloaded from ProMoT's web page (see Availability and requirements section). [file 1471-2105-7-506-S2.bz2 › Promot/fdl/doc/fdl-guide/outline.tex]

% ====================================================================
%  Frame Definition Language FDL
% --------------------------------------------------------------------
%  Frank Traenkle
%  ISR, Universitaet Stuttgart
%  Nov. 1997
% ====================================================================

\newcommand{\VERSION}{0.4.2}
\newcommand{\PROMOT}{\textsc{ProMoT}}
\newcommand{\MDL}{\textsc{Mdl}}
\newcommand{\FDL}{\textsc{Fdl}}
\newcommand{\DIVA}{\textsc{Diva}}
\newcommand{\FT}{\textsc{FrameTalk}}
\newcommand{\CLOS}{\textsc{Clos}}
\newcommand{\CLIM}{\textsc{Clim}}
\newcommand{\LISP}{\textsc{Lisp}}
\newcommand{\EMACS}{\textsc{Emacs}}
\newcommand{\CG}{Code-Generator}
\newcommand{\OBJ}[1]{\texttt{"#1"}}
\newcommand{\SLOT}[1]{\texttt{#1}}
\newcommand{\ATTR}[1]{\texttt{:#1}}
\newcommand{\VAL}[1]{\texttt{"#1"}}
\newcommand{\QUOTE}{"}

\newcommand{\SECTION}[1]{Section~\ref{C:#1}}
\newcommand{\BF}{\mathbf}
\newcommand{\FIG}[1]{Figure~\ref{F:#1}}
\newcommand{\EQ}[1]{(\ref{E:#1})}


% --------------------------------------------------------------------
\documentclass[a4paper,10pt]{article}
\usepackage{geometry,latexsym,times}

\geometry{left=20mm, right=20mm, top=20mm, bottom=20mm}

\pagestyle{headings}
%\setcounter{tocdepth}{1}
\renewcommand\topfraction{0.9}

\setlength{\parindent}{0mm}
\setlength{\parskip}{0.5em}

\title{
  The Frame Definition Language {\FDL}\\
  Its Object-Oriented Data Model and Programmer's Guide\\
  Outline
  }
\author{
  Frank Tr{\"a}nkle\\
  {\small Institut f{\"u}r Systemdynamik und Regelungstechnik}\\
  {\small Universit{\"a}t Stuttgart, Pfaffenwaldring 9, 70550
    Stuttgart, Germany}\\
  {\small Tel.: +49 (0)711 685-6569, Fax: +49 (0)711 685-6371, 
    E-mail: traenkle@isr.uni-stuttgart.de}
  }

\def\BibliographyTextsize{\normalfont}
\def\BibliographyItemsep{0mm}
\bibliographystyle{plain2}

% --------------------------------------------------------------------
\begin{document}

\maketitle

% --------------------------------------------------------------------
\section{Outline}

\subsection{Title}
A Frame Language for Modeling Chemical Processes with Part-Of Relations

\subsection{Objectives:}
\begin{itemize}
\item identify our
  \begin{itemize}
  \item objects (according to Franconi)
  \item part-of relations
  \item is-a relations
  \end{itemize}
\item explain behavior:
  \begin{itemize}
  \item the behavior is defined by methods that operate on the
    attributes
  \item the behavior depends on the application
  \end{itemize}
\end{itemize}

% -------------------------------------------------------------------
\section{Introduction}
\begin{itemize}
\item {\FDL}: frame language for 
  \begin{itemize}
  \item object-oriented modeling of real-world entities
  \item implementation of knowledge bases
  \item specifically designed for implementation of composite and
    component objects and their part-whole relations
  \item designed for implementing the Model Definition Language {\MDL}
    of {\PROMOT}
  \end{itemize}
\item {\FDL} is implemented in {\CLOS} \cite{steele:90} by using the
  Metaobject Protocol \cite{kiczales:91}. {\CLOS} extensions:
  \begin{itemize}
  \item structural representation of part-of relations
  \end{itemize}
\item applications can be implemented in {\CLOS} and can additionally
  use the {\FDL} package for knowledge representation issues
\end{itemize}

% -------------------------------------------------------------------
\section{Object Class}
\begin{itemize}
\item attributes (slots).
  Introduction of
  \begin{itemize}
  \item meronymic attributes: part slots
  \item non-meronymic attributes: property slots
  \end{itemize}
  necessary for a proper representation of part-whole relations
  \cite{artale:96:1}  
\item example: CSTR
  \begin{itemize}
  \item part slots: phases, wall
  \item property slots: spatial-resolution (lumped-parameter),
    material-state (liquid)
  \end{itemize}
\item example: bicycle
  \begin{itemize}
  \item part slots: wheel1, wheel2, frame, ...
  \item property slots: brand (specialized), color (red) 
  \end{itemize}
\end{itemize}

% -------------------------------------------------------------------
\section{Part-of Relations}
\begin{itemize}
\item The part-of relations and slot attributes provided by {\FDL} may
  form a foundation for implementing the part-whole relations
  according to \cite{winston:87,sattler:95}.
\item Part-of relations can only be formulated on class level.
  Changes of part-of relations on instance level are not supported and
  lead to unpredictable behavior.
\item only direct part-of relations
\item vertical part-of relations
  \begin{itemize}
  \item strong part-of relation: dependent, shared, essential, 1:n
  \item weak part-of relation: independent, shared, essential, n:m
  \end{itemize}
\item horizontal part-of relations (coupling relationships), 1:1
\item inverse part-of relation: backpointer to strong container
  \begin{itemize}
  \item parent: whole to which part belongs to (owner)
  \item containers: all wholes
  \end{itemize}
\item slot paths
\end{itemize}

% -------------------------------------------------------------------
\section{Inheritance of Part-of Relations}
\begin{itemize}
\item non automatic subsumption
\item valid overriding of part slots
  (see \emph{disown} in \cite{kimw:89})
  \begin{center}
    \begin{tabular}{|l|l|}
      \hline
      Slot $a$ in superclass & Slot $a$ in class\\ \hline
      strong part slot & strong part slot\\
      strong part slot & weak part slot\\
      weak part slot & weak part slot\\ \hline
    \end{tabular}
  \end{center}
\item local inheritance of parts and local specialization
\end{itemize}

% -------------------------------------------------------------------
\section{Slot Attributes}
\begin{itemize}
\item additional slot values
\item may e.\,g. be used for classifying part and property slots
\item accessed by \texttt{(slot-attribute ...)}
\item inheritance is individual to attribute
\end{itemize}

% -------------------------------------------------------------------
\section{Strong Typing}

% -------------------------------------------------------------------
\section{Commands}

% -------------------------------------------------------------------
\section{Behavior}
\begin{itemize}
\item inference like subsumption and satisfiability???
  up to application programmer
\item is up to the programmer of the implementation
\item e.\,g. 
  \begin{itemize}
  \item implementation of transitive closure
  \item implementation of different types of part-whole relations
    according to \cite{winston:87,sattler:95} as subtypes of strong
    and weak part-of relation
  \end{itemize}
\end{itemize}

% -------------------------------------------------------------------
\section{Implementation}
\begin{itemize}
\item implicit approach
\item Metaobject Protocol:
  \begin{itemize}
  \item extension of class to frame
  \item extension of slot to part slot
  \end{itemize}
\item command specifiers $\leadsto$ class slots and object slots
\item slot specifiers $\leadsto$ slot options
\end{itemize}

% -------------------------------------------------------------------
\section{CLOS extensions}
\begin{itemize}
\item new mixin class: fdl-class-mixin
  \begin{itemize}
  \item slots:
    \begin{itemize}
    \item links
    \item internal
    \end{itemize}
  \end{itemize}
\item new slot definition mixin: fdl-slot-definition-mixin
  \begin{itemize}
  \item slots:
    \begin{itemize}
    \item is-a
    \item is-a-type
    \item is-eq-to
    \item attributes
    \end{itemize}
  \end{itemize}
\item new object: fdl-object
  \begin{itemize}
  \item slots (backpointers):
    \begin{itemize}
    \item parent
    \item container-alist
    \end{itemize}
  \end{itemize}
\item inheritance of
  \begin{itemize}
  \item strong and weak parts
  \item local inheritance of parts and local specialization
  \item attributes
  \end{itemize}
\item strong typing of part slots
\item slot paths
\item new definition and instantiation commands
\end{itemize}

% -------------------------------------------------------------------
\bibliography{mod}

\end{document}
