# Supplementary material for: Visual setup of logical models of signaling and regulatory networks with ProMoT
Source: BMC Bioinformatics. 2006 Nov 17;7:506. doi: 10.1186/1471-2105-7-506 (PMC1665465; doi:10.1186/1471-2105-7-506)
Supplement: Additional File 2 — ProMoT's source. The source code of ProMoT is attached. ProMoT binaries, source, and ProMoT binaries plus all additional libraries (e.g. java) can be downloaded from ProMoT's web page (see Availability and requirements section). [file 1471-2105-7-506-S2.bz2 › Promot/fdl/doc/fdl-guide/part-cstr.fig]

#FIG 3.2
Landscape
Center
Inches
Letter  
100.00
Single
-2
1200 2
6 2850 1950 7050 2925
2 2 0 2 0 7 5 0 20 0.000 0 0 -1 0 0 5
	 2925 2025 6975 2025 6975 2850 2925 2850 2925 2025
4 1 0 0 0 12 18 0.0000 4 165 660 3375 2325 cstr\001
4 0 0 0 0 12 12 0.0000 4 180 2940 3150 2550 spatial-resolution: "lumped"\001
4 0 0 0 0 12 12 0.0000 4 180 2625 3150 2760 aggregate-state: "liquid"\001
-6
6 11775 1950 15975 2925
2 2 0 2 0 7 5 0 20 0.000 0 0 -1 0 0 5
	 11850 2025 15900 2025 15900 2850 11850 2850 11850 2025
4 1 0 0 0 12 18 0.0000 4 180 1320 12600 2325 terminal\001
4 0 0 0 0 12 12 0.0000 4 135 1470 12075 2625 flow-direction\001
-6
6 12150 4875 16350 5850
2 2 0 2 0 7 5 0 20 0.000 0 0 -1 0 0 5
	 12225 4950 16275 4950 16275 5775 12225 5775 12225 4950
4 0 0 0 0 12 12 0.0000 4 135 2205 12450 5550 flow-direction: "out"\001
4 1 0 0 0 12 18 0.0000 4 240 3795 14250 5250 part-reaction-phase-out\001
-6
6 7800 4875 12000 5850
2 2 0 2 0 7 5 0 20 0.000 0 0 -1 0 0 5
	 7875 4950 11925 4950 11925 5775 7875 5775 7875 4950
4 1 0 0 0 12 18 0.0000 4 240 3630 9825 5250 part-reaction-phase-in\001
4 0 0 0 0 12 12 0.0000 4 135 2100 8100 5550 flow-direction: "in"\001
-6
6 7275 75 11475 1050
2 2 0 2 0 7 5 0 20 0.000 0 0 -1 0 0 5
	 7350 150 11400 150 11400 975 7350 975 7350 150
4 1 0 0 0 12 18 0.0000 4 240 1650 8250 450 fdl-object\001
-6
6 3300 4125 7500 5100
2 2 0 2 0 7 5 0 20 0.000 0 0 -1 0 0 5
	 3375 4200 7425 4200 7425 5025 3375 5025 3375 4200
4 1 0 0 0 12 18 0.0000 4 240 2145 4575 4500 part-cstr-rph\001
-6
6 16425 6150 20775 8400
2 1 0 2 0 7 0 0 -1 0.000 0 0 7 1 0 2
	1 1 2.00 120.00 240.00
	 16725 6525 17550 6525
2 1 0 1 0 7 0 0 -1 0.000 0 0 -1 1 0 2
	1 0 2.00 120.00 240.00
	 16725 6825 17550 6825
2 1 1 1 0 7 0 0 -1 4.000 0 0 -1 1 0 2
	1 0 2.00 120.00 240.00
	 16725 7125 17550 7125
2 2 0 2 0 7 0 0 20 0.000 0 0 -1 0 0 5
	 16725 7350 17550 7350 17550 7650 16725 7650 16725 7350
2 4 0 1 0 7 5 0 20 4.000 0 0 7 0 0 5
	 20625 8250 20625 6150 16425 6150 16425 8250 20625 8250
2 4 0 0 0 7 10 0 19 0.000 0 0 7 0 0 5
	 20775 8400 16575 8400 16575 6300 20775 6300 20775 8400
4 0 0 0 0 0 18 0.0000 4 210 2010 17700 6600 direct is-a relation\001
4 0 0 0 0 0 18 0.0000 4 240 2415 17700 6900 strong part-of relation\001
4 0 0 0 0 0 18 0.0000 4 240 2310 17700 7200 weak part-of relation\001
4 0 0 0 0 0 18 0.0000 4 240 2595 17700 7575 class with property slots\001
4 0 0 0 0 12 12 0.0000 4 180 315 16725 7950 rph\001
4 0 0 0 0 0 18 0.0000 4 240 1515 17700 7950 part slot name\001
-6
2 2 0 2 0 7 5 0 20 0.000 0 0 -1 0 0 5
	 7350 2025 11400 2025 11400 2850 7350 2850 7350 2025
2 1 0 2 0 7 10 0 -1 0.000 0 0 -1 1 0 2
	1 1 2.00 120.00 240.00
	 5925 2025 8100 975
2 1 0 2 0 7 10 0 -1 0.000 0 0 -1 1 0 2
	1 1 2.00 120.00 240.00
	 9375 2025 9375 975
2 1 0 2 0 7 10 0 -1 0.000 0 0 -1 1 0 2
	1 1 2.00 120.00 240.00
	 13125 2025 10725 975
2 1 0 2 0 7 10 0 -1 0.000 0 0 -1 1 0 2
	1 1 2.00 120.00 240.00
	 6150 4200 8550 2850
2 1 0 2 0 7 10 0 -1 0.000 0 0 -1 1 0 2
	1 1 2.00 120.00 240.00
	 10275 4950 12675 2850
2 1 0 2 0 7 10 0 -1 0.000 0 0 -1 1 0 2
	1 1 2.00 120.00 240.00
	 14175 4950 13800 2850
2 1 1 1 0 7 10 0 -1 9.000 0 0 -1 1 0 2
	1 0 2.00 120.00 240.00
	 9375 4950 5475 2850
2 1 1 1 0 7 10 0 -1 9.000 0 0 -1 1 0 2
	1 0 2.00 120.00 240.00
	 12975 4950 6225 2850
2 1 0 1 0 7 5 0 -1 9.000 0 0 -1 1 0 2
	1 0 2.00 120.00 240.00
	 9825 4950 9075 2850
2 1 0 1 0 7 5 0 -1 9.000 0 0 -1 1 0 2
	1 0 2.00 120.00 240.00
	 13725 4950 10350 2850
2 1 0 1 0 7 5 0 -1 9.000 0 0 -1 1 0 2
	1 0 2.00 120.00 240.00
	 5250 4200 4725 2850
4 1 0 0 0 12 18 0.0000 4 240 2310 8625 2325 reaction-phase\001
4 0 0 0 0 12 12 0.0000 4 135 210 9225 3000 in\001
4 0 0 0 0 12 12 0.0000 4 120 315 10650 3000 out\001
4 0 0 0 0 12 12 0.0000 4 180 315 4800 3000 rph\001
4 0 0 0 0 12 12 0.0000 4 120 420 6600 3000 rout\001
4 0 0 0 0 12 12 0.0000 4 135 315 5775 3000 rin\001
