# Supplementary material for: Visual setup of logical models of signaling and regulatory networks with ProMoT
Source: BMC Bioinformatics. 2006 Nov 17;7:506. doi: 10.1186/1471-2105-7-506 (PMC1665465; doi:10.1186/1471-2105-7-506)
Supplement: Additional File 2 — ProMoT's source. The source code of ProMoT is attached. ProMoT binaries, source, and ProMoT binaries plus all additional libraries (e.g. java) can be downloaded from ProMoT's web page (see Availability and requirements section). [file 1471-2105-7-506-S2.bz2 › Promot/fdl/doc/fdl-guide/examples.lisp]

;;; ====================================================================
;;;  FDL Data Model und Programmer's Guide
;;; --------------------------------------------------------------------
;;;  Frank Traenkle
;;;  ISR, Universitaet Stuttgart
;;;  Jan. 1997
;;; ====================================================================


(in-package "USER")

(use-package "FDL")


;;; ====================================================================
;;; Introduction

;;; --------------------------------------------------------------------
;;; Bicycle

(define-fdl-class frame () ())
(define-fdl-class wheel () ())
(define-fdl-class front-wheel (wheel) ())
(define-fdl-class rear-wheel (wheel) ())

(define-fdl-class bicycle ()
  ((color :reader color :initform "blue")
   (weight :reader weight :initform "10.8 kg")
   (w1 :is-a rear-wheel)
   (w2 :is-a front-wheel)
   (f :is-a frame)))

(setq a (make-fdl-instance 'bicycle))
(describe a)


;;; --------------------------------------------------------------------
;;; Continuous Stirred Tank Reactor (CSTR)

(define-fdl-class reaction-phase () ())

(define-fdl-class cstr ()
  ((spatial-resolution :reader spatial-resolution :initform "lumped")
   (aggregate-state :reader aggregate-state :initform "liquid")
   (rph :is-a reaction-phase)))

(setq a (make-fdl-instance 'cstr))
(describe a)


;;; --------------------------------------------------------------------
;;; The Color of the Bicycle

(define-fdl-class wheel () ())
(define-fdl-class front-wheel (wheel) ())
(define-fdl-class rear-wheel (wheel) ())

(define-fdl-class frame ()
  ((color :reader color :initform "blue")
   (material :reader material :initform "aluminum")))

(define-fdl-class bicycle ()
  ((color :is-eq-to (f color))
   (weight :reader weight :initform "10.8 kg")
   (w1 :is-a rear-wheel)
   (w2 :is-a front-wheel)
   (f :is-a frame)))

(setq a (make-fdl-instance 'bicycle))
(describe a)


;;; --------------------------------------------------------------------
;;; The Inlet and the Outlet of the CSTR

(define-fdl-class terminal ()
  ((flow-direction :reader flow-direction)))

(define-fdl-class reaction-phase ()
  ((in :is-a terminal)
   (out :is-a terminal)))

(define-fdl-class cstr ()
  ((spatial-resolution :reader spatial-resolution :initform "lumped")
   (aggregate-state :reader aggregate-state :initform "liquid")
   (rph :is-a reaction-phase)
   (rin :is-eq-to (rph in))
   (rout :is-eq-to (rph out))))

(setq a (make-fdl-instance 'cstr))
(describe a)


;;; ====================================================================
;;; Part-of Relations

;;; --------------------------------------------------------------------
;;; The Locality of Parts

(define-fdl-class terminal ()
  ((flow-direction :reader flow-direction)))

(define-fdl-class reaction-phase ()
  ((in :is-a terminal
       :slots ((flow-direction :initform "in")))
   (out :is-a terminal
	:slots ((flow-direction :initform "out")))))

(define-fdl-class cstr ()
  ((spatial-resolution :reader spatial-resolution :initform "lumped")
   (aggregate-state :reader aggregate-state :initform "liquid")
   (rph :is-a reaction-phase)
   (rin :is-eq-to (rph in))
   (rout :is-eq-to (rph out))))

(setq a (make-fdl-instance 'cstr))
(describe a)


;;; --------------------------------------------------------------------
;;; Backpointers

(parent (rph a))
(containers (rin a))
(containers (rin a) :type :weak)
(containers (rin a) :predicate #'(lambda (x) (typep x 'cstr)))


;;; --------------------------------------------------------------------
;;; Inheritance of Parts

;;; Introductory Examples
(define-fdl-class terminal ()
  ((flow-direction :reader flow-direction)))

(define-fdl-class reaction-phase ()
  ((in :is-a terminal)
   (out :is-a terminal)))

(define-fdl-class cstr ()
  ((spatial-resolution :reader spatial-resolution :initform "lumped")
   (aggregate-state :reader aggregate-state :initform "liquid")
   (rph :is-a reaction-phase)
   (rin :is-eq-to (rph in))
   (rout :is-eq-to (rph out))))

(define-fdl-class cooled-cstr (cstr)
  ((cph :is-a cooling-phase)
   (w :is-a wall)
   (cin :is-eq-to (cph in))
   (cout :is-eq-to (cph out))))

(define-fdl-class cooling-phase ()
  ((in :is-a terminal
       :slots ((flow-direction :initform "in")))
   (out :is-a terminal
	:slots ((flow-direction :initform "out")))))

(define-fdl-class wall () ())

(setq a (make-fdl-instance 'cooled-cstr))

(parts a)
(describe a)

;;;
(define-fdl-class liquid-phase ()
  ((in :is-a terminal
       :slots ((flow-direction :initform "in")))
   (out :is-a terminal
        :slots ((flow-direction :initform "out")))))

(define-fdl-class reaction-phase (liquid-phase) ())

(define-fdl-class cooling-phase (liquid-phase) ())


;;; A More Advanced Example
(define-fdl-class liquid-phase ()
  ((te :is-a temperature
       :slots ((value :initform 20.0d0)
               (unit :initform "degrees celsius")))
   (in :is-a terminal
       :slots ((flow-direction :initform "in")))
   (out :is-a terminal
        :slots ((flow-direction :initform "out")))))

(define-fdl-class temperature ()
  ((value :reader value)
   (unit :reader unit)))

(define-fdl-class reaction-phase (liquid-phase)
  ((te :is-a temperature
       :slots ((value :initform 250.0d0)))))

(define-fdl-class cooling-phase (liquid-phase)
  ((te :is-a temperature
       :slots ((value :initform 23.0d0)))))

(setq a (make-fdl-instance 'cooled-cstr))

(value (te (rph a)))
(value (te (cph a)))
(unit (te (rph a)))
(unit (te (cph a)))


;;; An Even More Advanced Example
(define-fdl-class temperature ()
  ((value :reader value)
   (unit :reader unit)))

(define-fdl-class terminal ()
  ((flow-direction :reader flow-direction)
   (te :is-a temperature
       :slots ((minimum-value :reader minimum-value :initform 50.0d0)))))

(define-fdl-class liquid-phase ()
  ((te :is-a temperature
       :slots ((value :initform 20.0d0)
               (unit :initform "degrees celsius")))
   (in :is-a terminal
       :slots ((flow-direction :initform "in")))
   (out :is-a terminal
        :slots ((flow-direction :initform "out")))))

(define-fdl-class reaction-phase (liquid-phase)
  ((te :is-a temperature
       :slots ((value :initform 250.0d0)))
   (out :is-a terminal
	:slots ((te :is-eq-to (parent te))))))

(setq p (make-fdl-instance 'reaction-phase))

(describe p)
(describe (out p))
(describe (te (out p)))			; mind the order
(describe (te p))			; mind the order


;;; ====================================================================
;;; Coupling Relation

(define-fdl-class terminal ()
  ((flow-direction :reader flow-direction)
   (is-linked-to :accessor is-linked-to)))

(define-fdl-class liquid-phase ()
  ((in :is-a terminal
       :slots ((flow-direction :initform "in")))
   (out :is-a terminal
        :slots ((flow-direction :initform "out")))
   (ex :is-a terminal)))

(define-fdl-class reaction-phase (liquid-phase) ())

(define-fdl-class cooling-phase (liquid-phase) ())

(define-fdl-class wall () 
  ((ex1 :is-a terminal)
   (ex2 :is-a terminal)))

(define-fdl-class cstr ()
  ((spatial-resolution :reader spatial-resolution :initform "lumped")
   (aggregate-state :reader aggregate-state :initform "liquid")
   (rph :is-a reaction-phase)
   (rin :is-eq-to (rph in))
   (rout :is-eq-to (rph out))))

(define-fdl-class cooled-cstr (cstr)
  ((cph :is-a cooling-phase)
   (w :is-a wall)
   (cin :is-eq-to (cph in))
   (cout :is-eq-to (cph out)))
  (:links ((rph ex) (w ex1))
	  ((cph ex) (w ex2))))

(defmethod link-compatible-p ((self fdl-object)
			      (self1 terminal) (self2 terminal))
  t)

(setq a (make-fdl-instance 'cooled-cstr))
(eq (is-linked-to (ex (rph a))) (ex1 (w a)))
(eq (ex (rph a)) (is-linked-to (ex1 (w a))))
(eq (is-linked-to (ex (cph a))) (ex2 (w a)))
(eq (ex (cph a)) (is-linked-to (ex2 (w a))))


;;; ====================================================================
;;; Slot Propagation

(define-fdl-class wheel () ())
(define-fdl-class front-wheel (wheel) ())
(define-fdl-class rear-wheel (wheel) ())

(define-fdl-class frame ()
  ((color :accessor color :initform "blue")
   (material :reader material :initform "aluminum")))

(define-fdl-class bicycle ()
  ((color :is-eq-to (f color))
   (weight :reader weight :initform "10.8 kg")
   (w1 :is-a rear-wheel)
   (w2 :is-a front-wheel)
   (f :is-a frame)))

(setq b (make-fdl-instance 'bicycle))

(color b)

(setf (color (f b)) 'red)
(color b)


;;; ====================================================================
;;; Slot Attributes

(define-fdl-class wheel () ())
(define-fdl-class front-wheel (wheel) ())
(define-fdl-class rear-wheel (wheel) ())

(define-fdl-class frame ()
  ((color :reader color :initform "blue")
   (material :reader material :initform "aluminum")))

(define-fdl-class bicycle ()
  ((color :is-eq-to (f color) :attributes (property t))
   (weight :reader weight :initform "10.8 kg" :attributes (property t))
   (w1 :is-a rear-wheel
       :attributes (property nil part-whole component/integral-object))
   (w2 :is-a front-wheel
       :attributes (property nil part-whole component/integral-object))
   (f :is-a frame
       :attributes (property nil part-whole component/integral-object))))

(setq b (make-fdl-instance 'bicycle))

(slot-attribute b 'color 'property)
