# Supplementary material for: Visual setup of logical models of signaling and regulatory networks with ProMoT
Source: BMC Bioinformatics. 2006 Nov 17;7:506. doi: 10.1186/1471-2105-7-506 (PMC1665465; doi:10.1186/1471-2105-7-506)
Supplement: Additional File 2 — ProMoT's source. The source code of ProMoT is attached. ProMoT binaries, source, and ProMoT binaries plus all additional libraries (e.g. java) can be downloaded from ProMoT's web page (see Availability and requirements section). [file 1471-2105-7-506-S2.bz2 › Promot/fdl/doc/fdl-guide/mod.bib]

% ====================================================
%  Literatur ueber Modellierung
% ----------------------------------------------------
%  Frank Traenkle
%  ISR, Universitaet Stuttgart, Germany
% ----------------------------------------------------
%  $Id: mod.bib 3267 2004-10-25 14:32:54Z ginkel $
% ====================================================

@STRING{ISR = " Institut f{\"u}r Systemdynamik und Regelungstechnik"}
@STRING{UNISTGT = " Universit{\"a}t Stuttgart"}
@STRING{ISRUNISTGT = ISR # ", " # UNISTGT}
@STRING{CES = "Chem. Eng. Sci."}


@Manual{acsl:95,
  title = 	 {{ACSL} {R}eference {M}anual {V}ersion 11},
  author = 	 {{MGA Software}},
  organization = 	 {{MGA} {S}oftware},
  address = 	 {{C}oncord, {MA}, {U.S.A.}},
  year = 	 1995
}

@mastersthesis{akbarian:95,
  AUTHOR = {A.M.~{A}kbarian},
  TITLE = {{P}rototypische {R}ealisierung eines {S}oftware-{B}aukastens
		  zum interaktiven {E}ntwerfen verfahrenstechnischer
		  {A}nlagen und {P}rozesse},
  SCHOOL = {Institut f{\"u}r Informatik, } # UNISTGT,
  YEAR = 1995
}

@Article{ambleretal:92,
	Author={Allen L. Ambler and Margaret M. Burnett and 
                Betsy A. Zimmermann},
	Title={Operational Versus Definitional: A Perspective on
	       Programming Paradigms},
	Journal={IEEE Computer},
	Volume=25,
	Number=9,
	Pages={28-43},
	Month=Sep,
	Year=1992
}

@INPROCEEDINGS{andersson:89,
  AUTHOR = {M.~Andersson},
  TITLE = {{A}n {O}bject-oriented {L}anguage for {M}odel
		  {R}epresentation},
  BOOKTITLE = {{CACSD}},
  ADDRESS = {Tampa FL},
  YEAR = 1989
}


@Manual{ansilisp:94,
  title = 	 {{ANSI} {X3.226-1994}: {I}nformation {T}echnology -- {P}rogramming {L}anguage {L}isp},
  author = 	 {{Technical Committee X3J13}},
  organization = {{A}merican {N}ational {S}tandards {I}nstitute},
  address = 	 {{N}ew {Y}ork},
  year = 	 {1994}
}


@Book{arnold:97,
  author = 	 {Arnold, K. and Gosling, J.},
  title = 	 {{T}he {J}ava {P}rogramming {L}anguage},
  publisher = 	 {Addison-Wesley},
  year = 	 {1997}
}

@ARTICLE{artale:96:1,
  AUTHOR = {A.~Artale and E.~Franconi and N.~Guarino and L.~Pazzi},
  TITLE = {{P}art-{W}hole {R}elations in {O}bject-{C}entered
                  {S}ystems: {A}n {O}verview},
  JOURNAL = {Data and Knowledge Engineering (DKE) Journal},
  VOLUME = {20},
  PAGES = {347--383},
  YEAR = 1996
}

@INPROCEEDINGS{artale:96:2,
  AUTHOR = {A.~Artale and E.~Franconi and N.~Guarino},
  TITLE = {{O}pen {P}roblems for {P}art-{W}hole {R}elations},
  BOOKTITLE = {{I}nternational {W}orkshop on {D}escription {L}ogics},
  ADDRESS = {Boston, MA},
  MONTH = Nov,
  YEAR = 1996
}

@MANUAL{ascend:97,
  AUTHOR = {Allan, B. and Rico-Ramirez, V. and Thomas, M. and Tyner, K. and Westerberg, A.},
  TITLE = {{ASCEND IV} -- {A}dvanced {S}ystem for {C}omputations in {E}ngineering {D}esign, {R}elease 0.8},
  ORGANIZATION = {{D}epartment of {C}hemical {E}ngineering, {C}arnegie {M}ellon {U}niversity},
  ADDRESS = {{P}ittsburgh, {U.S.A.}},		  
  YEAR = 1997
}

@MANUAL{aspen:94,
  AUTHOR = {{Aspen Technology}},	  
  TITLE = {{S}peed{Up} {U}ser {M}anual},
  ORGANIZATION = {Aspen Technology, Inc.},
  ADDRESS = {Cambridge, Massachusetts},		  
  YEAR = 1994
}

@InProceedings{baader-96,
  author =       {Baader, F. and Sattler, U.},
  title =        {{K}nowledge {R}epresentation in {P}rocess {E}ngineering},
  booktitle =    {{P}roceedings of the {I}nternational Workshop on
                  {D}escription {L}ogics},
  year =         1996,
  publisher =    {{AAAI} Press/The {MIT} Press},
  address =      {Cambridge (Boston), MA, U.S.A.}
}

@article{baer:90,
            AUTHOR={M.~B{\"a}r and M.~Zeitz} ,
            TITLE={{A} {K}nowledge-{B}ased {F}lowsheet-{O}riented
		  {U}ser {I}nterface
                   for a {D}ynamic {P}rocess {S}imulator},
            JOURNAL = {Comput. Chem. Engng.},
            VOLUME = 14,
            PAGES = {1275--1280},
            YEAR=1990
}

@ARTICLE{banares:95,
  AUTHOR = {R.~Ba{\~n}ares-Alc{\'a}ntara and H.M.S.~Lababidi},
  TITLE = {{D}esign {S}upport {S}ystems for {P}rocess
		  {E}ngineering~-- II. {KBDS}: {A}n {E}xperimental
		  {P}rototype},
  JOURNAL = {Comput. Chem. Engng.},
  VOLUME = {19},
  PAGES = {279--301},
  YEAR = 1995
}


@PhdThesis{barton:92,
  author = 	 {Barton, P. I.},
  title = 	 {{T}he {M}odelling and {S}imulation of {C}ombined {D}iscrete/{C}ontinuous {P}rocesses},
  school = 	 {{D}epartment of {C}hemical {E}ngineering, {I}mperial
{C}ollege of {S}cience, {T}echnology},
  year = 	 {1992},
  address = 	 {{L}ondon, {E}ngland},
  type = {Ph.D. Thesis}
}


@Article{barton:94,
  author = 	 {Barton, P. I. and Pantelides, C. C.},
  title = 	 {{M}odeling of {C}ombined {D}iscrete/{C}ontinuous {P}rocesses},
  journal = 	 {{AIChE} {J}ournal},
  year = 	 {1994},
  volume = 	 {40},
  number = 	 {6},
  pages = 	 {966--979}
}

@BOOK{batchelor:67,
  AUTHOR = {G.K.~Batchelor},
  TITLE = {{A}n {I}ntroduction to {F}luid {D}ynamics},
  PUBLISHER = {{C}ambridge {U}niversity {P}ress},
  ADDRESS = {{C}ambridge},
  YEAR = 1967
}

@ARTICLE{bird:57,
  AUTHOR = {R.B.~Bird},
  TITLE = {{T}he {E}quations of {C}hange and the {M}acroscopic {M}ass,
		  {M}omentum, and {E}nergy {B}alances},
  JOURNAL = {{C}hemical {E}ngineering {S}cience},
  VOLUME = {6},
  PAGES = {123--131},
  YEAR = 1957
}

@BOOK{blass:89,
  AUTHOR = {Bla{\ss}, E.},
  TITLE = {{E}ntwicklung verfahrenstechnischer {P}rozesse},
  PUBLISHER = {{O}tto {S}alle {V}erlag},
  ADDRESS = {{F}rankfurt},
  YEAR = 1989
}

@ARTICLE{bogusch:95,
  AUTHOR = {R.~Bogusch and W.~Marquardt},
  TITLE = {{A} {F}ormal {R}epresentation of {P}rocess {M}odel {E}quations},
  JOURNAL = {Comput. Chem. Engng.},
  VOLUME = {19},
  PAGES = {211--216},
  YEAR = 1995
}  

@UNPUBLISHED{bogusch:96,
  AUTHOR = {R.~Bogusch and B.~Lohmann and W.~Marquardt},
  TITLE = {{C}omputer-{A}ided {P}rocess {M}odeling with {ModKit}},
  NOTE = {Proc. Chemputers Europe III,  Oct. 29 -- 30, Wiesbaden},
  YEAR = 1996
}

@ARTICLE{bogusch:97,
  AUTHOR = {Bogusch, R. and Lohmann, B. and Marquardt, W.},
  TITLE = {{E}in {S}ystem zur rechnergest{\"u}tzten {M}odellierung in der {V}erfahrenstechnik},
  JOURNAL = {{J}ahrbuch 1997 der {GVC}},
  ADDRESS = {{VDI}-{V}erlagsgesellschaft {V}erfahrenstechnik und {C}hemieingenieurwesen, {VDI}-{V}erlag},
  PAGES = {22--53},
  YEAR = 1997
}  

@BOOK{booch:94,
  AUTHOR = {G.~Booch},
  TITLE = {{O}bject-{O}riented {A}nalysis and {D}esign with
                  {A}pplications},
  PUBLISHER = {{B}enjamin/{C}ummings, 2nd Edition},
  YEAR = 1994
}

@Book{bohl:71,
  author = 	 {Bohl, W.},
  title = 	 {{T}echnische {S}tr{\"o}mungslehre},
  publisher = 	 {{V}ogel-{V}erlag},
  year = 	 {1971}
}

@BOOK{booch:99,
  AUTHOR = {Booch, G. and Rumbaugh, J. and Jacobson, I.},
  TITLE = {{T}he {U}nified {M}odeling {L}anguage {U}ser {G}uide},
  PUBLISHER = {{A}ddison--{W}esley},
  YEAR = 1999
}

@InProceedings{Borgidaetal.1989,
  Author       = {A. Borgida and R. Brachman and D. McGuinness and L. Resnick},
  Title        = {CLASSIC: A Structural Data Model for Objects},
  BookTitle    = {{P}roceedings of the 1989 {ACM} {SIGMOD} {I}nternational
                  {C}onference on {M}anagement of {D}ata},
  Year         = {1989},
  Pages        = {59-67},
  Organization = {Association for Computing Machinery}
}

@TECHREPORT{botsch:93,
  AUTHOR = {T.W.~Botsch and G.~Jagusch},
  TITLE = {{D}okumentation des {S}toffberechnungsteiles des
		  {D}ynamischen {A}nlagensimulators {DIVA}},
  INSTITUTION = {{I}nstitut f{\"u}r {T}echnische {T}hermodynamik und
		  {T}hermische
		  {V}erfahrenstechnik, {U}niversit{\"a}t {S}tuttgart},
  YEAR = 1993
}

@BOOK{brenan:89,
  AUTHOR = {K.E.~Brenan and S.L.~Campell and L.R.~Petzold},
  TITLE = {{N}umerical {S}olutions of {I}nitial-{V}alue {P}roblems in
		  {D}ifferential-{A}lgebraic {E}quations},
  PUBLISHER = {{E}lsevier},
  ADDRESS = {New York},
  YEAR = 1989
}

@ARTICLE{breuel:95,
  AUTHOR = {G.~Breuel and A.~Kremling and {E.D.}~Gilles},
  TITLE = {{A}n {O}bject-oriented {A}pproach to the {M}odeling of
                   {B}acterial {M}etabolism},
  JOURNAL = {{SAMS}},
  VOLUME = {18--19},
  PAGES = {813--817},
  YEAR = 1995
}

@INPROCEEDINGS{breuel:96,
  AUTHOR = {G.~Breuel and {E.D.}~Gilles},
  TITLE = {{T}owards an {O}bject-oriented {F}ramework for the {M}odeling of
                   {B}acterial {M}etabolism},
  BOOKTITLE = {{P}roceedings of {G}erman {C}onference on {B}ioinformatics},
  ADDRESS = {Leipzig, Germany},
  MONTH = {Sep. 30 -- Oct. 2},
  YEAR = 1996
}

@BOOK{bsl:60,
  AUTHOR = {R.B.~Bird and W.E.~Stewart and E.N.~Lightfoot},
  TITLE = {{T}ransport {P}henomena},
  PUBLISHER = {Wiley},
  ADDRESS = {New York},
  YEAR = 1960
}  

@BOOK{cameron:91,
  AUTHOR = {D.~Cameron and B.~Rosenblatt},
  TITLE = {{L}earning {GNU} {E}macs},
  PUBLISHER = {O'Reilly},
  YEAR = 1991
}


@Book{david:92,
  author = 	 {David, R. and Alla, H.},
  title = 	 {{P}etri {N}ets and {G}rafcet},
  publisher = 	 {Prentice Hall},
  address = {New York},
  year = 	 {1992}
}

@inproceedings{dieterich:97
  ,author       = {Dieterich, E. E. and Eigenberger, G.}
  ,title        = {{T}he {M}odu{S}im {C}oncept for {M}odular {M}odeling and
                  {S}imulation in {C}hemical {E}ngineering}
  ,booktitle    = {{PSE}'97--{ESCAPE}-7, Suppl. to Comput. Chem. Engng.}
  ,year         = 1997
  ,editor       = {S. Skogestad}
  ,pages        = {805--809}
  ,volume       = 21
  ,address      = {Trondheim, Norway}
  ,month        = May
}


@phdthesis{dieterich:98,
  AUTHOR       = {Dieterich, E. E.},
  TITLE        = {{S}ystematische {B}ilanzierung und modulare {S}imulation verfahrentechnischer {A}pparate},
  SCHOOL       = {{U}niversit{\"a}t {S}tuttgart},
  YEAR         = 1998,
  ADDRESS      = {Verlag Mainz, {A}achen},
  type = {Dissertation}
}

@ARTICLE{dorn:98,
  AUTHOR = {Dorn, C. and G{\"u}ttinger, T. E. and Wells, G. J. and
                  Morari, M. and Kienle, A. and Klein, E. and Gilles,
		  E. D.},
  TITLE = {{S}tabilization of an {U}nstable {D}istillation {C}olumn},
  JOURNAL = {Ind. Eng. Chem. Res.},
  VOLUME = 37,
  PAGES = {506--515},
  YEAR = 1998
}  


@Manual{elmqvist:96,
  author = 	 {Elmqvist, H. and Br{\"u}ck, D. and Otter, M.},
  title = 	 {{D}ymola -- {U}ser's {M}anual},
  organization = {{D}ynasim {AB}},
  address = 	 {{R}esearch {P}ark {I}deon, {L}und, {S}weden},
  year = 	 {1996}
}

@TechReport{forgy:81,
	Author={C.L. Forgy},
	Key={Forgy},
	Title={OPS5 User's Manual},
	Institution={Carnegie-Mellon University},
	Number={CS-81-135},
	Year={1981}
}

@Article{fikes:85,
  author = 	 {Fikes, R. and Kehler, T.},
  title = 	 {{T}he {R}ole of {F}rame-{B}ased {R}epresentation in {R}easoning},
  journal = 	 {{C}ommunication of the {ACM}},
  year = 	 {1985},
  volume = 	 {28},
  number = 	 {9},
  pages = 	 {904--920}
}

@MANUAL{franz:94,
  TITLE = {{A}llegro {C}ommon {L}isp {U}ser {G}uide, {V}ersion 4.2},
  ORGANIZATION = {Franz Inc.},
  YEAR = 1994
}

@MANUAL{franz:96,
  TITLE = {{A}llegro {C}ommon {L}isp {U}ser {G}uide, {V}ersion 4.3},
  ORGANIZATION = {Franz Inc.},
  KEY = {Franz Inc.},
  MONTH = Mar,
  YEAR = 1996
}

@MANUAL{franz:94:2,
  TITLE = {{CLIM} 2 {U}ser {G}uide, {V}ersion 2.0},
  ORGANIZATION = {Franz Inc.},
  KEY = {Franz Inc.},
  YEAR = 1994
}

@MANUAL{franz:94:3,
  TITLE = {{A}llegro {C}ommon {L}isp {U}ser {G}uide, {V}ersion 4.2,
                  and {CLIM} 2 {U}ser {G}uide, {V}ersion 2.0},
  ORGANIZATION = {Franz Inc.},
  YEAR = 1994
}


@Book{geary:99,
  author = 	 {Geary, D.},
  title = 	 {{G}raphic {J}ava 1.2, {M}astering the {JFC} : {S}wing ({J}ava {S}eries, {V}ol. 2)},
  publisher = 	 {Sun Microsystems Press, Prentice Hall},
  year = 	 1999
}

@INPROCEEDINGS{gerstlauer:94,
  AUTHOR = {A.~Gerstlauer and M.~Hierlemann and W.~Marquardt},
  TITLE = {{O}n the {R}epresentation of {B}alance {E}quations in a
		  {K}nowledge-{B}ased {P}rocess {M}odeling {T}ool},
  BOOKTITLE = {11th {C}ongress of {C}hem. {E}ngng., {C}hem. {E}quip.
		  {D}esign and {A}utomation},
  ADDRESS = {Praha, Czech. Republic},
  YEAR = {1993}
}

@BOOKLET{gilles,
  AUTHOR = {{E.D.}~Gilles},
  TITLE = {{D}ynamik {V}erfahrenstechnischer {S}ysteme},
  HOWPUBLISHED = {{S}kriptum zur {V}orlesung, {ISR}, {U}niversit{\"a}t
		  {S}tuttgart}
}

@INPROCEEDINGS{gilles:95,
  AUTHOR = {{E.D.}~Gilles and G.~Breuel and A.~Kremling},
  TITLE = {{A} {M}odular {C}oncept for the {M}odeling of the
                   {D}ynamics of {B}acterial {M}etabolism},
  BOOKTITLE = {{B}iochemical {E}ngineering 3},
  EDITOR = {R.D.~Schmid},
  ORGANIZATION = {Zentrales Schwerpunktprojekt
		  Bioverfahrenstechnik},
  PUBLISHER = {E. Kurz \& Co},
  PAGES = {156--158},
  YEAR = 1995
}

@ARTICLE{gilles:97,
  AUTHOR = {E.D.~Gilles},
  TITLE = {{N}etzwerktheorie verfahrenstechnischer {P}rozesse},
  JOURNAL = {{C}hemie-{I}ngenieur-{T}echnik},
  VOLUME = 69,
  PAGES = {1053--1065},
  YEAR = 1997
}

@Book{goossens:94,
  author = 	 {Goossens, M. and Mittelbach, F. and Samarin, A.},
  title = 	 {{T}he {LaTeX} {C}ompanion},
  publisher = 	 {Addison-Wesley},
  year = 	 {1994}
}

@PHDTHESIS{groebel:96,
  AUTHOR = {M.~Groebel},
  TITLE = {{A}symptotisch exakte {E}in-/{A}usgangs-Linearisierung von
		  Destillationskolonnen},
  SCHOOL = ISRUNISTGT,
  YEAR = 1996,
  type = {Dissertation}
}

@ARTICLE{guettinger:97,
  AUTHOR = {G{\"u}ttinger, T. E. and Dorn, C. and
                  Morari, M.},
  TITLE = {{E}xperimental {S}tudy of {M}ultiple {S}teady {S}tates in {H}omogeneous {A}zeotropic {D}istillation},
  JOURNAL = {Ind. Eng. Chem. Res.},
  VOLUME = 36,
  PAGES = {794--802},
  YEAR = 1997
}  

@PHDTHESIS{hafke:72,
  AUTHOR = {C.~Hafke},
  TITLE = {{T}heoretische und experimentelle {A}nalyse des dynamischen
                  {V}erhaltens eines kontinuierlich betriebenen
                  {R}{\"u}hrkesselreaktors},
  TYPE = {{D}issertation},
  SCHOOL = UNISTGT,
  YEAR = 1972,
  type = {Dissertation}
}

@BOOK{hahn:90,
  AUTHOR = {Annerose Hahn and G{\"u}nther Reif and Dieter Lischewski
                  and Bernhard Behle},
  TITLE = {{B}etriebs- und verfahrenstechnische {G}rundoperationen},
  SERIES = {{D}ie {P}raxis der {L}abor- und {P}roduktionsberufe},
  VOLUME = {5},
  PUBLISHER = {{VCH}},
  ADDRESS = {{W}einheim},
  YEAR = 1990
}

@ARTICLE{hartig:71,
  AUTHOR = {Hartig, H. and Regner, H.},
  TITLE = {{V}erfahrenstechnische {A}uslegung einer {V}eresterungskolonne},
  JOURNAL = {{C}hemie-{I}ngenieur-{T}echnik},
  VOLUME = {18},
  PAGES = {1001-1007},
  YEAR = 1971
}

@INCOLLECTION{helget:94,
  AUTHOR = {Helget, A. and Gilles, E. D.},
  TITLE = {{D}ynamische {P}roze{\ss}- und {A}nlagensimulation},
  BOOKTITLE = {{P}roze{\ss}simulation},
  EDITOR = {H.~Schuler},
  PUBLISHER = {VCH},
  ADDRESS = {Weinheim},
  PAGES = {109--152},
  YEAR = 1994
}

@mastersthesis{hierlemann:92,
  AUTHOR = {M.~Hierlemann},
  TITLE = {{B}ilanzgleichungsstrukturen f{\"u}r {W}issensbasierte
		  {S}ysteme},
  TYPE = {Studienarbeit},
  SCHOOL = ISRUNISTGT,		  
  YEAR = 1992
}  


@manual{ilu:96,
  key = {{X}erox {C}orporation},
  title = {{I}nter-{L}anguage {U}nification 2.0 {R}eference {M}anual},
  note = {{W}orld Wide Web Pages at ftp://ftp.parc.xerox.com/pub/ilu/ilu.html},
  year = 	 {1996}
}

@inproceedings{jarke:96,
  AUTHOR = {M.~Jarke and W.~Marquardt},
  TITLE = {{D}esign and {E}valuation of {C}omputer-aided {P}rocess
                  {M}odeling {T}ools},
  EDITOR = {J.F.~Davis and G.~Stephanopoulos and V.~Venkatasubramanian},
  BOOKTITLE = {{I}ntelligent {S}ystems in {P}rocess {E}ngineering,
                  {AIChE} Symposium, Ser. 312},
  VOLUME = {92},
  PAGES = {97--109},
  YEAR = 1996
}

@TECHREPORT{karp:93,
  AUTHOR = {Karp, P. D.},
  TITLE = {{T}he {D}esign {S}pace of {F}rame {K}nowledge {R}epresentation 
    {S}ystems},
  INSTITUTION = {Artificial Intelligence Center, SRI International},
  ADDRESS = {Menlo Park, CA},
  NUMBER = 520,
  YEAR = 1993
}

@Manual{kee:85,
	Key={IntelliCorp},
	Title={KEE Software Development System User's Manual},
	Organization={IntelliCorp},
	Year={1985}
}

@BOOK{keene:89,
  AUTHOR = {S.E.~Keene},
  TITLE = {{O}bject-{O}riented {P}rogramming in {C}ommon {L}isp -- {A}
		  {P}rogrammer's {G}uide to {CLOS}},
  PUBLISHER = {Addison-Wesley},
  YEAR = 1989
}

@Book{kiczales:91,
	Author={G.~Kiczales and J.~des Rivi{\`e}res and 
                D.G.~Bobrow},
	Title={The Art of the Metaobject Protocol},
	Publisher={MIT Press},
	Address={Cambridge, MA},
	Year={1991}
}

@article{kienle:95,
  author       = {A.~Kienle and G.~Lauschke and V.~Gehrke
                   and E.D.~Gilles},
  title        = {{O}n the {D}ynamics of the {C}irculation {L}oop {R}eactor -- 
                   {N}umerical {M}ethods and {A}nalysis},
  journal      = CES,
  year         = {1995},
  volume       = {50},
  number       = {15},
  pages        = {2361--2375}
}

@INCOLLECTION{kimw:89,
  AUTHOR = {W.~Kim and N.~Ballou and H.T.~Chou and J.F.~Garza and D.~Woelk},
  TITLE = {{F}eatures of the {ORION} {O}bject-{O}riented {D}atabase
                  {S}ystem},
  BOOKTITLE = {{O}bject-{O}riented {C}oncepts, {D}atabases, and
                  {A}pplications},
  EDITOR = {W.~Kim and F.H.~Lochovsky},
  PUBLISHER = {Addison-Wesley},
  ADDRESS = {Reading, MA},
  PAGES = {251--282},
  YEAR = 1989
}

@BOOK{kimw:90,
  AUTHOR = {Kim, W.},
  TITLE = {{I}ntroduction to {O}bject-{O}riented {D}atabases},
  PUBLISHER = {The MIT Press},
  ADDRESS = {Cambridge, MA},
  YEAR = 1990
}


@Book{king:80,
  author = 	 {King, C. J.},
  title = 	 {{S}eparation {P}rocesses},
  publisher = 	 {Mc Graw-Hill, 2nd Edition},
  year = 	 {1980}
}

@mastersthesis{koehler:95,
  AUTHOR = {R.~K{\"o}hler},
  TITLE = {{U}ntersuchung der modularen {S}imulation am {B}eispiel zweier
                  gekoppelter {R}{\"u}hrkesselreaktoren},
  TYPE = {Studienarbeit},		  
  SCHOOL = ISRUNISTGT,
  YEAR = 1995
}

@InProceedings{koehler:97,
  author       = {R. K\"ohler and S. R\"aum{\-}sch\"us{\-}sel and M. Zeitz},
  title	       = {{C}ode {G}enerator for {I}mplementing {D}ifferential
                  {A}lgebraic {M}odels {U}sed in the {P}rocess
                  {S}imulation {T}ool {DIVA}},
  booktitle    = {{P}roc. 15th {IMACS} {W}orld {C}ongress, {A}ugust 24--29},
  pages        = {621--626},
  year         = 1997,
  address      = {Berlin}
}

@ARTICLE{kooijman:95,
  AUTHOR = {H.A.~Kooijman and R.~Taylor},
  TITLE = {{A} {N}onequilibrium {M}odel for {D}ynamic {S}imulation of
		  {T}ray {D}istillation {C}olumns},
  JOURNAL = {{AIChE} {J}ournal},
  YEAR = 1995,
  VOLUME = 41,
  NUMBER = 8,		  
  PAGES = {1852--1863}
}


@Article{krasner:88,
  author = 	 {Krasner, G. E. and Pope,  S. T.},
  title = 	 {{A} {C}ookbook for {U}sing the {M}odel-{V}iew-{C}ontroller 
                  {U}ser {I}nterface {P}aradigm in {S}malltalk-80},
  journal = 	 {{J}ournal of {O}bject-{O}riented {P}rogramming},
  year = 	 {1988},
  volume = 	 {1},
  number = 	 {3},
  pages = 	 {26--49}
}

@ARTICLE{krishna:79,
  AUTHOR = {R.~{K}rishna and G.L.~{Standart}},
  TITLE = {{M}ass and {E}nergy {T}ransfer in {M}ulticomponent {S}ystems},
  JOURNAL = {Chem. Eng. Commun.},
  VOLUME = {3},
  PAGES = {201--275},
  YEAR = 1979
}

@ARTICLE{kroener:90,
  AUTHOR = {A.~Kr{\"o}ner and P.~Holl and W.~Marquardt and {E.D.}~Gilles},
  TITLE = {{DIVA} -- {A}n {O}pen {S}ystem for {D}ynamic {P}rocess
		  {S}imulation},
  JOURNAL = {Comput. Chem. Engng.},
  VOLUME = {14},
  PAGES = {1289--1295},
  YEAR = 1990
}

@ARTICLE{kroener:97,
  AUTHOR = {{Eich-Soellner}, E. and Lory, P. and Burr, P. and Kr{\"o}ner, A.},
  TITLE = {{S}tationary and {D}ynamic {F}lowsheeting in the {C}hemical {E}ngineering {I}ndustry},
  JOURNAL = {Surv. Math. Ind.},
  VOLUME = 7,
  PAGES = {1--28},
  YEAR = 1997
}

@BOOK{landau:87,
  AUTHOR = {L.D.~Landau and E.M.~Lifshitz},
  TITLE = {{F}luid {M}echanics},
  PUBLISHER = {Pergamon Press},
  ADDRESS = {Oxford},
  EDITION = {2nd},
  YEAR = 1987
}

@INCOLLECTION{lohe:94,
  AUTHOR = {Lohe, B. and Futterer, E.},
  TITLE = {{S}tation{\"a}re {F}lowsheet-{S}imulation},
  BOOKTITLE = {{P}roze{\ss}simulation},
  EDITOR = {H.~Schuler},
  PUBLISHER = {VCH},
  ADDRESS = {Weinheim},
  PAGES = {81--107},
  YEAR = 1994
}

@ARTICLE{lohmann:96,
  AUTHOR = {Lohmann, B. and Marquardt, W.},
  TITLE = {{O}n the {S}ystematization of the {P}rocess of {M}odel {D}evelopment},
  JOURNAL = {Comput. Chem. Engng.},
  VOLUME = {21},
  PAGES = {213--218},
  YEAR = 1996
}

@phdthesis{lohmann:98,
           AUTHOR       = {Lohmann, B.},
           TITLE        = {{A}ns{\"a}tze zur {U}nterst{\"u}tzung des
		  {A}rbeitsablaufes bei der rechnerbasierten
		  {M}odellierung verfahrenstechnischer Prozesse},
           SCHOOL       = {{RWTH} {A}achen} ,
           YEAR         = 1998,
           ADDRESS = {VDI Fortschritt--Berichte Reihe 3 Nr. 531, VDI-Verlag,
                      D{\"u}sseldorf},
           type = {Dissertation}
   }
		  
@TechReport{MacGregorBates1987,
  Author      = {R. MacGregor and R. Bates},
  Title       = {The Loom Knowledge Representation Language},
  Institution = {USC/Information Sciences Institute},
  Year        = {1987},
  Type        = {Technical Report},
  Number      = {ISI/RS-87-188},
  Address     = {Marina del Rey, Ca.}
}

@BOOK{malvern:69,
  AUTHOR = {L.E.~Malvern},
  TITLE = {{I}ntroduction to the {M}echanics of a {C}ontinuous {M}edium},
  PUBLISHER = {Prentice-Hall},
  YEAR = 1969
}  

@ARTICLE{marquardt:92:1,
  AUTHOR ={W. Marquardt},
  TITLE= {{A}n {O}bject-oriented {R}epresentation of {S}tructured
          {P}rocess {M}odels. {E}uropean {S}ymposium on {C}omputer
          {A}ided {P}rocess {E}ngineering 1, {ESCAPE}-1,
          24-28 {M}ay 1992, {E}lsinore, {D}enmark},
  JOURNAL = {Supplement to Computers and Chemical Engineering},
  YEAR = 1992,
  VOLUME= 16,
  PAGES = {329--336}
}

@ARTICLE{marquardt:92:2,
  AUTHOR = {W.~Marquardt},
  TITLE = {{R}echnergest{\"u}tzte {E}rstellung verfahrenstechnischer
		  {P}roze{\ss}modelle},
  JOURNAL = {Chem.-Ing.-Tech.},
  VOLUME = {64},
  PAGES = {25--40},
  YEAR = 1992,
  NOTE = {{E}nglish translation in {I}nt. {C}hem. {E}ngg. 34 (1994)} 		  
}

@INPROCEEDINGS{marquardt:92:3,
  AUTHOR = {W.~Marquardt and M.~Zeitz},
  TITLE = {{R}echnergest{\"u}tzte {M}o\-dell\-bil\-dung in der
		  {V}erfahrenstechnik},
  BOOKTITLE = {{I}.~{T}roch, editor; {M}odellbildung f{\"u}r {R}egelung
		  und {S}imulation. {M}ethoden -- {W}erkzeuge --
		  {F}allstudien. {VDI}-{B}erichte 925, 307-341},
  ADDRESS = {VDI-Verlag, D{\"u}sseldorf},
  YEAR = 1992
}

@TECHREPORT{marquardt:93,
  AUTHOR = {W.~Marquardt and A.~Gerstlauer and S.~R{\"a}um{\-}sch{\"u}s{\-}sel and B.~Raichle},
  TITLE = {{O}bjekt-orientierte {D}atenmodellierung f{\"u}r die
		  {R}epr{\"a}sentation von {V}erfahrenstechnischen
		  {P}roze{\ss}modellen},
  INSTITUTION = {Institut f{\"u}r Systemdynamik und Regelungstechnik,
		  Universit{\"a}t Stuttgart},
  YEAR = 1993
}

@INPROCEEDINGS{marquardt:93:1,
  AUTHOR = {W.~Marquardt and A.~Gerstlauer and {E.D.}~Gilles},
  TITLE = {{M}odeling and {R}epresentation of {C}omplex {O}bjects: {A}
		  {C}hemical {E}ngineering {P}erspective},
  BOOKTITLE = {6th {I}nternational {C}onference on {I}ndustrial
		  and {E}ngineering {A}pplications of {A}rtificial
		  {I}ntelligence and {E}xpert {S}ystems},
  ADDRESS = {Edinburgh, Scotland},
  PAGES = {219--228},
  MONTH = {June},
  YEAR = 1993
}

@INPROCEEDINGS{marquardt:94:1,
  AUTHOR = {W.~Marquardt},
  TITLE = {{T}rends in {C}omputer-{A}ided {P}rocess {M}odeling},
  BOOKTITLE = {{I}nternational {C}onference on {P}rocess {S}ystems
		  {E}ngineering {PSE}'94},
  ADDRESS = {Kyongju, Korea},
  PAGES = {1--24},
  YEAR = 1994
}

@ARTICLE{marquardt:94:2,
  AUTHOR = {W.~Marquardt},
  TITLE = {{C}omputer-{A}ided {G}eneration of {C}hemical {E}ngineering
		  {P}rocess {M}odels},
  JOURNAL = {International Chemical Engineering},
  VOLUME = {34},
  NUMBER = {1},
  PAGES = {28--46},
  YEAR = 1994
}  

@incollection{marquardt:94:3,
  AUTHOR = {W.~Marquardt},
  TITLE = {{T}owards a {P}rocess {M}odeling {M}ethodology},
  EDITOR = {R.~Berber},
  BOOKTITLE = {{M}odel-based {P}rocess {C}ontrol, {NATO}-{ASI}
		  {S}er. {E}, {A}pplied {S}ciences},
  PUBLISHER = {Kluwer Academic Publ.},
  PAGES = {3--40},
  YEAR = 1996
}

@ARTICLE{marquardt:96,
  AUTHOR = {W.~Marquardt},
  TITLE = {{T}rends in {C}omputer-{A}ided {P}rocess {M}odeling},
  JOURNAL = {Comput. Chem. Engng},
  VOLUME = 20,
  PAGES = {591--609},		    
  YEAR = 1996
}

@TechReport{marquardt:96:1,
  Author      = {Marquardt, W.},
  Title       = {{M}odellbildung und {S}imulation
                  verfahrenstechnischer {P}rozesse},
  Institution = {{L}ehrstuhl f{\"u}r {P}roze{\"s}technik, {RWTH} Aachen},
  Month       = {July},
  Year        = {1996},
  Type        = {{V}orlesungsmanuskript}
}


@Manual{mathworks:98,
  title = 	 {{M}atlab -- {T}he {L}anguage of {T}echnical {C}omputing --
                  {U}sing {M}atlab {V}ersion 5.2},
  author = 	 {Mathworks},
  organization = {{T}he {M}athworks, {I}nc.},
  address = 	 {{N}atick, {MA}, {U.S.A.}},
  year = 	 {1998}
}


@article{mattsson:93,
  author = 	 {Mattsson, S. E. and S{\"o}derlind, G.},
  title = 	 {{I}ndex {R}eduction of {D}ifferential-{A}lgebraic {E}quations using {D}ummy {D}erivatives},
  journal = 	 {{SIAM} {J}. {S}ci. {C}omput.},
  year = 	 {1993},
  volume = 	 {14},
  pages = 	 {677--692}
}

@inproceedings{may97a
  ,author       = {May, C. and Kremling, A. and Gilles, E. D.}
  ,title        = {On the design of generic model components}
  ,booktitle    = {15th IMACS World Congress}
  ,year         = {1997}
  ,editor       = {A. Sydow}
  ,pages        = {709-714}
  ,volume       = {2}
  ,address      = {Berlin}
}

@TechReport{modelica:98:1,
  author = 	 {Elmqvist, H. and Boudaud, F. and Broening, J. and Br{\"u}ck, D. and Ernst, T. and Fritzson, P. and Jeandel, A. and Juslin, K. and Klose, M. and Mattsson, S. E. and Otter, M. and Sahlin, P. and Tummeschelt, H. and Vangheluwe, H.},
  title = 	 {{M}odelica -- {A} {U}nified {O}bject-{O}riented {L}anguage for {P}hysical {S}ystems {M}odeling -- {L}anguage {S}pecification {V}ersion 1e},
  institution =  {http://www.dynasim.se},
  year = 	 {1998}
}


@InProceedings{modelica:98:2,
  author = 	 {Fritzson, P. and Engelson, V. and Gunnarsson, J.},
  title = 	 {{A}n {I}ntegrated {M}odelica {E}nvironment for {M}odeling, {D}ocumentation and {S}imulation},
  booktitle = 	 {{P}roceedings of {T}he 1998 {S}ummer {C}omputer {S}imulation {C}onference ({SCSC '98})},
  year = 	 {1998},
  month =        jul,
  address =      {{R}eno, {N}evada}
}


@InProceedings{modelica:98:3,
  author = 	 {Elmqvist, H. and Mattsson, S. E. and Otter, M.},
  title = 	 {{M}odelica -- {A}n {I}nternational {E}ffort to {D}esign an {O}bject-{O}riented {M}odeling {L}anguage},
  booktitle = 	 {{P}roceedings of {T}he 1998 {S}ummer {C}omputer {S}imulation {C}onference ({SCSC '98})},
  year = 	 {1998},
  month =        jul,
  address =      {{R}eno, {N}evada}
}


@TechReport{mohl:97,
  AUTHOR       = {Mohl, K. D. and Spieker, A. and K\"ohler, R. and
                  Gilles, E. D. and Zeitz, M.},
  TITLE        = {{DIVA}- a simulation environment for chemical
                  engineering applications},
  INSTITUTION  = {Institut f{\"u}r Systemdynamik und Regelungstechnik,
                  Universit{\"a}t Stuttgart},
  YEAR         = 1997,
  TYPE         = {Internal Report},
  MONTH        = aug
}

@incollection{mohl:97:1
  ,author       = {Mohl, K. D. and Spieker, A. and Stein, E. and
                   Gilles, E. D.}
  ,title        = {{DIVA} - {Eine} {Umgebung} zur {Simulation},
                   {Analyse} und {Optimierung}
                   verfahrenstechnischer {Prozesse}}
  ,booktitle    = {Simulationstechnik, 11. ASIM-Symposium in Dortmund}
  ,editor       = {A. Kuhn and S. Wenzel}
  ,publisher    = {Vieweg Verlag}
  ,year         = {1997}
  ,address      = {Braunschweig/Wiesbaden}
  ,pages        = {278-283}
  ,lfn          = {97-27}
}

@incollection{mohl:97:2
  ,author       = {Mohl, K. D. and Spieker, A. and K{\"o}hler, R. and
                  Gilles, E. D. and Zeitz, M.}
  ,title        = {{DIVA} - {A} simulation environment for chemical
                   engineering applications}
  ,booktitle    = {{I}nformatics, {C}ybernetics and {C}omputer {S}cience ({ICCS}-97),
                   {C}ollected {V}olume of {S}cientific {P}apers}
  ,year         = {1997}
  ,pages        = {8-15}
  ,publisher    = {Donetsk State Technical University, Donetsk, Ukraine}
  ,lfn          = {97-19}
}

@MISC{mohl-bmbf:97,
  AUTHOR = {Mohl, K. D. and Kienle, A. and Mitrovic, A. and Gerstlauer, A.
                  and Gilles, E. D.},
  TITLE = {{H}omogen katalysierte {P}rozesse -- {P}ackungskolonnen},
  HOWPUBLISHED = {{BMBF}-Vorhaben "`{N}ichtlineare {D}ynamik bei chemischen
                  {P}rozessen"' {T}eilprojekt {B2} ({FKZ 03 D 0013 B2})},
  YEAR = 1997
}

@mastersthesis{mornhinweg:97,
           AUTHOR = {K. Mornhinweg},
           TITLE = {Modellierung, {A}uslegung und dynamische {S}imulation
           einer {R}eaktivdestillationskolonne zur {H}erstellung von 
           {E}thylenglykol},
           SCHOOL = ISRUNISTGT,
           TYPE = {{S}tudien- und {D}iplomarbeit},
           YEAR = 1997
   }


@Article{moses:98,
  author = 	 {Maffezzoni, C. and Girelli, R.},
  title = 	 {{MOSES}: {M}odular {M}odelling of {P}hysical {S}ystems in an {O}bject-{O}riented {D}atabase},
  journal = 	 {{M}athematical and {C}omputer {M}odelling of {D}ynamical {S}ystems},
  year = 	 {1998},
  volume = 	 {4},
  number = 	 {2},
  pages = 	 {121--147},
  month = 	 jun
}

@PHDTHESIS{nilsson:93,
  AUTHOR = {B.~Nilsson},
  TITLE = {{O}bject-oriented {M}odeling of {C}hemical {P}rocesses},
  SCHOOL = {Department of Automatic Control, Lund Institute of
		  Technology, Schweden},
  YEAR = 1993,
  type = {Ph.D. Thesis}
}

@INPROCEEDINGS{oh:94,
  AUTHOR = {M.~Oh and C.C.~Pantelides},
  TITLE = {{A} {M}odeling and {S}imulation {L}anguage for {C}ombined
		  {L}umped and {D}istributed {P}arameter {S}ystems},
  BOOKTITLE = {{I}nternational {C}onference on {P}rocess {S}ystems
		  {E}ngineering {PSE}'94},
  ADDRESS = {Kyongju, Korea},
  PAGES = {37--44},
  YEAR = 1994
}  

@ARTICLE{oh:96,
  AUTHOR = {M.~Oh and C.C.~Pantelides},
  TITLE = {{A} {M}odeling and {S}imulation {L}anguage for {C}ombined
		  {L}umped and {D}istributed {P}arameter {S}ystems},
  JOURNAL = {Comput. Chem. Engng.},
  VOLUME = 20,
  PAGES = {611--633},
  YEAR = 1996
}  


@Manual{omola:95,
  title = 	 {{OmSim} and {Omola} -- {T}utorial and {U}ser's {M}anual {V}ersion 3.4},
  author = 	 {Andersson, M.},
  organization = {{D}epartment of {A}utomatic {C}ontrol, {L}und {I}nstitute of {T}echnology, Schweden},
  month = 	 mar,
  year = 	 {1995}
}


@mastersthesis{osigus:98,
  AUTHOR = {H.~Osigus},
  TITLE = {{M}odellierung einer {R}eaktivdestillationskolonne f{\"u}r
                  den {B}utylacetatproce{\ss} mit dem
                  {M}odellierungswerkzeug {PROMOT}},
  TYPE = {Studienarbeit},		  
  SCHOOL = ISRUNISTGT,
  YEAR = 1998
}

@ARTICLE{pantelides:88,
  AUTHOR = {Pantelides, C. C.},
  TITLE = {{SPEEDUP}~-- {R}ecent {A}dvances in {P}rocess
		  {E}ngineering},
  JOURNAL = {Comput. Chem. Engng.},
  VOLUME = {12},
  PAGES = {745--755},
  YEAR = 1988
}

@INPROCEEDINGS{pantelides:95,
  AUTHOR = {Pantelides, C. C. and Britt, H.I.},
  TITLE = {{M}ultipurpose {P}rocess {M}odelling {E}nvironments},
  BOOKTITLE = {Conference on Foundations of Computer-Aided Process
		  Design},
  EDITOR = {L.T.~Biegler and M.F.~Doherty},
  PUBLISHER = {CACHE Publications},  
  PAGES = {128--141},
  YEAR = 1995
}

@MISC{pantelides:96,
  AUTHOR = {Pantelides, C. C.},
  TITLE = {{gPROMS}, {A}n {A}dvanced {T}ool for {P}rocess {M}odeling,
		  {S}imulation and {O}ptimisation},
  HOWPUBLISHED = {Presented at Chemputers Europe III,
  Oct. 29 -- 30, Wiesbaden}, 
  YEAR = 1996
}

@INPROCEEDINGS{raeum:93,
  AUTHOR = {S.~R{\"a}um{\-}sch{\"u}s{\-}sel and A.~Gerstlauer and
                  {E.D.}~Gilles and W.~Marquardt and B.~Raichle and M.~Zeitz},
  TITLE = {{A}n {A}rchitecture of a {K}nowledge-{B}ased {P}rocess
		  {M}odeling and {S}imulation {T}ool},
  BOOKTITLE = {{IMACS}/{IFAC} {S}econd {I}nternational {S}ymposium on
		  {M}athematical and {I}ntelligent Models in {S}ystem
		  {S}imulation},
  ADDRESS = {Brussels, Belgium},
  VOLUME = {2},
  PAGES = {242--247},
  YEAR = 1993
}

@INPROCEEDINGS{raeum:94,
  AUTHOR = {S.~R{\"a}um{\-}sch{\"u}s{\-}sel and A.~Gerstlauer and {E.D.}~Gilles
                  and M.~Zeitz},
  TITLE = {Ein {P}r{\"a}prozessor f{\"u}r den verfahrenstechnischen
		  {S}imulator {DIVA}},
  BOOKTITLE = {{S}imulationstechnik, 9. {ASIM}-{S}ymposium in
		  {S}tuttgart},
  EDITOR = {G.~Kampe and M.~Zeitz},
  PUBLISHER = {Vieweg Verlag},
  ADDRESS = {Braunschweig/Wiesbaden},
  PAGES = {177--182},
  YEAR = 1994
}

@TECHREPORT{raeum:95,
  AUTHOR = {S.~R{\"a}um{\-}sch{\"u}s{\-}sel and R.~K{\"o}hler},
  TITLE = {{B}eschreibung {C}ode-{G}enerator zur {E}rzeugung von
		  {DIVA}-{G}rund{\-}ele{\-}men{\-}ten},
  type         = {{I}nterner {B}ericht},
  INSTITUTION = ISRUNISTGT,
  YEAR = 1996
}
% number       = {96-6},

@incollection{raeum:97
  ,author       = {R{\"a}umsch{\"u}ssel, S. and K{\"o}hler, R. and Gerstlauer, A. and Zeitz, M.}
  ,title        = {Rechnerunterst{\"u}tzte {Vorverarbeitung} und
                    {Codierung} eines {Festbettreaktor}-{Modells} f{\"u}r die
                    {Simulationsumgebung} {DIVA}}
  ,booktitle    = {Simulationstechnik, 11. ASIM-Symposium in Dortmund}
  ,editor       = {A. Kuhn and S. Wenzel}
  ,publisher    = {Vieweg Verlag}
  ,year         = {1997}
  ,address      = {Braunschweig/Wiesbaden}
  ,pages        = {284-289}
  ,lfn          = {97-26}
}

@phdthesis{raeum:98,
           AUTHOR       = {R{\"a}um{\-}sch{\"u}s{\-}sel, S.},
           TITLE        = {Rechnerunterst{\"u}tzte {V}orverarbeitung und
 			   {C}odierung verfahrenstechnischer {M}odelle 
			   f{\"u}r die {S}imulationsumgebung {D}{I}{V}{A}},
           SCHOOL       = {Universit{\"a}t Stuttgart} ,
           YEAR         = 1998,
           ADDRESS  = {VDI Fortschritt--Berichte Nr. 20/270, VDI-Verlag,
D{\"u}sseldorf},
           type = {Dissertation}
   }

@INPROCEEDINGS{rathke:91,
  AUTHOR = {C.~Rathke},
  TITLE = {{I}mplementing {F}rames in an {O}bject-oriented
		  {P}rogramming {L}anguage},
  BOOKTITLE = {1st {E}ast {E}uropean {C}onference on
		  {O}bject-oriented {P}rogramming},
  PAGES = {88--94},
  ADDRESS = {Bratislava, Czecho-Slovakia},
  MONTH = {September},
  YEAR = 1991
}  

@TechReport{rathke:96:1,
  author = 	 {C.~Rathke and B.~Raichle},
  title = 	 {{\sc FrameTalk} Primer},
  institution =  {Institut f{\"u}r Informatik},
  year = 	 1996,
  note =	 {unpublished}
}

@incollection{rathke:96:2,
  author = 	 {C.~Rathke},
  title = 	 {{U}sing the {CLOS} {M}etaobject {P}rotocol to {I}mplement a 
                  {F}rame {L}anguage},
  editor =       {C.~Zimmermann},
  booktitle =    {{A}dvances in {O}bject-{O}riented {M}etalevel
                  {A}rchitectures and {R}eflection},
  chapter = 	 8,
  publisher = 	 {CRC Press, Inc.},
  year = 	 1996,
  address =	 {Boca Raton, {U.S.A}},
  pages =	 {129--143}
}
		  
@inproceedings{rathke:97
  ,author       = {Rathke, C. and Tr{\"a}nkle, F.}
  ,title        = {{A}n {E}xtensible {F}rame {L}anguage for the
		  {R}epresentation of {P}rocess {M}odeling {K}nowledge}
  ,booktitle    = {Proceedings of the Tenth International Conference on
                  Industrial \& Engineering Applications of Artificial
                  Intelligence \& Expert Systems (IEA/AIE-97)}
  ,year         = 1997
  ,editor       = {D. Potter and M. Manton and A. Moonis}
  ,pages        = {79--85}
  ,publisher    = {Gordon and Breach Science Publishers}
  ,address      = {Atlanta, Georgia}
  ,month        = {June}
}


@Book{reid:87,
  author = 	 {Reid, Robert C. and Prausnitz, John M. and Poling, Bruce E.},
  title = 	 {{T}he {P}roperties of {G}ases and {L}iquids},
  publisher = 	 {McGraw-Hill, 4th Edition},
  year = 	 {1987}
}

@techreport{rettinger:92,
  AUTHOR       = {Rettinger, H. and Obertopp, T. and Mohl, K. D.},
  TITLE        = {Programmierung von {DIVA}-{Grundelementen}, {V}ersion 2.0},
  INSTITUTION  = ISRUNISTGT,
  YEAR         = 1997,
  TYPE         = {Interner {Bericht}},
  KEYWORDS     = {}
}

@BOOK{rich:91,
  AUTHOR = {E.~Rich and K.~Knight},
  TITLE = {Artificial Intelligence},
  PUBLISHER = {McGraw-Hill, 2nd Edition},
  YEAR = 1991
}

@TechReport{roberts:77,
	Author={R.B.~Roberts and I.P.~Goldstein},
	Key={Roberts, Goldstein},
	Title={The FRL-Manual},
	Institution={MIT},
	Number={MIT-AI Memo 409},
	Year={1977},
	Note={Cambridge, Ma.}
}
  
@BOOK{rumbaugh:91,
  AUTHOR = {Rumbaugh, J. and Blaha, M. and Premerlani, W. and Eddy,
		  F. and Lorensen, W.},
  TITLE = {{O}bject-{O}riented {M}odeling and {D}esign},
  PUBLISHER = {{P}rentice {H}all},
  YEAR = 1991
}

@InProceedings{sattler:95,
  author =       {U.~Sattler},
  title =        {{A} {C}oncept {L}anguage for an {E}ngineering
                  {A}pplication with {P}art-{W}hole {R}elations},
  booktitle =    {{I}nternational {W}orkshop on {D}escription {L}ogics},
  editor =       {A.~Borgida and M.~Lenzerini and D.~Nardi and B.~Nebel},
  year =         {1995},
  address =      {Rome, Italy},
  pages =        {119--123}
}


@Book{schiesser:91,
  author = 	 {Schiesser, W. E.},
  title = 	 {{T}he {N}umerical {M}ethod of {L}ines -- {I}ntegration of {P}artial {D}ifferential {E}quations},
  publisher = 	 {{A}cademic {P}ress, {I}nc.},
  year = 	 {1991}
}

@BOOK{schuler:94,
  AUTHOR = {H.~Schuler},
  TITLE = {{P}roze{\ss}simulation},
  PUBLISHER = {VCH},
  ADDRESS = {Weinheim},
  YEAR = 1994
}  

@BOOK{sedgewick:95,
  AUTHOR = {Sedgewick, R.},
  TITLE = {{A}lgorithmen},
  PUBLISHER = {Addison Wesley},
  ADDRESS = {Deutschland},		  
  EDITION = {2.},
  YEAR = 1995
}

@Book{siegel:96,
  author = 	 {Siegel, J.},
  title = 	 {{CORBA} -- {F}undamentals and {P}rogramming},
  publisher = 	 {{W}iley},
  year = 	 {1996}
}

@PHDTHESIS{soerlie:90,
  AUTHOR = {C.F.~S{\o}rlie},
  TITLE = {{A} {C}omputer {E}nvironment for {P}rocess {M}odeling},
  SCHOOL = {Laboratory of Chemical Engineering, Norwegian Institute of
		  Technology, Trondheim},
  YEAR = 1990
}

@BOOK{steele:90,
  AUTHOR = {{Steele Jr.}, G. L.},
  TITLE = {Common Lisp: The Language},
  PUBLISHER = {Digital Press, 2nd Edition},
  YEAR = 1990
}

@BOOK{stephan1:86,
  AUTHOR = {K.~Stephan and F.~Mayinger},
  TITLE = {{T}hermodynamik {B}and 1},
  PUBLISHER = {Springer},
  EDITION = {12th},
  YEAR = 1986
}

@BOOK{stephan2:88,
  AUTHOR = {K.~Stephan and F.~Mayinger},
  TITLE = {{T}hermodynamik {B}and 2},
  PUBLISHER = {Springer},
  EDITION = {12th},
  YEAR = 1988
}

@ARTICLE{stephanopoulos:87,
  AUTHOR = {G.~Stephanopoulos and J.~Johnston},
  TITLE = {{DESIGN-KIT}: {A}n {O}bject-oriented {E}nvironment for
		  {P}rocess {E}ngineering},
  JOURNAL = {Comput. Chem. Engng.},
  VOLUME = {11},
  PAGES = {655--674},
  YEAR = 1987
}

@ARTICLE{stephanopoulos:90:1,
  AUTHOR = {G.~Stephanopoulos and G.~Henning and H.~Leone},
  TITLE = {{MODEL.LA}. {A} {M}odeling {L}anguage for {P}rocess
		  {E}ngineering --- {I}. {T}he {F}ormal {F}ramework},
  JOURNAL = {Comput. Chem. Engng.},
  VOLUME = {14},
  NUMBER = {8},
  PAGES = {813--846},
  YEAR = 1990
}

@ARTICLE{stephanopoulos:90:2,
  AUTHOR = {G.~Stephanopoulos and G.~Henning and H.~Leone},
  TITLE = {{MODEL.LA}. {A} {M}odeling {L}anguage for {P}rocess
  {E}ngineering --- {II}. {M}ultifaceted {M}odeling of {P}rocessing {S}ystems},
  JOURNAL = {Comput. Chem. Engng.},
  VOLUME = {14},
  NUMBER = {8},
  PAGES = {847--869},
  YEAR = 1990
}

@PHDTHESIS{telnes:92,
  AUTHOR = {K.~Telnes},
  TITLE = {{C}omputer-aided {M}odeling of {D}ynamic {P}rocesses based
		  on {E}lementary {P}hysics},
  SCHOOL = {Division of Engineering Cybernetics, Norwegian Institute of
		  Technology, Trondheim},
  YEAR = 1992
}

@mastersthesis{traenkle:94,
  AUTHOR = {F.~Tr{\"a}n{\-}kle},
  TITLE = {{K}onzept zur {M}odellierung und {I}mplementierung
		  ideal-durchmischter {S}ysteme im verfahrenstechnischen
		  {D}atenmodell {VEDA}},
  TYPE = {Studienarbeit},		  
  SCHOOL = ISRUNISTGT,
  YEAR = 1994
}


@Article{traenkle:94:1,
  author = 	 {Tr{\"a}nkle, F. and Frank, M. I. and Vernon, M. K. and Kim, S.},
  title = 	 {{S}olving {M}icrostructure {E}lectrostatics with {MIMD} {P}arallel {S}upercomputers and {S}plit-{C}},
  journal = 	 {{J}. {N}on-{N}ewtonian {F}luid {M}ech.},
  year = 	 {1994},
  volume = 	 {53},
  pages = 	 {197--213}
}

@Article{traenkle:95:1,
  author = 	 {Tr{\"a}nkle, F. and Hill, M. D. and Kim, S.},
  title = 	 {{S}olving {M}icrostructure {E}lectrostatics on a {P}roposed {P}arallel {C}omputer},
  journal = 	 {{C}omput. {C}hem. {E}ngng.},
  year = 	 {1995},
  volume = 	 {9},
  pages = 	 {743--758}
}


@inproceedings{traenkle:97:1
  ,author       = {Tr{\"a}n{\-}kle, F. and Gerstlauer, A. and Zeitz,
                  M. and Gilles, E. D.}
  ,title        = {{PROMOT}/{DIVA}: {A} {P}rototype of a {P}rocess
                  {M}odeling and {S}imulation {E}nvironment}
  ,booktitle    = {{IMACS} {S}ymposium on
                  {M}athematical {M}odelling, 2nd {MATHMOD}}
  ,year         = 1997
  ,editor       = {I. Troch and F. Breitenecker}
  ,pages        = {341--346}
  ,publisher    = {{ARGESIM} {R}eport {No.} 11}
  ,address      = {TU Vienna, Austria}
  ,month        = {February}
}

@inproceedings{traenkle:97:2
  ,author       = {Tr{\"a}n{\-}kle, F. and Gerstlauer, A. and Zeitz,
                  M. and Gilles, E. D.}
  ,title        = {{A}pplication of the {M}odeling and {S}imulation
		  {E}nvironment {PROMOT}/{DIVA} to the {M}odeling of
		  {D}istillation {P}rocesses}
  ,booktitle    = {{PSE}'97--{ESCAPE}-7, {S}uppl. to {C}omput. {C}hem. {E}ngng.}
  ,year         = 1997
  ,editor       = {S. Skogestad}
  ,pages        = {841--846}
  ,volume       = 21
  ,address      = {Trondheim, Norway}
  ,month        = {May}
}

@inproceedings{traenkle:97:3
  ,author       = {Tr{\"a}n{\-}kle, F. and Gerstlauer, A. and Zeitz,
                  M. and Gilles, E. D.}
  ,title        = {{T}he {O}bject-{O}riented {M}odel {D}efinition {L}anguage
                  {MDL} of the {K}nowledge-{B}ased {P}rocess
                  {M}odeling {T}ool {PROMOT}}
  ,booktitle    = {15th {IMACS} {W}orld {C}ongress}
  ,year         = 1997
  ,editor       = {A. Sydow}
  ,pages        = {91--96}
  ,volume       = 4
  ,address      = {Berlin}
  ,month        = {August}
}

@techreport{traenkle:98:1
   ,author       = {Tr{\"a}n{\-}kle, F.}
   ,title        = {{F}rame {D}efinition {L}anguage {FDL}:
                    {P}rogrammer's {G}uide}
   ,keywords     = {frame language, part-whole relations, object-oriented modeling, knowledge representation, Metaobject Protocol}
   ,institution  = {Institut f{\"u}r Systemdynamik und
                    Regelungstechnik}
   ,year         = 1998
   ,type         = {Internal Report}
   ,expired      = {no}
   ,address      = {Universit{\"a}t Stuttgart}
}
%   ,number       = {98-2}

@techreport{traenkle:98:2
   ,author       = {Tr{\"a}n{\-}kle, F.}
   ,title        = {{M}odelldefinitionssprache {MDL} von {PROMOT}:
                    {M}odellierungsanleitung}
   ,institution  = {Institut f{\"u}r Systemdynamik und
                    Regelungstechnik}
   ,year         = 1998
   ,type         = {{I}nterner {B}ericht}
   ,expired      = {no}
   ,address      = {Universit{\"a}t Stuttgart}
}
%   ,number       = {98-5}

@unpublished{traenkle:99:1
   ,author       = {Tr{\"a}n{\-}kle, F. and Kienle, A. and Mohl, K. D. and Zeitz,
                  M. and Gilles, E. D.}
   ,title        = {{O}bject-{O}riented {M}odeling of {D}istillation {P}rocesses}
   ,note         = {{A}ccepted as a contribution to {ESCAPE}-9, {B}udapest}
   ,year         = 1999
}

@UNPUBLISHED{unger:93,
  AUTHOR = {J.~Unger and A.~Kr{\"o}ner and W.~Marquardt},
  TITLE = {{S}tructural {A}nalysis of {D}ifferential-{A}lgebraic
		  {E}quation {S}ystems -- {T}heory and {A}pplications},
  NOTE = {To appear in Comput. Chem. Engng.}
}

@mastersthesis{waschler:96,
  AUTHOR = {R.~Waschler},
  TITLE = {{E}ntwicklung einer {M}odellfamilie f{\"u}r die
		  {D}estillation/ {R}ektifikation},
  TYPE = {Studienarbeit},		  
  SCHOOL = ISRUNISTGT,
  YEAR = 1996
}

@ARTICLE{winston:87,
  AUTHOR = {M.E.~Winston and R.~Chaffin and D.~Herrmann},
  TITLE = {{A} {T}axonomy of {P}art-{W}hole {R}elations},
  JOURNAL = {Cognitive Science},
  VOLUME = {11},
  PAGES = {417--444},
  YEAR = 1987
}

@BOOK{winston-ki:87,
  AUTHOR = {Winston, P. H.},
  TITLE = {{K}{\"u}nstliche {I}ntelligenz},
  PUBLISHER = {Addison Wesley},
  YEAR = 1987
}

@BOOK{winstonhorn:89,
  AUTHOR = {Winston, P. H. and  Horn, B. K. P.},
  TITLE = {{LISP}},
  PUBLISHER = {Addison Wesley},
  EDITION = {3rd},
  YEAR = 1989
}

@BOOK{wolfram:91,
  AUTHOR = {S.~Wolfram},
  TITLE = {{M}athematica --- {A} {S}ystem for {D}oing {M}athematics by
		  {C}omputer},
  PUBLISHER = {Addison Wesley},
  EDITION = {2nd},
  YEAR = 1991
}

@mastersthesis{zimmermann:94,
  AUTHOR = {R.~Zimmermann},
  TITLE = {{S}ystematisierung von {T}ransportans{\"a}tzen f{\"u}r
		  {W}{\"a}rmeleitung, {M}ehrkomponentendiffusion und viskosen
		  {I}mpulstransport},
  TYPE = {Studienarbeit},
  SCHOOL = ISRUNISTGT,		  
  YEAR = 1994
}

@incollection{zimmermann:96,
  author = 	 {C.~Zimmermann},
  title = 	 {{M}etalevels, {MOP}s and {W}hat the {F}uzz is {A}ll
                  {A}bout},
  editor =       {C.~Zimmermann},
  booktitle =    {{A}dvances in {O}bject-{O}riented {M}etalevel
                  {A}rchitectures and {R}eflection},
  chapter = 	 1,
  publisher = 	 {CRC Press, Inc.},
  year = 	 1996,
  address =	 {Boca Raton, {U.S.A.}},
  pages =	 {3--24}
}
