# Supplementary material for: Visual setup of logical models of signaling and regulatory networks with ProMoT
Source: BMC Bioinformatics. 2006 Nov 17;7:506. doi: 10.1186/1471-2105-7-506 (PMC1665465; doi:10.1186/1471-2105-7-506)
Supplement: Additional File 2 — ProMoT's source. The source code of ProMoT is attached. ProMoT binaries, source, and ProMoT binaries plus all additional libraries (e.g. java) can be downloaded from ProMoT's web page (see Availability and requirements section). [file 1471-2105-7-506-S2.bz2 › Promot/fdl/doc/fdl-guide/fdl-coupling.tex]

% ====================================================================
%  FDL Data Model and Programmer's Guide
% --------------------------------------------------------------------
%  Frank Traenkle
%  ISR, Universitaet Stuttgart
%  Jan. 1997
% ====================================================================


% ====================================================================
\section{Coupling Relation} \label{C:coupling}

\begin{figure}[ht]
\centering
\epsfig{figure=screen-cstr.eps,width=0.6\linewidth}
\caption{Screen dump of the {\PROMOT} model editor depicting the class
  \texttt{cooled-cstr} with its parts and coupling relations.}
\label{F:screen-cstr}
\end{figure}

Coupling relations are horizontal part-whole relations that are used
to couple terminals in {\PROMOT}.
%
A coupling relation is a 1:1-relation between two parts.
%
Two parts can be coupled, if they
%
\begin{enumerate}
\item both have a readable and writable slot called
  \texttt{is-linked-to},
\item are compatible.
\end{enumerate}
%
To illustrate coupling relations, we couple the terminals of the two
phases and of the wall of the cooled CSTR in
\SECTION{part-inheritance}.
%
This coupling describes the heat exchange between the reaction and
cooling phases across the wall.
%
A screen dump of the {\PROMOT} model editor depicts this situation
(\FIG{screen-cstr}).

First, we add the slot \texttt{is-linked-to} to the class
\texttt{terminal}:
%
\begin{verbatim}
(define-fdl-class terminal ()
  ((flow-direction :reader flow-direction)
   (is-linked-to :accessor is-linked-to)))
\end{verbatim}

Second, we attach terminals for heat exchange to the two phases and
the wall by re-defining the classes \texttt{liquid-phase} and
\texttt{wall}:
%
\begin{verbatim}
(define-fdl-class liquid-phase ()
  ((in :is-a terminal
       :slots ((flow-direction :initform "in")))
   (out :is-a terminal
        :slots ((flow-direction :initform "out")))
   (ex :is-a terminal)))

(define-fdl-class reaction-phase (liquid-phase) ())

(define-fdl-class cooling-phase (liquid-phase) ())

(define-fdl-class wall () 
  ((ex1 :is-a terminal)
   (ex2 :is-a terminal)))
\end{verbatim}

We need not to change the existing definition of the class
\texttt{cstr}:
%
\begin{verbatim}
(define-fdl-class cstr ()
  ((spatial-resolution :reader spatial-resolution :initform "lumped")
   (aggregate-state :reader aggregate-state :initform "liquid")
   (rph :is-a reaction-phase)
   (rin :is-eq-to (rph in))
   (rout :is-eq-to (rph out))))
\end{verbatim}

However, we have to add the command keyword \texttt{:links} to the
definition of the class \texttt{cooled-cstr} to define coupling
relations between
%
\begin{itemize}
\item the heat exchange terminal of the reaction phase and the heat
  exchange terminal on the left-hand side of the wall,
\item the heat exchange terminal of the cooling phase and the heat
  exchange terminal on the right-hand side of the wall.
\end{itemize}
%
\begin{verbatim}
(define-fdl-class cooled-cstr (cstr)
  ((cph :is-a cooling-phase)
   (w :is-a wall)
   (cin :is-eq-to (cph in))
   (cout :is-eq-to (cph out)))
  (:links ((rph ex) (w ex1))
          ((cph ex) (w ex2))))
\end{verbatim}
%
Please note that the coupling relations between parts are defined by
the command keyword \texttt{:links} in some direct or indirect
container of the parts.
%
The command keyword \texttt{:links} specifies a list of pairs of slot
paths.
%
The parts that the slot paths point to are coupled in pairs.

Right after evaluating
%
\begin{verbatim}
(setq a (make-fdl-instance 'cooled-cstr))
\end{verbatim}
%
all of the following equality predicates return \texttt{t}:
%
\begin{verbatim}
(eq (is-linked-to (ex (rph a))) (ex1 (w a)))
(eq (ex (rph a)) (is-linked-to (ex1 (w a))))
(eq (is-linked-to (ex (cph a))) (ex2 (w a)))
(eq (ex (cph a)) (is-linked-to (ex2 (w a))))
\end{verbatim}

% --------------------------------------------------------------------
\subsection{Compatibility}

We have to tell {\FDL} that two terminals are compatible by
specializing the method \texttt{link-compatible-p}:
%
\begin{verbatim}
(defmethod link-compatible-p ((self fdl-object)
                              (self1 terminal) (self2 terminal))
  t)
\end{verbatim}
%
On this method definition, each pair of terminals \texttt{(self1
  self2)} that are parts of the container \texttt{self} is made
compatible.

By default, no pair of instances that are part of any type of
container is compatible in {\FDL}:
%
\begin{verbatim}
(defmethod link-compatible-p ((self fdl-object)
                              (self1 fdl-object) (self2 fdl-object))
  nil)
\end{verbatim}
%
If two pairs are incompatible, then {\FDL} signals an error.

% --------------------------------------------------------------------
\subsection{Inheritance of Coupling Relations}

A container inherits all \texttt{:links} expressions from all its
superclasses.
%
Coupling relations cannot be overridden locally.

\endinput

%%% Local Variables: 
%%% mode: latex
%%% TeX-master: "fdl"
%%% End: 
