# Supplementary material for: Visual setup of logical models of signaling and regulatory networks with ProMoT
Source: BMC Bioinformatics. 2006 Nov 17;7:506. doi: 10.1186/1471-2105-7-506 (PMC1665465; doi:10.1186/1471-2105-7-506)
Supplement: Additional File 2 — ProMoT's source. The source code of ProMoT is attached. ProMoT binaries, source, and ProMoT binaries plus all additional libraries (e.g. java) can be downloaded from ProMoT's web page (see Availability and requirements section). [file 1471-2105-7-506-S2.bz2 › Promot/fdl/doc/fdl-guide/cstr-graphics.mdl]

;;; ===========================================================================
;;;  PROMOT Knowledge Base
;;; ---------------------------------------------------------------------------
;;;  Frank Traenkle
;;;  ISR, Universitaet Stuttgart, Germany
;;; ---------------------------------------------------------------------------
;;;  $Id: cstr-graphics.mdl 3267 2004-10-25 14:32:54Z ginkel $
;;; ===========================================================================


;;; ---------------------------------------------------------------------------
;;;  Standard Knowledge Base
;;; ---------------------------------------------------------------------------
(define-component :class "device"
  :super-classes ("elementary-component")
  :documentation "device")

(define-component :class "connection"
  :super-classes ("elementary-component")
  :documentation "connection")

(define-component :class "generalized-phase"
  :super-classes ("device")
  :properties (("material_state" :one-of ("liquid" "gas") :value ""))
  :documentation "generalized phase")

(define-component :class "bulk-phase"
  :super-classes ("generalized-phase")
  :icon "liquid-phase.xpm"
  :terminals (("in" :is-a "inlet"
		    :geometry (:top 0.5))
	      ("out" :is-a "outlet"
		     :geometry (:bottom 0.5))
	      ("ex" :is-a "heat-transfer-terminal"
		     :geometry (:right 0.5)))
  :documentation "bulk phase")

(define-component :class "vapor-phase"
  :super-classes ("generalized-phase")
  :icon "vapor-phase.xpm"
  :terminals (("in" :is-a "inlet"
		    :geometry (:bottom 0.5))
	      ("out" :is-a "outlet"
		     :geometry (:top 0.5))
	      ("ex" :is-a "heat-transfer-terminal"
		     :geometry (:left 0.5)))
  :documentation "vapor phase")

(define-component :class "cooling-phase"
  :super-classes ("generalized-phase")
  :icon "liquid-phase.xpm"
  :terminals (("in" :is-a "inlet"
		    :geometry (:bottom 0.5))
	      ("out" :is-a "outlet"
		     :geometry (:top 0.5))
	      ("ex" :is-a "heat-transfer-terminal"
		    :geometry (:left 0.5)))
  :documentation "cooling phase")

(define-component :class "wall"
  :super-classes ("generalized-phase")
  :icon "wall.xpm"
  :terminals (("ex1" :is-a "material-transfer-terminal"
		     :geometry (:left 0.5))
	      ("ex2" :is-a "material-transfer-terminal"
		     :geometry (:right 0.5)))
  :documentation "wall phase")

(define-component :class "phase-boundary"
  :super-classes ("connection")
  :icon "phase-boundary.xpm"
  :terminals (("ex1" :is-a "material-transfer-terminal"
		      :geometry (:left 0.5))
	      ("ex2" :is-a "material-transfer-terminal"
		      :geometry (:right 0.5)))
  :documentation "phase boundary")

;;; ---------------------------------------------------------------------------
(define-terminal :class "material-transport-terminal"
  :super-classes ("terminal")
  :documentation "general terminal for material transport")

(define-terminal :class "material-transfer-terminal"
  :super-classes ("material-transport-terminal")
  :icon "material-transfer-terminal.xpm"
  :documentation "terminal for material transfer")

(define-terminal :class "convective-material-transport-terminal"
  :super-classes ("material-transport-terminal")
  :documentation "terminal for convective material transport")

(define-terminal :class "inlet"
  :super-classes ("convective-material-transport-terminal")
  :icon "inlet.xpm"
  :documentation "convective material transport inlet")
	      
(define-terminal :class "outlet"
  :super-classes ("convective-material-transport-terminal")
  :icon "outlet.xpm"
  :documentation "convective material transport outlet")

;;; ---------------------------------------------------------------------------
(define-terminal :class "heat-transport-terminal"
  :super-classes ("terminal")
  :documentation "general terminal for heat transport")

(define-terminal :class "heat-transfer-terminal"
  :super-classes ("heat-transport-terminal")
  :icon "material-transfer-terminal.xpm"
  :documentation "terminal for heat transfer")

;;; ---------------------------------------------------------------------------
(define-terminal :class "signal-transport-terminal"
  :super-classes ("terminal")
  :documentation "general terminal for signal transport")

(define-terminal :class "input"
  :super-classes ("signal-transport-terminal")
  :documentation "terminal for signal input")

(define-terminal :class "output"
  :super-classes ("signal-transport-terminal")
  :documentation "terminal for signal output")


;;; ---------------------------------------------------------------------------
;;;  Reactor Models
;;; ---------------------------------------------------------------------------
(define-component :class "cstr" :super-classes
                  ("composite-component") 
		  :components
                  (("rph" :is-a "bulk-phase" :geometry (56 55))
                   ("w" :is-a "wall" :geometry (156 55))
                   ("cph" :is-a "cooling-phase" :geometry (256 55)))
                  :terminals
                  (("rin" :is-eq-to "rph.in" :geometry (:top 0.17363344))
                   ("rout" :is-eq-to "rph.out" :geometry
                    (:bottom 0.17363344))
                   ("cout" :is-eq-to "cph.out" :geometry
                    (:top 0.81672025))
                   ("cin" :is-eq-to "cph.in" :geometry
                    (:bottom 0.81672025)))
                  :links
                  (("rph.ex" :is-linked-to "w.ex1")
                   ("w.ex2" :is-linked-to "cph.ex")))


(define-component :class "single-entities" :super-classes
                  ("composite-component") 
		  :components
                  (("rph" :is-a "bulk-phase" :geometry (56 55))
                   ("l" :is-a "bulk-phase" :geometry (156 55))
                   ("v" :is-a "vapor-phase" :geometry (256 55))
                   ("w" :is-a "wall" :geometry (356 55))
                   ("pb" :is-a "phase-boundary" :geometry (456 55))
		   ))
