# Supplementary material for: Visual setup of logical models of signaling and regulatory networks with ProMoT
Source: BMC Bioinformatics. 2006 Nov 17;7:506. doi: 10.1186/1471-2105-7-506 (PMC1665465; doi:10.1186/1471-2105-7-506)
Supplement: Additional File 2 — ProMoT's source. The source code of ProMoT is attached. ProMoT binaries, source, and ProMoT binaries plus all additional libraries (e.g. java) can be downloaded from ProMoT's web page (see Availability and requirements section). [file 1471-2105-7-506-S2.bz2 › Promot/fdl/doc/fdl-guide/fdl-part.tex]

% ====================================================================
%  FDL Data Model and Programmer's Guide
% --------------------------------------------------------------------
%  Frank Traenkle
%  ISR, Universitaet Stuttgart
%  Jan. 1997
% ====================================================================


% ====================================================================
\section{Part-of Relations} \label{C:part}

Part-of relations\footnote{In our notion, a part-of relation is the
  most general form of vertical part-whole relations
  \cite{artale:96:1}.} are found in most real-world systems and
represent their composite structure.
%
Individual entities (\emph{parts}) are found to be aggregated to more
complex entities (\emph{containers}).
%
The more complex entities may be themselves aggregated to even more
complex entities, and so on.
%
The successive aggregation of entities leads to the \emph{aggregation
  hierarchy}, in which distinct \emph{aggregation levels} can be
identified.

Separate subtypes of part-of relations are identified by Winston
and coauthors \cite{winston:87} in general systems:
%
\begin{itemize}
\item component/integral-object,
\item member/collection,
\item portion/mass,
\item stuff/object,
\item feature/activity,
\item place/area
\end{itemize}
%
and by Sattler \cite{sattler:95} in chemical
plants:
%
\begin{itemize}
\item component/composite,
\item member/collection,
\item segment/entity,
\item quantity/mass,
\item stuff/object,
\item ingredient/object. 
\end{itemize}
%
{\FDL} does not distinguish between these subtypes, but supports the
aggregation of frames to composite frames along the lines of the
generalized part-of relation.
%
Only \emph{direct part-of relations} are supported, such as
%
\begin{itemize}
\item ``The CSTR contains one reaction phase.'',
\item ``The butyl acetate process plant contains one CSTR.''.
\end{itemize}
%
Furthermore, {\FDL} provides no inference mechanisms, such as
transitivity, and no behavioral representation of part-of relations.
%
That is, a part-of relation like
%
\begin{itemize}
\item ``The butyl acetate process plant contains at least one reaction
  phase.''
\end{itemize}
%
cannot be inferred from the statements above in plain {\FDL}.

The implementation of subtypes of the generalized part-of relation
and their inference mechanisms is up to the application programmer,
who will want to attach appropriate methods to the classes of the
containers and parts.
%
For instance, that is how the different types of part-of
relations
%
\begin{itemize}
\item module/module,
\item module/terminal,
\item module/equation,
\item module/variable,
\item terminal/variable,
\item equation/variable,
\item equation/terminal,
\item variable/variable
\end{itemize}
%
of {\PROMOT} are implemented.

In {\FDL} vertical and horizontal part-whole relations (part-of and
coupling relations) must be formulated by {\ttt define-fdl-class} on
the class level.
%
The part-whole relations cannot be defined, changed or removed on the
instance level.
%
In the CSTR example of \SECTION{intro-cstr} the class
\texttt{reaction-phase} is defined as a strong part of the class
\texttt{cstr}.
%
Internally, however, the classes \texttt{reaction-phase} and
\texttt{cstr} are unrelated.
%
{\FDL} generates an internal subclass of \texttt{reaction-phase} and
establishes a strong part-of relation between this subclass and
\texttt{cstr}.
%
Please refer to \SECTION{part-locality} for a detailed discussion.

% --------------------------------------------------------------------
\subsection{Strong and Weak Part-of Relations}

In this section, we ignore the internally defined classes and explain
the different types of part-of relations by considering user-defined
classes only.
%
For instance, if we state that the class \texttt{reaction-phase} is
part of the class \texttt{cstr}, we really mean that some internally
defined subclass of \texttt{reaction-phase} is part of the class
\texttt{cstr}.

In {\FDL} there are two special types of the generalized direct
part-of relation:
%
\begin{itemize}
\item the \emph{strong part-of relation} and
\item the \emph{weak part-of relation}.
\end{itemize}

According to \cite{kimw:90,kimw:89}, the \emph{strong part-of
  relation} is a ``composite link'' or ``shared dependent composite
reference'', where the part depends on one outstanding container.
%
In {\FDL}
%
\begin{itemize}
\item this outstanding container, which owns the part, is called its
  \emph{strong container} or \emph{parent},
\item the owned parts of a container are called its \emph{strong parts},
\item the corresponding part slots are called the \emph{strong part
    slots} of the container.
\end{itemize}
%
The \emph{strong part-of relation} is a 1:n-relation, because a part
has exactly one strong container, but a strong container may contain
any number of strong parts.
%
In the bicycle example of \SECTION{intro-bicycle-ext}, the class
\texttt{bicycle} is the strong container of its strong parts
\texttt{rear-wheel}, \texttt{front-wheel} and \texttt{bicycle-frame}, which
are stored in the strong part slots \texttt{w1}, \texttt{w2} and
\texttt{f}.
%
In the extended CSTR example of \SECTION{intro-cstr-ext}, the class
\texttt{cstr} is the strong container of its strong part
\texttt{reaction-phase}, which is stored in the strong part slot
\texttt{rph}.

In contrast, a \emph{weak part-of relation} is a ``non-composite
link'' or ``shared independent composite reference''
\cite{kimw:90,kimw:89}.
%
The part is not owned by the container.
%
In {\FDL}
%
\begin{itemize}
\item such a container is called a \emph{weak container},
\item the part is called a \emph{weak part} of the container,
\item the corresponding part slot is called a \emph{weak part slot} of
  the container.
\end{itemize}
%
The \emph{weak part-of relation} is a n:m-relation, because a part may
have any number of weak containers and a container may have any number
of weak parts.
%
In the extended CSTR example of \SECTION{intro-cstr-ext}, the class
\texttt{cstr} is a weak container of the weak parts, which are
contained in the weak part slots \texttt{rin} and \texttt{rout}.
%
These weak parts, however, are defined as strong parts of the class
\texttt{reaction-phase}.
%
%In more detail, the parent of this particular instance of the local
%subclass of \texttt{inlet} is the particular instance of the local
%subclass \texttt{reaction-phase} that is stored in the strong part
%slot \texttt{rph} of the \texttt{cstr} instance.


% --------------------------------------------------------------------
\subsection{Locality of Parts} \label{C:part-locality}

One thing not mentioned so far is the fact that a class may be defined
as strong parts any number of times even in the same strong container.
%
Consider the reaction phase of the CSTR in
\SECTION{intro-cstr-ext}.
%
The class \texttt{reaction-phase} has been defined as a container that
contains two strong parts, which are both of the same class
\texttt{terminal}.
%
\emph{Both parts are independent}.
%
The independence of parts is an essential feature of {\FDL}.
%
This situation is investigated in the following.

On the definition of the class \texttt{terminal} by
%
\begin{verbatim}
(define-fdl-class terminal ()
  ((flow-direction :reader flow-direction)))
\end{verbatim}
%
nothing is said about its part-of relations.
%
At this time \texttt{terminal} may be a stand-alone class that has no
part-of relations with any other classes.

However, on defining \texttt{terminal} as a strong part of
\texttt{reaction-phase} in the part slot \texttt{in} by the above
{\FDL} expression
%
\begin{verbatim}
(define-fdl-class reaction-phase ()
  ((in :is-a terminal)
   (out :is-a terminal)))
\end{verbatim}
%
\begin{enumerate}
\item {\FDL} determines the type of the slot \texttt{in} of the class
  \texttt{reaction-phase} to be \texttt{terminal}.
\item {\FDL} creates an internal subclass of \texttt{terminal}.  This
  internal subclass is called \texttt{part-reaction-phase-in} and
  should never be used by the user or application programmer.
  To prevent collisions, the application programmer should never
  use any symbols starting with \texttt{part-} when using {\FDL}.
\item {\FDL} determines the value of the slot \texttt{in} of
  \texttt{reaction-phase} to be an instance of the internal class
  \texttt{part-reaction-phase-in}.
\end{enumerate}
%
The same steps apply to the part slot \texttt{out}, whose value is an
instance of the class \texttt{part-reaction-phase-out}, which {\FDL}
also defines as an internal subclass of \texttt{terminal}.

The creation of the subclass (step 2) ensures that the particular
terminal stored in the slot \texttt{in} is independent of other
terminals, including the terminal stored in the slot \texttt{out}.
%
In addition, step 2 facilitates the local specialization of parts.
%
We may refine the inlet and the outlet of the reaction phase
by defining their flow directions locally.
%
With the slightly modified definition of \texttt{reaction-phase}
%
\begin{verbatim}
(define-fdl-class reaction-phase ()
  ((in :is-a terminal
       :slots ((flow-direction :initform "in")))
   (out :is-a terminal
        :slots ((flow-direction :initform "out")))))
\end{verbatim}
%
we state the fact that the flow direction at the inlet is ``into the
reaction phase'' and the flow direction at the outlet is ``out of the
reaction phase''.
%
The original class \texttt{terminal} is unaffected.

\begin{figure}[ht]
\centering
\epsfig{figure=part-cstr.eps,width=\linewidth}
\caption{The specialization and aggregation hierarchies of the
  class \texttt{cstr} and its part classes.}
\label{F:part-cstr}
\end{figure}
%
\FIG{part-cstr} illustrates this situation.
%
The solid arrows with the filled heads are the direct is-a relations,
the solid arrows with the empty heads the strong is-part-of relations,
and the dashed arrows with the empty heads the weak is-part-of
relations.
%
The class \texttt{fdl-object} is the root class of all {\FDL} classes
on the baselevel.
%
It corresponds to the root class \texttt{standard-object} of {\CLOS}.


% --------------------------------------------------------------------
\subsection{Accessing Parts}

Parts~-- both strong and weak~-- can be accessed by ordinary {\CLOS}
slot readers, whose names are identical to the names of the
corresponding part slots.
%
For example, in the above CSTR example {\FDL} automatically
establishes the reader \texttt{rph} for the class \texttt{cstr}.
%
If we instantiate \texttt{cstr} and write the instance to the symbol
\texttt{a} by
%
\begin{verbatim}
(setq a (make-fdl-instance 'cstr))
\end{verbatim}
%
then we can access the reaction phase of the CSTR by evaluating
\texttt{(rph a)}.
%
This method invocation returns the instance of the subclass
\texttt{part-cstr-rph} of \texttt{reaction-phase} that is stored in
the slot \texttt{rph} of the instance \texttt{a} (see
\FIG{part-cstr}).

For the class \texttt{reaction-phase} the readers \texttt{in} and
\texttt{out} are established.
%
The inlet or outlet of the reaction phase can be accessed by evaluating
\texttt{(in (rph a))} or \texttt{(out (rph a))}, respectively.
%
Because of the weak part-of relations, \texttt{(rin a)} and
\texttt{(rout a)} return the same inlet or outlet as \texttt{(in (rph
  a))} and \texttt{(out (rph a))}, respectively.

The method \texttt{parts} returns either all parts, all strong parts, or
all weak parts of an instance satisfying an optional predicate.

\FUNC{\BTERM{(parts}}
{\BNON{instance}\newline
  \BOPT{\BTERM{:type} \BTERM{:all} 
    {\BOR} \BTERM{:weak} {\BOR} \BTERM{:strong}}\newline
  \BOPT{\BTERM{:predicate} \BNON{function}} \BTERM{)}}
{generic function}

\begin{itemize}
\item The keyword \texttt{:type} defaults to \texttt{:all}.
\item The keyword \texttt{:predicate} defaults to \texttt{t}.
\end{itemize}

\texttt{parts} returns two values:
%
\begin{itemize}
\item the list of parts as instances,
\item the list of the corresponding part slot names.
\end{itemize}

The method \texttt{part-names} returns only the list of the part slot
names:

\FUNC{\BTERM{(part-names}}
{\BNON{instance}\newline
  \BOPT{\BTERM{:type} \BTERM{:all} 
    {\BOR} \BTERM{:weak} {\BOR} \BTERM{:strong}}\newline
  \BOPT{\BTERM{:predicate} \BNON{function}} \BTERM{)}}
{generic function}

\paragraph{Examples:}

\begin{enumerate}
\item \texttt{(parts a)} returns
  \begin{itemize}
  \item a list of the values of \texttt{(rph a)}, \texttt{(rin a)}
    and \texttt{(rout a)},
  \item the list \texttt{(rph rin rout)}.
  \end{itemize}
\item \texttt{(parts a :type :strong)} returns
  \begin{itemize}
  \item a list of the value of \texttt{(rph a)},
  \item the list \texttt{(rph)}.
  \end{itemize}
\item \texttt{(parts a :type :weak)} returns
  \begin{itemize}
  \item a list of the values of \texttt{(rin a)} and
    \texttt{(rout a)},
  \item the list \texttt{(rin rout)}.
  \end{itemize}
\item \verb!(part-names a :predicate #'(lambda (x) (typep x 'terminal)))!\\
  returns the list \texttt{(rin rout)}.
\end{enumerate}


% --------------------------------------------------------------------
\subsection{Backpointers for Accessing Containers} \label{C:backpointers}

Some applications need to know the strong or weak containers of
a part instance.
%
Each instance in {\FDL} has two backpointers (inverse part-of
relations): \emph{parent} and \emph{containers}.

\subsubsection{Parent} \label{C:parent}

The method \texttt{parent} returns the strong container (parent) of
the instance.

\FUNC{\BTERM{(parent}}
{\BNON{instance} \BTERM{)}}
{generic function}

\paragraph{Examples:}
\begin{enumerate}
\item \texttt{(parent (rph a))}\\
  returns the value of \texttt{a}.
\item \texttt{(parent a)}\\
  returns \texttt{nil}. If the instance is not part of any other
  instance, then \texttt{parent} returns \texttt{nil}.
\end{enumerate}

The backpointer \texttt{parent} can also be used as an element in a
slot path (see \SECTION{slot-propagation}).

Some applications need not only know the parent of the part, but also
the name of the part slot, the part is stored in.
%
This information can be obtained by calling the method

\FUNC{\BTERM{(slot-name-in-parent}}
{\BNON{part-instance} \BTERM{)}}
{generic function}

It returns the name of the part slot of the parent the part
\BNON{part-instance} is stored in.

\paragraph{Examples:}
\begin{enumerate}
\item \texttt{(slot-name-in-parent (rph a))}\\
  returns \texttt{rph}.
\item \texttt{(slot-name-in-parent (rin a))}\\
  returns \texttt{in}.
\item \texttt{(slot-name-in-parent (out (rph a))}\\
  returns \texttt{out}.
\end{enumerate}

\subsubsection{Containers}

The method \texttt{containers} returns either all containers,
the weak containers, or the strong container satisfying an optional
predicate.
  
\FUNC{\BTERM{(containers}}
{\BNON{instance}\newline
  \BOPT{\BTERM{:type} \BTERM{:all} 
    {\BOR} \BTERM{:weak} {\BOR} \BTERM{:strong}}\newline
  \BOPT{\BTERM{:predicate} \BNON{function}} \BTERM{)}}
{generic function}

\begin{itemize}
\item The keyword \texttt{:type} defaults to \texttt{:all}.
\item The keyword \texttt{:predicate} defaults to \texttt{t}.
\end{itemize}

\paragraph{Examples:}
\begin{enumerate}
\item \texttt{(containers (rin a))}\\
  returns a list of the values of \texttt{a} and \texttt{(rph a)}.
\item \texttt{(containers (rin a) :type :weak)}\\
  returns a list of the value of \texttt{a}.
\item \verb!(containers (rin a) :predicate #'(lambda (x) (typep x 'cstr)))!\\
  also returns a list of the value of \texttt{a}.
\end{enumerate}

The method 

\FUNC{\BTERM{(slot-name-in-container}}
{\BNON{part-instance} \BNON{container-instance} \BTERM{)}}
{generic function}

returns the name of the part slot of the container
\BNON{container-instance}, in which the part \BNON{part-instance} is
stored.

\paragraph{Examples:}
\begin{enumerate}
\item \texttt{(slot-name-in-container (rph a) a)}\\
  returns \texttt{rph}.
\item \texttt{(slot-name-in-container (rin a) a)}\\
  returns \texttt{rin}.
\item \texttt{(slot-name-in-container (rin a) (rph a))}\\
  returns \texttt{in}.
\end{enumerate}

The method \texttt{slot-name-in-parent} in \SECTION{parent} is
a special case of \texttt{slot-name-in-container}.
%
Its implementation may look like this:
%
\begin{verbatim}
(defmethod slot-name-in-parent ((self fdl-object))
  (slot-name-in-container self (parent self)))
\end{verbatim}


% --------------------------------------------------------------------
\subsection{Inheritance of Parts} \label{C:part-inheritance}

In {\FDL} multiple inheritance is supported for property and part
slots.
%
The property slots are inherited according to the standard {\CLOS}
inheritance mechanism \cite{steele:90}.
%
The inheritance mechanisms for weak and strong parts differ but are
derived from the standard {\CLOS} inheritance mechanism.

\subsubsection{Introductory Examples}

The simple CSTR discussed in previous sections will be extended
to a cooled CSTR.
%
This cooled CSTR consists of a reaction phase, a cooling phase, and a
wall between the two phases.
%
The class \texttt{cooled-cstr} representing this cooled CSTR is
defined as a direct subclass of the class \texttt{cstr}:
%
\begin{verbatim}
(define-fdl-class cooled-cstr (cstr)
  ((cph :is-a cooling-phase)
   (w :is-a wall)
   (cin :is-eq-to (cph in))
   (cout :is-eq-to (cph out))))
\end{verbatim}
%
The needed part classes are defined as:
%
\begin{verbatim}
(define-fdl-class cooling-phase ()
  ((in :is-a terminal
       :slots ((flow-direction :initform "in")))
   (out :is-a terminal
        :slots ((flow-direction :initform "out")))))

(define-fdl-class wall () ())
\end{verbatim}

The class \texttt{cooled-cstr} inherits the property and part slots
\texttt{spatial-resolution}, \texttt{aggregate-state}, \texttt{rph},
\texttt{rin}, and \texttt{rout} including their contents from the
class \texttt{cstr}.
%
An informal representation of \texttt{cooled-cstr} including the
inherited slots may look like this:

\begin{tabular}{lll}
  \texttt{cooled-cstr} & \texttt{spatial-resolution:}  & \VAL{lumped}\\
  & \texttt{aggregate-state:} & \VAL{liquid}\\
  & \texttt{rph:}     & \texttt{reaction-phase}\\
  & \texttt{cph:}     & \texttt{cooling-phase}\\
  & \texttt{w:}       & \texttt{wall}\\
  & \texttt{rin:}     & \texttt{terminal}\\
  & \texttt{rout:}    & \texttt{terminal}\\
  & \texttt{cin:}     & \texttt{terminal}\\
  & \texttt{cout:}    & \texttt{terminal}
\end{tabular}

Comparing the classes \texttt{reaction-phase} and
\texttt{cooling-phase}, we notice that their definitions are identical
except for their class names.
%
This shouts for an abstraction of the two classes.
%
We define the class \texttt{liquid-phase}, which comprises the structure of
both classes, and re-define \texttt{reaction-phase} and
\texttt{cooling-phase} as direct subclasses of \texttt{liquid-phase}:

\begin{verbatim}
(define-fdl-class liquid-phase ()
  ((in :is-a terminal
       :slots ((flow-direction :initform "in")))
   (out :is-a terminal
        :slots ((flow-direction :initform "out")))))

(define-fdl-class reaction-phase (liquid-phase) ())

(define-fdl-class cooling-phase (liquid-phase) ())
\end{verbatim}

The new definitions of the classes \texttt{reaction-phase} and
\texttt{cooling-phase} behave in exactly the same way as their old
definitions.

\subsubsection{A More Advanced Example}

In a first step to a mathematical model of the CSTR, we attach
variables to both phases representing their temperatures.
%
We only need to re-define the class \texttt{liquid-phase} and define
the class \texttt{temperature}, which has property slots for the
numerical value and for the physical unit:
%
\begin{verbatim}
(define-fdl-class liquid-phase ()
  ((te :is-a temperature
       :slots ((value :initform 20.0d0)
               (unit :initform "degrees celsius")))
   (in :is-a terminal
       :slots ((flow-direction :initform "in")))
   (out :is-a terminal
        :slots ((flow-direction :initform "out")))))

(define-fdl-class temperature ()
  ((value :reader value)
   (unit :reader unit)))
\end{verbatim}
%
With the expression \texttt{(value :initform 20.0d0)}, we
define the default value of the temperature of any liquid phase to be
$20^{\circ}C$.
%
With the expression \texttt{(unit :initform "degrees celsius")}, we
define the physical unit of the temperature as $^{\circ}C$.
%
The new strong part slot \texttt{te} is inherited to
\texttt{reaction-phase} and \texttt{cooling-phase}.
%
However, the temperatures of the reaction and cooling phases differ.
%
Let us assume that the temperature of the reaction phase is
$250^{\circ}C$ and the temperature of the cooling phase is
$23^{\circ}C$.
%
We specialize the part slot \texttt{te} locally in
\texttt{reaction-phase} and \texttt{cooling-phase} and override the
inherited value of the temperature:
%
\begin{verbatim}
(define-fdl-class reaction-phase (liquid-phase)
  ((te :is-a temperature
       :slots ((value :initform 250.0d0)))))

(define-fdl-class cooling-phase (liquid-phase)
  ((te :is-a temperature
       :slots ((value :initform 23.0d0)))))
\end{verbatim}
%
If we now instantiate the class \texttt{cooled-cstr} by
%
\begin{verbatim}
(setq a (make-fdl-instance 'cooled-cstr))
\end{verbatim}
%
then the evaluation of \texttt{(value (te (rph a)))} returns
\texttt{250.0d0}, \texttt{(value (te (cph a)))} returns
\texttt{23.0d0}, and \texttt{(unit (te (rph a)))} as well as
\texttt{(unit (te (cph a)))} return \texttt{"degrees celsius"}.

\subsubsection{An Even More Advanced Example}

\begin{figure}[ht]
\centering
\epsfig{figure=part-more-advanced.eps,width=\linewidth}
\caption{The specialization and aggregation hierarchies of the
  user-defined and internal classes occurring in the ``even more advanced
  example'' of a reaction phase.}
\label{F:part-more-advanced}
\end{figure}

The following example is an interesting one:
%
\begin{verbatim}
(define-fdl-class temperature ()
  ((value :reader value)
   (unit :reader unit)))

(define-fdl-class terminal ()
  ((flow-direction :reader flow-direction)
   (te :is-a temperature
       :slots ((minimum-value :reader minimum-value :initform 50.0d0)))))

(define-fdl-class liquid-phase ()
  ((te :is-a temperature
       :slots ((value :initform 20.0d0)
               (unit :initform "degrees celsius")))
   (in :is-a terminal
       :slots ((flow-direction :initform "in")))
   (out :is-a terminal
        :slots ((flow-direction :initform "out")))))

(define-fdl-class reaction-phase (liquid-phase)
  ((te :is-a temperature
       :slots ((value :initform 250.0d0)))
   (out :is-a terminal
        :slots ((te :is-eq-to (parent te))))))

(setq p (make-fdl-instance 'reaction-phase))
\end{verbatim}

In this example we do not change the existing definitions of the
classes \texttt{temperature} and \texttt{liquid-phase}.
%
They are repeated for illustrative purposes.
%
The class \texttt{terminal} obtains a new strong part slot \texttt{te}
that contains the temperature at the terminal.
%
The class \texttt{reaction-phase} inherits the part slot \texttt{out}
from \texttt{liquid-phase} and specializes it locally.
%
It changes the part slot \texttt{te} of its inherited terminal from a
strong part slot to a weak part slot: by slot propagation the
temperature of the terminal is set identical to the temperature of the
terminal's parent~-- the reaction-phase.
%
The resulting temperature of the terminal can be represented in this
informal way:

\begin{tabular}{lll}
  \texttt{temperature}
  & \texttt{value:}         & \texttt{250.0d0}\\
  & \texttt{unit:}          & \texttt{"degrees celsius"}\\
  & \texttt{minimum-value:} & \texttt{50.0d0}
\end{tabular}

In \FIG{part-more-advanced} the is-a and part-of relations of the
containers and parts are illustrated.
%
%Please refer to the legend of \FIG{part-cstr} for a definition of the
%depicted arrows.
%
The dashed arrow with the filled head is a direct is-a relation that
is automatically generated by {\FDL}.
%
It results from the definition of \texttt{part-reaction-phase-te} as a
weak part of \texttt{part-reaction-phase-out}\footnote{Please recall
  that all classes starting with \texttt{part-} are automatically
  generated internal subclasses (see \SECTION{part-locality}).}.
%
The internal class \texttt{part-reaction-phase-out} inherits
\texttt{part-terminal-te} as a strong part from its superclass
\texttt{terminal}.
%
With the {\FDL} expression (extract of the above example)
%
\begin{verbatim}
...
   (out :is-a terminal
        :slots ((te :is-eq-to (parent te))))
...
\end{verbatim}
%
this inherited temperature is overridden by the weak part
\texttt{part-reaction-phase-te}, which is a strong part of
\texttt{reaction-phase}.
%
We need to make \texttt{part-reaction-phase-te} a subclass of
\texttt{part-terminal-te}, so that the propagated
\texttt{part-reaction-phase-te} is compatible to the inherited
\texttt{part-terminal-te}.
%
For that, {\FDL} automatically generates the dashed arrow with the
filled head.

%This is an example for automatic subsumption.
%
%However, {\FDL} provides no other subsumption mechanisms.

The combined inheritance of strong parts and the overriding by weak
parts requires a careful generation of the class precedence list
\cite{steele:90} of the weak parts.
%
This is indicated by the numbers that are attached to the is-a
relations in \FIG{part-more-advanced}.
%
For instance, {\FDL} defines the class \texttt{part-reaction-phase-te}
internally by the {\CLOS} command
%
\begin{verbatim}
(defclass part-reaction-phase-te 
    (part-liquid-phase-te temperature part-terminal-te)
 ())
\end{verbatim}
%
This leads to the following class precedence list of
\texttt{part-reaction-phase-te}:
%
\begin{verbatim}
(part-reaction-phase-te part-liquid-phase-te temperature
 part-terminal-te fdl-object)
\end{verbatim}
%
This class precedence list determines the computation of the actual
slots of \texttt{part-reaction-phase-te} from the direct slots of
itself and its superclasses.
%
The priorities of the direct slots of \texttt{part-reaction-phase-te}
are the greatest.
%
The priorities diminish to the end of the class precedence list.
%
The priorities of the direct slots of \texttt{fdl-object} are the
least.
%
Because \texttt{part-liquid-phase-te} succeeds
\texttt{part-reaction-phase-te} in the class precedence list, the
value of \texttt{part-reaction-phase-te} is not inherited from
\texttt{part-liquid-phase-te}, but is derived from the direct value of
\texttt{part-reaction-phase-te}.

\subsubsection{Valid Part Specializations}

A part specialization takes place when a container inherits a part
slot and at the same time this part slot is overridden locally in this
container.
%
In the above example we find the following part specializations:
%
\begin{itemize}
\item In \texttt{reaction-phase} the \emph{strong} part slot \texttt{te}
  inherited from \texttt{liquid-phase} is overridden by a local
  definition of the \emph{strong} part slot \texttt{te}.
\item In \texttt{reaction-phase} the \emph{strong} part slot
  \texttt{out} inherited from \texttt{liquid-phase} is overridden by a
  local definition of the \emph{strong} part slot \texttt{out}.
\item In \texttt{part-reaction-phase-out} the \emph{strong} part slot
  \texttt{te} inherited from \texttt{terminal} is overridden by a
  local definition of the \emph{weak} part slot \texttt{te}.
\end{itemize}
%
In {\FDL} the following combinations of inherited parts and locally
defined parts are possible:
%
\begin{center}
  \begin{tabular}{|l|l|}
    \hline
    inherited part & local part\\ \hline
    strong & strong\\
    strong & weak\\
    weak & weak\\ \hline
  \end{tabular}
\end{center}

In the case of the second row, the inherited strong part is
\emph{disowned} \cite{kimw:89}:
%
the container no longer owns the inherited part, but uses a weak part
as a substitute that must be compatible to the inherited part.

The third case has not been demonstrated in the above example.
%
In this case, an inherited weak part is overridden by a different weak
part, which of course must be compatible to the inherited weak part.

Overriding an inherited weak part by a locally defined strong part is
invalid.

\endinput

%%% Local Variables: 
%%% mode: latex
%%% TeX-master: "fdl"
%%% End: 
