# Supplementary material for: Visual setup of logical models of signaling and regulatory networks with ProMoT
Source: BMC Bioinformatics. 2006 Nov 17;7:506. doi: 10.1186/1471-2105-7-506 (PMC1665465; doi:10.1186/1471-2105-7-506)
Supplement: Additional File 2 — ProMoT's source. The source code of ProMoT is attached. ProMoT binaries, source, and ProMoT binaries plus all additional libraries (e.g. java) can be downloaded from ProMoT's web page (see Availability and requirements section). [file 1471-2105-7-506-S2.bz2 › Promot/fdl/doc/fdl-guide/fdl-slot-attributes.tex]

% ====================================================================
%  FDL Data Model and Programmer's Guide
% --------------------------------------------------------------------
%  Frank Traenkle
%  ISR, Universitaet Stuttgart
%  Jan. 1997
% ====================================================================


% ====================================================================
\section{Slot Attributes} \label{C:slot-attributes}

In {\CLOS} each slot can have a value that can be accessed by
\texttt{slot-value} \cite{keene:89}.
%
In {\FDL} additional values can be attached to slots by slot
attributes.
%
A slot attribute is a key-value pair of the attribute name and the
attribute value.
%
In the following example, the slot attribute \texttt{property} is used
to classify a slot.
%
If the value of this attribute is \texttt{t}, then the slot is a
property slot, otherwise it is a part slot.
%
By attaching the attribute \texttt{property} to all slots, we extend
the bicycle example in \SECTION{intro-bicycle-ext}:
%
\begin{verbatim}
(define-fdl-class bicycle ()
  ((color :is-eq-to (f color) :attributes (property t))
   (weight :reader weight :initform "10.8 kg" :attributes (property t))
   (w1 :is-a rear-wheel
       :attributes (property nil part-whole component/integral-object))
   (w2 :is-a front-wheel
       :attributes (property nil part-whole component/integral-object))
   (f :is-a frame
       :attributes (property nil part-whole component/integral-object))))
\end{verbatim}

Slot attributes can be accessed with the generic function

\FUNC{\BTERM{(slot-attribute}}
{\BNON{instance-or-class} \BNON{slot-name} \BNON{attribute-name} \BTERM{)}}
{generic function}

If \texttt{b} contains an instance of \texttt{bicycle}, then
\texttt{(slot-attribute b 'color 'property)} returns the value
\texttt{t} of the attribute \texttt{property} of the slot
\texttt{color}.
%
In contrast, \texttt{(slot-attribute b 'w1 'property)} returns
\texttt{nil}.

Slot attributes are formulated by the slot keyword
\texttt{:attributes}.
%
This keyword is followed by a list of key-value pairs, so that
arbitrary many slot attributes may be defined.
%
For a classification of part slots according to \cite{winston:87}, the
attribute \texttt{part-whole} is defined for each part slot.
%
For example, the evaluation of \texttt{(slot-attribute b 'w1
  'part-whole)} returns \texttt{component/integral-object}.

Slot attributes can only be defined on the class level, not on the
instance level.
%
All instances of some class share identical slot attributes.
%
This is an analogy to the shared slots in {\CLOS} \cite{keene:89}.

% --------------------------------------------------------------------
\subsection{Inheritance of Slot Attributes}

{\FDL} supports multiple inheritance of slot attributes.
%
The slot attribute assumes the value of the slot attribute of the
first class in the class precedence list.
%
The inheritance is individual to
%
\begin{enumerate}
\item each slot,
\item each slot attribute.
\end{enumerate}
%
Hence, the inheritance of a slot attribute of a slot is independent of
the inheritances of all other pairs of slots and slot attributes.
%
For instance, the inheritance of the slot attribute \texttt{property}
of the slot \texttt{w1} is independent of the inheritance of the slot
attribute \texttt{part-whole} of the slot \texttt{w1} and the
inheritance of the slot attribute \texttt{property} of the slot
\texttt{f}.

\endinput

%%% Local Variables: 
%%% mode: latex
%%% TeX-master: "fdl"
%%% End: 
