# Supplementary material for: Visual setup of logical models of signaling and regulatory networks with ProMoT
Source: BMC Bioinformatics. 2006 Nov 17;7:506. doi: 10.1186/1471-2105-7-506 (PMC1665465; doi:10.1186/1471-2105-7-506)
Supplement: Additional File 2 — ProMoT's source. The source code of ProMoT is attached. ProMoT binaries, source, and ProMoT binaries plus all additional libraries (e.g. java) can be downloaded from ProMoT's web page (see Availability and requirements section). [file 1471-2105-7-506-S2.bz2 › Promot/fdl/doc/fdl-guide/part-more-advanced.fig]

#FIG 3.2
Landscape
Center
Inches
Letter 
100.00
Single
-2
1200 2
6 5400 4500 9450 5550
2 2 0 2 0 7 5 0 20 0.000 0 0 -1 0 0 5
	 5475 4575 9375 4575 9375 5475 5475 5475 5475 4575
4 0 0 0 0 12 12 0.0000 4 135 525 5775 5175 value\001
4 0 0 0 0 12 12 0.0000 4 135 420 5775 5400 unit\001
4 1 0 0 0 12 18 0.0000 4 225 1815 6525 4875 temperature\001
-6
6 9600 4500 13650 5550
2 2 0 2 0 7 5 0 20 0.000 0 0 -1 0 0 5
	 9675 4575 13575 4575 13575 5475 9675 5475 9675 4575
4 1 0 0 0 12 18 0.0000 4 240 1980 10800 4875 liquid-phase\001
-6
6 13800 4500 17850 5550
2 2 0 2 0 7 5 0 20 0.000 0 0 -1 0 0 5
	 13875 4575 17775 4575 17775 5475 13875 5475 13875 4575
4 0 0 0 0 12 18 0.0000 4 180 1320 14100 4875 terminal\001
4 0 0 0 0 12 12 0.0000 4 135 1470 14175 5175 flow-direction\001
-6
6 9600 2850 13650 3900
2 2 0 2 0 7 5 0 20 0.000 0 0 -1 0 0 5
	 9675 2925 13575 2925 13575 3825 9675 3825 9675 2925
4 1 0 0 0 12 18 0.0000 4 240 1650 10650 3300 fdl-object\001
-6
6 12450 7575 16500 8625
2 2 0 2 0 7 5 0 20 0.000 0 0 -1 0 0 5
	 12525 7650 16425 7650 16425 8550 12525 8550 12525 7650
4 1 0 0 0 12 18 0.0000 4 240 3465 14400 7950 part-liquid-phase-out\001
4 0 0 0 0 12 12 0.0000 4 135 2205 12750 8250 flow-direction: "out"\001
-6
6 16575 7575 20625 8625
2 2 0 2 0 7 5 0 20 0.000 0 0 -1 0 0 5
	 16650 7650 20550 7650 20550 8550 16650 8550 16650 7650
4 1 0 0 0 12 18 0.0000 4 240 3300 18450 7950 part-liquid-phase-in\001
4 0 0 0 0 12 12 0.0000 4 135 2100 16950 8250 flow-direction: "in"\001
-6
6 2850 8250 6900 9300
2 2 0 2 0 7 5 0 20 0.000 0 0 -1 0 0 5
	 2925 8325 6825 8325 6825 9225 2925 9225 2925 8325
4 1 0 0 0 12 18 0.0000 4 240 3300 4725 8625 part-liquid-phase-te\001
4 0 0 0 0 12 12 0.0000 4 180 2415 3225 9150 unit: "degrees celsius"\001
4 0 0 0 0 12 12 0.0000 4 135 1365 3225 8925 value: 20.0d0\001
-6
6 6975 8250 11025 9300
2 2 0 2 0 7 5 0 20 0.000 0 0 -1 0 0 5
	 7050 8325 10950 8325 10950 9225 7050 9225 7050 8325
4 1 0 0 0 12 18 0.0000 4 240 2640 8475 8625 part-terminal-te\001
4 0 0 0 0 12 12 0.0000 4 135 2205 7275 8925 minimum-value: 50.0d0\001
-6
6 8325 6375 12375 7425
2 2 0 2 0 7 5 0 20 0.000 0 0 -1 0 0 5
	 8400 6450 12300 6450 12300 7350 8400 7350 8400 6450
4 1 0 0 0 12 18 0.0000 4 240 2310 9675 6750 reaction-phase\001
-6
6 13125 9300 17175 10350
2 2 0 2 0 7 5 0 20 0.000 0 0 -1 0 0 5
	 13200 9375 17100 9375 17100 10275 13200 10275 13200 9375
4 1 0 0 0 12 18 0.0000 4 240 3795 15150 9675 part-reaction-phase-out\001
-6
6 9000 10575 13050 11625
2 2 0 2 0 7 5 0 20 0.000 0 0 -1 0 0 5
	 9075 10650 12975 10650 12975 11550 9075 11550 9075 10650
4 1 0 0 0 12 18 0.0000 4 240 3630 11025 10950 part-reaction-phase-te\001
4 0 0 0 0 12 12 0.0000 4 135 1470 9375 11250 value: 250.0d0\001
-6
6 6600 9750 7050 10200
1 4 0 2 0 7 5 0 20 0.000 1 0.0000 6825 9975 168 168 6750 9825 6900 10125
4 1 0 0 0 0 18 0.0000 4 195 135 6824 10065 1\001
-6
6 8325 10350 8700 10725
1 4 0 2 0 7 5 0 20 0.000 1 0.0000 8512 10537 160 160 8400 10425 8625 10650
4 1 0 0 0 0 18 0.0000 4 195 135 8512 10627 2\001
-6
6 9075 9825 9450 10200
1 4 0 2 0 7 5 0 20 0.000 1 0.0000 9262 10012 160 160 9150 9900 9375 10125
4 1 0 0 0 0 18 0.0000 4 195 135 9262 10102 3\001
-6
6 14550 8850 15000 9300
1 4 0 2 0 7 5 0 20 0.000 1 0.0000 14775 9075 168 168 14700 8925 14850 9225
4 1 0 0 0 0 18 0.0000 4 195 135 14774 9165 1\001
-6
6 16125 8925 16500 9300
1 4 0 2 0 7 5 0 20 0.000 1 0.0000 16312 9112 160 160 16200 9000 16425 9225
4 1 0 0 0 0 18 0.0000 4 195 135 16312 9202 2\001
-6
6 16350 11325 19425 11625
2 1 0 2 0 7 0 0 -1 0.000 0 0 7 1 0 2
	1 1 2.00 120.00 240.00
	 16425 11475 17250 11475
4 0 0 0 0 0 18 0.0000 4 195 2085 17400 11550 direct is-a relation\001
-6
2 1 0 2 0 7 5 0 -1 9.000 0 0 -1 1 0 2
	1 1 2.00 120.00 240.00
	 8775 4575 10575 3825
2 1 0 2 0 7 5 0 -1 9.000 0 0 -1 1 0 2
	1 1 2.00 120.00 240.00
	 11700 4575 11625 3825
2 1 0 2 0 7 5 0 -1 9.000 0 0 -1 1 0 2
	1 1 2.00 120.00 240.00
	 15000 4575 12750 3825
2 1 0 2 0 7 5 0 -1 9.000 0 0 -1 1 0 2
	1 1 2.00 120.00 240.00
	 10425 6450 11175 5475
2 1 0 2 0 7 5 0 -1 9.000 0 0 -1 1 0 2
	1 1 2.00 120.00 240.00
	 4500 8325 6975 5475
2 1 0 2 0 7 5 0 -1 9.000 0 0 -1 1 0 2
	1 1 2.00 120.00 240.00
	 8550 8325 7650 5475
2 1 0 2 0 7 5 0 -1 9.000 0 0 -1 1 0 2
	1 1 2.00 120.00 240.00
	 14400 7650 15225 5475
2 1 0 2 0 7 5 0 -1 9.000 0 0 -1 1 0 2
	1 1 2.00 120.00 240.00
	 18225 7650 16425 5475
2 1 1 1 0 7 5 0 -1 9.000 0 0 -1 1 0 2
	1 0 2.00 120.00 240.00
	 12975 10950 14400 10275
2 1 0 1 0 7 5 0 -1 9.000 0 0 -1 1 0 2
	1 0 2.00 120.00 240.00
	 12075 10650 10575 7350
2 1 0 1 0 7 5 0 -1 9.000 0 0 -1 1 0 2
	1 0 2.00 120.00 240.00
	 13200 9600 11475 7350
2 1 0 1 0 7 5 0 -1 9.000 0 0 -1 1 0 2
	1 0 2.00 120.00 240.00
	 10950 8700 14325 5475
2 1 0 1 0 7 5 0 -1 9.000 0 0 -1 1 0 2
	1 0 2.00 120.00 240.00
	 13950 7650 11775 5475
2 1 0 1 0 7 5 0 -1 9.000 0 0 -1 1 0 2
	1 0 2.00 120.00 240.00
	 17475 7650 12750 5475
2 1 0 1 0 7 5 0 -1 9.000 0 0 -1 1 0 2
	1 0 2.00 120.00 240.00
	 4725 8325 9900 5475
2 1 0 2 0 7 10 0 -1 9.000 0 0 7 1 0 2
	1 1 2.00 120.00 240.00
	 9075 11100 5400 9225
2 1 1 2 0 7 10 0 -1 9.000 0 0 -1 1 0 2
	1 1 2.00 120.00 240.00
	 9600 10650 8850 9225
2 1 0 2 0 7 10 0 -1 9.000 0 0 -1 1 0 2
	1 1 2.00 120.00 240.00
	 14925 9375 14550 8550
2 1 0 1 0 7 0 0 -1 0.000 0 0 -1 1 0 2
	1 0 2.00 120.00 240.00
	 16425 11775 17250 11775
2 1 1 1 0 7 0 0 -1 4.000 0 0 -1 1 0 2
	1 0 2.00 120.00 240.00
	 16425 12075 17250 12075
2 2 0 2 0 7 0 0 20 0.000 0 0 -1 0 0 5
	 16425 12300 17250 12300 17250 12600 16425 12600 16425 12300
2 1 1 2 0 7 0 0 -1 4.000 0 0 7 1 0 2
	1 1 2.00 120.00 240.00
	 16425 13200 17250 13200
2 4 0 1 0 7 5 0 20 4.000 0 0 7 0 0 5
	 20625 13875 20625 11100 16125 11100 16125 13875 20625 13875
2 4 0 0 0 7 10 0 19 0.000 0 0 7 0 0 5
	 20775 14025 16275 14025 16275 11250 20775 11250 20775 14025
3 0 0 2 0 7 10 0 -1 9.000 0 1 0 5
	1 1 2.00 120.00 240.00
	 9075 10725 7725 10275 6825 9675 6975 7125 7275 5475
	 0.000 1.000 1.000 1.000 0.000
3 0 0 2 0 7 10 0 -1 9.000 0 1 0 4
	1 1 2.00 120.00 240.00
	 16050 9375 16575 8925 16575 7200 15750 5475
	 0.000 1.000 1.000 0.000
4 0 0 0 0 12 12 0.0000 4 120 210 10200 7500 te\001
4 0 0 0 0 12 12 0.0000 4 120 315 11100 7500 out\001
4 0 0 0 0 12 12 0.0000 4 120 210 14550 10425 te\001
4 0 0 0 0 12 12 0.0000 4 120 210 14475 5625 te\001
4 0 0 0 0 12 12 0.0000 4 135 210 13125 5625 in\001
4 0 0 0 0 12 12 0.0000 4 120 315 12000 5625 out\001
4 0 0 0 0 12 12 0.0000 4 120 210 9975 5625 te\001
4 0 0 0 0 0 18 0.0000 4 255 2520 17400 11850 strong part-of relation\001
4 0 0 0 0 0 18 0.0000 4 255 2370 17400 12150 weak part-of relation\001
4 0 0 0 0 0 18 0.0000 4 255 2655 17400 12525 class with property slots\001
4 0 0 0 0 12 12 0.0000 4 180 315 16425 12900 rph\001
4 0 0 0 0 0 18 0.0000 4 255 1590 17400 12900 part slot name\001
4 0 0 0 0 0 18 0.0000 4 255 2880 17400 13275 direct is-a relation (auto-\001
4 0 0 0 0 0 18 0.0000 4 255 3165 17400 13575 matically generated by FDL)\001
