# Supplementary material for: Visual setup of logical models of signaling and regulatory networks with ProMoT
Source: BMC Bioinformatics. 2006 Nov 17;7:506. doi: 10.1186/1471-2105-7-506 (PMC1665465; doi:10.1186/1471-2105-7-506)
Supplement: Additional File 2 — ProMoT's source. The source code of ProMoT is attached. ProMoT binaries, source, and ProMoT binaries plus all additional libraries (e.g. java) can be downloaded from ProMoT's web page (see Availability and requirements section). [file 1471-2105-7-506-S2.bz2 › Promot/fdl/doc/fdl-guide/fdl-start.tex]

% ====================================================================
%  FDL Data Model and Programmer's Guide
% --------------------------------------------------------------------
%  Frank Traenkle
%  ISR, Universitaet Stuttgart
%  Jan. 1997
% ====================================================================


% ====================================================================
\section{Starting FDL} \label{C:start}

{\FDL} requires a {\CLOS} implementation according to the Metaobject
Protocol \cite{kiczales:91}.
%
{\FDL} is developed and tested in Allegro Common Lisp (\textsc{Acl})
4.3 and 4.3.1 \cite{franz:96} on Linux-x86 2.0.* and Sparc Solaris
2.5.
%
There is no support for other {\CLOS} implementations.

First, \textsc{Acl} has to be started:
%
\begin{itemize}
\item either on the Unix command line:
\begin{verbatim}
schelle:[~]> cl
\end{verbatim}
\item or in Emacs using the \textsc{Fi} interface \cite{franz:96} of
  \textsc{Acl}:
\begin{verbatim}
M-x allegro
\end{verbatim}
or
\begin{verbatim}
M-x fi:common-lisp
\end{verbatim}
\end{itemize}

Second, {\FDL} has to be loaded on the \textsc{Acl} command line:
%
\begin{verbatim}
USER(1): (require 'fdl "/usr/local/lisp/fdl/load-fdl")  
\end{verbatim}

Last, the {\FDL} package must be used by
%
\begin{verbatim}
USER(2): (use-package "FDL")
\end{verbatim}

Then you are ready to run the examples given in this document.
%
Enjoy!

\endinput

%%% Local Variables: 
%%% mode: latex
%%% TeX-master: "fdl"
%%% End: 
