# Supplementary material for: Visual setup of logical models of signaling and regulatory networks with ProMoT
Source: BMC Bioinformatics. 2006 Nov 17;7:506. doi: 10.1186/1471-2105-7-506 (PMC1665465; doi:10.1186/1471-2105-7-506)
Supplement: Additional File 2 — ProMoT's source. The source code of ProMoT is attached. ProMoT binaries, source, and ProMoT binaries plus all additional libraries (e.g. java) can be downloaded from ProMoT's web page (see Availability and requirements section). [file 1471-2105-7-506-S2.bz2 › Promot/fdl/doc/fdl-guide/fdl-abstract.tex]

% ====================================================================
%  FDL Data Model and Programmer's Guide
% --------------------------------------------------------------------
%  Frank Traenkle
%  ISR, Universitaet Stuttgart
%  Jan. 1997
% ====================================================================

\vspace*{\stretch{1}}

% ====================================================================
\section*{Abstract}
\addcontentsline{toc}{section}{Abstract}

{\FDL} (\textbf{F}rame \textbf{D}efinition \textbf{L}anguage) is a
frame language for the object-oriented modeling of real-world entities.
%
{\FDL} is specifically designed for implementing the knowledge base of
{\PROMOT} (\textbf{Pro}cess \textbf{Mo}deling \textbf{T}ool), which is
a modeling tool for the object-oriented and equation-based modeling of
chemical processes for the simulation environment {\DIVA}.
%
Not common to other frame languages, {\FDL} supports the
representation of composite and component frames (containers and
parts) and their part-whole relations.
%
Containers are encapsulated frames, whose parts are concealed from the
outside.
%
Parts are inherited from more general containers to more special
containers and can be specialized locally.
%
{\FDL} is implemented as an object-oriented {\CLOS} program by using
the Metaobject Protocol.
%
The {\FDL} command for class definition extends the {\CLOS} command
\texttt{defclass} by additional command and slot keywords.
%
This document is a programmer's guide to {\FDL} release {\VERSION} and
contains many illustrative examples.
%
Readers should be familiar with object-oriented modeling or
programming and should have programming experiences in {\CLOS}.

{\FDL} is free software available at
http://www.isr.uni-stuttgart.de/fdl.
%
{\FDL} requires a {\CLOS} implementation according to the
Metaobject Protocol, such as Allegro Common Lisp by Franz Inc.
(http://www.franz.com).
%
Brief summaries of applications using {\FDL} are greatly welcome.
%
Please send these together with bug reports, extensions, or any comments
to traenkle@isr.uni-stuttgart.de.

\paragraph{Keywords:} frame language, part-whole relations,
object-oriented modeling, knowledge representation, Metaobject Protocol

\vspace*{\stretch{3}}

\endinput

%%% Local Variables: 
%%% mode: latex
%%% TeX-master: "fdl"
%%% End: 
