# Supplementary material for: Visual setup of logical models of signaling and regulatory networks with ProMoT
Source: BMC Bioinformatics. 2006 Nov 17;7:506. doi: 10.1186/1471-2105-7-506 (PMC1665465; doi:10.1186/1471-2105-7-506)
Supplement: Additional File 2 — ProMoT's source. The source code of ProMoT is attached. ProMoT binaries, source, and ProMoT binaries plus all additional libraries (e.g. java) can be downloaded from ProMoT's web page (see Availability and requirements section). [file 1471-2105-7-506-S2.bz2 › Promot/fdl/src/weak-collection.lisp]

(in-package :fdl)

(defclass weak-collection ()
  ((increment :accessor increment :initform 2 :initarg :increment)
   (ptr :accessor ptr :initform -1)
   (elements :accessor elements :initform (make-array '(2) :weak t))))

(defmethod next-free-place ((self weak-collection))
  (let ((elements (elements self))
	(ptr (1+ (ptr self))))
    (cond ((and (< ptr (length elements))
		(null (aref elements ptr)))
	   (setf (ptr self) ptr))
	  ((position nil elements) 
	   (setf (ptr self)
	     (position nil elements)))
	  (t (setf (ptr self) 0) 
	     nil))
    ))

(defmethod grow ((self weak-collection))
  (let ((elements (elements self)))
    (setf elements (make-array (list (+ (length elements)
					(increment self))) 
			       :weak t)
	  (subseq elements 0) (elements self)
	  (ptr self) (length (elements self))
	  (elements self) elements
	  )))

(defmethod add-element ((self weak-collection) (o t))
  (let ((pos (next-free-place self)))
    (cond ((null pos) (grow self)
		      (add-element self o))
	  (t (setf (aref (elements self) pos) o)))))
(defmethod get-elements ((self weak-collection))
  (remove-if-not #'identity (elements self)))
(defmethod remove-element ((self weak-collection)(o t))
  (let* ((elements (elements self))
	 (pos (position o elements))
	 )
    (when pos
      (setf (aref elements pos) nil))))
