# Supplementary material for: Visual setup of logical models of signaling and regulatory networks with ProMoT
Source: BMC Bioinformatics. 2006 Nov 17;7:506. doi: 10.1186/1471-2105-7-506 (PMC1665465; doi:10.1186/1471-2105-7-506)
Supplement: Additional File 2 — ProMoT's source. The source code of ProMoT is attached. ProMoT binaries, source, and ProMoT binaries plus all additional libraries (e.g. java) can be downloaded from ProMoT's web page (see Availability and requirements section). [file 1471-2105-7-506-S2.bz2 › Promot/fdl/src/parameter-set.lisp]

(in-package :fdl)

(defclass parameter-set ()
  ((table :accessor table :initform (make-hash-table :test #'equal)
	  :initarg :table
	  )))

(defmethod initialize-instance ((self parameter-set) &key parameters)
  (call-next-method)
  (cond ((null parameters) nil)               ;; nothing given
	((listp parameters)
	 (add-parameter-list self parameters));; given as list
	((typep parameters 'parameter-set)
	 (copy-from self parameters)
	 ))       ;;given as parameter-set
  )


(defmethod copy-from ((self parameter-set)(other parameter-set))
  "Make self a shallow copy of other, forgetting the current content of self"
  (let ((tab (table self)))
    (clrhash tab)
    (maphash #'(lambda (k v)
		 (setf (gethash k tab) v)
		 ) (table other)))
  )

(defmethod merge-with ((self parameter-set)(other parameter-set))
  "Insert the settings of other into self. If settings are in conflict, use
settings defined in self with priority."
  (let ((tab (table self)))
    (maphash #'(lambda (k v)
		 ;;TODO eventually remove duplicates
		 (setf (gethash k tab)
		   (append (gethash k tab) v)
		   )
		 ) (table other)))
  self)

(defmethod add-parameter-list ((self parameter-set) parameters)
  (dolist (p parameters)
    ;; every element is a list, the first element is a slot-path-designator
    ;; the rest are key-value-pairs to be stored
    (add-parameters self (car p) (cdr p))
    ))

(defmethod add-parameters ((self parameter-set) (key list) value)
  (let ((tab (table self)))
    (setf (gethash key tab)
      (append (gethash key tab) value)))
  )

(defmethod add-parameters ((self parameter-set) (key slot-path) value)
  (add-parameters self (elements key) value))

(defmethod set-parameters ((self parameter-set) (key list) value)
  (setf (gethash key (table self)) value))

(defmethod set-parameters ((self parameter-set) (key slot-path) value)
  (set-parameters self (elements key) value))

(defmethod get-parameters ((self parameter-set) (key list))
  (gethash key (table self)))

(defmethod get-parameters ((self parameter-set) (key slot-path))
  (get-parameters self (elements key)))

(defmethod get-direct-parameters ((self parameter-set))
  (get-parameters self nil))

(defmethod get-slot-parameters ((self parameter-set) (slot-name symbol))
  (get-parameters self (list slot-name)))

(defmethod get-slot-parameterset ((self parameter-set) (slot-name symbol))
  "Creates a partial copy of the current parameterset, that contains only
  settings for the named slot and it's parts."
  (let* ((key1 (list slot-name))
	 (res (make-instance (class-of self))))
    (maphash #'(lambda (k v)
		 (cond ((eq (car k) slot-name)
			(add-parameters res 
					(cdr k)
					v)
			)))
	     (table self))
    res))

(defmethod add-slot-parameterset ((self parameter-set)(slot-name symbol)
				  (slot-set parameter-set))
  (add-parameterset self (list slot-name) slot-set))

(defmethod add-parameterset ((self parameter-set)(slot-name t)
			     (slot-set parameter-set))
  (cond ((symbolp slot-name) (setf slot-name (list slot-name)))
	((typep slot-name 'slot-path) (setf slot-name (elements slot-name))))
  (maphash #'(lambda (k v) 
	       (add-parameters self (append slot-name k) v)
	       )
	   (table slot-set)))

(defmethod parameter ((self parameter-set)(key t)(param-key symbol))
  (let ((pars (get-parameters self key))
	pos)
    (if (and pars
	     (setf pos (position param-key pars))
	     (evenp pos))
	(values (getf pars param-key) t)
      (values nil nil)))
    )

(defmethod (setf parameter) (val (self parameter-set)(key t)(param-key symbol))
  (let ((params (remove-keyval-pair (get-parameters self key) param-key))
	)
    (set-parameters self key (cons param-key (cons val params)))))

(defmethod delete-parameters ((self parameter-set)(key list))
  (remhash key (table self)))
(defmethod delete-parameters ((self parameter-set)(key slot-path))
  (delete-parameters self (elements key)))

(defmethod delete-parameter-tree ((self parameter-set) (key list))
  (let ((keys (find-tree-keys self key)))
    (dolist (k keys)
      (delete-parameters self (list k)))))

(defmethod find-tree-keys ((self parameter-set) (key list))
  (let (res
	pos)
    (maphash #'(lambda (k v) 
		 (when (and (setq pos (search key k))
			    (= pos 0))
		   (push k res))
		 ) (table self))
    res))

(defmethod delete-parameter ((self parameter-set)(key t)(param-key symbol))
  "Delete all parameter pairs with param-key"
  (let* ((params (get-parameters self key))
	 (new-params (remove-keyval-pair params param-key)))
    (unless (eq params new-params)
      (set-parameters self key new-params))))

(defun remove-keyval-pair (list param-key)
  (cond ((find param-key list :test #'eq)
	 (let ((params (copy-list list)))
	   (do ((pair (member param-key params) (member param-key (cddr pair))))
	       ((null pair) params)
	     (if (third pair)
		 (setf (car pair) (third pair)
		       (cdr pair) (cdddr pair)
		       )
	       (setf params (butlast params 2)
		     ))
	     )))
	(t list)))

(defmethod make-load-form ((self parameter-set) &optional environment)
  (declare (ignorable environment))
  `(make-instance ,(class-of self) :table ,(table self))
  )

(defmethod iterate-parameters ((self parameter-set) function)
  (maphash function (table self)))

(defmethod to-string ((self parameter-set))
  (let (settings
	(i 0))
    (iterate-parameters self #'(lambda (k v)
				 (push v settings)
				 (push k settings)
				 (incf i)
				 (when (> i 4)
				   (push :... settings)
				   )))
    (format nil "~{~a~^:~t ~s~%~}" settings)))
  
(defmethod prune ((self parameter-set))
  "remove destructively duplicate keys from the parameters in self, 
collect these duplicates in a separate set and return it for checking."
  (let ((pruned (make-instance 'parameter-set))
	(done (make-hash-table)))
    (iterate-parameters self #'(lambda (k v)
				 (clrhash done)
				 (let* ((changed nil)
				       (newv
					(loop for keyval on v by #'cddr
					    nconc
					      (progn 
						(cond ((gethash (car keyval) done)
						       (setf changed t)
						       (add-parameters pruned k 
								     (subseq keyval 0 2))
						       nil)
						      (t 
						       (setf (gethash (car keyval) done) t)
						       (subseq keyval 0 2)))))))
				   (when changed
				     (set-parameters self k newv)))))
    pruned))
#|
(let ((set (new parameter-set)))
  (setf (parameter set '(a) :key) 'val)
  (setf (parameter set '(b) :key) 'val2)
  (add-parameters set '(a) '(:key 'val2))
  (print (get-parameters set '(a)))
  (prune set)
  (print (get-parameters set '(a)))
  )
|#

(defmethod empty? ((self parameter-set))
  (= (hash-table-count (table self)) 0))
