# Supplementary material for: Visual setup of logical models of signaling and regulatory networks with ProMoT
Source: BMC Bioinformatics. 2006 Nov 17;7:506. doi: 10.1186/1471-2105-7-506 (PMC1665465; doi:10.1186/1471-2105-7-506)
Supplement: Additional File 2 — ProMoT's source. The source code of ProMoT is attached. ProMoT binaries, source, and ProMoT binaries plus all additional libraries (e.g. java) can be downloaded from ProMoT's web page (see Availability and requirements section). [file 1471-2105-7-506-S2.bz2 › Promot/fdl/src/deleted-class.lisp]

(in-package :fdl)

(defclass deleted-class (standard-class)
  ((direct-subclasses :accessor direct-subclasses 
		      :initform (make-instance 'weak-collection)))
  (:documentation "A singleton class which has one instance: deleted-object.
It holds its subclasses in a weak collection. Therefore they can be gc'ed.
")
  )

(defclass deleted-fdl-class (
			     deleted-class fdl-class)
  ()
  )

(defclass deleted-object (
			  standard-object)
  ()
  (:metaclass deleted-class))

(defmethod deleted-class? ((self t))
  nil)
(defmethod deleted-class? ((self deleted-class))
  t)

(defmethod finalize ((self deleted-object))
  "Just a placeholder, because finalize gets called on different things in promot"
  nil)

(defmethod add-direct-subclass ((self deleted-class)(sub class))
  (when (not (eq self sub))
    (add-element (direct-subclasses self) sub))
  )
(defmethod remove-direct-subclass ((self deleted-class)(sub class))
  (remove-element (direct-subclasses self) sub)
  )
(defmethod class-direct-subclasses ((self deleted-class))
  (coerce (get-elements (direct-subclasses self)) 'list)
  )
(defmethod delete-metaobject ((self deleted-class))
  nil)
(defmethod finalize-inheritance ((self deleted-class))
  nil)
(defmethod make-instance ((self deleted-class) &key &allow-other-keys)
  (error "You can not make an instance of a deleted class"))

(defmethod internal ((self deleted-class))
  t)

(defclass deleted-middle-class (deleted-class)
  ()
  (:documentation ""))

(defmethod remove-direct-subclass ((self deleted-middle-class)(sub class))
  (call-next-method)
  (when (null (class-direct-subclasses self))
    (mapcar #'(lambda (super)
		(remove-direct-subclass super self))
	    (class-direct-superclasses self)))
  )
