# Supplementary material for: Visual setup of logical models of signaling and regulatory networks with ProMoT
Source: BMC Bioinformatics. 2006 Nov 17;7:506. doi: 10.1186/1471-2105-7-506 (PMC1665465; doi:10.1186/1471-2105-7-506)
Supplement: Additional File 2 — ProMoT's source. The source code of ProMoT is attached. ProMoT binaries, source, and ProMoT binaries plus all additional libraries (e.g. java) can be downloaded from ProMoT's web page (see Availability and requirements section). [file 1471-2105-7-506-S2.bz2 › Promot/fdl/src/inheritance-test.lisp]

(in-package :fdl)

(defclass inheritance-test (fdl-test-case)
  ((model :reader model :initform "fdl:test;inherit-test.fdl")
   (classes :reader classes :initform '(first-class
					first-a-class
					second-class
					third-class
					fourth-class)))
  )

(defmethod set-up ((self inheritance-test))
  (load (model self))
  )

(defmethod tear-down ((self inheritance-test))
  (dolist (class-name (classes self))
    (when (find-class class-name nil)
      (delete-metaobject (find-class class-name)))
    ))

(defmethod test-inheritance ((self inheritance-test))
  (let* ((first-class (find-class 'first-class))
	 (second-class (find-class 'second-class))
	 (third-class (find-class 'third-class)))
    (with-muffled-warnings
    (test-eq self 
	     (slot-definition-is-a (slot-object second-class 'a))
	     'first-class
	     `("This should be a first-class slot and not " 
	       ,(slot-definition-is-a (slot-object second-class 'a))))
    (test-eq self
	     (slot-definition-is-a (slot-object third-class 'a))
	     'first-a-class
	     `("This should have bee overriden to first-class and not be " 
	       ,(slot-definition-is-a (slot-object third-class 'a))))
    (test-eq self
	     (slot-definition-is-a (slot-object second-class 'c))
	     't
	     `("This attribute should be of type t " 
	       ,(slot-definition-is-a (slot-object second-class 'c))))
    (test-eq self
	     (slot-definition-attribute (slot-object second-class 'b) 'bla)
	     1
	     `("This attribute should be 1 and not" 
	       ,(slot-definition-attribute (slot-object second-class 'b) 'bla)))
    (test-eq self
	     (eval (slot-definition-initform (slot-object first-class 's1)))
	     1
	     `("This slot-value of a should be 1 and not" 
	       ,(eval (slot-definition-initform (slot-object first-class 's1)))))
    (test-eq self
	     (class-slot-value (class-slot-class third-class 'a) 's1)
	     2
	     `("This slot-value of a should be 2 and not" 
	       ,(class-slot-value (class-slot-class third-class 'a) 's1))))
    )
  )

(defmethod test-override-stop ((self inheritance-test))
  (with-muffled-warnings
  (let ((error (get-condition (self)
			      (finalize-inheritance 
			       (eval `(define-fdl-class wrong-class (third-class)
					((d :is-a first-a-class :slots ((s1 :initform 2)))))))))
	instance
	)
    (should self #'(lambda () (typep error 'condition)) 
	    "This wrong class should throw an error"))
  (test-eq self (slot-definition-is-a (slot-object (find-class 'third-class)
						   'b))
	   t
	   "This is-a should have been thrown away")
  (test-eq self (direct-slot (slot-object (find-class 'third-class)
					  'b))
	   (direct-slot-object (find-class 'third-class) 'b)
	   "The direct slot should be used off class third-class")
  (setf instance (make-instance 'third-class))
  (test-eq self (a instance) (b instance)
	   "The invalid strong override should not affect weak accessors"
	   )
  )
  
  )
