# Supplementary material for: Visual setup of logical models of signaling and regulatory networks with ProMoT
Source: BMC Bioinformatics. 2006 Nov 17;7:506. doi: 10.1186/1471-2105-7-506 (PMC1665465; doi:10.1186/1471-2105-7-506)
Supplement: Additional File 2 — ProMoT's source. The source code of ProMoT is attached. ProMoT binaries, source, and ProMoT binaries plus all additional libraries (e.g. java) can be downloaded from ProMoT's web page (see Availability and requirements section). [file 1471-2105-7-506-S2.bz2 › Promot/fdl/src/fdl-direct-slot-definition.lisp]

;;; ======================================================================
;;;  FDL - Frame Definition Language
;;;  implementation language of PROMOT-MDL
;;; ----------------------------------------------------------------------
;;;  Frank Traenkle, ISR, Universitaet Stuttgart
;;;  Copyright (c) 1998. All rights reserved.
;;;  Martin Ginkel, MPI Magdeburg
;;;  Copyright (c) 2000. All rights reserved.
;;; ----------------------------------------------------------------------
;;;  $Id: fdl-direct-slot-definition.lisp 3267 2004-10-25 14:32:54Z ginkel $
;;; ======================================================================

(in-package :fdl)


(defclass fdl-direct-slot-definition 
    (#+:promot-development counting-class
     clos:standard-direct-slot-definition fdl-slot-definition-mixin)
  ((def-time :accessor def-time :initform nil))
  (:documentation "direct slot definition of FDL slots"))

(defmethod fdl-direct-slot-definition? ((self t))
  nil)

(defmethod fdl-direct-slot-definition? ((self fdl-direct-slot-definition))
  t)

(defmethod (setf slot-definition-attribute) ((value t) 
					     (self fdl-direct-slot-definition) 
					     (attribute-name symbol))
  (let* ((attributes (if (slot-boundp self 'attributes)
			 (slot-definition-attributes self)
		       (setf (slot-definition-attributes self)
			 (create-attribute-table self)))
		     )
	 )
    (setf (gethash attribute-name attributes)
      value)
    )

  (adjust-def-time self)
  value)

(defmethod remove-slot-definition-attribute ((self fdl-direct-slot-definition)
					     (attribute-name symbol))
  (when (slot-boundp self 'attributes)
    (remhash attribute-name (slot-definition-attributes self))

    (adjust-def-time self))
  )

(defmethod adjust-def-time ((self fdl-direct-slot-definition))
  (setf (def-time self) (get-internal-real-time)))

(defmethod delete-metaobject ((self fdl-direct-slot-definition))
  (setf (slot-definition-initform self) nil
	(slot-definition-initfunction self) nil
	)
  )

(define-slot-writer 'fdl-direct-slot-definition
    :wname 'slot-definition-name
    :initarg :name)

(defmethod compute-slot-is-a-type ((dslots list)(class-name symbol))
  (let* ((slot-1 (car dslots))
	 (type-1 (slot-definition-is-a-type slot-1)))
    (cond ((eq (slot-definition-name slot-1) 'parent)
	   type-1)
	  ((= 1 (length dslots))
	   type-1)
	  (t 
	   (let* (
		  (rest-types (mapcar #'(lambda (ds)
					  (slot-definition-is-a-type ds)
					  )
				      (cdr dslots)))
		  part-class-name 
		  )
	     (cond ((every #'(lambda (type)
			       (subtypep type-1 type))
			   rest-types)
		    type-1)
		   (t (setf part-class-name 
			(part-slot-value-type class-name
					      (slot-definition-name slot-1)))
		      (ensure-class part-class-name 
				    :direct-superclasses 
				    (most-special-classes (cons type-1 rest-types)
							  )
				    :metaclass (class-of (find-class type-1))
				    :parameters (make-instance 'parameter-set)
				    :local t
				    :internal t
				    )
		      part-class-name))
	     ))))
  )
