# Supplementary material for: Visual setup of logical models of signaling and regulatory networks with ProMoT
Source: BMC Bioinformatics. 2006 Nov 17;7:506. doi: 10.1186/1471-2105-7-506 (PMC1665465; doi:10.1186/1471-2105-7-506)
Supplement: Additional File 2 — ProMoT's source. The source code of ProMoT is attached. ProMoT binaries, source, and ProMoT binaries plus all additional libraries (e.g. java) can be downloaded from ProMoT's web page (see Availability and requirements section). [file 1471-2105-7-506-S2.bz2 › Promot/fdl/src/fdl-class.lisp]

	;; ======================================================================
;;;  FDL - Frame Definition Language
;;;  implementation language of PROMOT-MDL
;;; ----------------------------------------------------------------------
;;;  Frank Traenkle, ISR, Universitaet Stuttgart
;;;  Copyright (c) 1998. All rights reserved.
;;;  Martin Ginkel, MPI Magdeburg
;;;  Copyright (c) 2000. All rights reserved.
;;; ----------------------------------------------------------------------
;;;  $Id: fdl-class.lisp 5942 2006-06-23 07:19:05Z ginkel $
;;; ======================================================================

(in-package :fdl)


(defclass fdl-class (standard-class
		     )
  ((def-time :accessor def-time :initform nil 
	     :documentation "public timestamp of latest change")
   (proxy :accessor proxy :initform nil)
   (class-slot-table 
    :accessor class-slot-table)
   (csum :accessor csum :initarg :csum 
	 :documentation "A checksum to prevent needless redefinitions of this class")
;   (links :reader links :initarg :links)
   
   (internal :accessor internal :initarg :internal :initform nil)
   (local :accessor local :initarg :local :initform nil)
   (finalize-time :accessor finalize-time)
   (effective-slots :accessor effective-slots)
   (parameters :accessor parameters :initarg :parameters 
	       :initform (make-instance 'parameter-set)
 	       :documentation "parameter-set that should 
 be applied to the instances of the class. 
 Only the direct parameters are stored. The  effective ones get 
calculated on instantiation")
   ;;(effective-parameters :accessor effective-parameters)
   )
  (:documentation "FDL meta class (class of FDL classes)"))

(defmethod rename-class ((self fdl-class) (name symbol))
  (when (find-class name nil)
    (error "Class ~a is already defined, cannot rename ~a to ~a" name
	   (class-name self) name))
  (setf (find-class (class-name self)) nil)
  (setf (class-name self) name)
  (setf (find-class (class-name self)) self)
  (update-class-and-subclasses self nil)
  self)


(defmethod finalize-inheritance ((self fdl-class))
;   (declare (optimize (speed 3)(safety 0))
; 	   (type fdl-class self))
  (let* ((cpl (compute-class-precedence-list self))
	 finalize-times
	 res
	 )
;     (declare ;(:explain :types)
; 	     (type list cpl)
; 	     (type list finalize-times))
;    (break)
;(mapc #'ensure-finalized (class-direct-superclasses self))
    ;; make sure that the part-slot classes are already ok ???
    (setf finalize-times 
      (delete-if-not;; destructive on list
       #'identity;; For internal class `nil' may be found and filtered
       ;;out
       (mapcar #'def-time 
	       (remove-if-not;; non-destructive
		#'fdl-class?;; don't ask non-fdl classes
		cpl))))
    (setf (finalize-time self)
      (if finalize-times
	  (apply #'max finalize-times)
	(def-time self)))
    (setf res (call-next-method))
    (setf (effective-slots self) (class-slots self))
    (setf (def-time self) (finalize-time self))
    res)
  )

(defmethod fdl-class? ((self t))
  nil)
(defmethod fdl-class? ((self fdl-class))
  t)

(defmethod hash-keys ((self hash-table))
  (let (res)
    (maphash #'(lambda (k v)
		 (declare (ignore v))
		 (push k res))
	     self)
    res))
(defmethod hash-values ((self hash-table))
  (let (res)
    (maphash #'(lambda (k v)
		 (declare (ignore k))
		 (push v res))
	     self)
    res))


(defmethod direct-slots-from-precedence ((self fdl-class)
					 (slot symbol)
					 (precedence-list list))
  (remove-if-not #'identity 
		 (mapcar #'(lambda (class)
			     (find slot (class-direct-slots class)
				   :key #'slot-definition-name))
			 precedence-list))
  )

(defmethod compute-slots ((self fdl-class))
  "Optimizes the slot computation in the case of redefinition 
[Work only on new ones!]
and fills the class-slot-table with fdl-slots"
  (let (slots 
	new-slots
	table
	finalize-time
	slots-to-update
	delete-slots
	cpl)
    (cond ((slot-boundp self 'class-slot-table);; Redefinition case
	   (setf cpl (compute-class-precedence-list self)
		 table (class-slot-table self)
		 finalize-time (finalize-time self)
		 slots (effective-slots self)
		 delete-slots (copy-list slots))
	   ;;(debug-print slots)
	   (dolist (slot slots)
	     ;; If we don't do this, the :around method of
	     ;; compute-slots hangs, because it expects nil here
	     ;; for :class slots
	     (setf (clos:slot-definition-location slot) nil)
	     )
	   ;;(break)
	   (setf slots-to-update 
	     (mapcar #'slot-definition-name 
		     (delete-duplicates
		      (apply #'append
			     (mapcar 
			      #'(lambda (class)
				  (remove-if-not 
				   #'(lambda (slot)
				       ;; Side effect #0 store slot order
				       (pushnew (slot-definition-name slot) new-slots)
				       ;; Side effect #1 remove from to-delete list!
				       (setf delete-slots 
					 (delete 
					  (slot-definition-name slot)
					  delete-slots :key #'slot-definition-name))
				       ;;(debug-print slot)
				       (cond ((not (fdl-class? class)) t)
					     ((not (fdl-direct-slot-definition? slot))
					      t)
					     ((not (find (slot-definition-name slot)     ;; newly appearing slot
							 delete-slots
							 :key #'slot-definition-name)) t)
					     (t (and (>= (def-time class)                ;; newly defined class
							 finalize-time)
						     (or (not (def-time slot))           ;; newly defined slot
							 (>= (def-time slot)
							     (def-time class)))
						     ))))
				   (clos:class-direct-slots class))
				  )
			      cpl)))))
;(debug-print slots-to-update)
;(break)
	   (mapc #'(lambda (slot)
		     (setf slots (delete slot slots))
		     (remhash (slot-definition-name slot) table)
		     (delete-metaobject slot)
		     )
		 delete-slots)
	   ;;(debug-print delete-slots)
	   ;;(debug-print slots)
	   ;;(break)
	   (mapc #'(lambda (name)
		     (let* ( ;(name (slot-definition-name slot))
			    (old-slot (gethash name table))
			    slot)
		       (nsubstitute 
			(cond (old-slot
			       (update-effective-slot 
				self 
				old-slot 
				(direct-slots-from-precedence self name cpl))
			       old-slot
			       )
			      (t
			       (setf slot
				 (clos:compute-effective-slot-definition
				  self 
				  name 
				  (direct-slots-from-precedence 
				   self name cpl)))
			       (setf (gethash name table) slot)
; 			      (setf slots
; 				(nconc slots
; 				       (cons slot nil))
; 				)
			       ;;(debug-print slots)
			       slot
			       ))
			name
			new-slots)
		       ))
		 slots-to-update)
;(debug-print slots)
	   (setf slots new-slots)
	   )
	  (t;; New class definition 
	   (setf slots (call-next-method))
	   (setf table
	     (setf (class-slot-table self) 
	       (make-hash-table 
		:test #'eq
		:size (ceiling (* (length slots) 1.5)))))
	   ;;(break)
	   (mapc #'(lambda (slot)
		     (setf (gethash (slot-definition-name slot) table) slot))
		 slots)))
    slots)
  )


(defmethod fdl-class-slots ((self fdl-class))
  "returns list of slot instances of `self'"
  (ensure-finalized self)
  (class-slots self))

(defmethod class-parts ((self fdl-class))
  "returns list of slot instances of `self' that are parts"
  (remove-if-not #'slot-definition-part-p (fdl-class-slots self)))

(defmethod class-strong-part-classes ((self fdl-class))
  "returns list of slot instances of `self' that are parts"
  (mapcar #'find-class 
	  (mapcar #'slot-definition-is-a-type (class-strong-parts self))))

(defmethod class-strong-parts ((self fdl-class))
  "returns list of slot instances of `self' that are strong parts"
  (ensure-finalized self)
  (remove-if-not #'slot-definition-strong-part-p (class-slots self)))

(defmethod class-weak-parts ((self fdl-class))
  "returns list of slot instances of `self' that are weak parts"
  (remove-if-not #'slot-definition-weak-part-p (class-slots self)))

(defmethod class-slot-value ((self fdl-class) (slot-name symbol))
  "returns the value of named slot, read from the initform"
  (eval (slot-definition-initform (slot-object self slot-name)))
  )

(defmethod class-slot-class ((self fdl-class) (slot-name symbol))
  "returns the value of named slot, read from the initform"
  (ensure-finalized self)
  (let ((obj (slot-object self slot-name)))
    (if obj
	(class-slot-class self obj)
      (error "Slot ~a not found in ~a" slot-name self)))
  )

(defmethod class-slot-is-eq-to-slotlist ((self fdl-class) (slot-name symbol))
  "returns a list of slotobjects instead of symbolic is-eq-to"
  (ensure-finalized self)
  (class-slot-is-eq-to-slotlist self (slot-object self slot-name))
  )

(defmethod fdl-class-slot-names ((self fdl-class))
  "returns list of slot names of `self'"
  (mapcar #'clos:slot-definition-name (fdl-class-slots self)))

(defmethod fdl-superclasses ((self fdl-class))
  "returns a list of all superclasses of `self'"
  (loop
      for superclass in
	(remove (find-class 'standard-object)
		(clos:class-direct-superclasses self)
		:test #'eq)
      append (cons superclass (fdl-superclasses superclass))))

(defmethod slot-object ((self fdl-class) (slot fdl-direct-slot-definition))
  (slot-object self (slot-definition-name slot)))


(defmethod slot-object ((self fdl-class) (slot-name symbol))
  "returns slot with name `slot-name' of `self'.
If there is no such slot, it returns nil."
  (ensure-finalized self)
  (gethash slot-name (class-slot-table self))
  )

(defmethod fast-slot-object ((self fdl-class)(slot-name symbol))
  (declare (optimize (speed 3)(safety 0)(debug 0))
	   (:explain :types)
	   )
  (gethash slot-name (the hash-table (class-slot-table self))))

(defmethod direct-slot-object ((self fdl-class) (slot-name symbol))
  "returns the direct slot with name `slot-name' of `self'"
  (find slot-name (direct-slots self) :key #'clos:slot-definition-name))

(defmethod slot-type ((self fdl-class) (slot-name symbol))
  "returns :type option of slot `slot-name' of `self'"
  (clos:slot-definition-type (slot-object self slot-name)))

(defmethod slot-is-a ((self fdl-class) (slot-name symbol))
  "returns :is-a option of slot `slot-name' of `self'"
  (slot-definition-is-a (slot-object self slot-name)))

(defmethod slot-is-a-type ((self fdl-class) (slot-name symbol))
  "returns :is-a-type option of slot `slot-name' of `self'"
  (slot-definition-is-a-type (slot-object self slot-name)))

(defmethod slot-is-eq-to ((self fdl-class) (slot-name symbol))
  "returns :is-eq-to option of slot `slot-name' of `self'"
  (slot-definition-is-eq-to (slot-object self slot-name)))

(defmethod slot-strong-part-p ((self fdl-class) slot-name)
  "returns t if slot `slot-name' of `self' is a strong part"
  (slot-definition-strong-part-p (slot-object self slot-name)))

(defmethod slot-weak-part-p ((self fdl-class) slot-name)
  "returns t if slot `slot-name' of `self' is a weak part"
  (slot-definition-weak-part-p (slot-object self slot-name)))

(defmethod slot-part-p ((self fdl-class) slot-name)
  "returns t if slot `slot-name' of `self' is strong or weak part"
  (slot-definition-part-p (slot-object self slot-name)))

(defmethod slot-attribute ((self fdl-class) (slot-name symbol) (attribute-name symbol))
  "returns the value of the attribute `attribute-name' of the slot `slot-name' of `self'"
  (slot-definition-attribute (slot-object self slot-name) attribute-name))

; (defmethod part-slots ((self fdl-class))
;   "Computes the slots that are parts of `self'"
;   (remove-if-not #'slot-definition-part-p (class-slots self)))

(defmethod direct-slots ((self fdl-class))
  "Computes the direct slots of `self'"
  (remove-if-not #'fdl-direct-slot-definition? (clos:class-direct-slots self)))

(defmethod class-direct-parts ((self fdl-class))
  "Computes the slots that are direct parts of `self'"
  (ensure-finalized self)
  (remove-if-not #'(lambda (dslot) 
		     (slot-definition-part-p 
		      (slot-object 
		       self 
		       (slot-definition-name dslot))))
		 (direct-slots self)))

(defmethod clos:direct-slot-definition-class ((class fdl-class)
					      &rest initargs)
;  (declare (ignore initargs))
;  (format t "~&~a~%" initargs)
  (find-class 'fdl-direct-slot-definition)
  )

(defmethod same-symbol-name ((a symbol)(b symbol))
  (string= (symbol-name a)
	   (symbol-name b)))

(defmethod clos:effective-slot-definition-class ((class fdl-class)
						 &rest initargs)
  (declare (ignore initargs))
;  (format t "~&~a~%" initargs)
;  (if (member (second (member 'name initargs
;                              :test #'eq))
;              (gethash class *non-fdl-slot-hash*))
;      (print (call-next-method))
  (find-class 'fdl-effective-slot-definition)
;  )
  )


(defun false ()
  nil)

(defmethod define-initfunction ((self fdl-direct-slot-definition))
  )

(defmethod update-effective-slot ((class fdl-class)
				  (effective-slotd
				   fdl-effective-slot-definition)
				  (direct-slotds list))
  "FDL keeps the effective slot objects instead of recreating them every
time the class is reinitialized. Therefore after redefining a class, this
method is called to update the fields inside a f-e-s-d. This is divided into
two parts: update-effective-slot-clos and update-effective-slot-fdl. The latter is also called inside compute-effective-slot-definition, when the class is defined the first time."
  (update-effective-slot-clos class effective-slotd direct-slotds)
  (update-effective-slot-fdl class effective-slotd direct-slotds)
  )
(defmethod update-effective-slot-clos ((class fdl-class)
				       (effective-slotd
					fdl-effective-slot-definition)
				       (direct-slotds list))
  ;; Allocation procedure takes place in the :around of compute-slots method
  ;; We have to delete the old setting
  (setf (clos:slot-definition-location effective-slotd) nil
	(slot-definition-initargs effective-slotd) (let ((slot (find-if #'slot-definition-initargs
									direct-slotds)))
						     (when slot
						       (slot-definition-initargs slot))))
  ;;allocation should not be changed
  ;; types are simplified in the fdl-part of update
  (let ((slot (or (find-if #'slot-definition-initform direct-slotds)
		  (first direct-slotds))))
    (cond ((not (eq (slot-definition-initform slot)
		    (slot-definition-initform effective-slotd)))
	   (setf 
	       (slot-definition-initform effective-slotd) (slot-definition-initform slot)
	       (slot-definition-initfunction effective-slotd)
	       ;;(eval `(lambda () (eval ,(slot-definition-initform slot)))))
	       (slot-definition-initfunction slot)
	       ))
	  ))
  ;; copy the most specific documentation is done if update-effective-slot-fdl
  
  effective-slotd)

(defmethod update-effective-slot-fdl ((class fdl-class)
				      (effective-slotd
				       fdl-effective-slot-definition)
				      (direct-slotds list))
  (setf (direct-slot effective-slotd) (first direct-slotds)
	;; copy the most specific type
	(slot-definition-type effective-slotd) 
	(simplify-types 
	 `(and ,@(mapcar #'slot-definition-type 
			 direct-slotds)))
	;; copy the most specific documentation 
	(slot-value effective-slotd 'documentation)
	(let ((slot (find-if #'(lambda (ds) (and (slot-boundp ds 'documentation)
						 (slot-value ds 'documentation)))
			     direct-slotds)))
	  (when slot
	    (slot-value slot 'documentation)))
	)
  (if (fdl-direct-slot-definition? (first direct-slotds))
      ;; then of if
      (let* ((slot-name (slot-definition-name effective-slotd))
	     (is-a t)
	     is-eq-to-dslots 
	     is-a-dslots 
	     attributes-list 
	     )
	(dolist (direct-slotd (reverse direct-slotds))
	  (cond ((slot-boundp direct-slotd 'is-eq-to)
		 (push direct-slotd is-eq-to-dslots))
		((and (slot-boundp direct-slotd 'is-a)
		      (not (eq t (slot-definition-is-a direct-slotd))))
		 (push direct-slotd is-a-dslots)
		 )
		)
	  (when (slot-boundp direct-slotd 'attributes)
	    (push direct-slotd attributes-list))
	  )
; 	(when is-a-dslots
; 	  (break))
	(setf (def-time effective-slotd)
	  (apply #'max 
		 (or (remove-if-not 
		      #'identity (mapcar #'def-time direct-slotds))
		     (list (finalize-time class)));; no direct slots with own def-time
		 ))
	(cond (is-eq-to-dslots ;;; weak parts 
	       (when (eq (first-element (slot-definition-is-eq-to (first is-eq-to-dslots)))
			 (slot-definition-name effective-slotd))
		 (error "Recursive access to the same slot in is-eq-to list: ~a ~a" 
			(slot-definition-is-eq-to (first is-eq-to-dslots))
			(slot-definition-name effective-slotd)
			))
	       (when (not (eq (first is-eq-to-dslots)
			      (first direct-slotds)))
		 ;; Cleanup wrong slot accessors if necessary
		 ;; This is very quick and dirty: currently it is allowed
		 ;; to override a weak slot by a strong slot.
		 ;; The definitions of the strong slot are simply forgotten,
		 ;; only the attributes are retained (This is for changing
		 ;; attributes in a subclass.) This could be avoided by using
		 ;; the inherited information during interpretation. One
		 ;; solution is not to redefine accessors in fdl, if there is
		 ;; already a inherited slot in case of strong slots.
		 (warn "~&Forgetting about invalid override slot ~a with ~a.~%"
		       (first is-eq-to-dslots)
		       (first direct-slotds))
		 (when (slot-boundp (first direct-slotds) 'is-a-type)
		   (let* ((is-a-type-class (find-class (slot-definition-is-a-type (first direct-slotds))))
			  (sub-slots (when (local-part-class? is-a-type-class)
				       (class-direct-slots is-a-type-class))))
		     (when (or (> (length sub-slots) 1) ;; wrong
			       (not (or (null sub-slots)
					(eq (slot-definition-name (first sub-slots)) 'parent))))
		       (error "The strong slot ~a with defined slots ~a tries to override the inherited weak definition.
It is only possible to set different slot-definition-attributes."
			      (slot-definition-name (first direct-slotds))
			      (class-direct-slots (find-class (slot-definition-is-a-type (first direct-slotds))))
			      )
		       )))
		 (let* ((wrong-slots (cdr (member (first is-eq-to-dslots)
						  (reverse direct-slotds))))
			(cpl (compute-class-precedence-list class))
			(definition-classes (mapcar #'(lambda (slot)
							(find-if #'(lambda (class)
								     (find slot
									   (class-direct-slots class)))
								 cpl))
						    wrong-slots))
			)
		   (mapc #'(lambda (slot class) (remove-accessors class slot))
			 wrong-slots definition-classes)
		   ))
	       (setf 
		   (slot-value effective-slotd 'is-eq-to)         (slot-definition-is-eq-to (first is-eq-to-dslots))
		   (slot-definition-initform effective-slotd)     nil
		   (slot-definition-initfunction effective-slotd) #'false
		   (slot-value effective-slotd 'is-a)             t
		   (slot-value effective-slotd 'is-a-type)        t
		   )
	       )
	      (is-a-dslots ;;; strong part
	       (let* (
		      ;; This call returns either: 
		      ;; 1) is-a if no local slots are defined
		      ;; 2) is-a-type of the most-special dslot
		      ;; 3) or a local part class, which is a subclass of all
		      ;;    part-classes that should be merged for the slot
		      ;; In case 3 the class is created during the call
		      (slot-is-a-type (compute-slot-is-a-type 
				       is-a-dslots 
				       (class-name class)))
		      )
		 (setf 
		     (slot-definition-is-a-type effective-slotd) slot-is-a-type
		     )
		 (cond ((eq slot-name 'parent)
			(setf (slot-definition-is-a effective-slotd) t))
;		       ((and (> (length is-a-dslots) 1)
;			     (local-part-class? (find-class slot-is-a-type)))
;(debug-write "Updating ~a with~%" slot-is-a-type)
		       ;; There may be more special classes on the right. This corrects the setting
;			(setf (slot-definition-is-a effective-slotd) 
;			  (leftmost-special-class (mapcar #'slot-definition-is-a is-a-dslots)))
; 			(update-part-class-supers 
; 			 (find-class slot-is-a-type);; use the
; 		      ;;classes of the inherited slots as superclasses
; 			 :add 
; 			 (mapcar #'slot-definition-is-a-type
; 				 (cdr is-a-dslots))
; 			 )
;(ensure-finalized (find-class slot-is-a-type))
;(debug-print (compute-class-precedence-list (find-class slot-is-a-type)))
;(break)
;			)
		       (t 
			(let ((is-a (slot-definition-is-a (first is-a-dslots))))
			  (when (> (length is-a-dslots) 1)
			    (setf is-a (leftmost-special-class (mapcar #'slot-definition-is-a is-a-dslots)))
			    )
			(setf 
			      (slot-definition-is-a effective-slotd) 
			    is-a
			    ;; If the slot was weak before: delete the setting
			    (slot-definition-is-eq-to effective-slotd)
			    nil
			    ))
			  )
		       )
		 ))
	      (t ;;; Normal attribute slot
	       (setf
		   (slot-definition-initform effective-slotd)
		 (calculate-initform class direct-slotds)
;		       (slot-value effective-slotd 'is-eq-to)  nil
;		       (slot-value effective-slotd 'is-a)      t
;		       (slot-value effective-slotd 'is-a-type) t
		 )))
	(setf (fdl-class      effective-slotd)             class)
	(let ((attributes (if (slot-boundp effective-slotd 'attributes)
			      (clrhash (slot-definition-attributes effective-slotd))
			    (setf (slot-definition-attributes effective-slotd)
			      (create-attribute-table effective-slotd)))))
	  (dolist (slotd (reverse attributes-list))
	    (maphash #'(lambda (k v) 
			 (setf (gethash k attributes) v))
		     (slot-definition-attributes slotd))))
	effective-slotd)
    ;;; ELSE of if
    (progn ;(format t "~&~a.~a ~a~%" class slot-name direct-slotds)
      (when (find-if #'fdl-direct-slot-definition? direct-slotds)
	(error "~&Mixed FDL- and normal Slotsdefs for ~a in precedence of ~a,~%this is not allowed~%"
	       (slot-definition-name effective-slotd) class))
      effective-slotd)
    ))


(defmethod update-part-class-supers ((self fdl-class) &key add delete)
  (let ((supers (copy-list (class-direct-superclasses self)))
	(additional-supers (delete self
				   (mapcar #'(lambda (s)
					       (if (symbolp s)
						   (find-class s)
						 s))
					   add)))
	(remove-supers (mapcar #'(lambda (s)
				   (if (symbolp s)
				       (find-class s)
				     s))
			       delete))
	)
    (unless (local-part-class? self)
      (apply #+:promot-development #'break
	     #-:promot-development #'error
	     `("should not add superclasses to an non-local class ~a" 
	       ,(class-name self))))

;(debug-write "~&Updating ~a with adding ~a and removing ~a~%" self additional-supers remove-supers)
;(mapc #'ensure-finalized additional-supers)
    (dolist (nsup additional-supers)
      #+:promot-development 
      (progn
	(ensure-finalized nsup)
	(when (find self (class-precedence-list nsup))
	  (break "circular dependency broken ~a ~a" self nsup)))
;(debug-write "Working on new super ~a~%" nsup)
      (unless (find-if #'(lambda (osup)                 
			   ;;type is already contained 
			   (subtypep osup nsup)) supers)
	(dolist (osup supers) ;; specializing case
	  (when (subtypep nsup osup)
	    (setf remove-supers (nconc remove-supers (cons osup nil)))))
	;; fill in the new one
	(cond (remove-supers
;(debug-write "substituting ~a with ~a~%" (first remove-supers) nsup)
	       (setf supers (nsubstitute nsup (first remove-supers) supers))
;(break)
	       )
	      (T ;; in the case of completely new
;(debug-write "simply adding new super ~a~%" nsup)
	       (setf supers (nconc supers (cons nsup nil)))))
	(add-direct-subclass nsup self))
;(debug-write "removing old ~a~%" remove-supers)
      (dolist (rsup remove-supers)
	(setf supers (delete rsup supers))
	(remove-direct-subclass rsup self))
      (setf remove-supers nil)
;(debug-write "New supers are ~a~%" supers)
      (when (null supers)
	(error "Internal error, for ~a no superclasses calculated!" self))
      )
    (unless (equal (class-direct-superclasses self)
		   supers)
      (reinitialize-instance self :direct-superclasses supers)
;(break)
      (update-class-and-subclasses self nil)
      )
    )
  )

(defmethod clos:compute-effective-slot-definition
    ((class fdl-class) (slot-name symbol) (direct-slotds list))
;(break)
  (update-effective-slot-fdl class (call-next-method) direct-slotds)
  )

(defmethod calculate-initform ((self fdl-class) (direct-slotds list))
  (dolist (dslotd direct-slotds)
    (let ((form (slot-definition-initform dslotd)))
      (when form
	(return-from calculate-initform form)))
    ))

(defmethod (setf clos:slot-value-using-class) :before
	   (new-value (class fdl-class) object slot)
  (let ((slot-type (clos:slot-definition-type slot)))
    (unless (or (not (fdl-slot-definition? slot)) ; non-fdl-slot 
		(and (not new-value) ; :is-eq-to overrides :is-a, initform is wrong
		     (slot-boundp slot 'is-eq-to))
		(typep new-value slot-type)) ; :is-a, type must match
;(print (typep new-value slot-type))
      (error "New value `~S' does not match type `~S' of slot `~S' of instance `~S'. Value has not been set."
	     new-value slot-type (clos:slot-definition-name slot)
	     object))))

(defmethod class-slot-class  ((self fdl-class) (slot fdl-direct-slot-definition))
  (class-slot-class self (slot-definition-name slot)))

(defmethod simplify-types ((type t))
  (let (restype)  
    (cond ((symbolp type) type)
	  ((eq (car type) 'and)
	   (dolist (subtype (cdr type))
	     (cond ((symbolp subtype) (push subtype restype))
		   ((eq 'and (car subtype)) (setf restype (append (cdr subtype) restype)))
		   (t (push (simplify-types subtype) restype))))
	   (setf type (delete-duplicates restype)
		 restype type)
	   ;;(debug-print type)
	   (dolist (subtype type)
	     (dolist (special restype)
	       (when (and (not (equal subtype special))
			  (subtypep subtype special))
		 (setf restype (delete special restype)))
	       ))
	   ;;(debug-print restype)
	   (if (= (length restype) 1)
	       (car restype)
	     (cons 'and restype)))
; 	  ((eq (car type) 'or)
; 	   (dolist (subtype (cdr type))
; 	     (cond ((symbolp subtype) (push subtype restype))
; 		   ((eq 'or (car subtype)) 
; 		    (setf restype (append (cdr subtype) restype)))
; 		   (t (push (simplify-types subtype) restype))
; 		   )
; 	     )
; 	   (setf type (delete-duplicates restype)
; 		 restype '(nil))
; 	   (dolist (subtype type)
; 	     (dolist (general restype)
; 	       (when (subtypep general subtype)
; 		 (setf restype (cons subtype (delete general restype))))))
; 	   (if (= (length restype 1))
; 	       (car restype)
; 	     (cons 'or restype))
; 	   )
	  (t type)
	  ))
  )

(defmethod most-special-visible-class ((type t))
  "Accepts a list of type symbols and filters out the most special one"
  (let ((type (simplify-types type)))
    (cond ((symbolp type) (find-class type))
	  ((eq 'or (car type))
	   (let ((test (remove-if #'fdl-internal (cdr type))))
	     (if (= (length test) 1)
		 (find-class (car test))
	       (error "cannot guess a class out of ~a" type))))
	  (t (error "cannot guess a class out of ~a" type)))
    )
  )

(defmethod leftmost-special-class ((classes list))
  (declare (optimize (speed 3) (safety 0)))
  (setf classes (remove-duplicates classes))
  (cond ((null (cdr classes)) (the symbol (car classes)))
	;; Either subtype or sibling
	((or (subtypep (the symbol (first classes)) (the symbol (second classes)))
	     (not (subtypep (the symbol (second classes)) (the symbol (first classes)))))
	 (the symbol (first classes)))
	(t
	 (the symbol (leftmost-special-class (the list (cdr classes)))))))

(defmethod most-special-classes ((classnames list))
  (let (recurse)
    (cond ((< (length classnames) 2) classnames)
	  ((subtypep (car classnames) 
		     (car (setf recurse 
			    (most-special-classes (cdr classnames)))))
	   (cons (car classnames) (cdr recurse)))
	  ((subtypep (car recurse)
		     (car classnames))
	   recurse)
	  (t (cons (car classnames) recurse)))
    ))


(defmethod class-slot-class
    ((self fdl-class) (slot fdl-effective-slot-definition))
  "Finds the Class of a Slotdef if possible"
  (unless (slot-object self (slot-definition-name slot))
    (error "~a is not a slot of the class ~a" slot self))
  (let (path 
	classname
	)
    (cond ((and (slot-definition-weak-part-p slot)
		(or (not (eq (first-element (slot-definition-is-eq-to slot)) 
			     'parent))
		    (not (eq (slot-definition-is-a-type 
			      (slot-object self 'parent))
			     t))))
	   (setf path (class-slot-is-eq-to-slotlist self slot))
	   (slot-path-class self path)
	   )
	  ((slot-definition-weak-part-p slot)
	   (slot-definition-type slot)
	   (most-special-visible-class (slot-definition-type slot))
	   )
	  (t
	   (setf classname (slot-definition-is-a-type slot))
; 	   (when (string-equal (subseq (symbol-name classname) 0 5)
; 			       "PART-")
; 	     (setf classname (part-slot-value-type self classname)))
;(ignore-errors 
	   (find-class classname)
; )
	   )
	  )
    ))

(defmethod class-slot-is-a-class ((self fdl-class)(slot t))
  (cond ((null slot)
	 (error "slot not found"))
	((symbolp slot)
	 (class-slot-is-a-class self (slot-object self slot)))
	((fdl-direct-slot-definition? slot)
	 (class-slot-is-a-class self
				(slot-object self (slot-definition-name slot))))
	((slot-definition-weak-part-p slot)
	 (let ((target-slot (last (slot-path-slots self
						   (slot-definition-is-eq-to slot)))))
	   (class-slot-is-a-class (fdl-class target-slot) target-slot)))
	((slot-definition-strong-part-p slot)
	 (find-class (slot-definition-is-a slot)))
	)
  )

(defmethod slot-path-class ((self fdl-class)(path slot-path))
  (slot-path-class self (elements path)))
(defmethod slot-path-class ((self fdl-class)(path list))
  (cond ((null path) nil)
	((= (length path) 1) (class-slot-class self (car path)))
	(t (slot-path-class (class-slot-class self (car path))
			    (cdr path)))))

(defmethod slot-path-slots ((self fdl-class)(path slot-path))
  (slot-path-slots self (elements path)))

(defmethod slot-path-slots ((self fdl-class) (path list))
  (cond ((null path) path)
	(t
	 (let* ((slotspec (car path))
		(slotname (if (consp slotspec) ; aref found
			      (second slotspec)
			    slotspec))
		(slotobject (slot-object self slotname))
		slotclass
		)
	   (cond (slotobject
		  (setf slotclass (class-slot-class self slotobject))
		  (cons slotobject
			(slot-path-slots slotclass (cdr path)))
		  )
		 (t (error "No Slot ~a for class ~a" slotname self)))
	   ))
	))

(defmethod class-slot-is-eq-to-slotlist ((self fdl-class) (slot fdl-slot-definition-mixin))
  (let ((path (slot-definition-is-eq-to slot)))
    (when path
      (slot-path-slots self path)
      ))
  )

(defmethod slot-definition-direct-part-p ((self fdl-class)(slot symbol))
  (let ((supers (class-direct-superclasses self)))
    (not (remove-if #'null ; or-equivalent
		    (mapcar #'(lambda (super)
				(slot-object super slot))
			    supers)))
    ))

(defmethod slot-definition-direct-part-p ((self fdl-class)
					  (slot fdl-effective-slot-definition))
  "True if class self defines the slot first, and it was not inherited"
  (slot-definition-direct-part-p self (slot-definition-name slot))
  )

(defmethod normalize-slot-definition ((class fdl-class)
				      class-name 
				      slot-name
				      &rest slot-options
				      &key 
				      (is-a nil is-a-p) 
				      (is-eq-to nil is-eq-to-p)
				      (array-dimensions nil array-dimensions-p)
				      (type nil type-p)
				      (documentation nil documentation-p)
				      (attributes nil attributes-p)
				      (metaclass 'fdl-class)
				      slots
				      accessor
				      reader
				      writer
				      super-classes
				      &allow-other-keys)
  "Transforms one slot of define-fdl-class to a slot of
    defclass. `class' is the meta object, `class-name' the name of the
    new class."
  (let (normal-slotds
	before-definition-forms
	after-definition-forms
	shared-initialize-forms
	slot-is-a-type)
    (cond
     ((eq 'parent slot-name)
      (push `(,slot-name 
	      :is-a ,is-a
	      :is-a-type ,is-a
	      ;;:type ,is-a ;; does not work: type-system needs forward-reference
	      )
	    normal-slotds)
      )
     ((eq is-a t) 
      (push `(,slot-name 
	      :is-a t
	      :is-a-type t)
	    normal-slotds)
      )
     (is-a-p 
      (let (
	    (slot-is-a-type (if slots
				(part-slot-type class class-name slot-name)
			      is-a))
	    (slot-type (if type-p 
			   (simplify-types (list 'and type is-a))
			 is-a)
		       )
	    )
;(print slot-type)
	(when (eq class-name is-a)
	  (error "Recursive definition: You try to create the class ~a that
aggregates the slot ~a with :is-a ~a (a recursive reference to itself)."
		 class-name slot-name class-name)
	  )
	(push
	 `(,slot-name 
	   :is-a ,is-a
	   :is-a-type ,slot-is-a-type
	   :type ,slot-type
;	    ,@(when metaclass-p `(:metaclass ,metaclass))
	   ;;not needed yet
	   ;;waste of space
	   ,@(when attributes-p `(:attributes ,attributes))
	   ,@(when documentation-p
	       `(:documentation ,documentation))
	   )
	 normal-slotds)
	(push `(parent :is-a ,class-name) slots)
	(push (macroexpand `(define-strong-accessor-macro ,class-name ,slot-name ,slot-name))
	      after-definition-forms)
	(when (not (eq is-a slot-is-a-type))
	  ;; only needed if there are new slots defined
	  (push 
	   `(define-fdl-class ,slot-is-a-type
		(,is-a)
	      ,slots
	      (:internal t)
	      (:local t)
	      (:metaclass ,metaclass)
	      )
	   before-definition-forms))))
     (is-eq-to-p
      (push
       `(,slot-name 
	 :is-eq-to ,(if (listp is-eq-to)
			(make-instance 'slot-path :elements is-eq-to)
		      is-eq-to)
	 ;;:initform ();; to clarify any wrong initializers
	 ,@(when attributes-p `(:attributes ,attributes))
	 ,@(when documentation-p
	     `(:documentation ,documentation))
	 ,@(when type-p `(:type ,type)))
       normal-slotds)
      (push
       (macroexpand `(define-weak-accessor-macro ,class-name ,slot-name ,slot-name))
       after-definition-forms))
     (t
      (push
       `(,slot-name ,@slot-options)
       normal-slotds)
      (push 
       (macroexpand `(define-strong-accessor-macro ,class-name ,slot-name ,slot-name))
       after-definition-forms)
      ))
    (values
     normal-slotds
     before-definition-forms
     after-definition-forms
     shared-initialize-forms)))

(defmethod part-slot-type ((class fdl-class)
			   (class-name symbol)
			   (slot-name symbol))
  (intern (format nil "~a-~A-~A" 
		  (symbol-name :part)
		  (symbol-name class-name)
		  (symbol-name slot-name))
	  (symbol-package slot-name))
  )

(defmethod part-slot-value-type ((class-name symbol)
				 (slot-name symbol))
  (intern (format nil "~a-~A-~A" 
		  (symbol-name :local-part)
		  (symbol-name class-name)
		  (symbol-name slot-name))
	  (symbol-package slot-name))
  )

(defmethod find-part-slot-class ((supers list)
				 (slot-name symbol)
				 (is-a symbol)
				 (slots list))
  ;; TODO: get rid of mixins!
  (let* ((is-a-class (find-class is-a))
	 (super-slot-classes (delete-duplicates
			      (delete nil
				      (mapcar #'(lambda (super)
						  (let* ((sc (find-class super))
							 (so (when (fdl-class? sc)
							       (slot-object sc slot-name))))
						    (when so
						      (find-class (slot-definition-is-a-type so))
						      ))) supers))))
	 (ssc-count (length super-slot-classes))
	 part-class
	 )
    (cond ((> ssc-count 1) (return-from find-part-slot-class nil)) 
	  ;; multiple supers with multiple slot settings:
	  ;; we need another local class to combine them!
	  ((= ssc-count 1)
	   (setf part-class (first super-slot-classes))
	   (when (not (subtypep part-class is-a-class)) 
	     ;; part-class is less special than the is-a
	     ;; a new local class has to combine them
	     (return-from find-part-slot-class nil))
	   )
	  (t (setf part-class is-a-class)))
    ;; check if all given slots are already present and compatible in the part-class
    (when (find-if-not #'(lambda (slotdef) 
			   (let ((so (slot-object part-class (first slotdef)))
				 (is-xx (second slotdef))
				 (what (third slotdef))
				 )
			     (when so
			       (case is-xx
				 (:is-a (or (eq 'parent (first slotdef))
					    (slot-definition-weak-part-p so) ; cannot override this with :is-a 
					    (and (slot-definition-strong-part-p so) ;compatible?
						 (subtypep (slot-definition-is-a-type so) what))))
				 (:is-eq-to (when (typep what 'slot-path) ;; same weak link again
					      (and (slot-definition-is-eq-to so)
						   (path-equal what (slot-definition-is-eq-to so)))))
				 (t (not (slot-definition-part-p so))))
			       )
			     )) slots)
      (return-from find-part-slot-class nil))
    (class-name part-class))
  )


;;;;;;;;;;;;;;;;;;;;;;;;;;;;;;;;;;;;;;;;;;;;;;;;;;;;;;;;;;;;;;;;;;;;;;;;;;;;;;;;
;; Slot Editing Protocol
;;;;;;;;;;;;;;;;;;;;;;;;;;;;;;;;;;;;;;;;;;;;;;;;;;;;;;;;;;;;;;;;;;;;;;;;;;;;;;;;
(defmethod update-class-and-subclasses ((self fdl-class)(scanned list))
  (declare 
   (optimize (speed 3)(safety 0)(debug 0))
   (type list scanned))
  (when (class-finalized-p self)
    (finalize-inheritance self)
    (map-dependents self #'(lambda (dep) (update-dependent self dep))))
  (loop with new = (cons self scanned)
      for sub in (the list (class-direct-subclasses self))
      unless (member self scanned :test #'eq)
      do (update-class-and-subclasses (the fdl-class sub) (the list new))))

(defmethod define-strong-accessors-if-needed ((class-name symbol)
					      (slot-name symbol)
					      &optional accessor-name)
  (let ((class (find-class class-name)))
    (define-strong-accessors-if-needed class 
	(direct-slot-object class slot-name) 
      accessor-name)))

(defmacro define-strong-accessor-macro (class-name slot-name accessor-name)
  `(eval-when (:compile-toplevel :load-toplevel :execute)
     ,(macroexpand `(defmethod ,accessor-name ((self ,class-name))
;(declare (optimize (speed 3)(safety 0)))
		      (fdl-slot-value self ',slot-name)))
     ,(macroexpand `(defmethod (setf ,accessor-name) ((val t)(self ,class-name))
		      (declare (optimize (speed 3)(safety 0)))
		      (setf (slot-value self ',slot-name) val)))))

(defmethod define-strong-accessors-if-needed ((self fdl-class)
					      (slot-object fdl-direct-slot-definition)
					      &optional accessor-name)
  "An optimization could take place here, to define only new slots."
  (let ((class-name (class-name self))
	(slot-name (slot-definition-name slot-object))
	)
    (unless accessor-name
      (setf accessor-name slot-name))
    (eval `(define-strong-accessor-macro ,class-name 
	       ,slot-name ,accessor-name))
    #|	     (eval `(progn (defmethod ,accessor-name ((self ,class-name))
    (declare (optimize (speed 3)(safety 0)))
    (fdl-slot-value self ',slot-name))
    (defmethod (setf ,accessor-name) ((val t)(self ,class-name))
    (setf (slot-value self ',slot-name) val))))
    |#     
    ))


(defmethod add-slot-object ((self fdl-class)
			    (slot-object fdl-direct-slot-definition))
  "directly adds a new direct slot to self.
returns the new slot."
  (adjust-def-time-diverse self)
  (adjust-def-time slot-object)
  (setf (class-direct-slots self) 
    (nconc (remove slot-object 
		   (class-direct-slots self) 
		   :key #'slot-definition-name 
		   :test #'eq)
	   (cons slot-object nil)))
  slot-object)


(defmethod add-strong-slot ((self fdl-class)(slot-name symbol) &rest initargs
			    &key is-a 
				 (type nil type-p) 
				 (documentation nil documentation-p) 
				 (fast nil)
;mixins
				 slots
				 (metaclass 'fdl-class meta-class-p))
  "Adds a new slot interactively without calling defclass, doesn't work for
			    arrayed slots"
  (declare (ignore fast))
  (let* (
	 (slot-is-a-type (if slots
			     (part-slot-type self (class-name self) slot-name)
			   is-a))
;(initform `(make-instance ',slot-is-a-type))
	 (slot-type (append (list is-a)
			    (when type-p (list type))))
	 (slot-object (apply #'make-instance 
			     `(fdl-direct-slot-definition
			       :name ,slot-name
			       :is-a ,is-a
			       :is-a-type ,slot-is-a-type
			       :type (and ,@slot-type)
			       ,@(when documentation-p
				   `(:documentation ,documentation))

;			       :accessor ,slot-name
			       :readers (,slot-name)
			       :writers ((setf ,slot-name))
;:initform ,initform
			       ))))
;(break)
    ;;1. Checks
    (when (eq self (find-class is-a))
      (error "Recursive use of class ~a in itself as slot ~a is forbidden." is-a slot-name))
    ;;3. Part-Class
    (when slots
      (eval `(define-fdl-class ,slot-is-a-type
		 (,is-a)
	       ((parent :is-a ,(class-name self))
		,@slots)
	       (:internal t)
	       (:metaclass ,(if meta-class-p
				metaclass
			      'fdl-class))
	       )))
    ;;4. Slots
    (add-slot-object self slot-object)
    ;;5. Accessors
    (define-strong-accessors-if-needed self slot-object)
    ;;
    slot-object)
  )


(defmethod add-weak-slot ((self fdl-class)(slot-name symbol) 
			  &rest initargs 
			  &key is-eq-to
			       fast
			       (documentation nil documentation-p) 
			       (type nil type-p))
  (declare (ignore fast))
  (let* ((slot-object (apply #'make-instance 
			     `(fdl-direct-slot-definition
			       :name ,slot-name
			       :is-eq-to ,is-eq-to
			       :initform ();; to clarify any wrong initializers
			       :readers (,slot-name)
			       ,@(when documentation-p
				   `(:documentation ,documentation))
			       ,@(when type-p `(:type ,type)))))
	 )
    (add-slot-object self slot-object)
    (define-weak-accessors self slot-object)
    slot-object)
  )


(defmethod define-weak-accessors ((self-name symbol)(slot-name symbol)&optional accessor-name)
  (let ((class (find-class self-name)))
    (define-weak-accessors class (direct-slot-object class slot-name) accessor-name)))

(defmacro define-weak-accessor-macro (class-name slot-name accessor-name)
  `(eval-when (:compile-toplevel :load-toplevel :execute)
     ,(macroexpand 
       `(defmethod ,accessor-name ((self ,class-name))
	  (weak-slot-value self ',slot-name)
	  ))
     ))

(defmethod define-weak-accessors ((self fdl-class)
				  (slot fdl-direct-slot-definition)
				  &optional accessor-name)
  (let ((slot-name (slot-definition-name slot)))
    (unless accessor-name
      (setf accessor-name slot-name))
    (eval `(define-weak-accessor-macro ,(class-name self) ,slot-name ,accessor-name))
    ))

(defmethod add-slot ((self fdl-class) (slot-name symbol) 
		     &rest initargs
		     &key (is-a nil is-a-p)
			  (is-eq-to nil is-eq-to-p)
			  ;; This allows to avoid the update-class-and-subclasses
			  ;; Do this on your own risk, and only if you have no subclasses
			  ;; or call it later by hand.
			  (fast nil)
		     &allow-other-keys
		     )
  (unless (slot-boundp self 'effective-slots)
    (finalize-inheritance self))
  (let* ((dslot (cond (is-a-p (apply #'add-strong-slot `(,self ,slot-name ,@initargs)))
		      (is-eq-to-p (apply #'add-weak-slot `(,self ,slot-name ,@initargs)))
		      (t (error "Either is-eq-to or is-a have to be specified"))
		      ))
	 (dslots (cons dslot (direct-slots-from-precedence 
			      self 
			      slot-name 
			      ;; The first slot is dslot, we can skip the local class:
			      ;; This helps for flat *huge* classes
			      (cdr (compute-class-precedence-list self)))))
	 slot
	 slotlist)
    (setf slot         (compute-effective-slot-definition self slot-name dslots)
	  slotlist     (append (effective-slots self) (cons slot nil))
	  ;;(class-slots self) slotlist
	  (effective-slots self) slotlist
	  (gethash slot-name (class-slot-table self)) slot
	  (csum self) 0)
    (if fast
	t ;(debug-write "fast set~%")
      (update-class-and-subclasses self nil))
    slot)
  )

(defmethod remove-slot ((self fdl-class)(slot symbol))
  (let ((slot-object (slot-object self slot)))
    (if slot-object
	(remove-slot self slot-object)
      (error "No slot ~a found in class ~a" 
	     slot
	     (class-name self))))
  )
(defmethod remove-slot ((self fdl-class)(slot fdl-effective-slot-definition))
  (let ((direct-slot (direct-slot slot)))
    ;;(print self)
    (cond ((member direct-slot (class-direct-slots self))
	   (remove-slot self direct-slot)
	   ;;(delete-metaobject slot) this is done in compute-slots
	   )
	  (t
	   (error "~a is not a direct slot of class ~a and cannot be deleted"
		  (slot-definition-name slot)
		  (class-name self))))))

(defmethod remove-accessors ((self fdl-class)
			     (slot fdl-direct-slot-definition))
  (let ((accessor-names (append (slot-definition-readers slot)
				(slot-definition-writers slot)
				`((cl::setf ,(slot-definition-name slot))
				  ,(slot-definition-name slot))
				)))
    (mapc #'(lambda (method) 
	      (let ((name (generic-function-name 
			   (method-generic-function method))))
		(when (member name accessor-names :test #'equal)
		  (delete-metaobject method)
		  )
		))
	  (specializer-direct-methods self))
    ))

(defmethod local-part-class? ((self fdl-class))
  (local self))


(defmethod remove-slot ((self fdl-class)(slot fdl-direct-slot-definition))
  (let ((part-class (ignore-errors 
		     (find-class (slot-definition-is-a-type slot))))
	)
    (setf (class-direct-slots self) 
      (delete slot (class-direct-slots self)))
    (remove-accessors self slot)
    (delete-metaobject slot)
    (delete-slot-parameters self (slot-definition-name slot))
    (adjust-def-time-diverse self)
    (update-class-and-subclasses self nil)
;     (when (and (fdl-class? part-class)
; 	       (local-part-class? part-class)
; 	       )
;       (delete-metaobject part-class))
    (setf (csum self) 0)
    ))

;;;;;;;;;;;;;;;;;;;;;;;;;;;;;;;;;;;;;;;;;;;;;;;;;;;;;;;;;;;;;;;;;;;;;;;;
(defmethod rename-slot ((self fdl-class)
			(slot fdl-effective-slot-definition)
			(name symbol))
  (rename-slot self (direct-slot slot) name)
  (slot-object self name)
  )

(defmethod rename-slot ((self fdl-class)
			(slot fdl-direct-slot-definition)
			(name symbol))
  (let ((old-name (slot-definition-name slot)))
    (cond ((not (find slot (class-direct-slots self)))
	   (error "~a is not part of ~a" slot self))
	  ((eq name (slot-definition-name slot))
	   (return-from rename-slot slot))
	  ((slot-object self name)
	   (error "~a is already a slot name in ~a, cannot rename ~a to ~a"
		  name self slot name))
	  ((slot-boundp slot 'is-eq-to)
	   (adjust-def-time-diverse self)
	   (remove-accessors self slot)
	   (setf (slot-definition-name slot) name)
	   (define-weak-accessors self slot)
	   (adjust-def-time slot)
	   )
	  (t
	   (let (strong oinit is-a-type old-part-class opars)
	     (adjust-def-time-diverse self)
	     (remove-accessors self slot)
	     (setf strong (slot-definition-strong-part-p (slot-object self old-name))
		   is-a-type (part-slot-type
			      self 
			      (class-name self)
			      (slot-definition-name slot))
		   (slot-definition-name slot) name)
	     (when strong ;; strong slot and part class have to be changed
	       (setf old-part-class (find-class is-a-type nil)
		     is-a-type (if old-part-class
				   (part-slot-type 
				    self
				    (class-name self)
				    name)
				 (slot-definition-is-a slot))
		     
		     )
	       (when old-part-class
		 (setf (slot-definition-is-a-type slot) is-a-type)
		 (rename-class old-part-class is-a-type))
	       )
	     (define-strong-accessors-if-needed self slot)
	     (adjust-def-time slot)
	     )))
    (when (slot-boundp self 'class-slot-table)
      (let* ((table (class-slot-table self))
	     (old-slot (gethash old-name table)))
	(remhash old-name table)
	(setf (gethash name table) old-slot)
	)
      )
    (update-class-and-subclasses self nil))
  slot)


;;;;;;;;;;;;;;;;;;;;;;;;;;;;;;;;;;;;;;;;;;;;;;;;;;;;;;;;;;;;;;;;;;;;;;;;
(defmethod delete-metaobject ((self fdl-class))
  ;;(print self)
  (let ((slots (class-direct-slots self));;first remember direct slots!
; 	(eslots (when (class-finalized-p self)
; 		  (class-slots self)))
	)
    (when (gethash self *instance-table*)
      (map 'array #'(lambda (i) 
		      (terminate i)
;(test::deregister-instance i)
;(change-class i 'deleted-object)
		      (class-of i)
		      )
	   (get-elements (gethash self *instance-table*)))
      (remhash self *instance-table*)    
      )
    (call-next-method)
    (mapc #'(lambda (slot)
	      (let* ((is-a-type (when (and (fdl-direct-slot-definition? slot)
					   (not (find (slot-definition-name 
						       slot)
						      '(root parent)
						      :test #'eq))
					   (slot-boundp slot 'is-a-type))
				  (slot-definition-is-a-type slot)))
		     (class (find-class is-a-type nil)))
		(when (and class 
			   (typep class 'fdl-class)
			   (local-part-class? class)
			   )
		  
; 		  (dolist (sub (class-direct-subclasses class))
; 		    (update-part-class-supers sub 
; 					      :delete (list class)
; 					      :add (class-direct-superclasses class)))
		  (delete-metaobject class)
		  )
		))
	  slots)
;     (when eslots
;       (mapc #'delete-metaobject eslots))
    )
  )


(defmethod adjust-def-time ((self fdl-class))
  (setf (def-time self)
    (get-internal-real-time)))

(defmethod adjust-def-time-diverse ((self fdl-class))
  "Sets own def-time to the slots, then increases own def-time"
  (let ((old-def-time (def-time self)))
    (mapc #'(lambda (slot)
	      (unless (def-time slot)
		(setf (def-time slot) old-def-time)
		)
	      )
	  (direct-slots self))
    (adjust-def-time self)
    ))

(defmethod active-metaobject? ((self fdl-class))
  (eq (find-class (class-name self) nil) self))

(defmethod (setf class-slot-value) ((value t) (self fdl-class) (slot-name symbol))
  "sets the initform of slot named by slot-name to a quoted value, perhaps inserts a direct slot"
  (setf (class-slot-initform self slot-name) `(quote ,value))
  value)

(defmethod (setf class-slot-initform) ((value t) (self fdl-class) (slot-name symbol))
  "sets the initform of slot named by slot-name, perhaps inserts a direct slot"
  (let ((eslot (slot-object self slot-name))
	dslot
	func
	)
    (adjust-def-time-diverse self)
    (unless (find (direct-slot eslot)
		  (class-direct-slots self))
      (insert-direct-slot eslot))
    (setf dslot (direct-slot eslot))
    (cond ((and (listp value)
		(eq (first value) 'quote))
	   (setf func (constantly (second value))))
	  ((constantp value)
	   (setf func (constantly value)))
	  ((find :compiler *features*)
	   (setf func 
	     (compile (lambda () (eval value)))))
	  (t 
	   (setf func #'(lambda () (eval value)))
	   ))
    (setf 
	(slot-definition-initform eslot) value
	(slot-definition-initform dslot) value
	(slot-definition-initfunction eslot) func
	(slot-definition-initfunction dslot) func)
    (adjust-def-time self)
    (update-class-and-subclasses self nil)
    value)
  )

;; TODO: cache this data ?!
(defmethod effective-parameters ((self fdl-class) &key pruned)
  (ensure-finalized self)
  (let ((res (make-instance 'parameter-set :parameters (parameters self))))
    (dolist (c (cdr (class-precedence-list self)))
      (when (and (fdl-class? c)
		 (parameters c))
	(setf res (merge-with res (parameters c))))
      )
    (when pruned
      (prune res))
;(break)
    res))

(defmethod all-effective-parameters ((self fdl-class) &optional (pre-path nil))
  (let ((res (make-instance 'parameter-set )))
    (iterate-parameters 
     (effective-parameters self)
     #'(lambda (k v) (add-parameters res 
				     (append pre-path k)
				     v)))
    (loop for p in (class-strong-parts self)
	with part-class
	do 
	  (setf 
	      part-class (class-slot-class self p)
	      res 
		    (merge-with 
		     res 
		     (all-effective-parameters 
		      part-class
		      (append pre-path 
			      (list (slot-definition-name p))))
		     )
	      ))
    res)
  )


(defmethod direct-parameter ((self fdl-class)(param-name symbol))
  (parameter (parameters self) nil param-name)
  )

(defmethod (setf direct-parameter) (val (self fdl-class)(param-name symbol))
  (setf (parameter (parameters self) nil param-name) val)
  (adjust-def-time self)
  (update-class-and-subclasses self nil)
  )

(defmethod effective-parameter ((self fdl-class)(param-name symbol))
  "searches for a single effective parameter, returns (values parm t) if found
and (values nil nil) if not found"
  (ensure-finalized self)
  (loop with parm 
      with found
      for class in  (class-precedence-list self) 
      when (when (typep class 'fdl-class) ;; search only in fdl-classes
	     (multiple-value-setq (parm found)
	       (direct-parameter class param-name)
	       )
	     found)
      do (return-from effective-parameter (values parm found)))
  (values nil nil))


(defmethod delete-direct-parameter ((self fdl-class)(param-name symbol))
  "Deletes the named parameter that applies to self."
  (delete-parameter (parameters self) nil param-name)
  (adjust-def-time self)
  (update-class-and-subclasses self nil))


(defmethod slot-parameter ((self fdl-class)(slot-name symbol)(param-name symbol))  
  "Returns the effective parameter value for the named slot in class `self'."
  (parameter (effective-parameters self) (list slot-name) param-name))

(defmethod (setf slot-parameter) (val 
				  (self fdl-class)
				  (slot-name symbol)
				  (param-name symbol))
  (setf (parameter (parameters self) (list slot-name) param-name)
    val)
  )

(defmethod delete-slot-parameters ((self fdl-class)(slot-name symbol))
  "Removes the parameter settings for the given slot from the 
		    direct parameterset of the current class"
  (delete-parameters (parameters self) (list slot-name))
  (adjust-def-time self)
  (update-class-and-subclasses self nil))

(defmethod effective-slot-path-parameter ((self fdl-class)
					  (path slot-path)
					  (param-key symbol))
  "Traverses the different effective parameter-sets of the elements of the
		    slot-path, returning the first found specification of the given parameter.
		    This is the setting that is finally effective in the model instance."
  (let (value)
    (cond ((setf value (parameter (effective-parameters self) (elements path) param-key))
	   value)
	  (t (effective-slot-path-parameter (class-slot-class self
							      (first-element path))
					    (rest-path path)
					    param-key
					    )))
    )
  )

(defmethod copy-slot ((self fdl-class)
		      (slot fdl-effective-slot-definition)
		      &key (name (slot-definition-name slot))
			   (effective nil)
			   (fast nil))
  ;;TODO: handle local classes etc
  (let* ((oname (slot-definition-name slot))
	 (oclass (fdl-class slot))
	 (opars (if effective
		    (effective-parameters oclass)
		  (parameters oclass)))
	 (spars (get-slot-parameterset opars oname))
	 (pars (parameters self))
	 )
    (cond ((slot-definition-is-eq-to slot)
	   (add-slot self name 
		     :is-eq-to (slot-definition-is-eq-to slot)
		     :fast fast)
	   )
	  ((slot-definition-is-a slot)
	   (prog1 
	       (add-slot self name 
			 :is-a (slot-definition-is-a slot)
			 :fast fast)
	     (add-slot-parameterset pars name spars))
	   ))
    )
  )
