# Supplementary material for: Visual setup of logical models of signaling and regulatory networks with ProMoT
Source: BMC Bioinformatics. 2006 Nov 17;7:506. doi: 10.1186/1471-2105-7-506 (PMC1665465; doi:10.1186/1471-2105-7-506)
Supplement: Additional File 2 — ProMoT's source. The source code of ProMoT is attached. ProMoT binaries, source, and ProMoT binaries plus all additional libraries (e.g. java) can be downloaded from ProMoT's web page (see Availability and requirements section). [file 1471-2105-7-506-S2.bz2 › Promot/fdl/src/macros.lisp]

;;; ======================================================================
;;;  FDL - Frame Definition Language
;;;  implementation language of PROMOT-MDL
;;; ----------------------------------------------------------------------
;;;  Frank Traenkle, ISR, Universitaet Stuttgart
;;;  Copyright (c) 1998. All rights reserved.
;;;  Martin Ginkel, MPI Magdeburg
;;;  Copyright (c) 2000. All rights reserved.
;;; ----------------------------------------------------------------------
;;;  $Id: macros.lisp 3267 2004-10-25 14:32:54Z ginkel $
;;; ======================================================================

(in-package :fdl)

(defmacro multiple-value-append (var-list function)
  (let ((temp-var-list (mapcar #'(lambda (v) 
				   (declare (ignore v))
				   (gensym)) 
			       var-list)))
    `(multiple-value-bind ,temp-var-list ,function
       ,@(mapcar 
	  #'(lambda (var temp-var)
	      `(setq ,var (append ,var ,temp-var)))
	  var-list temp-var-list))))

(defmethod  calc-csum ((self t))
  (sxhash self))
(defmethod calc-csum ((self list))
  (sxhash (apply #'+ (mapcar #'calc-csum self))))

(defun define-fdl-class-expander (class-name super-class-names slotds optionds
				  &key (csum 0))
  (let ((metaclass 'fdl-class)
	paramset
	normal-slotds 
	before-definition-forms
	after-definition-forms
	shared-initialize-forms
	)
    (dolist (slotd slotds)
      (multiple-value-append 
       (normal-slotds
	before-definition-forms
	after-definition-forms
	shared-initialize-forms)
       (apply #'normalize-slot-definition
	      `(,(find-class 'fdl-object)
		,class-name
		,(first slotd)
		,@(rest slotd)))))
    (let ((metaopt (find :metaclass optionds :key #'first))
	  (paramopt (find :parameters optionds :key #'first))
	  )
      (if metaopt
	  (setf optionds (remove metaopt optionds)
		metaclass (second metaopt))
	)
      (cond (paramopt
	     (setf optionds (remove paramopt optionds))
	     (setf paramset (make-instance 'parameter-set :parameters (second paramopt))))
	    (t
	     (setf paramset (make-instance 'parameter-set))))
      )
    
    ;;(print 
    `(eval-when (:compile-toplevel :load-toplevel :execute)
       (let (new-class
	   )
       ,@before-definition-forms
       (setf new-class 
	 ,(macroexpand `(defclass ,class-name ,(or super-class-names
						'(fdl-object))
			  ,normal-slotds
			  (:metaclass ,metaclass)
			  ,@optionds)))
       (setf (parameters new-class) ,paramset)
       ,(when shared-initialize-forms
	  ;;(print 
	  `(defmethod shared-initialize ((self ,class-name)
					 slots
					 &rest initargs)
	     (declare (ignore initargs slots))
	     (call-next-method)
	     ,@shared-initialize-forms)
	  ;;)
	  )
       ,@after-definition-forms

       (setf (csum new-class)     ,csum)
       (unless (def-time new-class)
	 (adjust-def-time new-class))
       new-class))
    )
  )

(defmacro define-fdl-class-maybe (class-name super-class-names slotds optionds)
  "Defines a fdl-class if the definition has changed"
  (let ((old-class (ignore-errors (find-class class-name)))
	(csum (calc-csum 
	       (list (calc-csum super-class-names)
		     (calc-csum slotds)
		     (calc-csum optionds)
		     ;(calc-csum (reverse slotds))
		     ;(calc-csum (reverse optionds))
		     ))))
    (cond ((or t
	       (not old-class)
	       (forward-referenced-class? old-class)
	       (/= csum (csum old-class)))
	   ;;(debug-print class-name)
	   ;;(debug-write "~a ~a~%" (when old-class (csum old-class)) csum)

	   (when (and old-class
		      (not (forward-referenced-class? old-class)))
	     (adjust-def-time old-class))
	   (define-fdl-class-expander class-name super-class-names slotds
				      optionds :csum csum))
	  (t 
	   (debug-write "~&---> Redundant definition of ~a prevented~%" old-class)
	   old-class)
	  )
    ))

(defmacro define-fdl-class-force (class-name super-class-names slotds optionds)
  "Definitely defines a fdl-class"
  (define-fdl-class-expander class-name super-class-names slotds optionds)
  )

(defmacro define-fdl-class (class-name super-class-names slotds
			    &rest optionds)
  "translates `define-fdl-class' command to `defclass' command;
During compile unconditional;
During interpretation conditional, if the definition is new or 
differs from the existing class"
  `(eval-when (:compile-toplevel :load-toplevel :execute)
     (eval-when (:compile-toplevel) ;(format t "~&compile~%")
	      ,(macroexpand `(define-fdl-class-force ,class-name ,super-class-names ,slotds ,optionds)))
     (eval-when (:load-toplevel :execute) ;(format t "~&load/eval~%")
       ,(macroexpand `(define-fdl-class-maybe ,class-name ,super-class-names ,slotds ,optionds)))
     ))

(setf (symbol-function 'make-fdl-instance-function) #'make-instance)

(defmacro make-fdl-instance (class &rest args)
  "translates `make-fdl-instance' command to `make-instance' command"
  `(make-fdl-instance-function ,class ,@args ))
