# Supplementary material for: Visual setup of logical models of signaling and regulatory networks with ProMoT
Source: BMC Bioinformatics. 2006 Nov 17;7:506. doi: 10.1186/1471-2105-7-506 (PMC1665465; doi:10.1186/1471-2105-7-506)
Supplement: Additional File 2 — ProMoT's source. The source code of ProMoT is attached. ProMoT binaries, source, and ProMoT binaries plus all additional libraries (e.g. java) can be downloaded from ProMoT's web page (see Availability and requirements section). [file 1471-2105-7-506-S2.bz2 › Promot/fdl/src/slot-path.lisp]

(in-package :fdl)
(defclass slot-path ()
  ((elements :initarg :elements :reader elements))
  (:documentation "Class for the paths stored in :is-eq-to"))

(defmethod path-equal ((a slot-path)(b slot-path))
  (equal (elements a) (elements b)))

(defmethod first-element ((self slot-path))
  "Returns the slot-name of the first element of path `self'."
  (first (elements self)))
(defmethod rest-path ((self slot-path))
  (make-instance (class-of self) :elements (cdr (elements self))))
(defmethod print-object :after ((self slot-path) stream)
  (format stream "<~A>" (elements self))
  )

(defmethod len ((self slot-path))
  (length (elements self)))
