# Supplementary material for: Visual setup of logical models of signaling and regulatory networks with ProMoT
Source: BMC Bioinformatics. 2006 Nov 17;7:506. doi: 10.1186/1471-2105-7-506 (PMC1665465; doi:10.1186/1471-2105-7-506)
Supplement: Additional File 2 — ProMoT's source. The source code of ProMoT is attached. ProMoT binaries, source, and ProMoT binaries plus all additional libraries (e.g. java) can be downloaded from ProMoT's web page (see Availability and requirements section). [file 1471-2105-7-506-S2.bz2 › Promot/fdl/src/fdl-object.lisp]

;;; ======================================================================
;;;  FDL - Frame Definition Language
;;;  implementation language of PROMOT-MDL
;;; ----------------------------------------------------------------------
;;;  Frank Traenkle, ISR, Universitaet Stuttgart
;;;  Copyright (c) 1998. All rights reserved.
;;;  Martin Ginkel, MPI Magdeburg
;;;  Copyright (c) 2000. All rights reserved.
;;; ----------------------------------------------------------------------
;;;  $Id: fdl-object.lisp 3962 2005-04-14 10:28:48Z ginkel $
;;; ======================================================================

(in-package :fdl)
(eval-when (:compile-toplevel :load-toplevel :execute)
  (defclass fdl-object ()
    ((parent :accessor parent :initarg :parent)
     ;;(root :accessor root :initarg :root :initform nil)
     (root :accessor root :initarg :root)
     (container-alist :accessor container-alist :initarg :container-alist
		      :initform nil)
     (proxy :accessor proxy :initform nil)
     )
    (:metaclass fdl-class)
    (:documentation "FDL meta object (FDL root class)")
    )
  (adjust-def-time (find-class 'fdl-object))
  )

(defun fdl-slot-value (object slot-name)
  "This is an optimized replacement for the slot-value function from clos,
since the original is optimized very badly and searches the list of effective slots
in every access to an instance variable. This function uses the class-slot-table
  of fdl-classes for the task."
  (declare (optimize (speed 3) (safety 0) (debug 0))
	   (:explain :types)
	   (cl:type fdl-object object)
	   (cl:type symbol slot-name))
  (let ((class (the fdl-class (class-of object))))
    (declare (dynamic-extent class)
	     (cl:type fdl-class class))
    (slot-value-using-class class object 
			    (the fdl-effective-slot-definition 
			      (fast-slot-object class slot-name))))
  )

(defvar *instance-table* (make-hash-table :size 1000 :test #'eq))

(defmethod initialize-instance ((self fdl-object) &key &allow-other-keys)
  (call-next-method)
  )
(defmethod initialize-instance :after ((self fdl-object)
				       &key &allow-other-keys)
  (register-instance self)
  )
(defmethod register-instance ((self fdl-object))
  (when (next-method-p)
    (call-next-method))
  (let ((coll (gethash (class-of self) *instance-table*)))
    (unless coll
      (setf (gethash (class-of self) *instance-table*)
	(setf coll (make-instance 'weak-collection :increment 32)))
      )
    (add-element coll self)))

;; (trace ((method shared-initialize (fdl::fdl-object t))))
(defmethod shared-initialize ((self fdl-object) slots &rest initargs 
			      &key 
			      (parameters (make-instance 'parameter-set))
			      root)
  (declare (type (or t list) slots)
	   (type list initargs))
  ;;(call-next-method)
;  (format *error-output* "si: ~a ~a~%" self slots)
  (let* ((class (class-of self))
	 (slotds (class-slots class))
	 (root root))
    
    (labels ((set-slot (slotd value)
	       ;; This is just a speedup version of (setf slot-value)
	       (declare (lisp:type fdl-effective-slot-definition slotd))
	       (setf (slot-value-using-class class self slotd) value))
	     (get-initarg (slotd)
	       (declare (lisp:type fdl-effective-slot-definition slotd))
	       (let ((slot-inits (slot-definition-initargs slotd)))
		 (declare (list slot-inits))
		 (do* ((args initargs (cddr args))
		       (initarg (first args) (first args))
		       (initval (second args) (second args))
		       (result (when (find initarg slot-inits)
				 initval)
			       (when (find initarg slot-inits)
				 initval))
		       )
		     ((or (null args);;nothing to find
			  result);;found
		      ;(print args)
		      result ))))
	     )
      ;; 
      (merge-with parameters (effective-parameters class))
      ;; insert parametrization of self from parameter-set
      (setf initargs (append (get-parameters parameters nil)
			     initargs))
      ;; Preparation stage
      (when (eq slots t)
;    (format *error-output* "Finalization scheduled~%" self)
; #+allegro(excl::schedule-finalization self 
; 				 #'(lambda (self) 
; 				     (format *error-output* "I am Garbage ~a~%" self)))
	(when (and (not root)
		   (not (slot-boundp self 'root)))
;(break)
	  (debug-write "Root set to ~a ~%" self)
;(break)
	  ;;(set-root self self)
	  (setf initargs (append (list :root self
				       :parent nil)
				 initargs)
		root self)
	  ))
      (when (and slots  
		 (not root)) ;; reinitialization case
	(setf root (when (slot-boundp self 'root)
		     (root self))))
      ;; Reorder the init order: the root and parent should be done first
      ;; They are needed to initialize the other parts
      (setf slotds (cons (slot-object class 'root)
			 (cons (slot-object class 'parent)
			       (cons (slot-object class 'container-alist)
				     (delete 'root
					     (delete 'parent 
						     (delete 'container-alist
							     (copy-list slotds)
							     :key #'slot-definition-name)
						     :key #'slot-definition-name)
					     :key #'slot-definition-name)))))
;      (break)
      (dolist (slotd slotds)
	(let ((initarg (get-initarg slotd))
	       (slot-name (slot-definition-name slotd))
	       slot-parameters 
	       )
;	  (debug-write "~&Initarg ~a~%" initarg)
	  (cond (initarg 
;		 (debug-write "Arg init ~a ~a~%" slotd initarg)
		 (set-slot slotd initarg));; apply initargs
		((and slots                       ;; apply strong init
		      (slot-definition-strong-part-p slotd)
		      (or (eq slots t)
			  (find slot-name slots)))
		 (setf slot-parameters
		   (get-slot-parameterset parameters slot-name))
		 ;; TODO: remove this crap and make it compilable
		 (let ((slot-value (apply #'make-fdl-instance-function
					  `(
					    ,(slot-definition-is-a-type slotd)
					    :root ,root 
					    :parent ,self
					    :container-alist ((,self ,slot-name))
					    :parameters 
					    ,slot-parameters
					    )
					  ))
		       )
		   (set-slot slotd slot-value)
		   ;;(add-container slot-value self slot-name)
		   ))
		((slot-definition-weak-part-p slotd) ;; weak deletion
		 (set-slot slotd nil))
		;; apply initforms
		((and slots
		      (or (eq slots t)
			  (find slot-name slots)))
		 
		 (let ((initfunction (slot-definition-initfunction slotd)))
		   (when (and initfunction
			      (or (eq (slot-definition-allocation slotd)
				      :instance)
				  (not (slot-boundp self slot-name))))
		     (set-slot slotd (funcall initfunction)))
		   )
		 ))
	  )))))

(defmethod fdl-class-slots ((self fdl-object))
  (fdl-class-slots (class-of self)))

(defmethod fdl-class-slot-names ((self fdl-object))
  (fdl-class-slot-names (class-of self)))

(defmethod fdl-superclasses ((self fdl-object))
  (fdl-superclasses (class-of self)))

(defmethod slot-object ((self fdl-object) slot-name)
  (slot-object (class-of self) slot-name))

(defmethod slot-type ((self fdl-object) slot-name)
  (slot-type (class-of self) slot-name))

(defmethod slot-is-a-type ((self fdl-object) slot-name)
  (slot-is-a-type (class-of self) slot-name))

(defmethod slot-is-a ((self fdl-object) slot-name)
  (slot-is-a (class-of self) slot-name))

(defmethod slot-is-eq-to ((self fdl-object) slot-name)
  (slot-is-eq-to (class-of self) slot-name))

(defmethod slot-strong-part-p ((self fdl-object) slot-name)
  (slot-strong-part-p (class-of self) slot-name))

(defmethod slot-weak-part-p ((self fdl-object) slot-name)
  (slot-weak-part-p (class-of self) slot-name))

(defmethod slot-part-p ((self fdl-object) slot-name)
  (slot-part-p (class-of self) slot-name))

(defmethod slot-attribute ((self fdl-object) slot-name attribute-name)
  (slot-attribute (class-of self) slot-name attribute-name))


(defmethod add-container ((self fdl-object) (container fdl-object) (slot-name symbol))
  "Adds a new container to `self'. `slot-name' is the slot that contains `self' in `container'."
  (pushnew (list container slot-name) (container-alist self) :test #'equal))

(defmethod add-part ((self fdl-object) (part fdl-object) (slot-name symbol))
  (unless (and (is-part-of? part self)
	       (eq (slot-name-in-container part self)
		   slot-name)) ; all ready
    (add-container part self slot-name))
  )

(defmethod slot-name-in-container ((self fdl-object) (container fdl-object))
  "returns the name of the slot of `container' that contains `self'"
  (declare (optimize (speed 3) (safety 0) (space 2))
	   )
  (second (the list (assoc container (the list (container-alist self)) 
			   :test #'eq))))

(defmethod real-name-in-container ((self fdl-object) (container fdl-object))
  (let ((slot-symbol (slot-name-in-container self container)))
    (if (null slot-symbol)
	nil
      (read-from-string 
       (format nil "~a::~a" (package-name (symbol-package slot-symbol)) 
	       (subseq (symbol-name slot-symbol) 2))))))

(defmethod slot-name-in-parent ((self fdl-object))
  "returns the name of the slot of the parent of `self' that contains `self'"
  (declare (optimize (speed 3)(safety 0)(space 0))
	   )
  (when (slot-boundp self 'parent)
    (the symbol (slot-name-in-container self (the fdl-object (parent self))))
    )
  )

(defmethod slot-in-parent ((self fdl-object))
  (when (slot-boundp self 'parent)
    (slot-object (class-of (parent self)) (slot-name-in-parent self)))
  )

(defmethod part-class-name ((self fdl-object))
  "returns the original class name of the part `self', as it
     had been specified with the `:is-a'-option of the slot in the parent
     of `self'"
  (slot-is-a (parent self) (slot-name-in-parent self)))

(defmethod get-path-value ((self fdl-object)(path slot-path))
  "gets slot value at slot path `path' starting at `self'"
  (let ((context self))
    (restart-case
	(dolist (element (the list (elements path)))
	  (declare (symbol element))
	  (setf context (funcall (the function (symbol-function element))
				 context))
	  )
      (ignore-unbound-slot () (setf context nil)))
    context))
#|
(defmethod get-path-value ((self fdl-object) (path list))

  (declare (optimize (speed 3)(safety 0)(space 3))
;(:explain :types)
	   )
  (let ((path-first (first path))
	(path-rest (the list (cdr path)))
	obj)
    (declare (dynamic-extent path-first path-rest)
	     (list path-rest))

    (progn
      (if (listp path-first)
	  ;; we have an `aref' (hopefully)
	  (setq obj 
	    (funcall (the function (symbol-function (the symbol (second (the list path-first))))) self))
	(setq obj
	  (funcall (symbol-function (the symbol path-first)) self)))
      (if (or (null path-rest)
	      (null obj))
	  obj
	(get-path-value (the fdl-object obj) path-rest)))
    (ignore-unbound-slot () nil)
    )))
(defmethod set-path-value (new-value (self fdl-object) path)
  "sets slot value at slot path `path' starting at `self'
                   to `new-value'"
  (let ((leading-path (butlast path))
	(last-path (first (last path))))
    (unless (null leading-path)
      (setq self (get-path-value self leading-path)))
    (if (listp last-path)
	;; we have an `aref' (hopefully)
	(funcall (fdefinition `(setf ,(second last-path)))
		 new-value self)
      (funcall (fdefinition `(setf ,last-path))
	       new-value self))))

(defmethod link-compatible-p ((self fdl-object) (self1 fdl-object) (self2 fdl-object))
  "Returns t if `self1' and `self2' that are (indirectly)
     contained in `self' are compatible to be linked to each other."
  ;; by default two `fdl-object's are not compatible because they are
  ;; missing the `is-linked-to' slot
  nil)
|#

(defmethod containers ((self fdl-object) &key (predicate #'identity) (type :all))
  "Returns the containers of `self' that satisfy `:predicate'
     and `:type', where `:type' can be :weak, :strong or :all"
  (let (conts
	(slot-predicate
	 (case type
	   (:all #'slot-part-p)
	   (:weak #'slot-weak-part-p)
	   (:strong #'slot-strong-part-p))))
    (dolist (cont-pair (container-alist self))
      (let ((cont (first cont-pair))
	    (slot-name (second cont-pair)))
	(when (and (funcall slot-predicate cont slot-name)
		   (funcall predicate cont))
	  (push cont conts))))
    conts))

(defmethod parts ((self fdl-object) &key (predicate #'identity)(type :all))
  "Returns the names and values of part slots of `self'
     that satisfy `:predicate'. `:type' can be :weak, :strong or :all"
  (declare ;(optimize (speed 3)(safety 0)(space 3))
	   (type function predicate)
	   (type symbol type)
;(:explain :types)
	   )
  (let (slot-names 
	slot-values
	(slot-predicate
	 (the function
	   (case type
	     (:all #'slot-definition-part-p)
	     (:weak #'slot-definition-weak-part-p)
	     (:strong #'slot-definition-strong-part-p)))))
    (declare (type list slot-names slot-values))
    (dolist (slot (the list (class-slots (the fdl-class (class-of self)))))
      (when (funcall slot-predicate (the fdl-effective-slot-definition slot))
	(let* ((slot-name (the symbol (slot-definition-name slot)))
	       (slot-value (the fdl-object 
			     (funcall (symbol-function slot-name) self))))
	  (when (funcall predicate slot-value)
	    (setf slot-values (the list (cons slot-value slot-values))
		  slot-names (the list (cons slot-name slot-names)))))))
    (values slot-values slot-names)))

(defmethod is-part-of? ((self fdl-object) (container fdl-object))
  (if (member self (parts container))
      t
    nil)
  )

(defmethod part-names ((self fdl-object) &rest args)
  "Returns the names of part slots of `self'"
  (nth-value 1 (apply #'parts self args)))

;(defmethod update-instance-for-different-class :before ((old fdl-object) (new fdl-object)&allow-other-keys)
; 
;)

(defmethod set-root ((self fdl-object) (a-root fdl-object))
  (setf (root self) a-root)
  (dolist (part (fdl::parts self :type :strong))
    (set-root part a-root)
    )
  )

(defmethod weak-slot-value ((self fdl-object) (slot-name symbol))
  (declare (optimize (speed 3)(safety 0)(space 0))
	   )
  (let ((val (fdl-slot-value self slot-name)))
    (cond (val val)
	  (t (setf val (get-path-value self (slot-is-eq-to self slot-name)))
	     (when (typep val 'fdl-object)
	       ;; do the following only if `part' is a FDL object
	       (setf (slot-value self slot-name) val)
	       ;;The following commented test and error case is already done in
	       ;; the (setf slot-value) above, so we don't repeat it
	       
; 		 (unless (or (eq slot-is-a-type t)
; 			     (eq slot-name 'parent))
; 		   ;; There is an inherited part slot.
; 		   (unless (typep part (slot-type self slot-name))
; 		     ;; The propagated part has not the type of the slot.
; 		     (error "The weak part `~A' is not of type `~S'. 
; The slot `~A' of `~A' is invalid." 
; 			    part 
; 			    (slot-type self slot-name)
; 			    slot-name self))
; 		   )
	       ;; push new weak container and slot name to slot `containers'
	       (add-container (the fdl-object val) self slot-name))
	     val))
    ))

(defmethod weak-part-p ((self fdl-object)(part fdl-object))
  "returns `t' if the part is a weak part of self"
  (slot-weak-part-p self (slot-name-in-container part self)))
(defmethod strong-part-p ((self fdl-object)(part fdl-object))
  "returns `t' if the part is a weak part of self"
  (slot-strong-part-p self (slot-name-in-container part self)))

(defmethod terminate ((self t))
  t)

(defvar *termination-table* (make-hash-table))
;  (declare (special *termination-table*))

(defmethod terminate :around ((self fdl-object))
    (when (and (slot-exists-p self 'root)
	       (slot-boundp self 'root))
      (call-next-method)))
  
(defmethod terminate ((self fdl-object))
  "Breaks all the links to the slots so the objects can be garbage-collected"
  (unless (gethash self *termination-table*)
;    (ignore-errors
;    (format *error-output* "Terminating ~a~%" self)
    (setf (gethash self *termination-table*) t)
;     #+allegro(excl::schedule-finalization self 
; 					  #'(lambda (self) 
; 					      (format *error-output* "I am Garbage ~a~%" self)))
      (let ((slotnames (fdl-class-slot-names (class-of self)))
	    )
	(mapcar #'(lambda (name)
		    (let ((slot (slot-object (class-of self) name)))
		      (when (and (slot-exists-p self name)
				 (slot-boundp self name)
				 (fdl-direct-slot-definition? (direct-slot slot))
				 (eq (slot-definition-allocation
				      slot)
				     :instance))
			(terminate (slot-value self name))
			(slot-makunbound self name)
			)
		      )
		    ) slotnames)
	;; Danger! not quite clean Does not work with ilu
;(change-class self (graveyard-class (class-of self)))
	)
;    )
    (remhash self *termination-table*)
    ))
