# Supplementary material for: Visual setup of logical models of signaling and regulatory networks with ProMoT
Source: BMC Bioinformatics. 2006 Nov 17;7:506. doi: 10.1186/1471-2105-7-506 (PMC1665465; doi:10.1186/1471-2105-7-506)
Supplement: Additional File 2 — ProMoT's source. The source code of ProMoT is attached. ProMoT binaries, source, and ProMoT binaries plus all additional libraries (e.g. java) can be downloaded from ProMoT's web page (see Availability and requirements section). [file 1471-2105-7-506-S2.bz2 › Promot/fdl/src/standard-class.lisp]

(in-package :fdl)

;;; ======================================================================
;;;  Clos extender
;;; ======================================================================

; #+allegro
; (let ((old-previous-wrappers clos::*previous-nwrappers*))
; 	   (setf clos::*previous-nwrappers* (make-hash-table :test #'eq
; 							     :weak-keys t))
; 	   (maphash #'(lambda (k v)
; 			(setf (gethash k clos::*previous-nwrappers*)
; 			  v))
; 		    old-previous-wrappers)
; 	   (setf old-previous-wrappers nil)
; 	   )

(define-slot-writer 'standard-class
    :wname 'class-name
    :initarg :name)


(defmethod ensure-finalized ((self standard-class))
  (unless (clos:class-finalized-p self)
    (clos:finalize-inheritance self))
  nil)

; (defmethod push-new-fdl-class-mixin ((self standard-class))
;   "Pushes `mixin-class' to super-classes list of `fdl-class' and
;    re-defines `fdl-class'."
;   (let* ((fdl-class (find-class 'fdl-class))
; 	 (super-classes (clos:class-direct-superclasses fdl-class)))
;     (unless (member self super-classes)
;       (reinitialize-instance
;        fdl-class
;        :direct-superclasses
;        (cons self super-classes)))))

(defmethod delete-handle-subclasses ((self standard-class))
  
  )

(defmethod delete-metaobject ((self standard-class))
  (let ((class-name (class-name self))
	(methods (specializer-direct-methods self))
	;;(subclasses (class-direct-subclasses self))
	(superclasses (class-direct-superclasses self))
	(grave-class (graveyard-class self))
	)
    
    (mapc #'delete-metaobject (class-direct-subclasses self))
    (mapc #'delete-metaobject methods)

    ;;(add-direct-subclass grave-class self)
    (mapc #'(lambda (super) 
	      (remove-direct-subclass super self)
	      ;;(add-direct-subclass super grave-class)
	      ) superclasses)
;     (setf (slot-value self 'clos::direct-superclasses) 
;       (list grave-class))
;(add-direct-subclass grave-class self)
    ;(reinitialize-instance self :direct-superclasses (list grave-class))
;     (when (class-finalized-p self)
;       (finalize-inheritance self))
    (add-direct-subclass grave-class self)
    (reinitialize-instance self 
 			   :direct-slots nil
 			   :direct-superclasses (list grave-class)
 			   )

    (setf (find-class class-name) nil)
;#+allegro (destroy-previous-wrappers self)
;(make-instances-obsolete self)
    self))

#+allegro
(defmethod destroy-previous-wrappers ((self standard-class))
  (let ((pwrappers #-(and :allegro
			  :allegro-version>= 
			  (version>= 6 1))
		 clos::*previous-nwrappers*
		 #+(and :allegro
			:allegro-version>= 
			(version>= 6 1))
		 excl::*previous-nwrappers*))
  (declare ;(optimize (speed 3)(safety 0))
	   (type standard-class self)
	   (type hash-table 
		 pwrappers
		 ))
  ;(print (gethash (clos::class-wrapper self) clos::*previous-nwrappers*))
  ;(remhash (clos::class-wrapper self) clos::*previous-nwrappers*)
   (maphash #'(lambda (wrapper previous-list)
 	       (declare (type vector wrapper)
 			(ignore previous-list))
  	       (when (eq #-(and :allegro
			  :allegro-version>= 
			  (version>= 6 1))
			 (clos::wrapper-class wrapper)			 
			 #+(and :allegro
				:allegro-version>= 
				(version>= 6 1))
			 (excl::wrapper-class wrapper)
			 self)
 		 (remhash wrapper pwrappers))
 	       )
 	   pwrappers
 	   )
  ))

(defmethod graveyard-class ((self standard-class))
  (find-class 'deleted-object))
