# Supplementary material for: Visual setup of logical models of signaling and regulatory networks with ProMoT
Source: BMC Bioinformatics. 2006 Nov 17;7:506. doi: 10.1186/1471-2105-7-506 (PMC1665465; doi:10.1186/1471-2105-7-506)
Supplement: Additional File 2 — ProMoT's source. The source code of ProMoT is attached. ProMoT binaries, source, and ProMoT binaries plus all additional libraries (e.g. java) can be downloaded from ProMoT's web page (see Availability and requirements section). [file 1471-2105-7-506-S2.bz2 › Promot/fdl/src/fdl.system]

;;; -*- mode:common-lisp -*-
;;; ======================================================================
;;;  FDL - Frame Definition Language
;;;  implementation language of PROMOT-MDL
;;; ----------------------------------------------------------------------
;;;  Frank Traenkle, ISR, Universitaet Stuttgart
;;;  Copyright (c) 1998. All rights reserved.
;;;  Martin Ginkel, MPI Magdeburg
;;;  Copyright (c) 2000. All rights reserved.
;;; ----------------------------------------------------------------------
;;;  $Id: fdl.system 3482 2004-11-11 16:33:15Z ginkel $
;;; ======================================================================

(in-package "USER")

(require 'make "fdl:utilities;defsystem")

(make:defsystem fdl
    :source-pathname (logical-pathname "fdl:src;")
    :source-extension "lisp"
    :binary-pathname (logical-pathname "fdl:binary;")
    :components ((:file package)
		 (:file utils)
		 (:file weak-collection)
		 (:file deleted-class)
		 (:file standard-class)
		 (:file standard-effective-slot-definition)
		 (:file class)
		 (:file standard-method)
		 (:file generics)
		 (:file slot-path)
		 (:file fdl-slot-definition-mixin)
		 (:file fdl-direct-slot-definition)
		 (:file fdl-effective-slot-definition)
					;(:file fdl-class-mixin)
		 (:file parameter-set)
		 (:file fdl-class)
		 (:file fdl-object)
		 (:file macros)
		 (:file fdl-test-case)
		 (:file slot-editing-test)
		 (:file parameter-test)
		 (:file inheritance-test)
		 (:file fdl-test-suite)
		 ))

(make:operate-on-system 'fdl 'compile
			:force :new-source-and-dependents
			:verbose t)

(provide 'fdl)
