# Supplementary material for: Visual setup of logical models of signaling and regulatory networks with ProMoT
Source: BMC Bioinformatics. 2006 Nov 17;7:506. doi: 10.1186/1471-2105-7-506 (PMC1665465; doi:10.1186/1471-2105-7-506)
Supplement: Additional File 2 — ProMoT's source. The source code of ProMoT is attached. ProMoT binaries, source, and ProMoT binaries plus all additional libraries (e.g. java) can be downloaded from ProMoT's web page (see Availability and requirements section). [file 1471-2105-7-506-S2.bz2 › Promot/fdl/src/slot-editing-test.lisp]

(in-package :fdl)

(defclass slot-editing-test (inheritance-test)
  ()
  (:documentation "Fixture for editing classes without source interpretation")
  )

(defmethod test-renaming ((self slot-editing-test))
  (let* ((second-class (find-class 'second-class))
	 (third-class (find-class 'third-class))
	 (slot-sa (slot-object second-class 'a))
	 (slot-sa-def (def-time slot-sa))
	 (second-class-def (def-time second-class))
	 )
    (rename-slot second-class slot-sa 'aa)
    (test-eq self
	     (slot-definition-name slot-sa)
	     'aa)
    (test-eq self 
	     (slot-object second-class 'aa)
	     slot-sa
	     "The effective slot should be the same after editing the name"
	     )
    (should self
	    #'(lambda ()
		(and (> (def-time slot-sa)
			slot-sa-def)
		     (> (def-time second-class)
			second-class-def))
		)
	    "The def-time's of class and slot should have been changed")
;    (break)
    ))

(defmethod test-changing ((self slot-editing-test))
  (let* ((second-class (find-class 'second-class))
	 (slot-c (slot-object second-class 'c))
	 )
    (test-eq self (slot-definition-initform slot-c)
	     0
	     "This slot should be zero")
    (test-eq self (funcall (slot-definition-initfunction slot-c))
	     0
	     "This initfunction should result to zero")
    ;; eval is necessary for the sake of old acl which cannot store objects in fasl
    (eval '(define-fdl-class second-class (first-class)
	    ((a :is-a first-class)
	     (b :is-eq-to (a) :attributes (bla 1))
	     (c :initform 1)
	     )
	    ))
    (test-eq self (slot-definition-initform slot-c)
	     1
	     "This slot should be one")
    (test-eq self (funcall (slot-definition-initfunction slot-c))
	     1
	     "This initfunction should result to one")
    )
  )
