# Supplementary material for: Visual setup of logical models of signaling and regulatory networks with ProMoT
Source: BMC Bioinformatics. 2006 Nov 17;7:506. doi: 10.1186/1471-2105-7-506 (PMC1665465; doi:10.1186/1471-2105-7-506)
Supplement: Additional File 2 — ProMoT's source. The source code of ProMoT is attached. ProMoT binaries, source, and ProMoT binaries plus all additional libraries (e.g. java) can be downloaded from ProMoT's web page (see Availability and requirements section). [file 1471-2105-7-506-S2.bz2 › Promot/fdl/src/fdl-slot-definition-mixin.lisp]

;;; ======================================================================
;;;  FDL - Frame Definition Language
;;;  implementation language of PROMOT-MDL
;;; ----------------------------------------------------------------------
;;;  Frank Traenkle, ISR, Universitaet Stuttgart
;;;  Copyright (c) 1998. All rights reserved.
;;;  Martin Ginkel, MPI Magdeburg
;;;  Copyright (c) 2000. All rights reserved.
;;; ----------------------------------------------------------------------
;;;  $Id: fdl-slot-definition-mixin.lisp 3267 2004-10-25 14:32:54Z ginkel $
;;; ======================================================================

(in-package :fdl)

;;;;;;;;;;;;;;;;;;;;;;;;;;;;;;;;;;;;;;;;;;;;;;;;;;;;;;;;;;;;;;;;;;;;;;;;;;;;;;;;

(defclass fdl-slot-definition-mixin ()
  ((is-a :accessor slot-definition-is-a :initarg :is-a)
   (is-a-type :accessor slot-definition-is-a-type :initarg :is-a-type)
   (is-eq-to :accessor slot-definition-is-eq-to :initarg :is-eq-to)
   ;(proxy :accessor proxy :initform nil)
   (attributes :accessor slot-definition-attributes :initarg :attributes)
;    (metaclass :initarg :metaclass :reader slot-definition-metaclass 
; 	      :initform 'fdl-class)
   )
  (:documentation "mixin for FDL slots"))
(defmethod create-attribute-table ((self fdl-slot-definition-mixin))
  (make-hash-table :test #'equal :size 5 :rehash-size 5))

(defmethod initialize-instance ((self fdl-slot-definition-mixin) 
				&key attributes &allow-other-keys)
  "Replace Attributes alist with hash"
  (call-next-method)
  (if attributes
      (let ((table (create-attribute-table self)))
	(do* ((attrs attributes (cddr attrs)))
	    ((null attrs))
	  (setf (gethash (first attrs) table)
	    (second attrs))
	  )
	(setf (slot-definition-attributes self) table)))
  )


(defmethod fdl-slot-definition? ((self fdl-slot-definition-mixin))
  "Is self a fdl-slot-definition? yes"
  t)

(defmethod fdl-slot-definition? ((self t))
  "Is self a fdl-slot-definition? no"
  nil)

(defmethod slot-definition-attribute ((self fdl-slot-definition-mixin) 
				      (attribute-name symbol))
  "returns the value of the attribute `attribute-name' 
     of `self'"
  (when (slot-boundp self 'attributes)
    ;;(break "~a" self)
    (gethash attribute-name (slot-definition-attributes self))))
