# Supplementary material for: Visual setup of logical models of signaling and regulatory networks with ProMoT
Source: BMC Bioinformatics. 2006 Nov 17;7:506. doi: 10.1186/1471-2105-7-506 (PMC1665465; doi:10.1186/1471-2105-7-506)
Supplement: Additional File 2 — ProMoT's source. The source code of ProMoT is attached. ProMoT binaries, source, and ProMoT binaries plus all additional libraries (e.g. java) can be downloaded from ProMoT's web page (see Availability and requirements section). [file 1471-2105-7-506-S2.bz2 › Promot/fdl/src/fdl-effective-slot-definition.lisp]

;;; ======================================================================
;;;  FDL - Frame Definition Language
;;;  implementation language of PROMOT-MDL
;;; ----------------------------------------------------------------------
;;;  Frank Traenkle, ISR, Universitaet Stuttgart
;;;  Copyright (c) 1998. All rights reserved.
;;;  Martin Ginkel, MPI Magdeburg
;;;  Copyright (c) 2000. All rights reserved.
;;; ----------------------------------------------------------------------
;;;  $Id: fdl-effective-slot-definition.lisp 4749 2005-09-23 10:53:15Z ginkel $
;;; ======================================================================

(in-package :fdl)

;(declaim (optimize (speed 3)(safety 0)))

(defclass fdl-effective-slot-definition 
    (#+:promot-development counting-class
     clos:standard-effective-slot-definition fdl-slot-definition-mixin)
  ((def-time :accessor def-time :initarg :def-time :initform nil)
   (is-a :initform t)
   (is-a-type :initform t)
   (is-eq-to :initform nil)
   (direct-slot :accessor direct-slot :initarg :direct-slot)
   (fdl-class :accessor fdl-class :initarg :fdl-class)
   (proxy :accessor proxy :initform nil)
   )
  (:documentation "effective slot definition of FDL slots"))

;(declaim (optimize (speed 3)(safety 1)))

(defmethod print-object ((self fdl-effective-slot-definition)s)
  (format s "#<~a ~a #x~x>" 
	  (symbol-name (class-name (class-of self)))
	  (slot-definition-name self)
	  (sxhash self)))

(defmethod slot-definition-name ((self fdl-effective-slot-definition))
  (declare (:explain :types)
	   (type fdl-effective-slot-definition self)
	   ;(optimize (speed 3)(safety 0))
	   )
  (let ((direct-slot (direct-slot self)))
    (declare (type (or null standard-direct-slot-definition) direct-slot))
    (if direct-slot
	(the symbol (slot-definition-name (the standard-direct-slot-definition
					    direct-slot)))
      (the symbol (call-next-method))))
  )

(defmethod fdl-effective-slot-definition? ((self t))
  nil)

(defmethod fdl-effective-slot-definition? ((self fdl-effective-slot-definition))
  t)

(defmethod insert-direct-slot ((self fdl-effective-slot-definition) &rest initargs)
  "Creates a direct slot in the fdl-class to set local slot attributes"
  (let ((slot-name (slot-definition-name self))
	)
;(setf (direct-slot self) 
    (add-slot-object (fdl-class self) 
		     (apply #'make-instance 
			    `(fdl-direct-slot-definition
			      :name ,slot-name
			      ,@(when (slot-definition-weak-part-p self)
				  `(:is-eq-to ,(slot-definition-is-eq-to self)))
			      :type ,(slot-definition-type self)
			      :readers (,slot-name)
			      :writers ((setf ,slot-name))
			      ,@initargs)
			    )
		     )
;)
;(break)
    (adjust-def-time (direct-slot self))
    ;(setf (def-time self) (def-time (direct-slot self)))
    (update-class-and-subclasses (fdl-class self) nil)
    (setf (csum (fdl-class self)) 0)
    ))

(defmethod (setf slot-definition-attribute) ((value t) 
					     (self fdl-effective-slot-definition) 
					     (attribute-name symbol))
  "Sets the Value in self and direct-slot"
  (debug-write "~&s-d-a ~a ~a~%" attribute-name value)
  (let* ((attributes (if (slot-boundp self 'attributes)
			 (slot-definition-attributes self)
		       (setf (slot-definition-attributes self)
			 (create-attribute-table self)))
		     )
	 )
    (unless (member (direct-slot self) 
		    (class-direct-slots (fdl-class self)))
      (insert-direct-slot self))
    
    (setf (gethash attribute-name attributes) value)
    )
  (setf (slot-definition-attribute (direct-slot self) attribute-name) value)
  (setf (csum (fdl-class self)) 0)
  (setf (def-time self) (def-time (direct-slot self)))
  )

(defmethod slot-definition-strong-part-p ((self fdl-effective-slot-definition))
  "returns t if `self' is a strong part"
  (and (not (eq (slot-definition-name self) 'parent))
       (slot-boundp self 'is-a)
       (not (eq (slot-definition-is-a self) t))
       (or (not (slot-boundp self 'is-eq-to))
	   (null (slot-definition-is-eq-to self)))))

(defmethod slot-definition-weak-part-p ((self fdl-effective-slot-definition))
  "returns t if `self' is a weak part"
  (and ;(eql (slot-definition-is-a self) t)
   (slot-boundp self 'is-eq-to)
   (slot-definition-is-eq-to self)))

(defmethod slot-definition-part-p ((self fdl-effective-slot-definition))
  "returns t if `self' is a strong or weak part"
  (or (slot-definition-strong-part-p self)
      (slot-definition-weak-part-p self)))

(defmethod active-metaobject? ((self fdl-effective-slot-definition))
  (and (fdl-class self)
       (and (active-metaobject? (fdl-class self))
	    (find self (class-slots (fdl-class self))))))

(defmethod delete-metaobject ((self fdl-effective-slot-definition))
  (setf (fdl-class self) nil)
  (setf (direct-slot self) nil)
  (setf (slot-definition-initform self) nil)
  (setf (slot-definition-initfunction self) nil)
  )

(defmethod remove-slot-definition-attribute ((self fdl-effective-slot-definition)
					     (attribute symbol))
  ;;TODO unclear!!
  (cond ((and (member (direct-slot self) 
		      (class-direct-slots (fdl-class self))
		      )
	      (slot-boundp (direct-slot self) 'attributes))
	 (remhash attribute (slot-definition-attributes (direct-slot self)))
	 (remhash attribute (slot-definition-attributes self)))
    )
  )

(define-slot-writer 'fdl-effective-slot-definition
    :wname 'slot-definition-name
    :initarg :name)

(defmethod direct-parameter ((self fdl-effective-slot-definition)
			     (param-name symbol))
  (adjust-def-time (direct-slot self))
  (slot-parameter (fdl-class self)
		  (slot-definition-name self)
		  param-name)
  )

(defmethod (setf direct-parameter) (val 
				    (self fdl-effective-slot-definition)
				    (param-name symbol))
  (adjust-def-time (direct-slot self))
  (setf (slot-parameter (fdl-class self)
			(slot-definition-name self)
			param-name)
    val)
  )

(defmethod delete-direct-parameter ((self fdl-effective-slot-definition)(param-name symbol))
  "Deletes the named parameter that applies to self."
  (delete-parameter (parameters (fdl-class self)) (list (slot-definition-name self)) 
		    param-name)
  (adjust-def-time (direct-slot self))
  (update-class-and-subclasses (fdl-class self) nil))
