# Supplementary material for: Visual setup of logical models of signaling and regulatory networks with ProMoT
Source: BMC Bioinformatics. 2006 Nov 17;7:506. doi: 10.1186/1471-2105-7-506 (PMC1665465; doi:10.1186/1471-2105-7-506)
Supplement: Additional File 2 — ProMoT's source. The source code of ProMoT is attached. ProMoT binaries, source, and ProMoT binaries plus all additional libraries (e.g. java) can be downloaded from ProMoT's web page (see Availability and requirements section). [file 1471-2105-7-506-S2.bz2 › Promot/fdl/src/utils.lisp]

(in-package :fdl)

(defun define-slot-writer (class &key wname slot-name initarg)
  "defines a method with name wname for class class that writes 
the slot slot-name. If slot-name is unknown, initarg can be given.
class can be given as class-name or class. Wname defaults to slot-name."
  (let (slot
	method-def
	class-name)
    (when (symbolp class)
      (setf class (find-class class)))
    (when (not slot-name)
      (unless (clos:class-finalized-p class)
	(clos:finalize-inheritance class))
      (setf slot
	(find-if #'(lambda (slot)
		     (member initarg (clos:slot-definition-initargs slot))) 
		 (class-slots class))))
    (unless wname
      (setf wname slot-name))
    (setf method-def
      `(defmethod (setf ,wname) (val (self ,(class-name class)))
	 (setf (slot-value self (quote ,(slot-definition-name slot))) val)
	 ))
    #+allegro  
    (excl:without-package-locks
     (eval method-def)
     )
    #-allegro
    (eval method-def)
    ))
