# Supplementary material for: Visual setup of logical models of signaling and regulatory networks with ProMoT
Source: BMC Bioinformatics. 2006 Nov 17;7:506. doi: 10.1186/1471-2105-7-506 (PMC1665465; doi:10.1186/1471-2105-7-506)
Supplement: Additional File 2 — ProMoT's source. The source code of ProMoT is attached. ProMoT binaries, source, and ProMoT binaries plus all additional libraries (e.g. java) can be downloaded from ProMoT's web page (see Availability and requirements section). [file 1471-2105-7-506-S2.bz2 › Promot/fdl/src/parameter-test.lisp]

(in-package :fdl)

(defclass parameter-test (fdl-test-case)
  ((model :reader model :initform "fdl:test;parameter-test.fdl")
   (classes :reader classes :initform '(level0
					level1
					part
					sub-part
					)))
  )

(defmethod set-up ((self parameter-test))
  (load (model self))
  )

(defmethod tear-down ((self parameter-test))
  (dolist (class-name (classes self))
    (when (find-class class-name nil)
      (delete-metaobject (find-class class-name)))
    ))

(defmethod param-storage ((self parameter-test))
  (let* ((pset (make-instance 'parameter-set :parameters '((nil :a 8 :b 6)
							   ((pa) :a 9 :b 10))))
	 (level0 (parameters (find-class 'level0)))
	 (level1 (effective-parameters (find-class 'level1)))
	 )
    (test-equal self (get-parameters pset '(pa)) '(:A 9 :B 10)
		)
    (test-equal self (get-slot-parameters pset 'pa) '(:A 9 :B 10)
		)
    (test-equal self (get-parameters level0 nil) '(:slot 5)
		)
    (test-equal self (get-direct-parameters level0) '(:slot 5)
		)
    (test-equal self (get-slot-parameters level0 'pb) '(:a 1))
    (test-equal self (get-slot-parameters level1 'pb) '(:a 1))
    t)
  )


(defmethod basic-params ((self parameter-test))
  (let* ((level1 (find-class 'level1))
	 (olevel1 (make-instance level1))
	 )
    (print level1)
    (print olevel1)
    (test-eq self (a (pa olevel1)) 5 
	     (list "pa.a in level1 should be overridden to 5 and is:" 
		   (a (pa olevel1))))
    (test-eq self (b (pa olevel1)) 0
	     (list "pa.b in level1 should still be 0 and is:" 
		   (a (pa olevel1))))
    (test-eq self (a (pa (c olevel1))) 4 
	     (list "c.pa.a in level1 should be overridden to 4 and is :" 
		   (a (pa (c olevel1)))))
    t)
  )

(defmethod part-classes ((self parameter-test))
  (let* ((level0 (find-class 'level0))
	 (level1 (find-class 'level1))
	 (level2 (find-class 'level2))
	 (part (find-class 'part))
	 (sub-part (find-class 'sub-part))
	 (l0-pa (class-slot-class level0 'pa))
	 (l1-pa (class-slot-class level1 'pa))
	 (l1-pb (class-slot-class level1 'pb))
	 (l2-pa (class-slot-class level2 'pa))
	 (l2-pbd (find-class (slot-definition-is-a-type 
			      (direct-slot-object level2 'pb))))
	 (l2-pbe (class-slot-class level2 'pb))
	 )
    (test-eq self l0-pa part
	     `("The class of pa in level0 should be simply the :is-a 'part'. 
It is: " ,l0-pa))
    (shouldnt self #'(lambda () (local-part-class? l0-pa))
	      "The class of pa in level0 should not be marked as local")
    (test-eq self l1-pa part
	     `("The class of pa in level1 should be simply the :is-a 'part'. 
It is : " ,l1-pa))
    (should self #'(lambda ()
		     (and (not (eq l1-pb sub-part))
			  (subtypep l1-pb sub-part)
			  (local-part-class? l1-pb))
		     )
	    `("The class of pa in level1 should be a local class dereved from 'sub-part'. 
It is : " ,l1-pb))
    (should self #'(lambda ()
		     (and (not (eq l2-pbe sub-part))
			  (not (eq l2-pbd l2-pbe))
			  (subtypep l2-pbd sub-part)
			  (subtypep l2-pbe l2-pbd)))
	    `("The class of pb in level2 should be a merging
  part-slot-value-type, local-part-level2-pb. It is: " ,l2-pbe))
    t)
  )

(defmethod get-set ((self parameter-test))
  (let* ((level0 (find-class 'level0))
	 (level1 (find-class 'level1))
	 (pa (slot-object level1 'pa))
	 )
    (test-eq self (effective-parameter level1 :slot) 5
	     "parameter value not found")
    (setf (direct-parameter level1 :slot) 6)
    (test-eq self (effective-parameter level1 :slot) 6
	     "parameter value not changed")
    (test-eq self (effective-parameter level0 :slot) 5
	     "parameter value in superclass changed")
    (test-eq self (direct-parameter pa :a) 5
	     "slot-parameter not found")
    (setf (direct-parameter pa :a) 6)
    (test-eq self (direct-parameter pa :a) 6
	     "slot-parameter not changed")
    t))
