# Supplementary material for: Visual setup of logical models of signaling and regulatory networks with ProMoT
Source: BMC Bioinformatics. 2006 Nov 17;7:506. doi: 10.1186/1471-2105-7-506 (PMC1665465; doi:10.1186/1471-2105-7-506)
Supplement: Additional File 2 — ProMoT's source. The source code of ProMoT is attached. ProMoT binaries, source, and ProMoT binaries plus all additional libraries (e.g. java) can be downloaded from ProMoT's web page (see Availability and requirements section). [file 1471-2105-7-506-S2.bz2 › Promot/fdl/src/class-test.lisp]

(in-package :fdl)

(defclass class-test (test-case)
  ((model :reader model :initform "fdl:test;tank.fdl")
   (classes :reader classes :initform '(promot-tank
					promot-two-tanks
					promot-mc-tanks
					promot-two-mc-tanks))
   ))

(defmethod set-up ((self class-test))
  (load (model self))
  )

(defmethod tear-down ((self class-test))
  (dolist (class-name (classes self))
    (when (find-class class-name nil)
      (delete-metaobject (find-class class-name)))
    ))

(defmethod test-part-classes ((self class-test))
  
  )
