# Supplementary material for: Visual setup of logical models of signaling and regulatory networks with ProMoT
Source: BMC Bioinformatics. 2006 Nov 17;7:506. doi: 10.1186/1471-2105-7-506 (PMC1665465; doi:10.1186/1471-2105-7-506)
Supplement: Additional File 2 — ProMoT's source. The source code of ProMoT is attached. ProMoT binaries, source, and ProMoT binaries plus all additional libraries (e.g. java) can be downloaded from ProMoT's web page (see Availability and requirements section). [file 1471-2105-7-506-S2.bz2 › Promot/fdl/TODO]

---------------------------------------------------------------------------
 FDL - Frame Definition Language
 implementation language of PROMOT-MDL
---------------------------------------------------------------------------
 Frank Traenkle, ISR, Universitaet Stuttgart
---------------------------------------------------------------------------
 TODO
---------------------------------------------------------------------------

---------------------------------------------------------------------------
FT 9.7.97
* problems when re-defining class and slot-type checking in weak part.
  example from test/test.lisp:

(define-fdl-class var () ())

(define-fdl-class temp (var) 
  ((unit :reader unit :initform "K")))

(define-fdl-class equation () ())

(define-fdl-class component () ())

(define-fdl-class tank (component)
  ((x :is-a var)
   (z :is-a equation)
   (b :is-a equation :slots ((y :is-eq-to (parent x))))))

(define-fdl-class sub-tank (tank)
  ((z :is-eq-to (b y))))

(setq a (make-fdl-instance 'sub-tank))

(z a)
Error: The weak part `#<local-part-tank-x>' is not of type `(and equation)'.
       The slot `z' of `#<sub-tank>'

;;; this error is ok

;;; then: class re-definition
(define-fdl-class tank (component)
  ((x :is-a var)
   (z :is-a var)
   (b :is-a equation :slots ((y :is-eq-to (parent x))))))

(z a)
;;; now works fine, because (y (b a)) is of type var

;;; then: class re-definition to old class
(define-fdl-class tank (component)
  ((x :is-a var)
   (z :is-a equation)
   (b :is-a equation :slots ((y :is-eq-to (parent x))))))

(z a)
;;; this should not work but works, because ensure-class changes
;;; super-class of part-tank-z to equation, so that (y (b a)) is of
;;; type equation. BUG!


;;; ------------------------------------------------------------------------
;;; FT 19.11.97
;;;
;;; Both materials have color red! (m f) shouldn't! Error!
;;; Problem occurs, because both (m (f b)) and (m f) are of type
;;; local-part-frame-m.

(define-fdl-class frame ()
  ((m :is-a fdl-object)))

(define-fdl-class bicycle ()
  ((m :is-a fdl-object
      :slots ((color :reader color :initform 'red)))
   (f :is-a frame
      :slots ((m :is-eq-to (parent m))))))

(setq f (make-fdl-instance 'frame))
(setq b (make-fdl-instance 'bicycle))

(describe (m (f b)))

(describe (m f))
