# Supplementary material for: Visual setup of logical models of signaling and regulatory networks with ProMoT
Source: BMC Bioinformatics. 2006 Nov 17;7:506. doi: 10.1186/1471-2105-7-506 (PMC1665465; doi:10.1186/1471-2105-7-506)
Supplement: Additional File 2 — ProMoT's source. The source code of ProMoT is attached. ProMoT binaries, source, and ProMoT binaries plus all additional libraries (e.g. java) can be downloaded from ProMoT's web page (see Availability and requirements section). [file 1471-2105-7-506-S2.bz2 › Promot/fdl/test/tank.fdl]

;-*- mode: common-lisp -*-
(in-package :pk)
;; generated by expand-command
(DEFINE-FDL-CLASS PROMOT-TANK (PROMOT-MODULE)
  ((P-FD_OUT :IS-A PROMOT-EQUATION :TYPE
	     PROMOT-EQUATION :METACLASS EQUATION-CLASS
	     :SLOTS
	     ((MDL-DOCUMENTATION :INITFORM
				 "Beziehung fuer den Ablaufstrom")
	      (RELATION :INITFORM
			(make-mrelation "0.0 == jan*jan-aa*aa*2.0d0*g*c*n/a")
			)
	      (P-JAN :IS-EQ-TO (PARENT P-JAN))
	      (P-AA :IS-EQ-TO (PARENT P-AA))
	      (P-G :IS-EQ-TO (PARENT P-G))
	      (P-C :IS-EQ-TO (PARENT P-C))
	      (P-N :IS-EQ-TO (PARENT P-N))
	      (P-A :IS-EQ-TO (PARENT P-A))))
   (P-BAL_N :IS-A PROMOT-EQUATION :TYPE PROMOT-EQUATION
	    :METACLASS EQUATION-CLASS :SLOTS
	    ((MDL-DOCUMENTATION :INITFORM
				"Gesamtmolmengenbilanz")
	     (RELATION :INITFORM
		       (make-mrelation ":diff<t> n == jen-jan")
		       )
	     (P-N :IS-EQ-TO (PARENT P-N))
	     (P-JEN :IS-EQ-TO (PARENT P-JEN))
	     (P-JAN :IS-EQ-TO (PARENT P-JAN))))
   (P-AA :IS-A PROMOT-VARIABLE :TYPE PROMOT-VARIABLE
	 :MIXINS (MIXIN-VARSYS-REAL-PARA) :METACLASS
	 VARIABLE-CLASS :SLOTS
	 ((MDL-DOCUMENTATION :INITFORM
			     "Querschnittsflaeche des Ablaufstutzens")
	  (UNIT :INITFORM
		(make-mexpression "m ^ 3"))
	  (VALUE :INITFORM
		 (make-mexpression "0.1d0"))))
   (P-A :IS-A PROMOT-VARIABLE :TYPE PROMOT-VARIABLE
	:MIXINS (MIXIN-VARSYS-REAL-PARA) :METACLASS
	VARIABLE-CLASS :SLOTS
	((MDL-DOCUMENTATION :INITFORM
			    "Querschnittsflaeche des Behaelters")
	 (UNIT :INITFORM (make-mexpression "m ^ 3"))
	 (VALUE :INITFORM
		(make-mexpression "1.0d0"))))
   (P-C :IS-A PROMOT-VARIABLE :TYPE PROMOT-VARIABLE
	:MIXINS (MIXIN-VARSYS-REAL-PARA) :METACLASS
	VARIABLE-CLASS :SLOTS
	((MDL-DOCUMENTATION :INITFORM
			    "molare Konzentration von Wasser")
	 (UNIT :INITFORM
	       (make-mexpression "kmol/m ^ 3"))
	 (VALUE :INITFORM
		(make-mexpression "55.0d0"))))
   (P-G :IS-A PROMOT-VARIABLE :TYPE PROMOT-VARIABLE
	:MIXINS (MIXIN-VARSYS-REAL-PARA) :METACLASS
	VARIABLE-CLASS :SLOTS
	((MDL-DOCUMENTATION :INITFORM
			    "Erdbeschleunigung")
	 (UNIT :INITFORM (make-mexpression "m/s ^ 2"))
	 (VALUE :INITFORM
		(make-mexpression "9.81d0"))))
   (P-JEN :IS-A PROMOT-VARIABLE :TYPE PROMOT-VARIABLE
	  :MIXINS (MIXIN-VARSYS-INPUT MIXIN-IN-VECTOR)
	  :METACLASS VARIABLE-CLASS :SLOTS
	  ((MDL-DOCUMENTATION :INITFORM
			      "Molenstrom des Zulaufs")
	   (UNIT :INITFORM (make-mexpression "kmol/h"))
	   (RELATIVE-ERROR :INITFORM
			   (make-mexpression "9.999999999999999d-7")
			   )
	   (MAXIMUM :INITFORM
		    (make-mexpression "20.0d0"))
	   (MINIMUM :INITFORM
		    (make-mexpression "0.0d0"))
	   (VALUE :INITFORM
		  (make-mexpression "10.0d0"))))
   (P-JAN :IS-A PROMOT-VARIABLE :TYPE PROMOT-VARIABLE
	  :MIXINS
	  (MIXIN-VARSYS-OUTPUT MIXIN-OUT-VECTOR)
	  :METACLASS VARIABLE-CLASS :SLOTS
	  ((MDL-DOCUMENTATION :INITFORM
			      "Molenstrom des Ablaufs")
	   (UNIT :INITFORM (make-mexpression "kmol/h"))
	   (RELATIVE-ERROR :INITFORM
			   (make-mexpression "9.999999999999999d-7"))
	   (MAXIMUM :INITFORM
		    (make-mexpression "20.0d0"))
	   (MINIMUM :INITFORM
		    (make-mexpression "0.0d0"))
	   (VALUE :INITFORM
		  (make-mexpression "10.0d0"))))
   (P-N :IS-A PROMOT-VARIABLE :TYPE PROMOT-VARIABLE
	:MIXINS (MIXIN-VARSYS-STATE) :METACLASS
	VARIABLE-CLASS :SLOTS
	((MDL-DOCUMENTATION :INITFORM
			    "Gesamtmolmenge der Fluessigkeit")
	 (REPORT :INITFORM "all")
	 (UNIT :INITFORM (make-mexpression "kmol"))
	 (RELATIVE-ERROR :INITFORM (make-mexpression "9.999999999999999d-7")
			 )
	 (MAXIMUM :INITFORM
		  (make-mexpression "200.0d0"))
	 (MINIMUM :INITFORM
		  (make-mexpression "0.0d0"))
	 (VALUE :INITFORM
		(make-mexpression "100.0d0"))))
   (P-OUT :IS-A PROMOT-TERMINAL :TYPE PROMOT-TERMINAL
	  :METACLASS TERMINAL-CLASS :SLOTS
	  ((MDL-DOCUMENTATION :INITFORM "Ablauf")
	   (P-JN :IS-EQ-TO (PARENT P-JAN) :TYPE
		 (AND
		  PROMOT-VARIABLE
		  (OR
		   MIXIN-VARSYS-STRUCT-PARA
		   MIXIN-VARSYS-SYSTEM
		   MIXIN-VARSYS-INDEX))))
	  :ATTRIBUTES
	  (GEOMETRY-POSITION 0.5 GEOMETRY-SIDE
			     "bottom"))
   (P-IN :IS-A PROMOT-TERMINAL :TYPE PROMOT-TERMINAL
	 :METACLASS TERMINAL-CLASS :SLOTS
	 ((MDL-DOCUMENTATION :INITFORM "Zulauf")
	  (P-JN :IS-EQ-TO (PARENT P-JEN) :TYPE
		(AND
		 PROMOT-VARIABLE
		 (OR
		  MIXIN-VARSYS-STRUCT-PARA
		  MIXIN-VARSYS-SYSTEM
		  MIXIN-VARSYS-INDEX))))
	 :ATTRIBUTES
	 (GEOMETRY-POSITION 0.5 GEOMETRY-SIDE "top"))
   (ICON :INITFORM
	 "/home/ginkel/Projects/Promot/promot/kb/tank.gif")
   (MDL-DOCUMENTATION :INITFORM "Reinstoffbehaelter"))
  (:METACLASS MODULE-CLASS))

(DEFINE-FDL-CLASS PROMOT-TWO-TANKS (PROMOT-MODULE)
  ((P-OUT :IS-EQ-TO (P-T2 P-OUT) :TYPE PROMOT-TERMINAL
	  :ATTRIBUTES
	  (GEOMETRY-POSITION 0.5 GEOMETRY-SIDE
			     "bottom"))
   (P-IN :IS-EQ-TO (P-T1 P-IN) :TYPE PROMOT-TERMINAL
	 :ATTRIBUTES
	 (GEOMETRY-POSITION 0.5 GEOMETRY-SIDE "top"))
   (P-T1_T2 :IS-A PROMOT-LINK :TYPE PROMOT-LINK
	    :METACLASS LINK-CLASS :SLOTS
	    ((TERMINAL2 :INITFORM
			(make-slot-path "t2.in"))
	     (TERMINAL1 :INITFORM
			(make-slot-path "t1.out"))
	     (P-T1 :IS-EQ-TO (PARENT P-T1))
	     (P-T2 :IS-EQ-TO (PARENT P-T2))))
   (P-T2 :IS-A PROMOT-TANK :TYPE PROMOT-MODULE
	 :METACLASS MODULE-CLASS :ATTRIBUTES
	 (GEOMETRY-Y 200 GEOMETRY-X 100))
   (P-T1 :IS-A PROMOT-TANK :TYPE PROMOT-MODULE
	 :METACLASS MODULE-CLASS :ATTRIBUTES
	 (GEOMETRY-Y 100 GEOMETRY-X 100))
   (GEOMETRY-HEIGHT :INITFORM 320)
   (GEOMETRY-WIDTH :INITFORM 200)
   (MDL-DOCUMENTATION :INITFORM
		      "Kaskade zweier Reinstoffbehaelter"))
  (:DIVA-LATEX-FILE-NAME "")
  (:DIVA-DATA-FILE-NAME "tanks.dat")
  (:DIVA-FORTRAN-FILES-SUBNAME "ab01")
  (:DIVA-CG-FILE-NAME "two-tanks.cg")
  (:METACLASS MODULE-CLASS))

(DEFINE-FDL-CLASS PROMOT-MC-TANK (PROMOT-TANK)
  ((P-SCH_BED :IS-A PROMOT-EQUATION :TYPE
	      PROMOT-EQUATION :METACLASS EQUATION-CLASS
	      :SLOTS
	      ((MDL-DOCUMENTATION
		:INITFORM
		"Schliessbedingung")
	       (RELATION
		:INITFORM
		(make-mrelation "0.0 == -n+:sum<j,1,nc> ni[j]"))
	       (P-N :IS-EQ-TO (PARENT P-N))
	       (P-NC :IS-EQ-TO (PARENT P-NC))
	       (P-NI :IS-EQ-TO (PARENT P-NI))
	       (P-J :IS-EQ-TO (PARENT P-J))))
   (P-DEF_X :IS-A PROMOT-EQUATION :TYPE PROMOT-EQUATION
	    :MIXINS (MIXIN-ARRAY) :METACLASS
	    EQUATION-CLASS :SLOTS
	    ((MDL-DOCUMENTATION :INITFORM
				"Definition der Molanteile")
	     (RELATION :INITFORM
		       (make-mrelation "0.0 == -ni[j]+n*x[j]"))
	     (INDICES :INITFORM
		      '(((make-mexpression "j")
			 (make-mexpression "1")
			 (make-mexpression "nc"))))
	     (P-J :IS-EQ-TO (PARENT P-J))
	     (P-NC :IS-EQ-TO (PARENT P-NC))
	     (P-NI :IS-EQ-TO (PARENT P-NI))
	     (P-N :IS-EQ-TO (PARENT P-N))
	     (P-X :IS-EQ-TO (PARENT P-X))))
   (P-BAL_NI :IS-A PROMOT-EQUATION :TYPE
	     PROMOT-EQUATION :MIXINS (MIXIN-ARRAY)
	     :METACLASS EQUATION-CLASS :SLOTS
	     ((MDL-DOCUMENTATION :INITFORM
				 "Teilmolmengenbilanzen")
	      (RELATION :INITFORM
			(make-mrelation ":diff<t> ni[j] == jen*xe[j]-jan*x[j]"))
	      (INDICES :INITFORM
		       '(((make-mexpression "j")
			  (make-mexpression "1")
			  (make-mexpression "nc-1"))))
	      (P-J :IS-EQ-TO (PARENT P-J))
	      (P-NC :IS-EQ-TO (PARENT P-NC))
	      (P-NI :IS-EQ-TO (PARENT P-NI))
	      (P-JEN :IS-EQ-TO (PARENT P-JEN))
	      (P-XE :IS-EQ-TO (PARENT P-XE))
	      (P-JAN :IS-EQ-TO (PARENT P-JAN))
	      (P-X :IS-EQ-TO (PARENT P-X))))
   (P-XE :IS-A PROMOT-VARIABLE :TYPE PROMOT-VARIABLE
	 :MIXINS (MIXIN-VARSYS-INPUT MIXIN-ARRAY)
	 :METACLASS VARIABLE-CLASS :SLOTS
	 ((MDL-DOCUMENTATION :INITFORM
			     "Molanteile im Zulauf")
	  (REPORT :INITFORM "all")
	  (UNIT :INITFORM
		(make-mexpression "kmol/kmol"))
	  (RELATIVE-ERROR :INITFORM
			  (make-mexpression "9.999999999999999d-7"))
	  (MAXIMUM :INITFORM
		   (make-mexpression "1.0d0"))
	  (MINIMUM :INITFORM
		   (make-mexpression "0.0d0"))
	  (VALUE :INITFORM
		 #((make-mexpression "0.2d0")
		   (make-mexpression "0.3d0")
		   (make-mexpression "0.5d0")))
	  (INDICES :INITFORM
		   '(((make-mexpression "j")
		      (make-mexpression "1")
		      (make-mexpression "nc"))))
	  (P-J :IS-EQ-TO (PARENT P-J))
	  (P-NC :IS-EQ-TO (PARENT P-NC))))
   (P-X :IS-A PROMOT-VARIABLE :TYPE PROMOT-VARIABLE
	:MIXINS (MIXIN-VARSYS-OUTPUT MIXIN-ARRAY)
	:METACLASS VARIABLE-CLASS :SLOTS
	((MDL-DOCUMENTATION :INITFORM "Molanteile")
	 (REPORT :INITFORM "all")
	 (UNIT :INITFORM
	       (make-mexpression "kmol/kmol"))
	 (RELATIVE-ERROR :INITFORM
			 (make-mexpression "9.999999999999999d-7"))
	 (MAXIMUM :INITFORM
		  (make-mexpression "1.0d0"))
	 (MINIMUM :INITFORM
		  (make-mexpression "0.0d0"))
	 (VALUE :INITFORM
		#((make-mexpression "0.2d0")
		  (make-mexpression "0.3d0")
		  (make-mexpression "0.5d0")))
	 (INDICES :INITFORM
		  '(((make-mexpression "j")
		     (make-mexpression "1")
		     (make-mexpression "nc"))))
	 (P-J :IS-EQ-TO (PARENT P-J))
	 (P-NC :IS-EQ-TO (PARENT P-NC))))
   (P-NI :IS-A PROMOT-VARIABLE :TYPE PROMOT-VARIABLE
	 :MIXINS (MIXIN-VARSYS-STATE MIXIN-ARRAY)
	 :METACLASS VARIABLE-CLASS :SLOTS
	 ((MDL-DOCUMENTATION :INITFORM
			     "Molinhalte der Stoffkomponenten")
	  (UNIT :INITFORM (make-mexpression "kmol"))
	  (RELATIVE-ERROR :INITFORM
			  (make-mexpression "9.999999999999999d-7"))
	  (MAXIMUM :INITFORM
		   (make-mexpression "200.0d0"))
	  (MINIMUM :INITFORM
		   (make-mexpression "0.0d0"))
	  (VALUE :INITFORM
		 #((make-mexpression "20.0d0")
		   (make-mexpression "30.0d0")
		   (make-mexpression "50.0d0")))
	  (INDICES :INITFORM
		   '(((make-mexpression "j")
		      (make-mexpression "1")
		      (make-mexpression "nc"))))
	  (P-J :IS-EQ-TO (PARENT P-J))
	  (P-NC :IS-EQ-TO (PARENT P-NC))))
   (P-J :IS-A PROMOT-VARIABLE :TYPE PROMOT-VARIABLE
	:MIXINS (MIXIN-VARSYS-INDEX) :METACLASS
	VARIABLE-CLASS :SLOTS
	((MDL-DOCUMENTATION :INITFORM
			    "Index fuer Stoffkomponenten")))
   (P-NC :IS-A PROMOT-VARIABLE :TYPE PROMOT-VARIABLE
	 :MIXINS (MIXIN-VARSYS-STRUCT-PARA) :METACLASS
	 VARIABLE-CLASS :SLOTS
	 ((MDL-DOCUMENTATION :INITFORM
			     "Anzahl Stoffkomponenten")
	  (VALUE :INITFORM
		 (make-mexpression "3"))))
   (P-OUT :IS-A PROMOT-TERMINAL :TYPE PROMOT-TERMINAL
	  :METACLASS TERMINAL-CLASS :SLOTS
	  ((P-X :IS-EQ-TO (PARENT P-X) :TYPE
		(AND
		 PROMOT-VARIABLE
		 (OR
		  MIXIN-VARSYS-STRUCT-PARA
		  MIXIN-VARSYS-SYSTEM
		  MIXIN-VARSYS-INDEX)))
	   (P-NC :IS-EQ-TO (PARENT P-NC) :TYPE
		 (AND
		  PROMOT-VARIABLE
		  (OR
		   MIXIN-VARSYS-STRUCT-PARA
		   MIXIN-VARSYS-SYSTEM
		   MIXIN-VARSYS-INDEX)))))
   (P-IN :IS-A PROMOT-TERMINAL :TYPE PROMOT-TERMINAL
	 :METACLASS TERMINAL-CLASS :SLOTS
	 ((P-X :IS-EQ-TO (PARENT P-XE) :TYPE
	       (AND
		PROMOT-VARIABLE
		(OR
		 MIXIN-VARSYS-STRUCT-PARA
		 MIXIN-VARSYS-SYSTEM
		 MIXIN-VARSYS-INDEX)))
	  (P-NC :IS-EQ-TO (PARENT P-NC) :TYPE
		(AND
		 PROMOT-VARIABLE
		 (OR
		  MIXIN-VARSYS-STRUCT-PARA
		  MIXIN-VARSYS-SYSTEM
		  MIXIN-VARSYS-INDEX)))))
   (MDL-DOCUMENTATION :INITFORM "Mehrstoffbehaelter"))
  (:METACLASS MODULE-CLASS))

(DEFINE-FDL-CLASS PROMOT-TWO-MC-TANKS (PROMOT-TWO-TANKS)
  ((P-T2 :IS-A PROMOT-MC-TANK :TYPE PROMOT-MODULE
	 :METACLASS MODULE-CLASS)
   (P-T1 :IS-A PROMOT-MC-TANK :TYPE PROMOT-MODULE
	 :METACLASS MODULE-CLASS)
   (MDL-DOCUMENTATION :INITFORM
		      "Kaskade zweier Mehrstoffbehaelter"))
  (:DIVA-LATEX-FILE-NAME "")
  (:DIVA-DATA-FILE-NAME "tanks.dat")
  (:DIVA-FORTRAN-FILES-SUBNAME "ab01")
  (:DIVA-CG-FILE-NAME "two-mc-tanks.cg")
  (:METACLASS MODULE-CLASS))
