# Supplementary material for: Visual setup of logical models of signaling and regulatory networks with ProMoT
Source: BMC Bioinformatics. 2006 Nov 17;7:506. doi: 10.1186/1471-2105-7-506 (PMC1665465; doi:10.1186/1471-2105-7-506)
Supplement: Additional File 2 — ProMoT's source. The source code of ProMoT is attached. ProMoT binaries, source, and ProMoT binaries plus all additional libraries (e.g. java) can be downloaded from ProMoT's web page (see Availability and requirements section). [file 1471-2105-7-506-S2.bz2 › Promot/fdl/test/test.lisp]

(in-package "USER")

(use-package "FDL")

;;; ======================================================================
;;;  weak and strong part slots
;;; ======================================================================
(define-fdl-class var () ())

(define-fdl-class temp (var) 
  ((unit :reader unit :initform "K")))

(define-fdl-class equation () ())

(define-fdl-class component () ())

(define-fdl-class tank (component)
  ((x :is-a var)
   (b :is-a equation :slots ((y :is-eq-to (parent x))))))

(setq a (make-fdl-instance 'tank))

(y (b a))

(define-fdl-class sub-tank (tank)
  ((x :is-a temp :slots ((value :reader value :initform 300.0)))))

(setq b (make-fdl-instance 'sub-tank))

(define-fdl-class sub2-tank (sub-tank)
  ((x :is-a temp :slots ((doc :reader doc :initform "concentration")))))

(setq c (make-fdl-instance 'sub2-tank))


;;; ======================================================================
;;;  class re-definitions
;;; ======================================================================
;; additional weak part slot `z'
(define-fdl-class tank (component)
  ((x :is-a var)
   (z :is-a temp :slots ((system-theoretic :reader system-theoretic
					   :initform "state")))
   (b :is-a equation :slots ((y :is-eq-to (parent x))))))

(define-fdl-class sub-tank (tank)
  ((z :is-eq-to (b y))
   (x :is-a temp :slots ((value :reader value :initform 300.0)))))


;;; ======================================================================
;;;  type checking
;;; ======================================================================
(define-fdl-class tank (component)
  ((x :is-a var)
   (z :is-a equation)
   (b :is-a equation :slots ((y :is-eq-to (parent x))))))

(define-fdl-class sub-tank (tank)
  ((z :is-eq-to (b y))))

(setq a (make-fdl-instance 'sub-tank))


;;; ======================================================================
;;;  terminal links
;;; ======================================================================
(define-fdl-class terminal ()
  ((is-linked-to :accessor is-linked-to)))

(defmethod fdl::link-compatible-p ((self fdl-object)
				   (self1 terminal) (self2 terminal))
  t)

(define-fdl-class phas ()
  ((exc :is-a terminal)))		; part-phas-exc

(define-fdl-class tps ()
  ((l :is-a phas)			; part-tps-l
   (v :is-a phas))			; part-tps-v
  (:links ((l exc) (v exc))))

(setq a (make-fdl-instance 'tps))


;;; ======================================================================
;;;  slot arrays
;;; ======================================================================
#| This no longer works in FDL 0.2

(define-fdl-class terminal ()
  ((is-linked-to :accessor is-linked-to)))

(defmethod fdl::link-compatible-p ((self fdl-object)
 				   (self1 terminal) (self2 terminal))
  t)

(define-fdl-class tank ()
  ((in :is-a terminal :array-dimensions (2 3))))

(define-fdl-class container ()
  ((p :is-a tank)
   (p2 :is-a tank)
   (in00 :is-eq-to (p (aref in 0 0)))
   (in01 :is-eq-to (p (aref in 0 1)))
   (in12 :is-eq-to (p (aref in 1 2))))
  (:links ((p (aref in 0 0)) (p2 (aref in 0 0)))
	  ((p (aref in 1 2)) (p2 (aref in 1 2)))))

(setq a (make-fdl-instance 'tank))

(setq c (make-fdl-instance 'container))
|#

;;; ======================================================================
;;;  bicycle example
;;; ======================================================================
(define-fdl-class frame ()
  ((properties :reader properties
	       :attributes (color 'red size '16inches))))

(define-fdl-class bike ()
  ((frame :is-a frame)))

(define-fdl-class mountain-bike (bike)
  ((frame :is-a frame 
	  :slots ((mark :reader mark :initform "Specialized")
		  (properties :attributes (color 'blue)))
	  :documentation "I am a frame"))
  (:documentation "i am a mountain bike"))

(setq a (make-instance 'bike))

(slot-attribute (frame a) 'properties 'color)
(slot-attribute (frame a) 'properties 'size)

(setq mtb (make-instance 'mountain-bike))

(slot-attribute (frame mtb) 'properties 'color)
(slot-attribute (frame mtb) 'properties 'size)


;;; ======================================================================
;;;  Auto example
;;; ======================================================================
(define-fdl-class karosserie ()
  ((farbe :accessor farbe :initform 'rot)))

(define-fdl-class auto ()
  ((k :is-a karosserie)
   (farbe :is-eq-to (k farbe))))

(setq a (make-fdl-instance 'auto))

(farbe a)


;;; ======================================================================
;;;  Bug with names of internal classes
;;;  
;;;
;;; Both materials have color red! (m f) shouldn't! Error!
;;; Problem occurs, because both (m (f b)) and (m f) are of type
;;; local-part-frame-m.
;;; ======================================================================
(define-fdl-class frame ()
  ((m :is-a fdl-object)))

(define-fdl-class bicycle ()
  ((m :is-a fdl-object
      :slots ((color :reader color :initform 'red)))
   (f :is-a frame
      :slots ((m :is-eq-to (parent m))))))

(setq f (make-fdl-instance 'frame))
(setq b (make-fdl-instance 'bicycle))

(describe (m (f b)))

(describe (m f))


(define-fdl-class bicycle ()
  ((rim :is-a fdl-object)
   (w1 :is-a fdl-object
       :slots ((r :is-eq-to (parent rim))))
   (w2 :is-a fdl-object
       :slots ((r :is-a fdl-object)))))
