# Supplementary material for: Visual setup of logical models of signaling and regulatory networks with ProMoT
Source: BMC Bioinformatics. 2006 Nov 17;7:506. doi: 10.1186/1471-2105-7-506 (PMC1665465; doi:10.1186/1471-2105-7-506)
Supplement: Additional File 2 — ProMoT's source. The source code of ProMoT is attached. ProMoT binaries, source, and ProMoT binaries plus all additional libraries (e.g. java) can be downloaded from ProMoT's web page (see Availability and requirements section). [file 1471-2105-7-506-S2.bz2 › Promot/fdl/VERSIONS]

===================================================================
 FDL
-------------------------------------------------------------------
 Copyright (c) 1997, Frank Traenkle
 ISR, Universitaet Stuttgart, Germany
-------------------------------------------------------------------
 $Id: VERSIONS 3267 2004-10-25 14:32:54Z ginkel $
===================================================================

-------------------------------------------------------------------
 v-0-2
-------------------------------------------------------------------
* bugs fixed with slot attributes of part slots
* more symbols of FDL package exported

-------------------------------------------------------------------
 v-0-2-1
-------------------------------------------------------------------
* bug fixed with part propagation (definition of weak parts):
  - according to FDL programmer's guide
  - if a part A is propagated to a slot b in a container C then
    1) an internal class called LOCAL-PART-C-B is generated as a subclass
       of PART-C-B and the corresponding classes (PART-*-B)
       of all superclasses of C
    2) LOCAL-PART-C-B is APPENDED to the superclass-list of the class of A
    3) the container alist of part A is updated
    4) part A is written to the slot b of container C

-------------------------------------------------------------------
 v-0-2-2
-------------------------------------------------------------------
* normalize-slot-definition:
  For the definition of the part classes of :is-a slots,
  the mixins are now leading the is-a type in the superclasses list.
  --> E.g., the mixins for varsys now precede the ordinary PROMOT classes

-------------------------------------------------------------------
 v-0-2-3
-------------------------------------------------------------------
* normalize-slot-definition:
  bug fixed, when checking for slot type in slot reader

-------------------------------------------------------------------
 v-0-3-0
-------------------------------------------------------------------
* versioning reinforced again
* dynamic editing of slots in classes
* stable version before throwing out local part classes
 (part-slot-value-type )

-------------------------------------------------------------------
 v-0-3-1
-------------------------------------------------------------------
* dynamic editing of superclasses and slot-names should come
* local-part-classes are thrown out
