# Supplementary material for: Visual setup of logical models of signaling and regulatory networks with ProMoT
Source: BMC Bioinformatics. 2006 Nov 17;7:506. doi: 10.1186/1471-2105-7-506 (PMC1665465; doi:10.1186/1471-2105-7-506)
Supplement: Additional File 2 — ProMoT's source. The source code of ProMoT is attached. ProMoT binaries, source, and ProMoT binaries plus all additional libraries (e.g. java) can be downloaded from ProMoT's web page (see Availability and requirements section). [file 1471-2105-7-506-S2.bz2 › Promot/fdl/README]

======================================================================
Frame Definition Language FDL 
Release 0.2.2
======================================================================

by

Frank Traenkle
Institut fuer Systemdynamik und Regelungstechnik
Universitaet Stuttgart
Pfaffenwaldring 9
70550 Stuttgart
Germany

E-mail: traenkle@isr.uni-stuttgart.de
WWW: http://www.isr.uni-stuttgart.de/~traenkle/

Copyright (c) 1998. All rights reserved.


----------------------------------------------------------------------
General License Agreement and Lack of Warranty
----------------------------------------------------------------------

This software is distributed in the hope that it will be useful
but WITHOUT ANY WARRANTY. The author(s) do not accept responsibility
to anyone for the consequences of using it or for whether it serves
any particular purpose or works at all. No warranty is made about
the software or its performance.

Use and copying of this software and the preparation of derivative
works based on this software are permitted, so long as the following
conditions are met:
- The copyright notice and this entire notice are included intact
  and prominently carried on all copies and supporting documentation.
- No fees or compensation are charged for use, copies, or
  access to this software. You may charge a nominal
  distribution fee for the physical act of transferring a
  copy, but you may not charge for the program itself.
- If you modify this software, you must cause the modified
  file(s) to carry prominent notices (a Change Log)
  describing the changes, who made the changes, and the date
  of those changes.
- Any work distributed or published that in whole or in part
  contains or is a derivative of this software or any part
  thereof is subject to the terms of this agreement. The
  aggregation of another unrelated program with this software
  or its derivative on a volume of storage or distribution
  medium does not bring the other program under the scope
  of these terms.

This software is made available AS IS, and is distributed without
warranty of any kind, either expressed or implied.

In no event will the author(s) or their institutions be liable to you
for damages, including lost profits, lost monies, or other special,
incidental or consequential damages arising out of or in connection
with the use or inability to use (including but not limited to loss of
data or data being rendered inaccurate or losses sustained by third
parties or a failure of the program to operate as documented) the
program, even if you have been advised of the possibility of such
damages, or for any claim by any other party, whether in an action of
contract, negligence, or other tortious action.

Brief summaries of applications using FDL are greatly welcome.
Please send these together with bug reports, extensions, or any comments
to traenkle@isr.uni-stuttgart.de.


----------------------------------------------------------------------
Installation Guide
----------------------------------------------------------------------

0. FDL requires a CLOS implementation according to the Metaobject
   Protocol. FDL is developed and tested in Allegro Common Lisp (ACL)
   (http://www.franz.com) 4.3 and 4.3.1 on Linux-x86 2.0.* and
   Sparc Solaris 2.5.
   FDL is not guaranteed to run on any other CLOS implementation.

1. FDL requires `defsystem.lisp' available at
   ftp://ftp.cs.cmu.edu:/user/ai/lang/lisp/code/tools/defsys/mkant/.
   FDL will search for defsystem.lisp in /usr/local/lisp/utitities.
   If you put it elsewhere, load it before you load FDL.

2. Download `fdl.tar.gz' from http://www.isr.uni-stuttgart.de/fdl.

3. Unpack `fdl.tar.gz':

   gunzip -c fdl.tar.gz|tar xvf -

4. The FDL installation simultaneously runs on different architectures.
   Configured architectures are: Linux-x86 and Sparc-Solaris.
   On starting FDL for the first time, the FDL source code is compiled and
   the binary files are written to a subdirectory of `bin'.
   If your architecture is none of the configured architectures,
   the binary files are written to `bin/other'.
   You can configure your own architecture by extending `load-fdl.lisp' 
   and adding a subdirectory to the directory `bin'.
   Evaluate `*features*' in your LISP implementation for a symbol
   identifying your architecture.

5. The default installation path of FDL is "/usr/local/lisp/fdl".
   If you put FDL elsewhere, define the FDL path in the LISP package `USER'
   before loading FDL:

   (in-package "USER")
   (defvar *fdl-path*
       "YOUR PATH"
     "Base Directory of FDL")

6. Load FDL:

   (require 'fdl (format nil "~A/load-fdl" *fdl-path*))


----------------------------------------------------------------------
Documentation
----------------------------------------------------------------------

F. Tränkle: Frame Definition Language FDL: Programmer's Guide,
Internal Report 98-2, Institut für Systemdynamik und Regelungstechnik,
Universität Stuttgart, Germany, 1998

can be found in `doc/fdl.ps'.


----------------------------------------------------------------------
Enjoy! - End of README
----------------------------------------------------------------------
