# Supplementary material for: Visual setup of logical models of signaling and regulatory networks with ProMoT
Source: BMC Bioinformatics. 2006 Nov 17;7:506. doi: 10.1186/1471-2105-7-506 (PMC1665465; doi:10.1186/1471-2105-7-506)
Supplement: Additional File 2 — ProMoT's source. The source code of ProMoT is attached. ProMoT binaries, source, and ProMoT binaries plus all additional libraries (e.g. java) can be downloaded from ProMoT's web page (see Availability and requirements section). [file 1471-2105-7-506-S2.bz2 › Promot/fdl/configure.ac]

dnl -*- mode: autoconf -*-
dnl A configure input to produce a configuration for test
dnl 
dnl Author(s): Martin Ginkel <mginkel@mpi-magdeburg.mpg.de>
dnl 
dnl Copyright 2001-2004 Max-Planck-Institute Magdeburg
dnl
dnl $Id: configure.ac 3392 2004-11-04 23:17:34Z ginkel $
dnl $Source: bla $

if test -f "VERSION"; then
   m4_define(FDL_VERSION,
       m4_esyscmd(cat VERSION  | sed 's/\-.*$//' | tr -d '\n\r'))
fi


AC_INIT([Fdl], FDL_VERSION, [promot@mpi-magdeburg.mpg.de], [fdl])

AC_CONFIG_AUX_DIR(config)

AC_CANONICAL_TARGET

AC_REVISION($Revision: 1.36 $)
AC_CONFIG_SRCDIR(src/fdl.system)


# Make srcdir absolute
case "$srcdir" in 
  .*) 
      olddir="`pwd`"
      cd "$srcdir"
      srcdir="`pwd`"
      cd "$olddir"
      ;;
esac

if test "$prefix" = "NONE" && test -d /usr/local/lisp; then
   prefix="/usr/local/lisp"
elif test "$prefix" = "NONE" ; then
   prefix="/usr/local"
fi


CONFIG_WITH_LISP(error)
CONFIG_LISP_EXIT(error)
CONFIG_LVERSIONPATH

CONFIG_DEFSYSTEM_CHECK
CONFIG_TESTSUITE_CHECK

AC_OUTPUT(fdl-config.lisp Makefile)
