# Supplementary material for: Visual setup of logical models of signaling and regulatory networks with ProMoT
Source: BMC Bioinformatics. 2006 Nov 17;7:506. doi: 10.1186/1471-2105-7-506 (PMC1665465; doi:10.1186/1471-2105-7-506)
Supplement: Additional File 2 — ProMoT's source. The source code of ProMoT is attached. ProMoT binaries, source, and ProMoT binaries plus all additional libraries (e.g. java) can be downloaded from ProMoT's web page (see Availability and requirements section). [file 1471-2105-7-506-S2.bz2 › Promot/fdl/config.log]

This file contains any messages produced by compilers while
running configure, to aid debugging if configure makes a mistake.

It was created by Fdl configure v, which was
generated by GNU Autoconf 2.59.  Invocation command line was

  $ ./configure --prefix=/usr/local/lisp --prefix=/usr/local/lisp --with-lisp=/usr/local/lisp/acl/7.0/linux-gnu-i686/alisp --with-acl6=/usr/local/lisp/acl/7.0/linux-gnu-i686/alisp --with-java=/usr/local/java/jdk1.4.2/bin/java --with-libsbml=/usr/local/lisp/lib/lisp/libsbml --with-jgraph=/usr/local/lisp/jars/jgraph.jar --with-itext=/usr/local/lisp/jars/iText.jar --with-giny=/usr/local/lisp/jars/giny.jar --with-piccolo=/usr/local/lisp/jars/piccolo.jar --with-colt=/usr/local/lisp/jars/colt.jar --with-freehepbase=/usr/local/lisp/jars/freehep-base.jar --with-freehep2d=/usr/local/lisp/jars/freehep-graphics2d.jar --with-freehepio=/usr/local/lisp/jars/freehep-graphicsio.jar --with-freehepgif=/usr/local/lisp/jars/freehep-graphicsio-gif.jar --with-freeheppdf=/usr/local/lisp/jars/freehep-graphicsio-pdf.jar --with-freehepps=/usr/local/lisp/jars/freehep-graphicsio-ps.jar --with-freehepsvg=/usr/local/lisp/jars/freehep-graphicsio-svg.jar --enable-application --cache-file=/dev/null --srcdir=.

## --------- ##
## Platform. ##
## --------- ##

hostname = lt-ginkel
uname -m = i686
uname -r = 2.6.13-15-smp
uname -s = Linux
uname -v = #1 SMP Tue Sep 13 14:56:15 UTC 2005

/usr/bin/uname -p = unknown
/bin/uname -X     = unknown

/bin/arch              = i686
/usr/bin/arch -k       = unknown
/usr/convex/getsysinfo = unknown
hostinfo               = unknown
/bin/machine           = unknown
/usr/bin/oslevel       = unknown
/bin/universe          = unknown

PATH: /home/ginkel/bin
PATH: /usr/local/bin
PATH: /usr/bin
PATH: /usr/X11R6/bin
PATH: /bin
PATH: /usr/games
PATH: /opt/bin
PATH: /opt/gnome/bin
PATH: /opt/kde3/bin
PATH: /usr/lib/mit/bin
PATH: /usr/lib/mit/sbin
PATH: /usr/NX/bin


## ----------- ##
## Core tests. ##
## ----------- ##

configure:1280: checking build system type
configure:1298: result: i686-suse-linux
configure:1306: checking host system type
configure:1320: result: i686-suse-linux
configure:1328: checking target system type
configure:1342: result: i686-suse-linux
configure:1402: checking for alisp
configure:1420: found /usr/local/lisp/acl/7.0/linux-gnu-i686/alisp
configure:1432: result: /usr/local/lisp/acl/7.0/linux-gnu-i686/alisp
International Allegro CL Enterprise Edition
7.0 [Linux (x86)] (Jul 3, 2006 16:39)
Copyright (C) 1985-2004, Franz Inc., Oakland, CA, USA.  All Rights Reserved.

This development copy of Allegro CL is licensed to:
   [TC7763] Max-Planck-Institut

;; Optimization settings: safety 1, space 1, speed 1, debug 2.
;; For a complete description of all compiler switches given the
;; current optimization settings evaluate (EXPLAIN-COMPILER-SETTINGS).
CL-USER(1): EOF ; Auto-exit
; Exiting
configure:1489: checking lisp exit
configure:1496 trying sb-ext:quit :unix-status ...
International Allegro CL Enterprise Edition
7.0 [Linux (x86)] (Jul 3, 2006 16:39)
Copyright (C) 1985-2004, Franz Inc., Oakland, CA, USA.  All Rights Reserved.

This development copy of Allegro CL is licensed to:
   [TC7763] Max-Planck-Institut

;; Optimization settings: safety 1, space 1, speed 1, debug 2.
;; For a complete description of all compiler switches given the
;; current optimization settings evaluate (EXPLAIN-COMPILER-SETTINGS).
CL-USER(1): 
Error (from DEBUG): Package "SB-EXT" not found.
; Auto-exit
; Exiting
configure:1496 trying lisp:exit ...
International Allegro CL Enterprise Edition
7.0 [Linux (x86)] (Jul 3, 2006 16:39)
Copyright (C) 1985-2004, Franz Inc., Oakland, CA, USA.  All Rights Reserved.

This development copy of Allegro CL is licensed to:
   [TC7763] Max-Planck-Institut

;; Optimization settings: safety 1, space 1, speed 1, debug 2.
;; For a complete description of all compiler switches given the
;; current optimization settings evaluate (EXPLAIN-COMPILER-SETTINGS).
CL-USER(1): 
Error (from DEBUG): Symbol "EXIT" not found in the COMMON-LISP package.
; Auto-exit
; Exiting
configure:1496 trying excl:exit ...
International Allegro CL Enterprise Edition
7.0 [Linux (x86)] (Jul 3, 2006 16:39)
Copyright (C) 1985-2004, Franz Inc., Oakland, CA, USA.  All Rights Reserved.

This development copy of Allegro CL is licensed to:
   [TC7763] Max-Planck-Institut

;; Optimization settings: safety 1, space 1, speed 1, debug 2.
;; For a complete description of all compiler switches given the
;; current optimization settings evaluate (EXPLAIN-COMPILER-SETTINGS).
CL-USER(1): ; Exiting
configure:1505: result: excl:exit
configure:1555: checking lisp platform path
International Allegro CL Enterprise Edition
7.0 [Linux (x86)] (Jul 3, 2006 16:39)
Copyright (C) 1985-2004, Franz Inc., Oakland, CA, USA.  All Rights Reserved.

This development copy of Allegro CL is licensed to:
   [TC7763] Max-Planck-Institut

;; Optimization settings: safety 1, space 1, speed 1, debug 2.
;; For a complete description of all compiler switches given the
;; current optimization settings evaluate (EXPLAIN-COMPILER-SETTINGS).
CL-USER(1): LISP-VERSION-ARCH-PATH
CL-USER(2): NIL
CL-USER(3): ; Exiting
configure:1567: result: internationalallegroclenterpriseedition-70linuxx86jul320061639--linuxx86glibc22-i686
configure:1591: checking defsystem.lisp
configure:1617: result: using /usr/local/lisp/utilities/defsystem.lisp
configure:1634: checking defsystem load
International Allegro CL Enterprise Edition
7.0 [Linux (x86)] (Jul 3, 2006 16:39)
Copyright (C) 1985-2004, Franz Inc., Oakland, CA, USA.  All Rights Reserved.

This development copy of Allegro CL is licensed to:
   [TC7763] Max-Planck-Institut

;; Optimization settings: safety 1, space 1, speed 1, debug 2.
;; For a complete description of all compiler switches given the
;; current optimization settings evaluate (EXPLAIN-COMPILER-SETTINGS).
CL-USER(1): CL-USER(1): T
CL-USER(2): CL-USER(2): ; Loading /usr/local/lisp/utilities/defsystem.lisp
Warning: LOGICAL-PATHNAME-P is defined more than once as `operator' in
         file /usr/local/lisp/utilities/defsystem.lisp.
T
CL-USER(3): ; Exiting
configure:1653: result: ok
configure:1701: checking load-test.lisp
configure:1727: result: using /home/ginkel/Projects/Promot/fdl/../test/load-test.lisp
configure:1741: checking test-suite load
International Allegro CL Enterprise Edition
7.0 [Linux (x86)] (Jul 3, 2006 16:39)
Copyright (C) 1985-2004, Franz Inc., Oakland, CA, USA.  All Rights Reserved.

This development copy of Allegro CL is licensed to:
   [TC7763] Max-Planck-Institut

;; Optimization settings: safety 1, space 1, speed 1, debug 2.
;; For a complete description of all compiler switches given the
;; current optimization settings evaluate (EXPLAIN-COMPILER-SETTINGS).
CL-USER(1): CL-USER(1): 
; Loading /usr/local/lisp/utilities/defsystem.lisp
T
CL-USER(2): "/home/ginkel/Projects/Promot/fdl/../test/"
CL-USER(3): CL-USER(3): ; Loading /home/ginkel/Projects/Promot/test/load-test.lisp
;   Loading /home/ginkel/Projects/Promot/test/test-config.lisp
;   Loading test:src;test.system
;      (/home/ginkel/Projects/Promot/test/src/test.system)

;  - Loading defsystem "test-suite" 
;    - Loading binary file
;      "/home/ginkel/Projects/Promot/test/bin/internationalallegroclenterpriseedition-70linuxx86jul320061639--linuxx86glibc22-i686/package.fasl" tenuring
;   Fast loading
;      /home/ginkel/Projects/Promot/test/bin/internationalallegroclenterpriseedition-70linuxx86jul320061639--linuxx86glibc22-i686/package.fasl

;    - Loading binary file
;      "/home/ginkel/Projects/Promot/test/bin/internationalallegroclenterpriseedition-70linuxx86jul320061639--linuxx86glibc22-i686/debugger.fasl" tenuring
;   Fast loading
;      /home/ginkel/Projects/Promot/test/bin/internationalallegroclenterpriseedition-70linuxx86jul320061639--linuxx86glibc22-i686/debugger.fasl

;    - Loading binary file
;      "/home/ginkel/Projects/Promot/test/bin/internationalallegroclenterpriseedition-70linuxx86jul320061639--linuxx86glibc22-i686/clos-extend.fasl" tenuring
;   Fast loading
;      /home/ginkel/Projects/Promot/test/bin/internationalallegroclenterpriseedition-70linuxx86jul320061639--linuxx86glibc22-i686/clos-extend.fasl

;    - Loading binary file
;      "/home/ginkel/Projects/Promot/test/bin/internationalallegroclenterpriseedition-70linuxx86jul320061639--linuxx86glibc22-i686/counting-class.fasl" tenuring
;   Fast loading
;      /home/ginkel/Projects/Promot/test/bin/internationalallegroclenterpriseedition-70linuxx86jul320061639--linuxx86glibc22-i686/counting-class.fasl

;    - Loading binary file
;      "/home/ginkel/Projects/Promot/test/bin/internationalallegroclenterpriseedition-70linuxx86jul320061639--linuxx86glibc22-i686/heap-tracer.fasl" tenuring
;   Fast loading
;      /home/ginkel/Projects/Promot/test/bin/internationalallegroclenterpriseedition-70linuxx86jul320061639--linuxx86glibc22-i686/heap-tracer.fasl

;    - Loading binary file
;      "/home/ginkel/Projects/Promot/test/bin/internationalallegroclenterpriseedition-70linuxx86jul320061639--linuxx86glibc22-i686/conditions.fasl" tenuring
;   Fast loading
;      /home/ginkel/Projects/Promot/test/bin/internationalallegroclenterpriseedition-70linuxx86jul320061639--linuxx86glibc22-i686/conditions.fasl

;    - Loading binary file
;      "/home/ginkel/Projects/Promot/test/bin/internationalallegroclenterpriseedition-70linuxx86jul320061639--linuxx86glibc22-i686/test-case.fasl" tenuring
;   Fast loading
;      /home/ginkel/Projects/Promot/test/bin/internationalallegroclenterpriseedition-70linuxx86jul320061639--linuxx86glibc22-i686/test-case.fasl

;    - Loading binary file
;      "/home/ginkel/Projects/Promot/test/bin/internationalallegroclenterpriseedition-70linuxx86jul320061639--linuxx86glibc22-i686/test-result.fasl" tenuring
;   Fast loading
;      /home/ginkel/Projects/Promot/test/bin/internationalallegroclenterpriseedition-70linuxx86jul320061639--linuxx86glibc22-i686/test-result.fasl

;    - Loading binary file
;      "/home/ginkel/Projects/Promot/test/bin/internationalallegroclenterpriseedition-70linuxx86jul320061639--linuxx86glibc22-i686/test-suite.fasl" tenuring
;   Fast loading
;      /home/ginkel/Projects/Promot/test/bin/internationalallegroclenterpriseedition-70linuxx86jul320061639--linuxx86glibc22-i686/test-suite.fasl
;  - Providing system test-suite
T
CL-USER(4): ; Exiting
configure:1760: result: ok
configure:1911: creating ./config.status

## ---------------------- ##
## Running config.status. ##
## ---------------------- ##

This file was extended by Fdl config.status v, which was
generated by GNU Autoconf 2.59.  Invocation command line was

  CONFIG_FILES    = 
  CONFIG_HEADERS  = 
  CONFIG_LINKS    = 
  CONFIG_COMMANDS = 
  $ ./config.status 

on lt-ginkel

config.status:649: creating fdl-config.lisp
config.status:649: creating Makefile

## ---------------- ##
## Cache variables. ##
## ---------------- ##

ac_cv_FUNC_LISPEXIT=excl:exit
ac_cv_PATH_LVERSIONPATH=internationalallegroclenterpriseedition-70linuxx86jul320061639--linuxx86glibc22-i686
ac_cv_RUN_DEFSYSTEM=ok
ac_cv_RUN_TESTSUITE=ok
ac_cv_build=i686-suse-linux
ac_cv_build_alias=i686-suse-linux
ac_cv_env_build_alias_set=
ac_cv_env_build_alias_value=
ac_cv_env_host_alias_set=
ac_cv_env_host_alias_value=
ac_cv_env_target_alias_set=
ac_cv_env_target_alias_value=
ac_cv_host=i686-suse-linux
ac_cv_host_alias=i686-suse-linux
ac_cv_path_LISP=/usr/local/lisp/acl/7.0/linux-gnu-i686/alisp
ac_cv_target=i686-suse-linux
ac_cv_target_alias=i686-suse-linux

## ----------------- ##
## Output variables. ##
## ----------------- ##

DEFS='-DPACKAGE_NAME=\"Fdl\" -DPACKAGE_TARNAME=\"fdl\" -DPACKAGE_VERSION=\"v\" -DPACKAGE_STRING=\"Fdl\ v\" -DPACKAGE_BUGREPORT=\"promot@mpi-magdeburg.mpg.de\" -DUSE_LISP=1 '
DEFSYSTEM='/usr/local/lisp/utilities/'
DEFSYSTEM_RUN='/usr/local/lisp/utilities/'
ECHO_C=''
ECHO_N='-n'
ECHO_T=''
EXT_DEFSYSTEM='1'
FEATURES=''
LIBOBJS=''
LIBS=''
LISP='/usr/local/lisp/acl/7.0/linux-gnu-i686/alisp'
LISPEXIT='excl:exit'
LISP_FLAGS=' -batch'
LISP_HOME='/usr/local/lisp/acl/7.0/linux-gnu-i686'
LOADTESTSUITE='/home/ginkel/Projects/Promot/fdl/../test/load-test.lisp'
LTLIBOBJS=''
LVERSIONPATH='internationalallegroclenterpriseedition-70linuxx86jul320061639--linuxx86glibc22-i686'
PACKAGE_BUGREPORT='promot@mpi-magdeburg.mpg.de'
PACKAGE_NAME='Fdl'
PACKAGE_STRING='Fdl v'
PACKAGE_TARNAME='fdl'
PACKAGE_VERSION='v'
PATH_SEPARATOR=':'
SHELL='/bin/sh'
TESTSUITE='/home/ginkel/Projects/Promot/fdl/../test/'
USE_LISP='1'
bindir='${exec_prefix}/bin'
build='i686-suse-linux'
build_alias=''
build_cpu='i686'
build_os='linux'
build_vendor='suse'
datadir='${prefix}/share'
exec_prefix='${prefix}'
host='i686-suse-linux'
host_alias=''
host_cpu='i686'
host_os='linux'
host_vendor='suse'
includedir='${prefix}/include'
infodir='${prefix}/info'
libdir='${exec_prefix}/lib'
libexecdir='${exec_prefix}/libexec'
localstatedir='${prefix}/var'
mandir='${prefix}/man'
oldincludedir='/usr/include'
prefix='/usr/local/lisp'
program_transform_name='s,x,x,'
sbindir='${exec_prefix}/sbin'
sharedstatedir='${prefix}/com'
sysconfdir='${prefix}/etc'
target='i686-suse-linux'
target_alias=''
target_cpu='i686'
target_os='linux'
target_vendor='suse'

## ----------- ##
## confdefs.h. ##
## ----------- ##

#define PACKAGE_BUGREPORT "promot@mpi-magdeburg.mpg.de"
#define PACKAGE_NAME "Fdl"
#define PACKAGE_STRING "Fdl v"
#define PACKAGE_TARNAME "fdl"
#define PACKAGE_VERSION "v"
#define USE_LISP 1

configure: exit 0
