# Supplementary material for: Visual setup of logical models of signaling and regulatory networks with ProMoT
Source: BMC Bioinformatics. 2006 Nov 17;7:506. doi: 10.1186/1471-2105-7-506 (PMC1665465; doi:10.1186/1471-2105-7-506)
Supplement: Additional File 2 — ProMoT's source. The source code of ProMoT is attached. ProMoT binaries, source, and ProMoT binaries plus all additional libraries (e.g. java) can be downloaded from ProMoT's web page (see Availability and requirements section). [file 1471-2105-7-506-S2.bz2 › Promot/fdl/config/lisp.m4]

dnl Lisp detection for configure
dnl 
dnl Author(s): Martin Ginkel <mginkel@mpi-magdeburg.mpg.de>
dnl 
dnl Copyright 2001-2004 Max-Planck-Institute Magdeburg
dnl
dnl $Id: configure.ac $
dnl $Source: bla $
dnl TODO: weak pointer handling
dnl       weak hashtables, weak keys
dnl       finalization
dnl       condition slot names?
dnl       command line arguments


dnl AC_PATH_FILE(RESULT,filename,not-found,PATH)
dnl analogous AC_PATH_PROG but without checking for 
dnl executable status of file
dnl search for filename in all dirs of PATH
dnl setting RESULT to the full path of the
dnl first file found.
dnl PATH is ':' separated, if it ends in :, additional
dnl dirs and heuristics are applied
AC_DEFUN([AC_PATH_FILE],[
  AC_MSG_CHECKING([$2])
  ac_res="$3";
  ac_file="$2";
  ac_path="$4";
  case "$ac_path" in 
   *:) 
	if which locate >/dev/null 2>&1 ; then
          ac_loc="`locate \"$ac_file\"`" ;
          if test -n "$ac_loc"; then
            ac_path="${ac_path}""`dirname \"$ac_loc\"`": ;
          fi
        fi
      ;;
  esac
  for d in `echo "$ac_path"|sed 's/:/ /g'`; do
    ac_fullfile="${d}/${ac_file}"
    if test -r "${ac_fullfile}"; then
      ac_res="${ac_fullfile}"
      break
    fi
  done
  if test "${ac_res}" = "$3"; then
    AC_MSG_WARN([no $ac_file found in $ac_path])
  else
    AC_MSG_RESULT([using ${ac_res}])
    $1="${ac_res}"
  fi
  AC_SUBST($1)
])

dnl CONFIG_WITH_LISP(error)
dnl find a common lisp, sets $LISP
dnl searches $PATH and common places
dnl introduces --with-lisp
dnl if error='error' given, throw error
dnl introduces FEATURES to collect feature-definitions from other
dnl lisp-tools
AC_DEFUN([CONFIG_WITH_LISP],
[
  AC_ARG_WITH(lisp,
    AC_HELP_STRING([--with-lisp=<binary>],
                   [Use this Lisp program (default: autodetect)]),
    [with_lisp=$withval],
    [ with_lisp=yes ]
  )

  if test "$with_lisp" != no; then
    if test "$with_lisp" != yes; then
      LISP_PATH="`dirname $with_lisp`" 
      LISP_PROGS="`basename $with_lisp`"
    else
      LISP_PATH="$PATH:/usr/local/acl*:/usr/local/lisp/acl/*/${host_os}-${host_cpu}:/usr/local/lisp/acl*/${host_os}"
      LISP_PROGS='alisp lisp cl clisp'
    fi

    AC_PATH_PROGS(LISP,$LISP_PROGS,no-lisp,${LISP_PATH})
  
    dnl Test whether the batch flag is accepted without error
    dnl CMU CL needs this to exit on EOF
  
    if test $LISP != no-lisp; then
      AC_DEFINE([USE_LISP], 1, [Define to 1 to use Lisp])

      LISP_HOME=`dirname $LISP`
      if test "`basename \"$LISP_HOME\"`" = "bin" ; then
        LISP_HOME="`dirname \"$LISP_HOME\"`"
      fi
      dnl Test lisp run
      USE_LISP=1
      if test "`basename $LISP`" = 'sbcl'; then
        LISP_FLAGS='--disable-debugger'
        if $LISP $LISP_FLAGS 2>&5 1>&5 </dev/null ; then
          true
        else
	  ifelse($1,error,
            [AC_MSG_ERROR([Lisp $LISP does not run properly -- see config.log for details])],
	    [AC_MSG_WARN([Lisp $LISP does not run properly -- see config.log for details])]
	    )	    
          LISP=no-lisp
          USE_LISP=""
        fi
      elif $LISP $LISP_FLAGS -batch </dev/null 2>&5 1>&5 ; then
        LISP_FLAGS="$LISP_FLAGS -batch"
      fi
    else
	ifelse($1,
	  'error',
          [AC_MSG_ERROR([Lisp $LISP does not run properly -- see config.log for details])])
      USE_LISP=
    fi
    if test -z "$USE_LISP"; then
      AC_PROVIDE([CONFIG_WITH_LISP])
      true
    fi
  fi
  LIBSBML_OPTIONS="$LIBSBML_OPTIONS USE_LISP"
  AC_SUBST(LISP)
  AC_SUBST(LISP_FLAGS)
  AC_SUBST(LISP_HOME)
dnl FEATURES
  AC_SUBST(FEATURES)
  AC_SUBST(USE_LISP)
])


dnl CONFIG_LISP_EXIT(error)
dnl determine the exit function of the lisp implementation
dnl sets $LISPEXIT to the function name 
AC_DEFUN([CONFIG_LISP_EXIT],
[
  if test "$USE_LISP" = "1" ; then
    AC_CACHE_CHECK(lisp exit, ac_cv_FUNC_LISPEXIT,
    ac_cv_FUNC_LISPEXIT=no-exit
dnl for now, leave the sbcl test first, since it seems to ignore --batch
    for ex in "sb-ext:quit :unix-status" "lisp:exit" "excl:exit" "sys:exit" "ext:quit" "unix:unix-exit" "no-exit" ; do
      echo "configure:__oline__ trying $ex ..." >&5
      echo "(ignore-errors ($ex 127))"|$LISP $LISP_FLAGS 2>&5 1>&5
      if test "$?" = "127" ; then
        ac_cv_FUNC_LISPEXIT=$ex 
        break
      fi
    done
    )
    LISPEXIT="$ac_cv_FUNC_LISPEXIT"
    if test "$LISPEXIT" = "no-exit"; then
      ifelse($1,error,
        [AC_MSG_ERROR([Lisp exit function cannot be determined -- see config.log for details])]
      ,[AC_MSG_WARN([Lisp exit function cannot be determined -- see config.log for details])])
    fi
  fi
  AC_SUBST(LISPEXIT)
])

dnl AC_LISP_RUN(message,variable,code)
dnl prints checking message
dnl sets variable to 'ok' or 'failed' depending on 
dnl whether code exits lisp with 0 or >0
dnl cares for caching
dnl uses program $LISP
AC_DEFUN([CONFIG_LISP_RUN],
[
  ac_tmp="ac_lisp_run$$.lisp"
  AC_CACHE_CHECK($1, ac_cv_$2,[
    ac_cv_$2="ok"
    cat >$ac_tmp <<EOF
$3
EOF
    cat $ac_tmp|$LISP $LISP_FLAGS 1>&5 2>&5|| ac_cv_$2="failed"
])
  if test -f $ac_tmp; then rm $ac_tmp ; fi
  $2="$ac_cv_$2"
]
)

dnl AC_LISP_OUTPUT(message,variable,code,prefix)
dnl prints checking message
dnl sets variable to output of code or 'failed' depending on 
dnl whether code exits lisp with 0 or 1
dnl prepare is lisp code, done out of all error handlers
dnl cares for caching
dnl uses program $LISP and $LISPEXIT
AC_DEFUN([CONFIG_LISP_OUTPUT],
[
  ac_outfile=ac_out$$		
  ac_tmp=ac_tmp$$.lisp
  cat >$ac_tmp <<EOF
$4

(handler-bind 
  ((serious-condition #'(lambda (ex) (ignore-errors (apply #'format (list t (simple-condition-format-control ex) 
                                                                            (simple-condition-format-arguments ex))))

                                     ($LISPEXIT 1)))) 
  (with-open-file (cl:*standard-output* "$ac_outfile" :direction :output :if-exists :new-version) 
     $3 ) )
($LISPEXIT 0)
EOF
  AC_CACHE_CHECK($1, ac_cv_$2,
    if cat $ac_tmp |$LISP $LISP_FLAGS 1>&5 2>&5 && test -f $ac_outfile ; then
      ac_cv_$2="`cat $ac_outfile`"
    else
      ac_cv_$2="failed"
    fi
    test -f $ac_outfile && rm $ac_outfile
  )
  if test "$ac_cv_$2" = failed; then
    echo "Failed lisp code was: " >&5
    cat $ac_tmp |sed 's/^/\|/' >&5
    test -f $ac_outfile && rm $ac_outfile
  fi
  if test -f $ac_tmp; then rm $ac_tmp ; fi
  $2="$ac_cv_$2"
]
)


dnl CONFIG_LISP_CHECK(message,variable,code,prepare)
dnl uses AC_LISP_RUN
dnl checks whether the code produces an condition in $LISP
dnl or runs through
dnl uses program $LISP and lisp function $LISPEXIT
dnl prepare is done before code to initialize
AC_DEFUN([CONFIG_LISP_CHECK],
[
  ac_prepare="$4"
  ac_code="$3"
  ac_ltest=""
  CONFIG_LISP_RUN($1,$2,[
$ac_prepare 

(handler-bind ((serious-condition #'(lambda (ex) (ignore-errors (apply #'format (list t (simple-condition-format-control ex) (simple-condition-format-arguments ex)))) ($LISPEXIT 1)))) 
  ${ac_code} )
($LISPEXIT 0)
])
  if test "[$]$2" = failed; then
    echo "Failed lisp code was: " >&5
    echo "$ac_code"|sed 's/^/\|/' >&5
  fi
])


dnl find out the suffix of binary lisp files (fasl, x86f, fas, ...)
dnl This sets FASLEXT 
AC_DEFUN([CONFIG_FASL],
[ 
  if test "$USE_LISP" = "1" ; then
    CONFIG_LISP_OUTPUT(lisp binary-extension,FASLEXT,(format t "~a" (pathname-type (compile-file-pathname "bla.lisp"))),t)
  fi
  AC_SUBST(FASLEXT)
])

dnl CONFIG_DUMPLISP
dnl find out a working image dumping function
dnl as a string with all other arguments, taking 
dnl the image-argument at the end
dnl sets DUMPLISP DUMPLISP_PRE_ARGS IMAGEEXT
AC_DEFUN([CONFIG_DUMPLISP],[
  if test "$USE_LISP" = "1" ; then
    for dump in "ac_fun=ext:saveinitmem; ac_args_pre=''       ;ac_ext='mem';   ac_args_post='';             ac_flag='-M'" \
                "ac_fun=excl:dumplisp  ; ac_args_pre=' :name ';ac_ext='dxl';   ac_args_post='';             ac_flag='-I'" \
                "ac_fun=ext:save-lisp  ; ac_args_pre=''       ;ac_ext='core';  ac_args_post=':purify nil '; ac_flag='-core'" \
                "ac_fun=ext:save-lisp  ; ac_args_pre=''       ;ac_ext='core';  ac_args_post=''            ; ac_flag='-core'" \
                ; do
      eval "$dump" 
      ac_file="`pwd`/test.${ac_ext}"
      test -f "${ac_file}" && rm "${ac_file}"
      CONFIG_LISP_CHECK([for $ac_fun],RUN_DUMP,[(let ((f \"$ac_file\")) ($ac_fun $ac_args_pre f $ac_args_post)(unless (probe-file f) (${LISPEXIT} 1)))],[t]) 
      if test ${RUN_DUMP} != failed -a -f "${ac_file}" ; then 
        DUMPLISP="$ac_fun"
        DUMPLISP_PRE_ARGS="$ac_args_pre"
        DUMPLISP_POST_ARGS="$ac_args_post"
        IMAGEFLAG="$ac_flag"
        IMAGEEXT="$ac_ext"
        rm -f ${ac_file}
        break
      else
        unset ac_cv_RUN_DUMP
        RUN_DUMP=failed
        DUMPLISP=failed
        if test -e "${ac_file}"; then
          rm -f "${ac_file}"
        fi
      fi
    done
    AC_COND_ERROR(DUMPLISP,failed,[Could not figure out dumplisp function])
  fi
  AC_SUBST(DUMPLISP)
  AC_SUBST(DUMPLISP_PRE_ARGS)
  AC_SUBST(DUMPLISP_POST_ARGS)
  AC_SUBST(IMAGEEXT)
  AC_SUBST(IMAGEFLAG)

])

dnl check for compilation tool asdf
dnl sets ASDF and EXT_ASDF to the directory where asdf is
dnl installed
AC_DEFUN([CONFIG_ASDF_CHECK],
[
  AC_REQUIRE([CONFIG_WITH_LISP])
  AC_SUBST(EXT_ASDF)
  AC_SUBST(ASDF)
  AC_SUBST(ASDF_RUN)
  if test "$USE_LISP" = "1" ; then
    AC_ARG_WITH(asdf,
      AC_HELP_STRING([--with-asdf=<pathname>],
	             [Use asdf at <pathname> (default:bindings/lisp/tps/asdf)]),
      ASDFPATH="$with_asdf:`dirname ${with_asdf}`"
     ,
      ASDFPATH="${srcdir}/bindings/lisp/tps/asdf"
    )
    AC_PATH_FILE(ASDF,asdf.lisp,failed,$ASDFPATH)
    if test $ASDF = failed; then
      AC_MSG_ERROR([Asdf not found in one of $ASDFPATH])
    fi
    CONFIG_LISP_CHECK(asdf load,RUN_ASDF,(load \"$ASDF\"),t)
    if test $RUN_ASDF = failed; then
      AC_MSG_ERROR([Asdf cannot be loaded -- see config.log for details] )
    fi
    ASDF=`dirname $ASDF`/
    if test "$ASDF" = "${srcdir}/bindings/lisp/tps/asdf/"; then
      ASDF_RUN="@final_libdir@/lisp/asdf/"
    else
      EXT_ASDF=1
    fi
    ac_old_dir="`pwd`"
    cd $ASDF
    ASDF="`pwd`/"
    cd $ac_old_dir
    if test -z "$ASDF_RUN"; then
      ASDF_RUN="$ASDF"
    fi
    AC_PROVIDE([CONFIG_ASDF_CHECK])
  fi
])

dnl check for compilation tool defsystem
dnl sets DEFSYSTEM and EXT_DEFSYSTEM to the directory where defsystem.lisp is
dnl installed
AC_DEFUN([CONFIG_DEFSYSTEM_CHECK],[
  AC_REQUIRE([CONFIG_WITH_LISP])
  if test "$USE_LISP" = "1" ; then
    AC_ARG_WITH([defsystem],[
      AC_HELP_STRING([--with-defsystem=<dir>],
	             [Use defsystem at <dir> (default:lisp-utilities/)])],[
      DEFSYSTEMPATH="$with_defsystem:`dirname ${with_defsystem}`"
     ],[
      DEFSYSTEMPATH="${srcdir}/lisp-utilities:${srcdir}/../lisp-utilities:/usr/local/lisp/utilities"]
    )
    AC_PATH_FILE(DEFSYSTEM,[defsystem.lisp],[failed],[$DEFSYSTEMPATH])
    if test $DEFSYSTEM = failed; then
      AC_MSG_ERROR([Defsystem not found in one of $DEFSYSTEMPATH])
    fi
    CONFIG_LISP_CHECK([defsystem load],[RUN_DEFSYSTEM],(load \"$DEFSYSTEM\"),[t])
    if test "${RUN_DEFSYSTEM}" = failed; then
      AC_MSG_ERROR([Defsystem cannot be loaded -- see config.log for details] )
    fi
    DEFSYSTEM=`echo ${DEFSYSTEM}|sed 's,/[[^/]]*$,/,'`
    if test "$DEFSYSTEM" = "${top_srcdir}/lisp-utilities/"; then
      DEFSYSTEM_RUN="@final_libdir@/lisp/lisp-utilities/"
    else
      EXT_DEFSYSTEM=1
    fi
    ac_old_dir="`pwd`"
    cd $DEFSYSTEM
    DEFSYSTEM="`pwd`/"
    cd $ac_old_dir
    if test -z "${DEFSYSTEM_RUN}"; then
      DEFSYSTEM_RUN="$DEFSYSTEM"
    fi
    AC_PROVIDE([CONFIG_DEFSYSTEM_CHECK])
  fi
  AC_SUBST(DEFSYSTEM)
  AC_SUBST(DEFSYSTEM_RUN)
  AC_SUBST(EXT_DEFSYSTEM)
])

dnl check for uffi 
dnl sets UFFI to the directory of uffi
dnl also links the uffi.asd to the bindings/lisp
AC_DEFUN([CONFIG_UFFI_CHECK],
[
  AC_REQUIRE([CONFIG_WITH_LISP])
  AC_REQUIRE([CONFIG_ASDF_CHECK])
  AC_SUBST(UFFI)
  AC_SUBST(UFFI_RUN)
  AC_SUBST(EXT_UFFI)
  if test "$USE_LISP" = "1" ; then
    AC_ARG_WITH(uffi,
      AC_HELP_STRING([--with-uffi=<pathname>],
                     [Use uffi at <pathname> (default:bindings/lisp/tps/uffi)]), 
        UFFIPATH="${with_uffi}:`dirname ${with_uffi}`"
	,
        UFFIPATH="${srcdir}/bindings/lisp/tps/uffi"
    )
    AC_PATH_FILE(UFFI,uffi.asd,failed,$UFFIPATH)
    if test $UFFI = failed; then
      AC_MSG_ERROR([Uffi not found in one of $UFFIPATH])
    fi

    CONFIG_LISP_CHECK(uffi load,RUN_UFFI,(progn (load \"${UFFI}\") (asdf:operate 'asdf:load-op :uffi)),(require :asdf \"${ASDF}/asdf.lisp\"))

    if test $RUN_UFFI = failed; then
      AC_MSG_ERROR([uffi cannot be loaded -- see config.log for details] )
    fi

    UFFI="`dirname $UFFI`/"
    if test "$UFFI" = "${srcdir}/bindings/lisp/tps/uffi/"; then
      UFFI_RUN="@final_libdir@/lisp/uffi/"
    else
      EXT_UFFI=1
    fi
    ac_old_dir="`pwd`"
    cd $UFFI
    UFFI="`pwd`/"
    cd $ac_old_dir
    if test -z "$UFFI_RUN"; then
      UFFI_RUN="$UFFI"
    fi
    if test -h ${srcdir}/bindings/lisp/uffi.asd ; then
      rm ${srcdir}/bindings/lisp/uffi.asd
    fi
    ln -s ${UFFI}uffi.asd ${srcdir}/bindings/lisp/
    AC_PROVIDE([CONFIG_UFFI_CHECK])
  fi
])

dnl check for cl-xml
dnl sets CLXML to the directory of CLXML
dnl adds :xml to FEATURES
AC_DEFUN([CONFIG_CLXML_CHECK],
[
  AC_REQUIRE([CONFIG_WITH_LISP])
  AC_SUBST(CLXML)
  if test "$USE_LISP" = "1" ; then
    AC_ARG_WITH(cl-xml,
      AC_HELP_STRING([--with-cl-xml=<dir>],
                     [Use cl-xml at <dir> (default:../xml/)]), 
        CLXMLPATH="${with_cl_xml}/code/xparser"
	,
        CLXMLPATH="${srcdir}/../xml/code/xparser:${srcdir}/../cl-xml/code/xparser"
    )
		
    AC_PATH_FILE(CLXML,xml-parser.lisp,failed,$CLXMLPATH)
    if test $CLXML = failed; then
      AC_MSG_ERROR([cl-xml not found in one of $CLXMLPATH])
    fi
    CLXML="`echo ${CLXML}|sed 's,code/xparser/xml-parser.lisp$,,'`"

    CONFIG_LISP_CHECK(cl-xml load,[RUN_CLXML],[(load \"${CLXML}/load.lisp\")],[t])

    if test $RUN_CLXML = failed; then
      AC_MSG_WARN([cl-xml cannot be loaded -- see config.log for details] ) 
      CLXML=failed
    else
      FEATURES="${FEATURES} :xml"
      AC_PROVIDE([CONFIG_CLXML_CHECK])
    fi
  fi
])

dnl check for cparse
dnl sets CPARSE to the directory of cparse
dnl also links the cparse.asd to the bindings/lisp
AC_DEFUN([CONFIG_CPARSE_CHECK],
[
  if test "$USE_LISP" = "1" ; then
    AC_ARG_WITH(cparse,
      AC_HELP_STRING([--with-cparse=<pathname>],
        [Use cparse at <pathname> (default:bindings/lisp/tps/cparse, don't change)]), 
        CPARSEPATH="$with_cparse"
	,
        CPARSEPATH="${srcdir}/bindings/lisp/tps/cparse"
    )
    AC_PATH_FILE(CPARSE,cparse.asd,failed,$CPARSEPATH)
    if test $CPARSE = failed; then
      AC_MSG_ERROR([Cparse not found in one of $CPARSEPATH])
    fi

    CONFIG_LISP_CHECK(cparse load,RUN_CPARSE,(progn (load \"${CPARSE}\")(asdf:operate 'asdf:load-op :cparse)),(require :asdf \"${ASDF}/asdf.lisp\"))
    if test $RUN_CPARSE = failed; then
      AC_MSG_ERROR([cparse cannot be loaded -- see config.log for details] )
    fi
    CPARSE="`dirname $CPARSE`/"
    if test "$CPARSE" != "${srcdir}/bindings/lisp/tps/cparse/" ; then
      EXT_CPARSE=1
    fi
    ac_old_dir="`pwd`"
    cd $CPARSE
    CPARSE="`pwd`/"
    cd $ac_old_dir
    if test -h ${srcdir}/bindings/lisp/cparse.asd ; then
      rm ${srcdir}/bindings/lisp/cparse.asd
    fi
    ln -s ${CPARSE}cparse.asd ${srcdir}/bindings/lisp/
  fi
  AC_SUBST(CPARSE)
  AC_SUBST(EXT_CPARSE)
])


dnl CONFIG_LVERSIONPATH
dnl finds a subpath for the binary files of the used lisp
AC_DEFUN([CONFIG_LVERSIONPATH],
[
# Lisp version path
tmpfile="lispversionarchpath"
cat >test.lisp<<EOF
(defun lisp-version-arch-path ()
  "reports a pathname for Lisp- and OS-Machine-version"
  (labels ((filter-chars (path)
	     (remove-if #'(lambda (c)
			    (member c '(#\space #\newline #\tab #\\\ #\_ #\. #\[ #\] #\; #\, 
					#\( #\) #\: #\/ #\=)))
			path)))
    (let* ((lisp (string-downcase
		  (concatenate 'string 
		    (filter-chars (lisp-implementation-type))
		    "-"
		    (filter-chars (lisp-implementation-version)))))
	   (machine (string-downcase
		     (concatenate 'string 
		       (filter-chars (software-type))
		       "-"
		       (filter-chars (machine-version)))))
           (maxlen 64)
	   )
	(when (>= (length lisp) maxlen)
	  (setf lisp (subseq lisp 0  maxlen)))
	(when (>= (length machine) maxlen)
	  (setf machine (subseq machine 0 maxlen)))
	;(make-pathname :directory (list :relative lisp machine))
	;(make-pathname  :directory (list :relative 
					(concatenate 'string lisp "--" machine)
					;))
	)))
(with-open-file (out "$tmpfile" :direction :output :if-does-not-exist :create :if-exists :overwrite)
  (format out "~a~%" (lisp-version-arch-path)))
($LISPEXIT 0)
EOF


AC_CACHE_CHECK(lisp platform path,ac_cv_PATH_LVERSIONPATH,
if cat test.lisp|$LISP $LISP_FLAGS 2>&5 1>&5;then 
   ac_cv_PATH_LVERSIONPATH=`cat $tmpfile|sed 's/\/$//'`
else
   ac_cv_PATH_LVERSIONPATH=failed
fi
)
rm test.lisp $tmpfile 2>/dev/null

AC_SUBST(LVERSIONPATH)
LVERSIONPATH=$ac_cv_PATH_LVERSIONPATH
])

AC_DEFUN([CONFIG_CG_CHECK],
[
AC_CHECKING(for Code-Generator)

AC_ARG_WITH(cg,
  AC_HELP_STRING([--with-cg=<dir>],[use code-generator at basedir <dir> (default:autodetect)]),
  CGPATH="$with_cg",
  ac_cgdir=`pwd`
  ac_cgdir=`dirname ${ac_cgdir}`/code-generator
  CGPATH="$CGPATH:$ac_cgdir:/usr/local/lisp/code-generator:/usr/local/diva/code-generator"
)
AC_PATH_FILE(LOADCG,load-cg.lisp,failed,$CGPATH)
if test "$LOADCG" != "failed"; then
  CG=`echo ${LOADCG}|sed 's,/[[^/]]*$,/,'`	
  CONFIG_LISP_CHECK(CG load,RUN_CG,[(load \"${LOADCG}\")],[(require :make \"${DEFSYSTEM}/defsystem.lisp\")(setf user::*cg-path* \"${CG}\")])
  if test "$RUN_CG" = "failed"; then
    CG=failed
  fi
fi
AC_SUBST(CG)
]
)

AC_DEFUN([CONFIG_MAXIMA_CHECK],
[
AC_CHECKING(for Maxima)
AC_SUBST(MAXIMA)
AC_ARG_WITH(maxima,
  AC_HELP_STRING([--with-maxima=<dir>],[use Maxima at basedir <dir> (default:autodetect)]),
  MAXIMAPATH="${with_maxima}/src",
  MAXIMAPATH="$MAXIMAPATH:`pwd`/../maxima/src:/usr/local/lisp/maxima/src:"
)
AC_PATH_FILE(MAXIMASYSTEM,maxima.system,failed,$MAXIMAPATH)
if test "$MAXIMASYSTEM" != "failed"; then
  MAXIMA=`echo ${MAXIMASYSTEM}|sed 's,/[[^/]]*/[[^/]]*$,/,'`	
dnl full load of maxima takes too long, we just ensure that the sysdef loads well
dnl  CONFIG_LISP_CHECK(Maxima load,RUN_MAXIMA,[(mk::oos :maxima 'load)],[(require :make \"${DEFSYSTEM}/defsystem.lisp\")(load \"${MAXIMASYSTEM}\")])
  CONFIG_LISP_CHECK(Maxima load,RUN_MAXIMA,[(load \"${MAXIMASYSTEM}\")],[(require :make \"${DEFSYSTEM}/defsystem.lisp\")])
  if test "$RUN_MAXIMA" = "failed"; then
    MAXIMA=failed
  else
    FEATURES="${FEATURES} :maxima"
  fi
fi
]
)

AC_DEFUN([CONFIG_LIBSBML_CHECK],
[
AC_CHECKING(for libSBML)
AC_SUBST(LIBSBML)
AC_ARG_WITH(libsbml,
  AC_HELP_STRING([--with-libsbml=<dir>],[use libSBML at basedir <dir> (default:autodetect)]),
  LIBSBMLPATH="${with_libsbml}:${with_libsbml}/libsbml:${with_libsbml}/bindings/lisp",
  LIBSBMLPATH="/usr/local/lib/lisp/libsbml:`pwd`/../libsbml/bindings/lisp:/usr/local/lisp/libsbml:"
)
AC_PATH_FILE(LIBSBMLASD,libsbml.asd,failed,$LIBSBMLPATH)
if test "$LIBSBMLASD" != "failed"; then
  LIBSBML="`echo \"${LIBSBMLASD}\"|sed 's,/[[^/]]*$,/,'`"	
  dnl eliminate relative paths
  owd="`pwd`"
  cd $LIBSBML
  LIBSBML="`pwd`/"
  cd "$owd"
  CONFIG_LISP_CHECK(Libsbml load,RUN_LIBSBML,[(asdf:operate 'asdf::load-op :libsbml)],[(load \"${LIBSBMLASD}\")])
  if test "$RUN_LIBSBML" = "failed"; then
    LIBSBML=failed
  else
    FEATURES="${FEATURES} :libsbml"
  fi
fi
]
)

dnl CONFIG_TEST_CHECK
AC_DEFUN([CONFIG_TESTSUITE_CHECK],
[
  AC_REQUIRE([CONFIG_WITH_LISP])
  AC_REQUIRE([CONFIG_DEFSYSTEM_CHECK])
AC_ARG_WITH(test-suite,
  AC_HELP_STRING([--with-test-suite=<dir>],[use test-suite at basedir <dir> (default:autodetect)]),
  [TESTSUITEPATH="$with_test-suite"],
  [TESTSUITEPATH="$TESTSUITEPATH:`pwd`/../test:`pwd`/../test-suite:/usr/local/lisp/test:/usr/local/lisp/test-suite:$TESTSUITEPATH"]
)
AC_PATH_FILE(LOADTESTSUITE,load-test.lisp,failed,$TESTSUITEPATH)
TESTSUITE=`echo ${LOADTESTSUITE}|sed 's,/[[^/]]*$,/,'`	
if test $LOADTESTSUITE != failed; then
  CONFIG_LISP_CHECK(test-suite load,RUN_TESTSUITE,
  (load \"${LOADTESTSUITE}\"),[(require :make \"${DEFSYSTEM}/defsystem.lisp\")(setf user::*test-path* \"${TESTSUITE}\")])
  if test "$RUN_TESTSUITE" = failed; then
    TESTSUITE=failed
  fi
else
  TESTSUITE=failed
fi
  if test "${TESTSUITE}" != "failed"; then
    AC_PROVIDE([CONFIG_TESTSUITE_CHECK])
    true
  fi
  AC_SUBST(TESTSUITE)
])

dnl CONFIG_FDL_CHECK
AC_DEFUN([CONFIG_FDL_CHECK],
[
AC_REQUIRE([CONFIG_DEFSYSTEM_CHECK])
AC_REQUIRE([CONFIG_TESTSUITE_CHECK])	
AC_CHECKING(for FDL)
AC_ARG_WITH(fdl,
  AC_HELP_STRING(--with-fdl=<dir>,use fdl at basedir <dir> (default:autodetect)),  FDLPATH="$with_fdl",
  FDLPATH="${FDLPATH}:`pwd`/../fdl:/usr/local/lisp/fdl:$FDLPATH"
)
AC_PATH_FILE(LOADFDL,load-fdl.lisp,failed,$FDLPATH)

if test $LOADFDL != failed; then
  FDL=`echo ${LOADFDL}|sed 's,/[[^/]]*$,/,'`	
  CONFIG_LISP_CHECK(FDL load,RUN_FDL,
  (load \"${LOADFDL}\"),
  [(require :make \"${DEFSYSTEM}/defsystem.lisp\")])
  if test "$RUN_FDL" = failed ; then
    FDL=failed
  fi
else
  FDL=failed
fi
  if test "${FDL}" != "failed"; then
    AC_PROVIDE([CONFIG_FDL_CHECK])
    true
  fi
  AC_SUBST(FDL)
]
)

dnl CONFIG_BINDER_CHECK
dnl find out, which kind of binder to use, set
dnl JAVA_BINDER and LISP_BINDER accordingly
dnl and eventually COS_ROOT_FILE
dnl defaults to :file-binder, can be set by
dnl --with-corba-ns=IOR_FILE
AC_DEFUN([CONFIG_BINDER_CHECK],
[
AC_CHECKING(for Corba-Binder)
AC_ARG_WITH(corba-ns,
  AC_HELP_STRING([--with-corba-ns=<file>],
    [use IOR-File to find a CosNaming-Server (default: don't use)]),  
  [COS_ROOT_FILE=$with_corba_ns],
  [COS_ROOT_FILE=""]
)
if test -n "${COS_ROOT_FILE}"; then
dnl here should be a check for the cosnaming
  JAVA_BINDER=CosBinder
else
  JAVA_BINDER=FileBinder
fi
AC_MSG_RESULT(JAVA_BINDER)
if test "$JAVA_BINDER" = "FileBinder" ; then
  LISP_BINDER=":file-binder"
else
  LISP_BINDER=":cos-binder"
fi
AC_SUBST(JAVA_BINDER)
AC_SUBST(LISP_BINDER)
AC_SUBST(COS_ROOT_FILE)
]
)

AC_DEFUN([CONFIG_APPLICATION],
[
  AC_MSG_CHECKING(for Application build)
  APPLICATION=no
  AC_ARG_ENABLE([application],
	[AC_HELP_STRING([--enable-application],[use (generate-application ...) instead of (generate-image  ...), (default: no)])],
	[APPLICATION=${enable_application} ; ],
	[APPLICATION="no"]
  )
  AC_MSG_RESULT($APPLICATION)
  AC_SUBST(APPLICATION)
  ]
)
