# Supplementary material for: Visual setup of logical models of signaling and regulatory networks with ProMoT
Source: BMC Bioinformatics. 2006 Nov 17;7:506. doi: 10.1186/1471-2105-7-506 (PMC1665465; doi:10.1186/1471-2105-7-506)
Supplement: Additional File 2 — ProMoT's source. The source code of ProMoT is attached. ProMoT binaries, source, and ProMoT binaries plus all additional libraries (e.g. java) can be downloaded from ProMoT's web page (see Availability and requirements section). [file 1471-2105-7-506-S2.bz2 › Promot/fdl/config/install-sh]

#!/bin/sh
# install - install a program, script, or datafile

scriptversion=2005-05-14.22

# This originates from X11R5 (mit/util/scripts/install.sh), which was
# later released in X11R6 (xc/config/util/install.sh) with the
# following copyright and license.
#
# Copyright (C) 1994 X Consortium
#
# Permission is hereby granted, free of charge, to any person obtaining a copy
# of this software and associated documentation files (the "Software"), to
# deal in the Software without restriction, including without limitation the
# rights to use, copy, modify, merge, publish, distribute, sublicense, and/or
# sell copies of the Software, and to permit persons to whom the Software is
# furnished to do so, subject to the following conditions:
#
# The above copyright notice and this permission notice shall be included in
# all copies or substantial portions of the Software.
#
# THE SOFTWARE IS PROVIDED "AS IS", WITHOUT WARRANTY OF ANY KIND, EXPRESS OR
# IMPLIED, INCLUDING BUT NOT LIMITED TO THE WARRANTIES OF MERCHANTABILITY,
# FITNESS FOR A PARTICULAR PURPOSE AND NONINFRINGEMENT.  IN NO EVENT SHALL THE
# X CONSORTIUM BE LIABLE FOR ANY CLAIM, DAMAGES OR OTHER LIABILITY, WHETHER IN
# AN ACTION OF CONTRACT, TORT OR OTHERWISE, ARISING FROM, OUT OF OR IN CONNEC-
# TION WITH THE SOFTWARE OR THE USE OR OTHER DEALINGS IN THE SOFTWARE.
#
# Except as contained in this notice, the name of the X Consortium shall not
# be used in advertising or otherwise to promote the sale, use or other deal-
# ings in this Software without prior written authorization from the X Consor-
# tium.
#
#
# FSF changes to this file are in the public domain.
#
# Calling this script install-sh is preferred over install.sh, to prevent
# `make' implicit rules from creating a file called install from it
# when there is no Makefile.
#
# This script is compatible with the BSD install script, but was written
# from scratch.  It can only install one file at a time, a restriction
# shared with many OS's install programs.

# set DOITPROG to echo to test this script

# Don't use :- since 4.3BSD and earlier shells don't like it.
doit="${DOITPROG-}"

# put in absolute paths if you don't have them in your path; or use env. vars.

mvprog="${MVPROG-mv}"
cpprog="${CPPROG-cp}"
chmodprog="${CHMODPROG-chmod}"
chownprog="${CHOWNPROG-chown}"
chgrpprog="${CHGRPPROG-chgrp}"
stripprog="${STRIPPROG-strip}"
rmprog="${RMPROG-rm}"
mkdirprog="${MKDIRPROG-mkdir}"

chmodcmd="$chmodprog 0755"
chowncmd=
chgrpcmd=
stripcmd=
rmcmd="$rmprog -f"
mvcmd="$mvprog"
src=
dst=
dir_arg=
dstarg=
no_target_directory=

usage="Usage: $0 [OPTION]... [-T] SRCFILE DSTFILE
   or: $0 [OPTION]... SRCFILES... DIRECTORY
   or: $0 [OPTION]... -t DIRECTORY SRCFILES...
   or: $0 [OPTION]... -d DIRECTORIES...

In the 1st form, copy SRCFILE to DSTFILE.
In the 2nd and 3rd, copy all SRCFILES to DIRECTORY.
In the 4th, create DIRECTORIES.

Options:
-c         (ignored)
-d         create directories instead of installing files.
-g GROUP   $chgrpprog installed files to GROUP.
-m MODE    $chmodprog installed files to MODE.
-o USER    $chownprog installed files to USER.
-s         $stripprog installed files.
-t DIRECTORY  install into DIRECTORY.
-T         report an error if DSTFILE is a directory.
--help     display this help and exit.
--version  display version info and exit.

Environment variables override the default commands:
  CHGRPPROG CHMODPROG CHOWNPROG CPPROG MKDIRPROG MVPROG RMPROG STRIPPROG
"

while test -n "$1"; do
  case $1 in
    -c) shift
        continue;;

    -d) dir_arg=true
        shift
        continue;;

    -g) chgrpcmd="$chgrpprog $2"
        shift
        shift
        continue;;

    --help) echo "$usage"; exit $?;;

    -m) chmodcmd="$chmodprog $2"
        shift
        shift
        continue;;

    -o) chowncmd="$chownprog $2"
        shift
        shift
        continue;;

    -s) stripcmd=$stripprog
        shift
        continue;;

    -t) dstarg=$2
	shift
	shift
	continue;;

    -T) no_target_directory=true
	shift
	continue;;

    --version) echo "$0 $scriptversion"; exit $?;;

    *)  # When -d is used, all remaining arguments are directories to create.
	# When -t is used, the destination is already specified.
	test -n "$dir_arg$dstarg" && break
        # Otherwise, the last argument is the destination.  Remove it from $@.
	for arg
	do
          if test -n "$dstarg"; then
	    # $@ is not empty: it contains at least $arg.
	    set fnord "$@" "$dstarg"
	    shift # fnord
	  fi
	  shift # arg
	  dstarg=$arg
	done
	break;;
  esac
done

if test -z "$1"; then
  if test -z "$dir_arg"; then
    echo "$0: no input file specified." >&2
    exit 1
  fi
  # It's OK to call `install-sh -d' without argument.
  # This can happen when creating conditional directories.
  exit 0
fi

for src
do
  # Protect names starting with `-'.
  case $src in
    -*) src=./$src ;;
  esac

  if test -n "$dir_arg"; then
    dst=$src
    src=

    if test -d "$dst"; then
      mkdircmd=:
      chmodcmd=
    else
      mkdircmd=$mkdirprog
    fi
  else
    # Waiting for this to be detected by the "$cpprog $src $dsttmp" command
    # might cause directories to be created, which would be especially bad
    # if $src (and thus $dsttmp) contains '*'.
    if test ! -f "$src" && test ! -d "$src"; then
      echo "$0: $src does not exist." >&2
      exit 1
    fi

    if test -z "$dstarg"; then
      echo "$0: no destination specified." >&2
      exit 1
    fi

    dst=$dstarg
    # Protect names starting with `-'.
    case $dst in
      -*) dst=./$dst ;;
    esac

    # If destination is a directory, append the input filename; won't work
    # if double slashes aren't ignored.
    if test -d "$dst"; then
      if test -n "$no_target_directory"; then
	echo "$0: $dstarg: Is a directory" >&2
	exit 1
      fi
      dst=$dst/`basename "$src"`
    fi
  fi

  # This sed command emulates the dirname command.
  dstdir=`echo "$dst" | sed -e 's,/*$,,;s,[^/]*$,,;s,/*$,,;s,^$,.,'`

  # Make sure that the destination directory exists.

  # Skip lots of stat calls in the usual case.
  if test ! -d "$dstdir"; then
    defaultIFS='
	 '
    IFS="${IFS-$defaultIFS}"

    oIFS=$IFS
    # Some sh's can't handle IFS=/ for some reason.
    IFS='%'
    set x `echo "$dstdir" | sed -e 's@/@%@g' -e 's@^%@/@'`
    shift
    IFS=$oIFS

    pathcomp=

    while test $# -ne 0 ; do
      pathcomp=$pathcomp$1
      shift
      if test ! -d "$pathcomp"; then
        $mkdirprog "$pathcomp"
	# mkdir can fail with a `File exist' error in case several
	# install-sh are creating the directory concurrently.  This
	# is OK.
	test -d "$pathcomp" || exit
      fi
      pathcomp=$pathcomp/
    done
  fi

  if test -n "$dir_arg"; then
    $doit $mkdircmd "$dst" \
      && { test -z "$chowncmd" || $doit $chowncmd "$dst"; } \
      && { test -z "$chgrpcmd" || $doit $chgrpcmd "$dst"; } \
      && { test -z "$stripcmd" || $doit $stripcmd "$dst"; } \
      && { test -z "$chmodcmd" || $doit $chmodcmd "$dst"; }

  else
    dstfile=`basename "$dst"`

    # Make a couple of temp file names in the proper directory.
    dsttmp=$dstdir/_inst.$$_
    rmtmp=$dstdir/_rm.$$_

    # Trap to clean up those temp files at exit.
    trap 'ret=$?; rm -f "$dsttmp" "$rmtmp" && exit $ret' 0
    trap '(exit $?); exit' 1 2 13 15

    # Copy the file name to the temp name.
    $doit $cpprog "$src" "$dsttmp" &&

    # and set any options; do chmod last to preserve setuid bits.
    #
    # If any of these fail, we abort the whole thing.  If we want to
    # ignore errors from any of these, just make sure not to ignore
    # errors from the above "$doit $cpprog $src $dsttmp" command.
    #
    { test -z "$chowncmd" || $doit $chowncmd "$dsttmp"; } \
      && { test -z "$chgrpcmd" || $doit $chgrpcmd "$dsttmp"; } \
      && { test -z "$stripcmd" || $doit $stripcmd "$dsttmp"; } \
      && { test -z "$chmodcmd" || $doit $chmodcmd "$dsttmp"; } &&

    # Now rename the file to the real destination.
    { $doit $mvcmd -f "$dsttmp" "$dstdir/$dstfile" 2>/dev/null \
      || {
	   # The rename failed, perhaps because mv can't rename something else
	   # to itself, or perhaps because mv is so ancient that it does not
	   # support -f.

	   # Now remove or move aside any old file at destination location.
	   # We try this two ways since rm can't unlink itself on some
	   # systems and the destination file might be busy for other
	   # reasons.  In this case, the final cleanup might fail but the new
	   # file should still install successfully.
	   {
	     if test -f "$dstdir/$dstfile"; then
	       $doit $rmcmd -f "$dstdir/$dstfile" 2>/dev/null \
	       || $doit $mvcmd -f "$dstdir/$dstfile" "$rmtmp" 2>/dev/null \
	       || {
		 echo "$0: cannot unlink or rename $dstdir/$dstfile" >&2
		 (exit 1); exit 1
	       }
	     else
	       :
	     fi
	   } &&

	   # Now rename the file to the real destination.
	   $doit $mvcmd "$dsttmp" "$dstdir/$dstfile"
	 }
    }
  fi || { (exit 1); exit 1; }
done

# The final little trick to "correctly" pass the exit status to the exit trap.
{
  (exit 0); exit 0
}

# Local variables:
# eval: (add-hook 'write-file-hooks 'time-stamp)
# time-stamp-start: "scriptversion="
# time-stamp-format: "%:y-%02m-%02d.%02H"
# time-stamp-end: "$"
# End:
