# Supplementary material for: Visual setup of logical models of signaling and regulatory networks with ProMoT
Source: BMC Bioinformatics. 2006 Nov 17;7:506. doi: 10.1186/1471-2105-7-506 (PMC1665465; doi:10.1186/1471-2105-7-506)
Supplement: Additional File 2 — ProMoT's source. The source code of ProMoT is attached. ProMoT binaries, source, and ProMoT binaries plus all additional libraries (e.g. java) can be downloaded from ProMoT's web page (see Availability and requirements section). [file 1471-2105-7-506-S2.bz2 › Promot/fdl/config/install.sh]

#!/bin/sh
#
# arch/arm/boot/install.sh
#
# This file is subject to the terms and conditions of the GNU General Public
# License.  See the file "COPYING" in the main directory of this archive
# for more details.
#
# Copyright (C) 1995 by Linus Torvalds
#
# Adapted from code in arch/i386/boot/Makefile by H. Peter Anvin
# Adapted from code in arch/i386/boot/install.sh by Russell King
#
# "make install" script for arm architecture
#
# Arguments:
#   $1 - kernel version
#   $2 - kernel image file
#   $3 - kernel map file
#   $4 - default install path (blank if root directory)
#

# User may have a custom install script

if [ -x /sbin/installkernel ]; then
  exec /sbin/installkernel "$@"
fi

if [ "$2" = "zImage" ]; then
# Compressed install
  echo "Installing compressed kernel"
  if [ -f $4/vmlinuz-$1 ]; then
    mv $4/vmlinuz-$1 $4/vmlinuz.old
  fi

  if [ -f $4/System.map-$1 ]; then
    mv $4/System.map-$1 $4/System.old
  fi

  cat $2 > $4/vmlinuz-$1
  cp $3 $4/System.map-$1
else
# Normal install
  echo "Installing normal kernel"
  if [ -f $4/vmlinux-$1 ]; then
    mv $4/vmlinux-$1 $4/vmlinux.old
  fi

  if [ -f $4/System.map ]; then
    mv $4/System.map $4/System.old
  fi

  cat $2 > $4/vmlinux-$1
  cp $3 $4/System.map
fi

if [ -x /sbin/loadmap ]; then
  /sbin/loadmap --rdev /dev/ima
else
  echo "You have to install it yourself"
fi
