# Supplementary material for: Visual setup of logical models of signaling and regulatory networks with ProMoT
Source: BMC Bioinformatics. 2006 Nov 17;7:506. doi: 10.1186/1471-2105-7-506 (PMC1665465; doi:10.1186/1471-2105-7-506)
Supplement: Additional File 2 — ProMoT's source. The source code of ProMoT is attached. ProMoT binaries, source, and ProMoT binaries plus all additional libraries (e.g. java) can be downloaded from ProMoT's web page (see Availability and requirements section). [file 1471-2105-7-506-S2.bz2 › Promot/fdl/config/general.m4]

dnl General detection for configure
dnl 
dnl Author(s): Martin Ginkel <mginkel@mpi-magdeburg.mpg.de>
dnl 
dnl Copyright 2001-2004 Max-Planck-Institute Magdeburg
dnl
dnl $Id: configure.ac $
dnl AC_COND_ERROR(variable,errval,message)
dnl generate error message if variable has errval

AC_DEFUN([AC_COND_ERROR],
[if test "[$]$1" = "$2"; then
  AC_MSG_ERROR([$3])
fi
])

dnl CONFIG_CHECK_MAKE(error)
AC_DEFUN([CONFIG_CHECK_MAKE],[
  AC_SUBST(MAKE)
  AC_PATH_PROGS(MAKE,[gmake make],failed,$PATH)
  ifelse($1,error,
    [AC_COND_ERROR(MAKE,failed,[No make found in $PATH])],
    [if test "$MAKE" = "failed" ; then 
       AC_MSG_WARN([No make found in $PATH]) ; 
     fi])
])

AC_DEFUN([CONFIG_DEVELOPMENT],[
  AC_SUBST(DEVELOPMENT)
  AC_ARG_ENABLE([development],
	AC_HELP_STRING([--enable-development],[activate development and incomplete code (default no)]),
	[DEVELOPMENT=${enable_development};],
	[DEVELOPMENT=no])
  if test "${DEVELOPMENT}" != "no"; then
     DEVELOPMENT=1
     FEATURES="$FEATURES :promot-development"
  else
     DEVELOPMENT=0
  fi
])
