# Supplementary material for: Visual setup of logical models of signaling and regulatory networks with ProMoT
Source: BMC Bioinformatics. 2006 Nov 17;7:506. doi: 10.1186/1471-2105-7-506 (PMC1665465; doi:10.1186/1471-2105-7-506)
Supplement: Additional File 2 — ProMoT's source. The source code of ProMoT is attached. ProMoT binaries, source, and ProMoT binaries plus all additional libraries (e.g. java) can be downloaded from ProMoT's web page (see Availability and requirements section). [file 1471-2105-7-506-S2.bz2 › Promot/fdl/config/java.m4]

dnl -*- mode: autoconf -*-
dnl Java detections for configure
dnl 
dnl Author(s): Martin Ginkel <mginkel@mpi-magdeburg.mpg.de>
dnl 
dnl Copyright 2001-2004 Max-Planck-Institute Magdeburg
dnl
dnl $Id: configure.ac $
dnl $Source: bla $


dnl CONFIG_JAVA_CHECK(error)
dnl check for java,
dnl sets JAVA JAVA_HOME JAR
dnl introduces CLASSPATH
AC_DEFUN([CONFIG_JAVA_CHECK],
[
  dnl Add your local javadir here
  JAVA_PATH="$PATH"
  for d in ${JAVA_HOME}/bin /usr/lib/java/bin /usr/lib/jdk*/bin /opt/IBMJava2-*/bin ;do
    if test -d ${d} ; then
        JAVA_PATH="${JAVA_PATH}:$d"
    fi
  done
  AC_ARG_WITH(java,
    AC_HELP_STRING([--with-java=<binary>],[Use java program <path> (default autodetect)]),
    JAVA="$with_java",
  true)
  JAVAPROG=java
  if test -n "$JAVA"; then
    JAVA_PATH="`dirname $JAVA`":$JAVA_PATH
    JAVAPROG="`basename $JAVA`"
  fi
  AC_PATH_PROGS(JAVA,$JAVAPROG,failed,${JAVA_PATH})
  if test "$JAVA" = "failed"; then
    AC_MSG_WARN("No Java Found in ${JAVA_PATH} GUI disabled")
    LOAD_GUI="no"
  else
    JAR=`dirname "$JAVA"`/jar
    JAVA_HOME=`dirname $JAVA`
    JAVA_HOME=`dirname $JAVA_HOME`
    CLASSPATH=${JAVA_HOME}/jre/lib/rt.jar
    if test -f ${JAVA_HOME}/jre/lib/rt.jar; then
      CLASSPATH=${JAVA_HOME}/jre/lib/rt.jar
    elif test -f  ${JAVA_HOME}/lib/rt.jar; then
      CLASSPATH=${JAVA_HOME}/lib/rt.jar
    fi
    JAVA="${JAVA_HOME}/jre/bin/java"
  fi
  AC_SUBST(JAVA_HOME)
  AC_SUBST(JAVA)
  AC_SUBST(JAR)
  AC_SUBST(CLASSPATH)
]
)

dnl CONFIG_JAVAC_CHECK
dnl checks for jikes and javac
AC_DEFUN([CONFIG_JAVAC_CHECK],[
  AC_ARG_WITH(javac,
    AC_HELP_STRING([--with-javac=<binary>],[Use this java compiler  program (jikes or javac)]),[
    JAVAC_PATH=`dirname "${with_javac}"`
    JAVAC_PROGS=`basename "${with_javac}"`],[
    JAVAC_PATH="${JAVA_PATH}:${PATH}"
    JAVAC_PROGS="javac jikes"
    ]
)
  AC_PATH_PROGS(JAVAC,${JAVAC_PROGS},failed,${JAVAC_PATH})
  AC_COND_ERROR(JAVAC,failed,No Javac Found in "${JAVAC_PATH})
  AC_SUBST(JAVAC)
])

dnl AC_JAR_CHECK(var,msg,with_arg,jarname,path,testcode)
dnl finds jar in path, adds it to CLASSPATH and checks with 
dnl defines var and USE_var
dnl testcode, if it works to compile and run
dnl uses JAVA JAVAC and CLASSPATH
AC_DEFUN([AC_JAR_CHECK],[
  ac_msg="$2"
  ac_with_arg="$3"
  ac_jarname=$4
  AC_ARG_WITH($3,
      AC_HELP_STRING([--with-$3=</path/to.jar>],
                     [Use $4 at </path/to.jar>]), 
        ac_path="${with_$3}:`dirname ${with_$3}`"
 	,
        ac_path="$5:$CLASSPATH"
   )

  ac_path="`echo \"$ac_path\"|sed 's/:/ /g'`"
  JARPATH=''
  for f in $ac_path; do
    case `basename $f` in
      *.jar)
        JARPATH="${JARPATH}:`dirname ${f}`"
      ;;
      *)
        JARPATH="${JARPATH}:${f}"
      ;;
    esac
  done
  AC_PATH_PROG($1,$ac_jarname,failed,$JARPATH)
  if  test "[$]$1" != failed ; then

    cat >Javatest.java<<EOF
$6
EOF
    CLASSPATH="[$]$1:$CLASSPATH"
    export CLASSPATH
    AC_CACHE_CHECK($2,ac_cv_$1,[
      if $JAVAC Javatest.java 1>&5 2>&5 && $JAVA -classpath .:$CLASSPATH Javatest 1>&5 2>&5 ; then
        true
        echo ok
	USE_$1=1
      else
        echo failed
        ac_cv_$1="failed"
        echo "configure:__oline__ Could not use " >&5	
        echo "failed program was: " >&5
        cat Javatest.java >&5
	USE_$1=0
      fi])
    $1="$ac_cv_$1"
    rm Javatest.java Javatest.class 2>/dev/null
  else
    USE_$1=0
  fi
  AC_SUBST($1)
  AC_DEFINE([USE_$1],1,[])
  AC_SUBST(USE_$1)
])

dnl CONFIG_JSTUBBER_CHECK
dnl sets JSTUBBER, CLASSPATH
AC_DEFUN([CONFIG_JSTUBBER_CHECK],[
  JSTUBBER_PATH="$PATH"
  for d in ${ILU_HOME}/bin/ ${JAVA_HOME}/bin; do
    if test -d ${d} ; then
      JSTUBBER_PATH=$d:$JSTUBBER_PATH
    fi
  done

  AC_PATH_PROGS(JSTUBBER,idlj java-stubber,no-jstubber,${JSTUBBER_PATH})
  if test "$JSTUBBER" = "no-jstubber"; then
    LOAD_GUI=no
    AC_MSG_WARN("No Java Orb Found in ${JSTUBBER_PATH}, Gui disabled")
  fi

  case $JSTUBBER in
    *idlj)
	 # Standard java
	 JORB=JAVA
	 JCMD=${JAVA}
	 JSTUBBERFLAGS=" -fall "
	 BOOTCLASSPATH=""
	 ;;
     *java-stubber)
	 #ILU
	 JORB=ILU
	 JCMD=${JAVA}
	 JSTUBBERFLAGS=" -dir ./ "
	 ILU_HOME=`dirname $JSTUBBER`/../
	 BOOTCLASSPATH="${ILU_HOME}/lib/CosNaming.jar:${ILU_HOME}/lib/ilu.jar:${CLASSPATH}"
	 ;;
  esac
      #Stubber & java test
  if test -d test || test -d classes || test -f Javatest.java || test -f test.idl ; then 
     AC_MSG_ERROR(One of the files/dirs test/ classes/ Javatest.java test.idl is in the way -- please move it away)
  fi

  mkdir classes
  cat >test.idl<<EOF
      module test{
	exception puff { string message;};
	interface foo{
	  long gurk(in long arg) raises (puff);
	};
      };
EOF
  echo "configure:__oline__:  checking stubber run" >&5
  AC_CACHE_CHECK(for compatible Java ORB,ac_cv_run_JSTUBBER,
    ac_cv_run_JSTUBBER=ok
    $JSTUBBER $JSTUBBERFLAGS test.idl 2>&5 && test -f test/foo.java || ac_cv_run_JSTUBBER=failed
    )
  if test "$ac_cv_run_JSTUBBER" = failed; then
    LOAD_GUI=no
    testfailed="Java Stubber Test"
    cat test.idl >& 5
  else
    cat >Javatest.java<<EOF
import test.*;
public class Javatest extends test.fooPOA{
  public Javatest(){
  }
  public int gurk(int arg) throws puff{
    return 0;
  }
}
EOF
  OCLASSPATH="$CLASSPATH"
  CLASSPATH=./classes:.:$BOOTCLASSPATH:$CLASSPATH
  export CLASSPATH
  echo "configure:__oline__: checking JAVAC ($JAVAC) run" >&5
  AC_CACHE_CHECK(for compilation with Java ORB,ac_cv_run_ORB,
    ac_cv_run_ORB=ok
    $JAVAC -d classes test/*.java && $JAVAC -d classes Javatest.java 2>&5 1>&5|| ac_cv_run_ORB=failed
    )
  if test "$ac_cv_run_ORB" = failed; then
    echo "configure:__oline__: trying -oldImplBase flags for stubber" >&5
    # For JDK-1.4 and newer
    JSTUBBERFLAGS=" -oldImplBase -fall "
    AC_CACHE_CHECK(for additional jstubber flags, ac_cv_JSTUBBERFLAGS,
      ac_cv_JSTUBBERFLAGS=" -oldImplBase -fall "
      $JSTUBBER $ac_cv_JSTUBBERFLAGS test.idl && $JAVAC -d classes test/*.java Javatest.java 2>&5 1>&5 || ac_cv_JSTUBBERFLAGS="failed")
    if test "$ac_cv_JSTUBBERFLAGS" = "failed"; then
      LOAD_GUI=no
      testfailed="Java Compiler Test"
      cat Javatest.java >&5
    else
      JSTUBBERFLAGS="$ac_cv_JSTUBBERFLAGS"
    fi
  fi
  CLASSPATH=$OCLASSPATH
  export CLASSPATH
  rm -rf classes test test.idl Javatest.java >/dev/null
  if test "$LOAD_GUI" = "no"; then
    AC_MSG_RESULT(failed)
    AC_MSG_WARN("$testfailed failed GUI not loaded")
  fi
  fi
])

AC_DEFUN([CONFIG_JGRAPH_CHECK],[
AC_JAR_CHECK(JGRAPH,jgraph,jgraph,jgraph.jar,/usr/local/java/jars,[
import  org.jgraph.graph.DefaultGraphCell;

public class Javatest extends DefaultGraphCell {
  public Javatest(){
  }
  public static void main(String args[[]]){
  } 
}
]
)
])

AC_DEFUN([CONFIG_PICCOLO_CHECK],[
AC_JAR_CHECK(PICCOLO,piccolo,piccolo,piccolo.jar,/usr/local/java/jars,[
import edu.umd.cs.piccolo.PCanvas;

public class Javatest extends PCanvas {
  public Javatest(){
  }
  public static void main(String args[[]]){
  } 
}
]
)]
)

AC_DEFUN([CONFIG_GINY_CHECK],[
AC_JAR_CHECK(GINY,giny,giny,giny.jar,/usr/local/java/jars,[
import giny.model.Node;
import giny.model.GraphPerspective;
import giny.model.RootGraph;

public class Javatest implements Node {
  public Javatest(){
  }
  public GraphPerspective getGraphPerspective(){ return null;}
  public RootGraph getRootGraph(){return null;}
  public int getRootGraphIndex(){return 0;}
  public boolean setGraphPerspective(GraphPerspective x){return false;}
  public String getIdentifier(){return null;};
  public boolean setIdentifier(String x){return false;}

  public static void main(String args[[]]){

  } 
}
]
)]
)

AC_DEFUN([CONFIG_COLT_CHECK],[
AC_JAR_CHECK(COLT,colt,colt,colt.jar,/usr/local/java/jars,[
import cern.colt.Partitioning;
public class Javatest extends Partitioning {
  public Javatest(){
  }
  public static void main(String args[[]]){
  } 
}
]
)]
)

AC_DEFUN([CONFIG_FREEHEP_CHECK],[
AC_JAR_CHECK(FREEHEPBASE,freehepbase,freehepbase,freehep-base.jar,/usr/local/java/jars,[
import org.freehep.util.export.ExportDialog;
public class Javatest extends ExportDialog {
  public Javatest(){}
  public static void main(String args[[]]){} 
}
])
AC_JAR_CHECK(FREEHEP2D,freehep2d,freehep2d,freehep-graphics2d.jar,/usr/local/java/jars,[
import org.freehep.graphics2d.SymbolShape;
public class Javatest extends SymbolShape {
  public Javatest(){}
  public static void main(String args[[]]){} 
}
])
AC_JAR_CHECK(FREEHEPIO,freehepio,freehepio,freehep-graphicsio.jar,/usr/local/java/jars,[
import org.freehep.graphicsio.VectorGraphicsIO;
public abstract class Javatest extends VectorGraphicsIO {
  public Javatest(){}
  public static void main(String args[[]]){} 
}
])
AC_JAR_CHECK(FREEHEPGIF,freehepgif,freehepgif,freehep-graphicsio-gif.jar,/usr/local/java/jars,[
import org.freehep.graphicsio.gif.GIFExportFileType;
public class Javatest extends GIFExportFileType {
  public Javatest(){}
  public static void main(String args[[]]){} 
}
])
AC_JAR_CHECK(FREEHEPPDF,freeheppdf,freeheppdf,freehep-graphicsio-pdf.jar,/usr/local/java/jars,[
import org.freehep.graphicsio.pdf.PDFExportFileType;
public class Javatest extends PDFExportFileType {
  public Javatest(){}
  public static void main(String args[[]]){} 
}
])
AC_JAR_CHECK(FREEHEPPS,freehepps,freehepps,freehep-graphicsio-ps.jar,/usr/local/java/jars,[
import org.freehep.graphicsio.ps.ColorMap;
public class Javatest extends ColorMap {
  public Javatest(){}
  public static void main(String args[[]]){} 
}
])
AC_JAR_CHECK(FREEHEPSVG,freehepsvg,freehepsvg,freehep-graphicsio-svg.jar,/usr/local/java/jars,[
import org.freehep.graphicsio.svg.SVGExportFileType;
public class Javatest extends SVGExportFileType {
  public Javatest(){}
  public static void main(String args[[]]){} 
}
])
])

AC_DEFUN([CONFIG_ITEXT_CHECK],[
AC_JAR_CHECK(ITEXT,itext,itext,iText.jar,/usr/local/java/jars,[
import com.lowagie.text.Cell;
public class Javatest extends Cell {
  public Javatest(){
  }
  public static void main(String args[[]]){
  } 
}
]
)]
)
