# Supplementary material for: Visual setup of logical models of signaling and regulatory networks with ProMoT
Source: BMC Bioinformatics. 2006 Nov 17;7:506. doi: 10.1186/1471-2105-7-506 (PMC1665465; doi:10.1186/1471-2105-7-506)
Supplement: Additional File 2 — ProMoT's source. The source code of ProMoT is attached. ProMoT binaries, source, and ProMoT binaries plus all additional libraries (e.g. java) can be downloaded from ProMoT's web page (see Availability and requirements section). [file 1471-2105-7-506-S2.bz2 › Promot/fdl/Makefile.in]

# Promot Main Makefile
# Copyright MPI Magdeburg 2002-2004
# $Id: Makefile.in 3384 2004-11-04 15:42:47Z ginkel $
# $Source: $

LISP=@LISP@ @LISP_FLAGS@
MAKE=@MAKE@
srcdir:=@srcdir@
ifeq ($(srcdir),.)
srcdir:=$(shell pwd)
endif
lbindir=$(srcdir)/bin/@LVERSIONPATH@
prefix=@prefix@
VERSION:=@VERSION@


lispfiles:=$(wildcard src/*.lisp test/*.lisp)

#lispfiles:=$(patsubst %.lisp,$(srcdir)/src/%.lisp,$(lispfiles))
faslfiles:=$(patsubst %.lisp,$(lbindir)/%.fasl,$(lispfiles))

all: lisp
clean:
	- rm $(lbindir)/*.fasl
	- rm fasl.made

fasl.made: $(lispfiles)
	echo "(handler-bind ((serious-condition \
#'(lambda (ex) (ignore-errors \
	(apply #'format (list t \
				(simple-condition-format-control ex) \
				(simple-condition-format-arguments ex)))) \
(@LISPEXIT@ 1)))) \
(load \"load-fdl\")\
)\
(@LISPEXIT@ 0)"|$(LISP) -q && touch fasl.made

lisp: confcheck fasl.made

confcheck: Makefile 
	make clean
	touch confcheck

install: all
