# Supplementary material for: Visual setup of logical models of signaling and regulatory networks with ProMoT
Source: BMC Bioinformatics. 2006 Nov 17;7:506. doi: 10.1186/1471-2105-7-506 (PMC1665465; doi:10.1186/1471-2105-7-506)
Supplement: Additional File 2 — ProMoT's source. The source code of ProMoT is attached. ProMoT binaries, source, and ProMoT binaries plus all additional libraries (e.g. java) can be downloaded from ProMoT's web page (see Availability and requirements section). [file 1471-2105-7-506-S2.bz2 › Promot/xml/bnf/xml-grammar.bnf]

/*

<DOCUMENTATION>

 <DESCRIPTION>

  <p>

  this is the BNF for XML

  it is derived from <a href='http://www.w3.org/TR/2000/REC-xml-20001006'>REC-xml-20001006</a>.

  it is the input bnf for <a href='file://xml/code/xparser/xml-parser.lisp'>xml-parser.lisp</a>.

  </p>

  <p>

  nb. the production numbers correspond to those present in the recommendation.

  this formulation differs from the literal text of the recommendation in numerous regards.

  none of these differences is believed to affect the conformance of the resulting parser.

  <ul>

  <li>the grammar is modified to accommodate namespaces.</li>

  <li>the grammar is <em>not</em> complete. numerous terms, for example 'NCName' are not

      defined. the parser treats these terms as categories, for which predicates are to be

      defined.</li>

  <li>names have been edited (wrt capitalization).

      for example, PI -> Pi as the former is a constant in lisp.</li>

  <li>some productions have been reordered, and some non-terminals and terminals have been

      reclassified to ease the parsing.

      in particular, by extending tokens and rewriting entity definition and notation

      rules, it was possible to eliminate the need to backup - eg the Element production -

      this could well be pushed further</li>

  <li>the productions are, for the most part, 'post-entity-expansion'. where references

      are includes, note that the parser has been tested where these are placeholders for

      expanded references.</li>

  <li>some repeated/optional components have been reconstructed as sequences. eg:

      Misc* ==>  MiscSequence and MiscSequence ::= Misc MiscSequence?.</li>

  <li>some of the character data productions do not distinguish content by

      name (eg. CharData) for both element and cdata character content. this because

      the lexical readers already terminate tokens where appropriate.</li>

  <li>the distinction between NCName, Qname, and NameCharData.</li>

  <li>S == whitespace is a lexical token in itself, which may appear multiply when crossing an

      entity border, thus the formulations S+ and S*.</li>

  </ul></p>

  </DESCRIPTION>

 <COPYRIGHT YEAR='2001' AUTHOR='james adam anderson' MARK='&copy'

            href='file://xml/sysdcl.lisp' />

 <COPYRIGHT YEAR='2000' AUTHOR='w3c' MARK='&copy'

            smtp='site-policy@w3.org'

            href='file://xml/W3C-copyrightsoft-19980720.html'>

  Copyright &copy; 2000 <a href='http://www.w3.org/'>World Wide Web Consortium</a>,

   (<a href='http://www.lcs.mit.edu/'>Massachusetts Institute of Technology</a>,

    <a href='http://www.inria.fr/'>Institut National de Recherche en Informatique et en Automatique</a>,

    <a href='http://www.keio.ac.jp/'>Keio University</a>).

   All Rights Reserved. http://www.w3.org/Consortium/Legal/

  </COPYRIGHT>

 </DOCUMENTATION>

*/


[[1]]  Document ::= Prolog Root MiscSequence?

       Root ::= Element

//     implemented as category predicates

//     [[2]]  Char ::=  #x9 | #xA | #xD | [#x20-#xD7FF] | [#xE000-#xFFFD] | [#x10000-#x10FFFF]

//     [[3]]  S ::= (#x20 | #x9 | #xD | #xA)+

//     [[4]]  NameChar ::=Letter | Digit | '.' | '-' | '_' | ':' | CombiningChar | Extender

//     [[5]]  Name ::= (Letter | '_' | ':') (NameChar)*

//     QNames data is implemented as categories in order to avoid ambiguous parses,

//     they exist as production in order to get an entry in the wfst.

//     Prefix ::= NCName

//     LocalPart ::= NCName

//     QName ::= ( Prefix ':') ? LocalPart

       QName ::= QNameCharData

[[6]]  Names ::= NCName (S Names)?

[[7]]  Nmtoken ::= NameCharData

[[8]]  Nmtokens ::= Nmtoken (S Nmtokens)?

[[9]]  EntityValue ::= ('"' EntityData? '"') | ('\'' EntityData? '\'')

       // as the entity references are expanded, the data only is left to parse.

       // EntityValue ::= ('"' EntityChildSequence? '"') | ('\'' EntityChildSequence? '\'')

       // EntityChildSequence ::= EntityChild EntityChildSequence?

       // EntityChild ::= EntityCharData | PEReference | Reference

[[10]] AttValue ::= ('"' AttChildSequence? '"' ) | ('\'' AttChildSequence? '\'')

       AttChildSequence ::= AttChild AttChildSequence?

       AttChild ::= AttCharData | Reference | ParsedReference

       DefaultAttValue ::= ('"' DefaultAttChildSequence? '"' ) | ('\'' DefaultAttChildSequence? '\'')

       DefaultAttChildSequence ::= DefaultAttChild DefaultAttChildSequence?

       DefaultAttChild ::= DefaultAttCharData | Reference | ParsedReference

[[11]] SystemLiteral ::= ('"' SystemCharData? '"') | ('\'' SystemCharData? '\'')

[[12]] PubidLiteral ::= ('"' PubidCharData? '"') | ('\'' PubidCharData? '\'')

//     [[13]] PubidChar ::= #x20 | #xD | #xA | [a-zA-Z0-9] | [-'()+,./:=?;!*#@$_%]

//     [[14]] CharData ::= [^<&]* - ([^<&]* ']]>' [^<&]*)

[[15]] Comment ::= '<!--' CommentCharData? '-->'

//     when data appears, then with a preceeding space. note that just space is ok.

[[16]] Pi ::= '<?' PiTarget (S PiCharData? )? '?>'

//     [[17]] PITarget ::= NCName - (('X' | 'x') ('M' | 'm') ('L' | 'l'))

[[18]] CDSect ::= CDStart CDataCharData? CDEnd

[[19]] CDStart ::= '<![CDATA['

//     [[20]] CData ::= (Char* - (Char* ']]>' Char*)

[[21]] CDEnd ::= ']]>'

[[22]] Prolog ::= XMLDecl? MiscSequence? DoctypeProlog?

       DoctypeProlog ::= DoctypeDecl MiscSequence?

[[23]] XMLDecl ::= '<?xml' VersionInfo EncodingDecl? SDDecl? S* '?>'

[[24]] VersionInfo ::= S+ version Eq ( ('"' VersionNumCharData '"') | ('\'' VersionNumCharData '\'') )

[[25]] Eq ::= S* '=' S*

//     [[26]] VersionNum ::= ([a-zA-Z0-9_.:] | '-')+

       MiscSequence ::= Misc MiscSequence?

[[27]] Misc ::= Comment | Pi | S+

[[28]] DoctypeDecl ::= '<!DOCTYPE' S+ QName (S ExternalID)? S* ('[' IntSubsetDecl* ']' S* )? '>'

       // IntSubsetDeclSequence ::= IntSubsetDecl+

       IntSubsetDecl ::= DeclSep | MarkupDecl

[[28a]] DeclSep ::= S+ | PEReference | ParsedExtSubset

[[29]] MarkupDecl ::= ElementDecl | AttlistDecl | EntityDecl | NotationDecl | Pi | Comment

[[30]] ExtSubset ::= TextDecl? ExtSubsetDecl*

       // ExtSubset ::= TextDecl? ExtSubsetDeclSequence?

       // ExtSubsetDeclSequence ::= ExtSubsetDecl ExtSubsetDeclSequence?

       // ExtSubsetDeclSequence ::= ExtSubsetDecl+

[[31]] ExtSubsetDecl ::= MarkupDecl | ConditionalSect | DeclSep

[[32]] SDDecl ::= S+ standalone Eq ( ('"' YesOrNo '"') | ('\'' YesOrNo '\'') )

       YesOrNo ::= yes | no

//     [[33]] ... [[38]] ?

[[39]] Element ::= STag ( '/>' | ( '>' Content* ETag ) )

       // this formulation overflows the stack for large content. for example, the xml rec

       // with reduction disabled generates an 800+ sequence for the character table.

       // Element ::= STag ( '/>' | ( '>' ContentSequence? ETag ) )

       // ContentSequence ::= Content ContentSequence?

       // the original formulation intriduced ambiguity which required unrestricted look-ahead

       // over the tag content

       // Element ::= EmptyElemTag | ( STag ContentSequence? ETag )

[[40]] STag ::= '<' QName AttributeSequence? S*

       AttributeSequence ::= Attribute AttributeSequence?

       // STag ::= '<' QName AttributeSequence? S* '>'

[[41]] Attribute ::= S+ QName Eq AttValue

[[42]] ETag ::= '</' QName S* '>'

//     in content, try to parse CharData first so that tag parsers are active

//     only once the tag start has been recognized. 

[[43]] Content ::= CharData | Element | Comment | Pi | CDSect | Reference | ParsedReference

       // Content ::= CharData | Element | Reference | CDSect | Pi | Comment

       // Element does not now require this

//     [[44]] EmptyElemTag ::= '<' QName AttributeSequence? S* '/>'

[[45]] ElementDecl ::= '<!ELEMENT' S+ QName S+ ContentSpec S* '>'

       //   the content spec is expressed without whitespace since it is stripped there

[[46]] ContentSpec ::= EMPTY | ANY | Mixed | Children

       // rewritten to eliminate otherwise unbounded look-ahead

[[47]] Children ::= ChoiceOrSeq Cardinality?

[[48]] Cp ::= ( QName | ChoiceOrSeq ) Cardinality?

       ChoiceOrSeq ::= '(' S* Cp ( Choice | Seq )? S* ')'

[[49]] Choice ::= ( S* '|' S* Cp )+

[[50]] Seq    ::= ( S* ',' S* Cp )+

       // Children ::= (Choice | Seq) Cardinality?

       // Cp ::= ( QName | Choice | Seq) Cardinality?

       // Choice ::= '(' S* Cp ( S* '|' S* Cp )+ S* ')'

       // Seq    ::= '(' S* Cp ( S* ',' S* Cp )* S* ')'

[[51]] Mixed ::= ( '(' S* PCDATA ( S* '|' S* QName )* S* ')' MixedCardinality )

               | ( '(' S* PCDATA S* ')' )

       Cardinality ::= '?' | '+' | '*'

       MixedCardinality ::= '*'

[[52]] AttlistDecl ::= '<!ATTLIST' S+ QName AttDefSequence? S* '>'

       AttDefSequence ::= AttDef AttDefSequence?

[[53]] AttDef ::= S+ QName S+ AttType S+ DefaultDecl

[[54]] AttType ::= StringType | TokenizedType | EnumeratedType

[[55]] StringType ::= CDATA

[[56]] TokenizedType ::= ID | IDREF | IDREFS | ENTITY | ENTITIES | NMTOKEN | NMTOKENS

[[57]] EnumeratedType ::= NotationType | Enumeration

[[58]] NotationType ::= NOTATION S+ '(' S* NotationTypeSequence S* ')' 

       NotationTypeSequence ::= NCName (S*  '|' S* NotationTypeSequence )?

//     the spec says Nmtoken, but the conformance tests say character sequence

//     Enumeration ::= '(' Nmtoken ( '|' Nmtoken)* ')'

[[59]] Enumeration ::= '(' EnumerationSequence S* ')'

       EnumerationSequence ::= S* Nmtoken ( S* '|' EnumerationSequence )?

[[60]] DefaultDecl ::= REQUIRED | IMPLIED | (( FIXED S)? DefaultAttValue)

[[61]] ConditionalSect ::= IncludeSect | IgnoreSect | NamedConditionalSect

       // ConditionalSect ::= IncludeSect | IgnoreSect

[[62]] IncludeSect ::= '<![' S* INCLUDE S* '[' ExtSubsetDecl* ']]>'

       // IncludeSect ::= '<![' S* INCLUDE S* '[' ExtSubsetDecl* ']]>'

[[63]] IgnoreSect ::= '<![' S* IGNORE S* '[' IgnoreSectContents? ']]>'

[[64]] IgnoreSectContents ::= Ignore IgnoreSectContents?

[[65]] Ignore ::= IgnoreCData |  ('<![' IgnoreSectContents? ']]>' )

       NamedConditionalSect ::= '<![' S* PEReference S* '[' ExtSubsetDecl* ']]>'

//     NamedConditionalSect ::= '<![' S* PEReference S* '[' ExtSubsetDecl* ']]>'

[[66]] CharRef ::= ('&#' Number ';') | ( '&#x' HexNumber ';' )

[[67]] Reference ::= EntityRef | CharRef

[[68]] EntityRef ::= '&' NCName ';'

[[69]] PEReference ::= '%' NCName ';'

[[70]] EntityDecl ::= '<!ENTITY' S+ ( GEDecl | PEDecl )

//     EntityDecl ::= GEDecl | PEDecl

[[71]] GEDecl ::= NCName S+ EntityDef S* '>'

//     GEDecl ::= '<!ENTITY' S+ NCName S+ EntityDef S* '>'

[[72]] PEDecl ::= '%' S+ NCName S+ PEDef S* '>'

       // PEDecl ::= '<!ENTITY' S+ '%' S+ NCName S+ PEDef S* '>'

[[73]] EntityDef ::= EntityValue | (ExternalID NDataDecl?)

[[74]] PEDef ::= EntityValue | ExternalID

[[75]] ExternalID ::= ( SYSTEM S+ SystemLiteral )

                    | ( PUBLIC S+ PubidLiteral S+ SystemLiteral )

[[76]] NDataDecl ::=  S+ NDATA S+ NCName

[[77]] TextDecl ::= '<?xml' VersionInfo? EncodingDecl S* '?>'

[[78]] ExtParsedEnt ::= TextDecl? Content*

//     [[79]]  eliminated ExtPE ::= TextDecl? ExtSubsetDecl*

[[80]] EncodingDecl ::=  S+ encoding Eq ( ('"' EncNameCharData '"') | ( '\'' EncNameCharData '\'' ) )

//     [[81]] EncName ::= [A-Za-z] ([A-Za-z0-9._] | '-')*

[[82]] NotationDecl ::= '<!NOTATION'  S+ NCName S+ PublicID S* '>'

//     NotationDecl ::= '<!NOTATION'  S+ NCName S+ (ExternalID |  PublicID) S* '>'

[[83]] PublicID  ::= ( SYSTEM S+ SystemLiteral )

                   | ( PUBLIC S+ PubidLiteral (S+ SystemLiteral)? )

//     PublicID ::= PUBLIC S+ PubidLiteral
