# Supplementary material for: Visual setup of logical models of signaling and regulatory networks with ProMoT
Source: BMC Bioinformatics. 2006 Nov 17;7:506. doi: 10.1186/1471-2105-7-506 (PMC1665465; doi:10.1186/1471-2105-7-506)
Supplement: Additional File 2 — ProMoT's source. The source code of ProMoT is attached. ProMoT binaries, source, and ProMoT binaries plus all additional libraries (e.g. java) can be downloaded from ProMoT's web page (see Availability and requirements section). [file 1471-2105-7-506-S2.bz2 › Promot/xml/bnf/xpath-grammar.bnf]

/*

<DOCUMENTATION>

 <DESCRIPTION>

  <p>

  this is the BNF for XML-PATH expressions.

  it is derived from the <a href='http://www.w3.org/TR/1999/REC-xpath-19991116'>REC-xpath-19991116</a>.

  it is the input bnf for <a href='file://xml/code/xpath/xpath-parser.lisp'>xml-parser.lisp</a>.

  </p>

  <p>

  nb. the numbers are as noted for the productions in that document.

  this formulation differs from the literal text of the recommendation in numerous regards.

  none of these differences is believed to affect the conformance of the resulting parser.

  expressions were reformulated because

  <ul>

  <li>the reader is inflexible with regard to delimiters</li>

  <li>the parser requires that grouping be explicit.</li>

  <li>the nonterminals from the xml recommendation are present.</li>

  <li>[35] specified a constraint which is just as well covered by the disambiguation

      rules for lexical structure (3.7)</li>

  <li>the atn is more effective if recursions are the last things to try and if

      alternatives are the first.</li>

  <li>tokens which need to be marked as part of phrase rules (as opposed to

      categories) are given their own production. this applies to expression operators

      and to abbreviations which must be distinguished. this includes necesarily

      '@', '.', and '..'. the marking was also done for '/' and '//' as it is necessary

      with in the PathExpr substructure.

      step separators, as they are already in their own productions.</li>

  <li>the original formulation put unary expressions ten layers down in the parse tree.</li>

  </ul></p>

  </DESCRIPTION>

 <COPYRIGHT YEAR='2001' AUTHOR='james adam anderson' MARK='&copy'

            href='file://xml/sysdcl.lisp' />

 <COPYRIGHT YEAR='1999' AUTHOR='w3c' MARK='&copy'

            smtp='site-policy@w3.org'

            href='file://xml/W3C-copyrightsoft-19980720.html'>

  Copyright &copy; 1999 <a href='http://www.w3.org/'>World Wide Web Consortium</a>,

   (<a href='http://www.lcs.mit.edu/'>Massachusetts Institute of Technology</a>,

    <a href='http://www.inria.fr/'>Institut National de Recherche en Informatique et en Automatique</a>,

    <a href='http://www.keio.ac.jp/'>Keio University</a>).

   All Rights Reserved. http://www.w3.org/Consortium/Legal/

  </COPYRIGHT>

 </DOCUMENTATION>

*/   


[[1]] LocationPath ::= RelativeLocationPath | AbsoluteLocationPath


[[2]] AbsoluteLocationPath ::= (SingleSlash RelativeLocationPath? )

   //                        | (Anchor SingleSlash RelativeLocationPath? )

                             | AbbreviatedAbsoluteLocationPath


//[[3]] RelativeLocationPath ::= ( Step SingleSlash RelativeLocationPath )

//                             | Step

//                             | AbbreviatedRelativeLocationPath


[[3]] RelativeLocationPath ::= Step ( ( SingleSlash | DoubleSlash ) RelativeLocationPath )?


[[4]] Step ::= ( AxisSpecifier NodeTest Predicate*)

             | ( NodeTest Predicate*)

             | AbbreviatedStep


[[5]] AxisSpecifier ::= (AxisName '::')  // no need to mark the '::'

                      | AbbreviatedAxisSpecifier 


// [[5.1]] from WD-xslt1.1-20001212

// Anchor ::= IdAnchor | KeyAnchor

// IdAnchor ::= 'id' '(' Literal ')'

// KeyAnchor ::= 'key' '(' Literal ',' Literal ')'


[[6]] AxisName ::= 'ancestor' | 'ancestor-or-self' | 'attribute' | 'child' | 'descendant'

                 | 'descendant-or-self' | 'following' | 'following-sibling' | 'namespace'

                 | 'parent' | 'preceding' | 'preceding-sibling' | 'self'


[[7]] NodeTest ::=  NameTest | TypeTest | PiTest

      TypeTest ::= NodeType '(' ')'

      PiTest ::= 'processing-instruction' '(' Literal ')'


[[8]] Predicate ::= '[' PredicateExpr ']'


[[9]] PredicateExpr ::= Expr


[[10]] AbbreviatedAbsoluteLocationPath ::= DoubleSlash RelativeLocationPath


// [[11]] AbbreviatedRelativeLocationPath ::= Step DoubleSlash RelativeLocationPath


[[12]] AbbreviatedStep ::= SingleDot | DoubleDot


[[13]] AbbreviatedAxisSpecifier ::= '@' 

// was   '@'? is more clearly expressed in the alternatives to step


[[14]] Expr ::= OrExpr

// a test Expr ::= QName | PrimaryExpr | OrExpr

   


[[15]] PrimaryExpr ::= Literal | Number | VariableReference | FunctionCall

                     | ( '(' Expr ')' )

// [[15.1]]

//                   | QName

                

[[16]] FunctionCall ::= FunctionName '(' ( Argument ( ',' Argument )* )? ')'

[[17]] Argument ::= Expr

//   FunctionCall ::= FunctionName '(' ArgumentSequence? ')'

//   ArgumentSequence ::= Argument (',' ArgumentSequence )?

   


[[18]] UnionExpr ::= PathExpr | (PathExpr unionOp UnionExpr)


[[19]] PathExpr ::= ( FilterExpr ( ( SingleSlash | DoubleSlash ) RelativeLocationPath )? ) 

                  | LocationPath  // as last in order to prefer simpler forms


[[20]] FilterExpr ::= PrimaryExpr | ( Predicate FilterExpr ) 


[[21]] OrExpr ::= AndExpr ( orOp OrExpr )?


[[22]] AndExpr ::= EqualityExpr ( andOp AndExpr )?


[[23]] EqualityExpr ::= RelationalExpr ( EqualityOp EqualityExpr )?

       EqualityOp ::= eqOp | neqOp


[[24]] RelationalExpr ::= AdditiveExpr ( RelationalOp RelationalExpr )?

       RelationalOp ::= ltOp | gtOp | leOp | geOp


[[25]] AdditiveExpr ::= MultiplicativeExpr ( AdditiveOp AdditiveExpr )?

       AdditiveOp ::= plusOp | minusOp


[[26]] MultiplicativeExpr ::= UnaryExpr ( MultiplicativeOp MultiplicativeExpr )?

       MultiplicativeOp ::= timesOp | divOp | modOp


[[27]] UnaryExpr ::= UnionExpr | AdditiveInverse

       AdditiveInverse ::= '-' UnaryExpr  // no need to mark the '-'


//[[28]]   

// ExprToken ::= '(' | ')' | '[' | ']' | '.' | '..' | '@' | ',' | '::'

//             | NameTest | NodeType | Operator | FunctionName | AxisName

//             | Literal | Number | VariableReference

//[[29]]   

//   Literal ::=   

//   ( DoubleQuote NotDoubleQuote* DoubleQuote )  | ( SingleQuote NotSingleQuote* SingleQuote )

//   SingleQuote ::= #x27

//   DoubleQuote ::= #x22

//   NotSingleQuote ::= [^#x27]

//   NotDoubleQuote ::= [^#x22]

//[[30]]   

//   Number ::=   

//   ( Digits ('.' Digits?)? ) | ( '.' Digits )

//   Digits ::= Digit+

//   Digit ::= [0-9]

//[[31]]   

//   Digits ::= Digit+

//   Digit ::= [0-9]

//[[32]]  

// Operator ::=   

// OperatorName | MultiplyOperator |

// '/' | '//' | '|' | '+' | '-' | '=' | '!=' | '<' | '<=' | '>' | '>='

//[[33]]  

// OperatorName ::=   

// 'and' | 'or' | 'mod' | 'div'

//[[34]]  

// MultiplyOperator ::=   

// '*'


   SingleDot ::= '.'

   DoubleDot ::= '..'

   SingleSlash ::= '/'

   DoubleSlash ::= '//'

   unionOp ::= '|'

   plusOp ::= '+'

   minusOp ::= '-'

   eqOp ::= '='

   neqOp ::= '!='

   ltOp ::= '<'

   gtOp ::= '>'

   leOp ::= '<='

   geOp ::= '>='

   andOp ::= 'and'

   orOp ::= 'or'

   modOp ::= 'mod'

   divOp ::= 'div'

   timesOp ::= '*'

   notOp ::= 'not'


  

// the literal bnf was 'QName - NodeType', which is not accepted by this parser

// it is sufficient to neglect it while constructing the parse tree and to

// enforce it as a semantic rule when generating the path processor

[[35]] FunctionName ::= QName


[[36]] VariableReference ::= '$' QName


// NameTest ::= '*' | ( NCName ':' '*' ) | QName

[[37]] NameTest ::= PrefixTest? ( WildName | LocalPart )

       PrefixTest ::= ( WildName | NCName ) ':'

       WildName ::= '*'


[[38]] NodeType ::= 'comment' | 'text' | 'processing-instruction' | 'node'


// [[39]]   

// this non-terminal is implied in the spec, but doesn't appear in the grammar.

// the lexical reader strips whitespace anyway, since it's based on the cl reader

//  ExprWhitespace ::=   

//   S


// additionals

   QName ::= Prefix? LocalPart


   Prefix ::= NCName ':'

   LocalPart ::= NCName


//

//

// NCName ::= NC*

//

// the 'name character' categorization is implicit in the lexical reader

// NC ::= [a-z] | [A-Z] | '.' | '-' | '_'

//

// S ::= #x09 | #x0a | #x0d | #x20


// EOF
