# Supplementary material for: Visual setup of logical models of signaling and regulatory networks with ProMoT
Source: BMC Bioinformatics. 2006 Nov 17;7:506. doi: 10.1186/1471-2105-7-506 (PMC1665465; doi:10.1186/1471-2105-7-506)
Supplement: Additional File 2 — ProMoT's source. The source code of ProMoT is attached. ProMoT binaries, source, and ProMoT binaries plus all additional libraries (e.g. java) can be downloaded from ProMoT's web page (see Availability and requirements section). [file 1471-2105-7-506-S2.bz2 › Promot/xml/bnf/xql-grammar-WD-20010215.bnf]

//

// this is adapted from the bnf from the WD as of 20010215.

// 20010530 nb. the parser is generated with Query as the default start symbol.

// 20010530 XQueryUnit itself would appear to have documentary value only.

// 20010530 a parse should be targeted at FunctionLIbrary or Query explicitly.

// 20010607 superceded by WD-xquery-20010607

//

//  ------------------------------------------------------------------


XQueryUnit          ::= FunctionLibrary | Query

FunctionLibrary     ::= ContextDecl*  FunctionDefn+


Query               ::= ContextDecl*  FunctionDefn*  Expr


// ContextDecl         ::= 'NAMESPACE' Identifier '=' Literal

//                     | 'NAMESPACE' 'DEFAULT' '=' Literal


ContextDecl         ::= 'NAMESPACE' ( Identifier | 'DEFAULT' ) '=' Literal


FunctionDefn        ::= 

  'FUNCTION' QName '(' ParameterList? ')' 'RETURNS' Datatype '{' Expr '}'


ParameterList       ::= Parameter ( ',' Parameter )*


Parameter           ::= Datatype Variable


Datatype            ::= SimpleDatatype

                      | ( ListOp '(' SimpleDatatype ')' )

ListOp              ::= 'LIST'


SimpleDatatype      ::= QName | ( AtOp QName )  | 'ELEMENT' 

AtOp                  ::= '@' 


// PathExpr had to be promoted

Expr                ::= ExprSortby | ExprUnary | ExprBinary

                      | Variable | Literal | ExprDot | ExprFuncall | ElementConstructor

                      | ExprGroup | ExprListConstructor | PathExpr | ExprPredicate

                      | FlwrExpr | ExprIf | ExprQuantify | ExprCast | ExprInstanceOf


ExprSortby          ::= ExprWoSortby 'SORTBY' '(' SortSpecList ')' 

ExprWoSortby        ::= ExprUnary | ExprBinary

                      | Variable | Literal | ExprDot | ExprFuncall | ElementConstructor

                      | ExprGroup | ExprListConstructor | PathExpr | ExprPredicate 

                      | FlwrExpr | ExprIf | ExprQuantify | ExprCast | ExprInstanceOf

ExprUnary           ::= UnaryOp Expr

ExprBinary          ::= ExprWoBinary BinaryOp Expr

ExprWoBinary        ::= ExprSortby | ExprUnary 

                      | Variable | Literal | ExprDot | ExprFuncall | ElementConstructor

                      | ExprGroup | ExprListConstructor | PathExpr | ExprPredicate 

                      | FlwrExpr | ExprIf | ExprQuantify | ExprCast | ExprInstanceOf

ExprDot             ::= '.'                          

ExprFuncall         ::= FunctionName '(' ExprList? ')' 

ExprGroup           ::= '(' Expr ')'

ExprListConstructor ::= '[' ExprList? ']'

ExprPredicate       ::= ExprWoPredicate Predicate

ExprWoPredicate     ::= ExprSortby | ExprUnary | ExprBinary

                      | Variable | Literal | ExprDot | ExprFuncall | ElementConstructor

                      | ExprGroup | ExprListConstructor | PathExpr 

                      | FlwrExpr | ExprIf | ExprQuantify | ExprCast

                      | ExprInstanceOf

ExprIf              ::= 'IF' Expr 'THEN' ExprIfThen 'ELSE' ExprIfElse

ExprIfThen          ::= Expr

ExprIfElse          ::= Expr

ExprQuantify        ::= ( SomeOp | EveryOp) Variable 'IN' Expr 'SATISFIES' ExprTest

SomeOp              ::= 'SOME'

EveryOp             ::= 'EVERY'

ExprTest            ::= Expr

ExprCast            ::= ( CastOp | TreatOp) 'AS' Datatype '(' Expr ')'

CastOp              ::= 'CAST'

TreatOp             ::= 'TREAT'

ExprInstanceOf      ::= ExprWoInstanceOf 'INSTANCEOF' Datatype

ExprWoInstanceOf    ::= ExprSortby | ExprUnary | ExprBinary

                      | Variable | Literal | ExprDot | ExprFuncall | ElementConstructor

                      | ExprGroup | ExprListConstructor | PathExpr | ExprPredicate 

                      | FlwrExpr | ExprIf | ExprQuantify | ExprCast


ElementConstructor  ::= ( '<' StartTag ) ( '/>' | ( '>' ExprContentList? EndTag ) )

StartTag            ::= TagName AttributeList? 

TagName             ::= QName | Variable

AttributeName       ::= QName | Variable

EndTag              ::= '</' TagName '>'

AttributeList       ::= Attribute+

Attribute           ::= AttributeName '=' ExprValue

// must exclude comparitors from attribute values ( '>' ) and from content ( '<' )

// other forms must appear in a group expression

ExprValue           ::= ExprUnary

                      | Variable | Literal | ExprDot | ExprFuncall

                      | ExprGroup | ExprListConstructor | PathExpr | ExprPredicate

                      | FlwrExpr | ExprIf | ExprQuantify | ExprCast | ExprInstanceOf

ExprContent         ::= ExprSortby | ExprUnary

                      | Variable | Literal | ExprDot | ExprFuncall | ElementConstructor

                      | ExprGroup | ExprListConstructor | PathExpr | ExprPredicate

                      | FlwrExpr | ExprIf | ExprQuantify | ExprCast | ExprInstanceOf

ExprContentList     ::= ExprContent ( ',' ExprContent )*


Predicate           ::= '[' ( ( 'RANGE' ExprPredicateLower 'TO' ExprPredicateUpper ) | Expr ) ']'

ExprPredicateLower  ::= Expr

ExprPredicateUpper  ::= Expr

ExprList            ::= Expr ( ',' Expr )*


SortSpecList        ::= SortSpec (',' SortSpec)*

SortSpec            ::= PathExpr SortOrder?

SortOrder           ::= 'ASCENDING' | 'DESCENDING'


FlwrExpr            ::= FlwrExprForLet+  WhereClause? ReturnClause

FlwrExprForLet      ::= ForClause | LetClause

ForClause           ::= 'FOR' FlwrForBinding ( ',' FlwrForBinding )*

FlwrForBinding      ::= Variable 'IN' Expr 

LetClause           ::= 'LET' FlwrLetBinding ( ',' FlwrLetBinding )*

FlwrLetBinding      ::= Variable ':=' Expr

WhereClause         ::= 'WHERE' Expr

ReturnClause        ::= 'RETURN' Expr


PathExpr            ::= ContextRelativePath | AppliedPath | Path

ContextRelativePath ::= ( SingleSlash | DoubleSlash ) Path

AppliedPath         ::= ExprWoPath ( SingleSlash | DoubleSlash ) Path

ExprWoPath          ::= ExprSortby | ExprUnary | ExprBinary

                      | Variable | Literal | ExprDot | ExprFuncall | ElementConstructor

                      | ExprGroup | ExprListConstructor | ExprPredicate 

                      | FlwrExpr | ExprIf | ExprQuantify | ExprCast | ExprInstanceOf

SingleSlash         ::= '/'

DoubleSlash         ::= '//'

Path                ::= Step RelatedStep*

RelatedStep         ::= ( SingleSlash | DoubleSlash ) Step

Step                ::= NodeGenerator Predicate*

NodeGenerator       ::= NameTest

                      |  ( NodeType '(' ')' )

                      |  ( AtOp NameTest ( '->' NameTarget )? )

                      |  DotDot

DotDot              ::= '..'

NameTarget          ::= NameTestPrefix? NameTestLocalName

NameTest            ::= NameTestPrefix? NameTestLocalName

NameTestPrefix      ::= ( WildName | NamePrefix ) ':'

NameTestLocalName   ::= ( WildName | LocalName )

WildName            ::= '*'

NodeType            ::= 'NODE'

                      | 'TEXT'

                      | 'COMMENT'

                      | 'PROCESSING-INSTRUCTION'

FunctionName        ::= QName


QName               ::= QNamePrefix? LocalName

QNamePrefix         ::= NamePrefix ':'

NamePrefix          ::= Identifier

LocalName           ::= Identifier


BinaryOp            ::= LogicalOp | CompareOp | ArithOp

LogicalOp           ::= 'AND' | 'OR' | 'UNION' | 'INTERSECT'

                     |  'EXCEPT' | 'BEFORE' | 'AFTER' | '|'

CompareOp           ::= '=' | '<' | '<=' | '>' | '>=' | '!='

ArithOp             ::= '+' | '-' | '*' | 'DIV' | 'MOD'

UnaryOp             ::= 'NOT' | '+' | '-'


//  

//  The terminal symbols of this grammar are as follows:

//  

//  Variable       Example: $x

//  

//  Literal        Examples: "x", 5, 5.72E-3, TRUE

//  

//  Identifier     Examples: x, 'FOR'

//  

//  ------------------------------------------------------------------

//  

//  The operator precedence of this grammar is as follows:

//  

//  1. Path operators: /, // , ->, predicates

//  

//  2. Unary +, -

//  

//  3. *, DIV, MOD

//  

//  4. Binary +, -

//  

//  5. =, <, <=, >, >=, !=, INSTANCEOF

//  

//  6. FLWR, IF..THEN..ELSE, Quantifiers

//  

//  7. BEFORE, AFTER

//  

//  8. NOT

//  

//  9. INTERSECT, AND

//  

//  10. UNION, |, EXCEPT, OR

//  

//  11. SORTBY

// 

//  ------------------------------------------------------------------

//  ------------------------------------------------------------------
