# Supplementary material for: Visual setup of logical models of signaling and regulatory networks with ProMoT
Source: BMC Bioinformatics. 2006 Nov 17;7:506. doi: 10.1186/1471-2105-7-506 (PMC1665465; doi:10.1186/1471-2105-7-506)
Supplement: Additional File 2 — ProMoT's source. The source code of ProMoT is attached. ProMoT binaries, source, and ProMoT binaries plus all additional libraries (e.g. java) can be downloaded from ProMoT's web page (see Availability and requirements section). [file 1471-2105-7-506-S2.bz2 › Promot/xml/bnf/xql-grammar.bnf]

//

// this is adapted from the bnf from the WD as of 20010607.

//

//  ------------------------------------------------------------------

/*

<DOCUMENTATION>

 <DESCRIPTION>

  <p>

  this is the BNF for XML-QUERY.

  it is derived from <a href='http://www.w3.org/TR/2001/WD-xquery-20010607'>WD-xquery-20010607</a>.

  it is the input bnf for <a href='file://xml/code/xquery/xql-parser.lisp'>xql-parser.lisp</a>.

  </p>

  <p>

  nb. the production numbers correspond to those present in the recommendation.

  this formulation differs from the literal text of the recommendation in numerous regards.

  none of these differences is believed to affect the conformance of the resulting parser.

  <ul>

  <li>some phrases have been reformulated in order to permit the parser to

      disambiguate constituent terms.</li>

  </ul></p>

  </DESCRIPTION>

 <COPYRIGHT YEAR='2001' AUTHOR='james adam anderson' MARK='&copy'

            href='file://xml/sysdcl.lisp' />

 <COPYRIGHT YEAR='2001' AUTHOR='w3c' MARK='&copy'

            smtp='site-policy@w3.org'

            href='file://xml/W3C-copyrightsoft-19980720.html'>

  Copyright &copy; 2001 <a href='http://www.w3.org/'>World Wide Web Consortium</a>,

   (<a href='http://www.lcs.mit.edu/'>Massachusetts Institute of Technology</a>,

    <a href='http://www.inria.fr/'>Institut National de Recherche en Informatique et en Automatique</a>,

    <a href='http://www.keio.ac.jp/'>Keio University</a>).

   All Rights Reserved. http://www.w3.org/Consortium/Legal/

  </COPYRIGHT>

 <CHRONOLOGY>

  <DELTA DATE='20010913'>changed the name test production to make it unambiguous - more like

   the previous spec version. otherwise the sequence NCName ':*' parses to an initial QName w/o

   prefix and fails on the colon.</DELTA>

  <CHRONOLOGY>

 </DOCUMENTATION>

*/


[[01]]  QueryModuleList    ::= QueryModule ( ';' QueryModule)*

[[02]]  QueryModule        ::= ContextDecl* FunctionDefn* ExprSequence?

[[03]]  ContextDecl        ::= NamespaceDecl | SchemaDecl

        NamespaceDecl      ::= ('namespace' NCName '=' StringLiteral)

                             | ('default' 'namespace' '=' StringLiteral)

        SchemaDecl         ::= 'schema' SchemaName StringLiteral

        SchemaName         ::= StringLiteral

[[04]]  FunctionDefn       ::= 'define' 'function' QName '(' ParamList? ')'

                               ('returns' Datatype)? EnclosedExpr

[[05]]  ParamList          ::= Param (',' Param)*

[[06]]  Param              ::= Datatype? Variable

[[07]]  Expr               ::= SortExpr

                             | OrExpr

                             | AndExpr

                             | BeforeAfterExpr

                             | FlwrExpr

                             | IfExpr

                             | SomeExpr

                             | EveryExpr

                             | TypeSwitchExpr

                             | EqualityExpr

                             | RelationalExpr

                             | InstanceofExpr

                             | RangeExpr

                             | AdditiveExpr

                             | MultiplicativeExpr

                             | UnaryExpr

                             | UnionExpr

                             | IntersectExceptExpr

                             | PathExpr

[[08]]  SortExpr           ::= Expr 'sortby' '(' SortSpecList ')'

[[09]]  SortSpecList       ::= SortSpec (',' SortSpec)*

        SortSpec           ::= Expr SortOrder?

        SortOrder          ::= 'ascending' | 'descending'

[[10]]  OrExpr             ::= Expr 'or' ExprArg2

        ExprArg2           ::= Expr

[[11]]  AndExpr            ::= Expr 'and' ExprArg2

[[12]]  BeforeAfterExpr    ::= Expr BeforeAfterOp ExprArg2

        BeforeAfterOp      ::= 'before' | 'after'

[[13]]  FlwrExpr           ::= FlwrExprForLet+ WhereClause? ReturnClause

        FlwrExprForLet     ::= ForClause | LetClause

[[14]]  ForClause          ::= 'for' FlwrForBinding (',' FlwrForBinding)*

        FlwrForBinding     ::= Variable 'in' Expr 

[[15]]  LetClause          ::= 'let' FlwrLetBinding (',' FlwrLetBinding)*

        FlwrLetBinding     ::= Variable ':=' Expr

[[16]]  WhereClause        ::= 'where' Expr

        ReturnClause       ::= 'return' Expr

[[17]]  IfExpr             ::= 'if' '(' Expr ')' 'then' IfThenExpr 'else' IfElseExpr

        IfThenExpr         ::= Expr

        IfElseExpr         ::= Expr

[[18]]  SomeExpr           ::= 'some' Variable 'in' Expr 'satisfies' ExprTest

[[19]]  EveryExpr          ::= 'every' Variable 'in' Expr 'satisfies' ExprTest

        ExprTest           ::= Expr

[[20]]  TypeSwitchExpr     ::= 'typeswitch' '(' Expr ')' ('as' Variable)?

                                CaseClause+ 'default' 'return' DefaultExpr

        DefaultExpr        ::= Expr

[[21]]  CaseClause         ::= 'case' Datatype 'return' Expr

[[22]]  EqualityExpr       ::= Expr EqualityOp ExprArg2

        EqualityOp         ::= '=' | '!=' | '==' | '!=='

[[23]]  RelationalExpr     ::= Expr RelationalOp ExprArg2

        RelationalOp       ::= '<' | '<=' | '>' | '>='

[[24]]  InstanceofExpr     ::= Expr 'instanceof' OnlyOp? Datatype

        OnlyOp             ::= 'only'

[[25]]  RangeExpr          ::= Expr 'to' ExprArg2

[[26]]  AdditiveExpr       ::= Expr AdditiveOp ExprArg2

        AdditiveOp         ::= '+' | '-'

[[27]]  MultiplicativeExpr ::= Expr MultiplicativeOp ExprArg2

        MultiplicativeOp   ::= '*' | 'div' | 'mod'

[[28]]  UnaryExpr          ::= UnaryOp Expr

        UnaryOp            ::= '+' | '-'

[[29]]  UnionExpr          ::= Expr UnionOrOp ExprArg2

        UnionOrOp          ::= 'union' | '|'

[[30]]  IntersectExceptExpr ::= Expr IntersectExceptOp ExprArg2

        IntersectExceptOp ::= IntersectOp | ExceptOp

        IntersectOp        ::= 'intersect'

        ExceptOp           ::= 'except'

[[31]]  PathExpr           ::= RelativePathExpr

                             | (SingleSlash RelativePathExpr?)

                             | (DoubleSlash RelativePathExpr?)

        SingleSlash        ::= '/'

        DoubleSlash        ::= '//'

[[32]]  RelativePathExpr   ::= StepExpr RelatedStep*

        RelatedStep        ::= (SingleSlash | DoubleSlash) StepExpr

[[33]]  StepExpr           ::= AxisStepExpr | OtherStepExpr

[[34]]  AxisStepExpr       ::= Axis NodeTest StepQualifier*

[[35]]  OtherStepExpr      ::= PrimaryExpr StepQualifier*

[[36]]  StepQualifier      ::= PredicateExpr | TargetExpr

        PredicateExpr      ::= '[' Expr ']'

        TargetExpr         ::= '=>' NameTest

[[37]]  Axis               ::= (NCName '::') | AtOp

        AtOp               ::= '@'

[[38]]  PrimaryExpr        ::= Dot

                             | DotDot

                            // | NodeTest

                             | KindTest

                             | Variable

                             | Literal

                             | FunctionCall

                             | NameTest

                             | ParenthesizedExpr

                             | CastExpr

                             | ElementConstructor

                             | CommentConstructor

                             | PIConstructor

        Dot                ::= '.'

        DotDot             ::= '..'

[[39]]  Literal            ::= NumericLiteral | StringLiteral

[[40]]  NodeTest           ::= NameTest | KindTest

// [[41]]  NameTest           ::= QName | Wildcard

[[41]]  NameTest           ::= NameTestPrefix? ( NCName | WildName )

        NameTestPrefix     ::= ( NCName | WildName ) ':'

        WildName           ::= '*'

[[42]]  KindTest           ::= PITest | CommentTest | TextTest | AnyKindTest

[[43]]  PITest             ::= 'processing-instruction' '(' StringLiteral? ')'

[[44]]  CommentTest        ::= 'comment' '(' ')'

[[45]]  TextTest           ::= 'text' '(' ')'

[[46]]  AnyKindTest        ::= 'node' '(' ')'

[[47]]  ParenthesizedExpr  ::= '(' ExprSequence? ')' 

[[48]]  ExprSequence       ::= Expr (',' Expr)*

[[49]]  FunctionCall       ::= QName '(' (Expr (',' Expr)*)? ')'

[[50]]  CastExpr           ::= ((CastOp 'as') | (TreatOp 'as')) Datatype '(' Expr ')'

        CastOp             ::= 'CAST'

        TreatOp            ::= 'TREAT'

[[51]]  Datatype           ::= QName

[[52]]  ElementConstructor ::= ( '<' StartTag ) ( '/>' | ( '>' ElementContent* EndTag ) )

        StartTag           ::= NameSpec AttributeList? S*

        EndTag             ::= '</' (QName S?)? '>'

[[53]]  NameSpec           ::= QName | ( '{' Expr '}' )

[[54]]  AttributeList      ::= Attribute+

        Attribute          ::= S+ NameSpec S? '=' S? (AttributeValue | EnclosedExpr)

[[55]]  AttributeValue     ::= ( '"' AttributeValueContent* '"' )

                             | ( '\'' AttributeValueContent* '\'' )

[[56]]  ElementContent     ::= CharData

                             | ElementConstructor

                             | EnclosedExpr

                             | CDataSection

                             | CharRef

                             | PredefinedEntityRef

                             | CommentConstructor

                             | PIConstructor

[[57]]  AttributeValueContent ::=   CharData

                                | CharRef

                                | EnclosedExpr

                                | PredefinedEntityRef

[[58]]  CDataSection       ::= '<![CDATA[' CDataCharData ']]>'

[[59]]  EnclosedExpr       ::= '{' ExprSequence '}'


// extra's noted in WD, but not present in BNF

        CommentConstructor ::= '<!--' CharData '-->'

        PIConstructor      ::= '<?' NCName S? CharData '?>'


//    Precedence order of expressions, from highest precedence to lowest precedence

//    (within each precedence level, operators are applied from left to right):

//

// PathExpr

// IntersectExceptExpr

// UnionExpr

// UnaryExpr

// MultiplicativeExpr

// AdditiveExpr

// RangeExpr

// RelationalExpr, InstanceofExpr

// EqualityExpr

// FLWRExpr, IfExpr, SomeExpr, EveryExpr, TypeswitchExpr

// BeforeAfterExpr

// AndExpr

// OrExpr

// SortExpr

//

//    Lexical structure

//

[[60]]  StringLiteral     ::= ('"' StringLiteralData '"') | ('\'' StringLiteralData '\'')

// [[61]]  NumericLiteral    ::= (("." [0-9]+) | ([0-9]+ ("." [0-9]+?)?)) ([eE] [+-]? [0-9]+)?

[[62]]  Wildcard          ::= '*' | ( NamePrefix ':*' ) | ( '*:' NCName )

        NamePrefix        ::= NCName

[[63]]  Variable          ::= '$' QName

[[64]]  PredefinedEntityRef    ::=  '&' EntityOp ';'

        EntityOp          ::= 'lt' | 'gt' | 'amp' | 'quot' | 'apos'

[[65]]  CharRef           ::= '&#' CharRefData ';'

//      CharRef           ::= '&#' ([0-9]+ | ('x' [0-9a-fA-F]+)) ';'


// additional terms


QName               ::= QNamePrefix? NCName

QNamePrefix         ::= NCName ':'
