# Supplementary material for: Visual setup of logical models of signaling and regulatory networks with ProMoT
Source: BMC Bioinformatics. 2006 Nov 17;7:506. doi: 10.1186/1471-2105-7-506 (PMC1665465; doi:10.1186/1471-2105-7-506)
Supplement: Additional File 2 — ProMoT's source. The source code of ProMoT is attached. ProMoT binaries, source, and ProMoT binaries plus all additional libraries (e.g. java) can be downloaded from ProMoT's web page (see Availability and requirements section). [file 1471-2105-7-506-S2.bz2 › Promot/xml/code/base/www-utils-ersatz.lisp]

;;;-*- Syntax: Ansi-Common-Lisp; Base: 10; Mode: lisp; Package: www-utils -*-

(in-package "WWW-UTILS")

;;; from cl-http:mcl;server;mcl.lisp
#+MCL
(defmacro with-lock-held ((lock &optional (mode :write) (whostate "Wait for Lock")) &body body)
   "Executes BODY with LOCK held in MODE, which is one of :READ or :WRITE."
   #-:multiple-reader-locks (declare (ignore mode))
   #-:multiple-reader-locks
   `(ccl:with-lock-grabbed 
       (,lock ccl::*current-process* ,whostate)
       . ,body)
   #+:multiple-reader-locks
   `(ccl::with-lock (,lock :mode ,mode :lock-value ccl::*current-process* :whostate ,whostate)
       . ,body))

;;; from cl-http:cmucl;server;unix.lisp
#+(and CMU mp)
(defmacro with-lock-held ((lock &optional (mode :write) (whostate "Wait for Lock")) &body body)
  "Executes BODY with LOCK held in MODE, which is one of :READ or :WRITE."
  (declare (ignore mode))
  `(mp:with-lock-held (,lock ,whostate)
     ,@body))

#+(and CMU (not mp))
(defmacro with-lock-held ((lock &optional (mode :write)
				(whostate "Wait for Lock")) &body body)
  "without mp, with-lock-held devolves to a progn"
  (declare (ignore mode whostate lock))
  `(progn
     ,@body))

#+sbcl
(defmacro with-lock-held ((lock &optional (mode :write)
				(whostate "Wait for Lock")) &body body)
  "without mp, with-lock-held devolves to a progn"
  (declare (ignore mode whostate lock))
  `(progn
     ,@body))

#+CormanLisp
(defmacro with-lock-held ((lock &optional (mode :write)
				(whostate "Wait for Lock")) &body body)
  "Executes BODY with LOCK held in MODE, which is one of :READ or :WRITE."
  (declare (ignore mode whostate lock))
  `(progn
     ,@body))

;;; from cl-http:clim;clim-sys;process.lisp
#+lispworks
(defmacro with-lock-held ((lock &optional (mode :write) (whostate "Wait for Lock")) &body body)
  "Executes BODY with LOCK held in MODE, which is one of :READ or :WRITE."
  (declare (ignore mode))
  `(mp:with-lock (,lock ,whostate) ,@body))

;;; from cl-http:clim;clim-sys;process.lisp
#+allegro
(defmacro with-lock-held ((lock &optional (mode :write) (whostate "Wait for Lock")) &body body)
  "Executes BODY with LOCK held in MODE, which is one of :READ or :WRITE."
  (declare (ignore mode))
  `(mp:with-process-lock (,lock :norecursive t :whostate ,whostate) ,@body))


;;; from cl-http:mcl;server;mcl.lisp
#+MCL
(defun make-lock (name &key type)
  "Returns a lock named NAME that is suitable for use with WITH-LOCK-HELD.
TYPE is one of :SIMPLE or :MULTIPLE-READER-SINGLE-WRITER.
In the later case, multiple readers can access lock protected data simultaneously."
  #-:multiple-reader-locks (declare (ignore name type))
  #-:multiple-reader-locks (ccl:make-lock)
  #+:multiple-reader-locks (ccl:make-lock name type))


;;; from cl-http:cmucl;server;unix.lisp
#+(and CMU mp)
(defun make-lock (name &key (type :simple))
  "Returns a lock named name that is suitable for use with with-lock-held.
  TYPE can be either :SIMPLE (the default) or :MULTIPLE-READER-SINGLE-WRITER.
  A simple lock queues all operations whereas a :MULTIPLE-READER-SINGLE-WRITER
  lock allows multiple read threads but only a single writer thread."
  (declare (ignore type))
  (mp:make-lock name))

#+(and CMU (not mp))
(defun make-lock (name &key (type :simple))
  (declare (ignore name type))
  nil)

#+sbcl
(defun make-lock (name &key (type :simple))
  (declare (ignore name type))
  nil)

#+(and CormanLisp)
(defun make-lock (name &key (type :simple))
  (declare (ignore name type))
  nil)


;;; from cl-http:clim;clim-sys;process.lisp
#+lispworks
(defun make-lock (name &key type &allow-other-keys)
  "Returns a lock named name that is suitable for use with with-lock-held."
  (declare (ignore type ignore))
  (mp:make-lock :name name))

;;; from cl-http:clim;clim-sys;process.lisp
#+allegro
(defun make-lock (name &key type &allow-other-keys)
  "Returns a lock named name that is suitable for use with with-lock-held."
  (declare (ignore type ignore))
  (mp:make-process-lock :name name))


;;; from cl-http:mcl;server;www-utils.lisp

(defmacro with-fast-array-references (bindings &body body)
   "Declares the arrays in bindings (var value &optional type)
as type and sets speed to 3 with safety 0 within its scope."
   (loop for (var val type) in bindings
            collect `(,var ,val) into n-bindings
            when type
            collect `(type ,type ,var) into type-dcls
            finally (return `(let ,n-bindings
                                      (locally 
                                         (declare (optimize (speed 3) (safety 0)) . ,type-dcls)
                                         ,@body)))))

#-genera
(defun http::copy-vector-portion (from-vector from-start from-end to-vector to-start to-end)
  (with-fast-array-references ((from-vector from-vector vector)
			       (to-vector to-vector vector))
    (loop for idx1 upfrom from-start below from-end
	  for idx2 upfrom to-start below to-end
	  do (setf (aref to-vector idx2) (aref from-vector idx1)))
    t))


(defParameter http:*standard-character-type* 'character)
