# Supplementary material for: Visual setup of logical models of signaling and regulatory networks with ProMoT
Source: BMC Bioinformatics. 2006 Nov 17;7:506. doi: 10.1186/1471-2105-7-506 (PMC1665465; doi:10.1186/1471-2105-7-506)
Supplement: Additional File 2 — ProMoT's source. The source code of ProMoT is attached. ProMoT binaries, source, and ProMoT binaries plus all additional libraries (e.g. java) can be downloaded from ProMoT's web page (see Availability and requirements section). [file 1471-2105-7-506-S2.bz2 › Promot/xml/code/base/vector-stream.lisp]

;;; -*- Mode: lisp; Syntax: ansi-common-lisp; Base: 10; Package: XML-UTILS; -*-

#|
<DOCUMENTATION>
 <DESCRIPTION>
  simple vector streams for use with cl-xml decoding
  </DESCRIPTION>
 <COPYRIGHT YEAR='2001' AUTHOR='james adam anderson' MARK='(C)'
            href='file://xml/sysdcl.lisp' />
 <CHRONOLOGY>
  <DELTA DATE='20010605' AUTHOR='MS'>lispworks conformance</DELTA>
  <DELTA DATE='20010702'>moved from xparser to xutils to support data url
   </DELTA>
  <DELTA DATE='20020118'>some CormanLisp</DELTA>
  </CHRONOLOGY>
 </DOCUMENTATION>
|#
(in-package :XML-UTILS)


;;;
;;; abstract

(defClass vector-stream ()
  ((position :initform 0)
   (vector :initarg :vector :reader vector-stream.vector)
   #+(or CMU sbcl lispworks) (direction :initarg :direction)
   )
  #+CormanLisp
  (:default-initargs :element-type 'character))

(defMethod stream-state ((stream vector-stream))
  (with-slots (position) stream
    (format nil "@~s" position)))

#+cmu
(let ((old-definition (fdefinition 'stream-element-type)))
  (unless (typep old-definition 'generic-function)
    (fmakunbound 'stream-element-type)
    (defgeneric stream-element-type (stream))
    (setf (documentation 'stream-element-type 'function)
          (documentation old-definition 'function))
    (defmethod stream-element-type (stream)
      (funcall old-definition stream))))

(defMethod stream-element-type ((stream vector-stream))
  '(unsigned-byte 8))

(defMethod stream-position
           ((stream vector-stream) &optional new)
  (with-slots (position) stream
    (if new
      (setf position new)
      position)))

(defMethod stream-eofp
           ((stream vector-stream))
  (with-slots (position vector) stream
    (>= position (length vector))))

(defMethod print-object
           ((vs vector-stream) (stream t)
            &aux (*print-array* t) (*print-length* 32) (*print-base* 16))
  (print-unreadable-object (vs stream :type t)
    (princ (vector-stream.vector vs) stream)))


;;;
;;; input

(defClass vector-input-stream (vector-stream
                               #+ALLEGRO excl::fundamental-binary-input-stream
                               #+LispWorks stream:fundamental-stream
                               #+(and MCL digitool) ccl::input-binary-stream
                               #+(and MCL openmcl) fundamental-binary-input-stream
                               #+CMU extensions:fundamental-binary-input-stream
                               #+sbcl sb-gray:fundamental-binary-input-stream
                               #+CormanLisp stream
                               )
  ()
  (:default-initargs :direction :input))

(defMethod initialize-instance :after
           ((instance vector-input-stream) &key)
  (with-slots (vector) instance
    (etypecase vector
      (string (setf vector (map 'vector #'char-code vector)))
      (list (setf vector (map 'vector #'(lambda (datum)
                                          (etypecase datum
                                            (fixnum datum)
                                            (character (char-code datum))))
                              vector)))
      (vector t))))

(defMethod stream-tyi ((stream vector-input-stream))
  (with-slots (position vector) stream
    (when (< position (length vector))
      (prog1 (svref vector position)
        (incf position)))))

(defMethod stream-untyi ((stream vector-input-stream) (datum integer))
  (with-slots (position vector) stream
    (cond ((< position 0)
           (decf position)
           (setf (svref vector position) datum))
          (t
           (error 'end-of-file :stream stream)))))

(defMethod stream-reader ((stream vector-input-stream))
  (with-slots (vector position) stream
    (if (typep vector 'simple-vector)
      #'(lambda (ignore) (declare (ignore ignore))
         (when (< position (length vector))
           (prog1 (svref vector position)
             (incf position))))
      #'(lambda (ignore) (declare (ignore ignore))
         (when (< position (length vector))
           (prog1 (aref vector position)
             (incf position)))))))


;;;
;;; output

(defClass vector-output-stream (vector-stream
                                #+ALLEGRO excl::fundamental-binary-output-stream
                                #+LispWorks stream:fundamental-stream
                                #+(and MCL digitool) ccl::output-binary-stream
                                #+(and MCL openmcl) fundamental-binary-output-stream
                                #+CMU extensions:fundamental-binary-output-stream
                                #+sbcl sb-gray:fundamental-binary-output-stream
                                #+CormanLisp stream
                                )
  ((position :initform 0)
   (vector :initarg :vector :reader vector-stream.vector))
  (:default-initargs :direction :output))

(defMethod initialize-instance :after
           ((instance vector-output-stream) &key)
  (with-slots (vector position) instance
    (etypecase vector
      (vector (assert (adjustable-array-p vector))
              (setf position 0)))))

(defMethod stream-tyo ((stream vector-input-stream) (datum integer) &aux next)
  (with-slots (position vector) stream
    (unless (< (setf next (1+ position)) (length vector))
      (adjust-array vector (+ position (/ position 4))
                    :element-type '(unsigned-byte 8)))
    (setf (svref vector position) datum)
    (setf position next)))

(defMethod stream-writer ((stream vector-input-stream))
  (with-slots (vector position) stream
    #'(lambda (next datum)
        (unless (< (setf next (1+ position)) (length vector))
          (adjust-array vector (+ position (/ position 4))
                        :element-type '(unsigned-byte 8)))
        (setf (svref vector position) datum)
        (setf position next))))

#|
(inspect
(mapcar #'(lambda (vector)
            (multiple-value-list 
             (decoding-stream-reader (make-instance 'vector-input-stream :vector vector) nil)))
        '(#(#x00 #x00 #x00 #x3c)
          #(#x3c #x00 #x00 #x00)
          #(#x00 #x00 #x3c #x00)
          #(#x00 #x3c #x00 #x00)
          #(#xff #xfe #x00 #x3c)
          #(#xfe #xff #x3c #x00)
          #(#x00 #x3c #x00 #x3f)
          #(#x3c #x00 #x3f #x00)
          #(#x3c #x3f #x78 #x60)
          #(#x12 #x12 #x3c #x3f))))
;("UCS-4-1234" "UCS-4-4321" "UTF-4-2143" "UCS-4-3412" "UTF-16-21" "UTF-16-12" "UTF-16-21" "UTF-16-12" "UTF-8" "UTF-8")

(defparameter *s* (encoded-stream "<?xml ?><x>asdfgh</x>"))
(inspect *s*)
(peek-char nil *s*)
(loop (unless (princ (encoded-stream-tyi *s*)) (return)))


(with-open-file (stream (choose-file-dialog) :direction :input
                        :element-type '(unsigned-byte 8))
  (let ((c nil)
        (w (make-instance 'fred-window))
        (cs (make-instance 'decoding-stream :stream stream)))
    (print (encoded-stream.encoding cs))
    (loop (unless (setf c (stream-tyi cs)) (return))
          (write-char c w))
    (fred-update w)))
|#             


:EOF
