# Supplementary material for: Visual setup of logical models of signaling and regulatory networks with ProMoT
Source: BMC Bioinformatics. 2006 Nov 17;7:506. doi: 10.1186/1471-2105-7-506 (PMC1665465; doi:10.1186/1471-2105-7-506)
Supplement: Additional File 2 — ProMoT's source. The source code of ProMoT is attached. ProMoT binaries, source, and ProMoT binaries plus all additional libraries (e.g. java) can be downloaded from ProMoT's web page (see Availability and requirements section). [file 1471-2105-7-506-S2.bz2 › Promot/xml/code/base/release.lisp]

;;; -*- Mode: lisp; Syntax: ansi-common-lisp; Base: 10; Package: xml-parser; -*-
;;;

#|
<DOCUMENTATION>
 <DESCRIPTION>
  <p>utilities to extract and format version/changes and to copy sources for release.
  requires the loaded system for system description, packages, and for the
  documentation parser.
   </p>
  </DESCRIPTION>
 <CHRONOLOGY>
  <DELTA DATE='20010910'>
   <ul><li>adpated to new sysdcl form</li>
       <li>now distinguishing pc and mac release only</li></ul></DELTA>
  <DELTA DATE='20030329'>modified to run without loading the system</DELTA>
  </CHRONOLOGY>
 </DOCUMENTATION>
|#

(unless (or (find-package :xml-parser)
            (find-package :de.setf.xml.parser))
  (defpackage :xml-parser (:use :common-lisp :ccl) (:nicknames :xmlp)))

(in-package :xml-parser)

(defParameter *release-origin* #p"xml:**;*.*")

;; when the source is not loaded, this generates lots of warnings, but it is usable

(cond ((macro-function 'xml)
       )
      (t
       (warn "no xml parser present")
       (defmacro xml (&rest args) (declare (ignore args)) nil)
       (defmacro with-xml-writer (&rest args) (declare (ignore args)) nil)
       (declaim (ftype function attributes children document name object pathname-file-url root value))))

(unless (fboundp 'base-uri)
  (locally (declare (ftype function uri (setf uri))))
  (defun base-uri (x) (uri x))
  (defun (setf base-uri) (uri x) (setf (uri x) uri)))

(unless (fboundp 'define-system)
  (load (merge-pathnames (make-pathname :name "define-system" :directory '(:relative :up :up "library"))
                       *load-pathname*)))

(unless (ignore-errors (logical-pathname-translations "xml"))
  (load (merge-pathnames (make-pathname :name "sysdcl" :directory '(:relative :up :up))
                          *load-pathname*)))

(defun date-string (date)
  (multiple-value-bind (second minute hour day month year)
                       (decode-universal-time date)
    (declare (ignore second))
    (format nil "~2,'0d.~2,'0d.~4,'0d ~2,'0d:~2,'0d"
            day month year hour minute)))

(defun get-iso-time-string ()
  (multiple-value-bind (second minute hour day month year)
                       (get-decoded-time)
    (declare (ignore second))
    (format nil "~4,'0d~2,'0d~2,'0dT~2,'0d~2,'0d"
            year month day hour minute)))

(defMethod to-crlf ((from stream) (to stream) &aux byte (~-count 0))
  (multiple-value-bind (reader reader-arg) (stream-reader from)
    (multiple-value-bind (writer writer-arg) (stream-writer to)
      (loop (unless (fixnump (setf byte (funcall reader reader-arg))) (return))
            (cond ((= byte #.(char-code #\return))
                   (unless (oddp ~-count)
                     (funcall writer writer-arg byte))
                   (setf ~-count 0)
                   (funcall writer writer-arg #.(char-code #\linefeed)))
                  (t
                   (if (= byte #.(char-code #\~))
                     (incf ~-count)
                     (setf ~-count 0))
                   (funcall writer writer-arg byte))))))
  (set-mac-file-type (pathname to) :TEXT))

(defMethod to-crlf ((from pathname) (to t))
  (with-open-file (from from :direction :input :element-type 'unsigned-byte)
    (to-crlf from to)))

(defMethod to-crlf ((from t) (to pathname))
  (with-open-file (to to :direction :output
                      :if-does-not-exist :create :if-exists :supersede
                      :element-type 'unsigned-byte)
    (to-crlf from to)))


(defGeneric copy-release-file (target-form file-type source-pathname destination-pathname)
  (:method ((target-form (eql :macos)) (file-type t) source-pathname destination-pathname)
           (when *load-verbose*
             (format *trace-output* "~%copy ~s -> ~s" source-pathname destination-pathname))
           (copy-file source-pathname destination-pathname :if-exists :supersede)
           (write-char #\. *trace-output*))
  (:method ((target-form (eql :crlf)) (file-type t) source-pathname destination-pathname)
           (when *load-verbose*
             (format *trace-output* "~%convert ~s -> ~s" source-pathname destination-pathname))
           (to-crlf source-pathname destination-pathname)
           (write-char #\. *trace-output*)))


(defGeneric copy-release (systems version encoding)
  (:method ((system t) (version string) (encoding string))
           (copy-release system version (intern encoding :keyword)))
  (:method ((system t) (version string) (encoding symbol))
           (let ((destination (make-pathname :directory (append (butlast (pathname-directory (probe-file #4p"xml:")))
                                                                (list (concatenate 'string  "XML-" version "-"
                                                                                   (get-iso-time-string) "-" (string encoding))
                                                                      :wild-inferiors))
                                             :name :wild
                                             :type :wild)))
             (format *trace-output* "~%release destination: ~s" destination)
             (copy-release system destination encoding)))
  (:method ((system null) (version t) (encoding t)))
  (:method ((system symbol) (destination pathname) (encoding symbol))
           (when *load-verbose*
             (format *trace-output* "~%including system: ~s." system))
           (copy-release (cl-user::execute-system-operations system '(:files :force)) destination encoding))
  (:method ((sources cons) (destination pathname) (encoding symbol))
           (dolist (source sources)
             (copy-release source destination encoding)))
  (:method ((source string) (destination pathname) (encoding symbol))
           (copy-release (pathname source) destination encoding))
  (:method ((source pathname) (destination pathname) (encoding symbol))
           (flet ((wildp (x) (or (equal x "*") (equal x "**") (eq x :wild) (eq x :wild-inferiors))))
             (cond ((wild-pathname-p source)
                    (let* ((destination (translate-pathname source *release-origin* destination))
                           (wild-inferiors-p (wildp (first (last (pathname-directory source)))))
                           (wild-name-p (wildp (pathname-name source)))
                           (wild-type-p (wildp (pathname-type source)))
                           (*release-origin* (make-pathname :directory (if wild-inferiors-p
                                                                         (butlast (pathname-directory source))
                                                                         (pathname-directory source))
                                                            :name (if (or wild-name-p wild-type-p) nil (pathname-name source))
                                                            :type (if (or wild-name-p wild-type-p) nil (pathname-type source))
                                                            :defaults source)))
                      (setf *release-origin* (truename *release-origin*))
                      (when (or wild-inferiors-p wild-name-p wild-type-p)
                        (setf *release-origin* (make-pathname :directory (if wild-inferiors-p
                                                                           (append (pathname-directory *release-origin*) (list :wild-inferiors))
                                                                           (pathname-directory *release-origin*))
                                                              :name (pathname-name source)
                                                              :type (pathname-type source)
                                                              :defaults *release-origin*)))
                      (when *load-verbose*
                        (format *trace-output* "~%including origin: ~s (~s)." source *release-origin*))
                      (copy-release (directory source) destination encoding)))
                   (t
                    (let ((destination-pathname nil)
                          (origin *release-origin*))
                      (when (and (null (probe-file source)) (null (pathname-type source)))
                        (setf source (make-pathname :type "lisp" :defaults source)))
                      (unless (typep source 'logical-pathname)
                        (setf origin (translate-logical-pathname *release-origin*)))
                      (setf destination-pathname (translate-pathname source origin destination))
                      (when *load-verbose*
                        (format *trace-output* "~%including source: ~s -> ~s." source destination-pathname))
                      (let ((namestring (namestring destination-pathname)))
                        (when (find-if #'upper-case-p namestring)
                          (setf destination-pathname (string-downcase namestring))))
                      (copy-release-file encoding (pathname-type source) source (pathname destination-pathname)))))))
  (:documentation
   "the function copy-release copies all components of a release to a time-and-encoding-specific directory tree. it accepts three arguments: a source, a version marker, and an encoding keyword. the source may be specified as a symbol, which designates a system known to the system definition tools, as a list of sources, or as a pathname. a wild pathname is equivalent to the list of designated files. an effort is made to accommodate symbolic links, but the translation effective only at the point where a wild pathname is recognized."))
      

;; when cl-http is running

#+CL-HTTP
(http:export-url (URL:INTERN-URL (HTTP:MERGE-URL '"/lisp/releases/" (HTTP:LOCAL-CONTEXT)) :IF-DOES-NOT-EXIST :CREATE)
                 :directory :pathname #4P"entwicklung@paz:sourceserver:lisp:releases:")

;; avoid reader macro for when cl http is not present...
;; (http:export-url #u"/lisp/releases/" :directory :pathname #4P"entwicklung@paz:sourceserver:lisp:releases:")


;(copy-release :xrelease "0-949" :macos)
;(copy-release :xrelease "0-949" :crlf)
;(copy-release :xconformance "conform" :macos)
; to edit version markers
;(mapc #'ed '("xml:code;xparser;xml-parameters.lisp" "xml:code;xquery;xq-parameters.lisp" "xml:code;xpath;xpath-parameters.lisp" "xml:code;xquerydatamodel;xqdm-parameters.lisp" "xml:sysdcl.lisp"))

;;
;;
;;

(defun print-package-defs (package-name)
  (let ((library nil)
        (forms nil)
        (args nil)
        (w (make-instance 'fred-window :scratch-p t)))
    (do-external-symbols (sym (find-package package-name))
      (when (fboundp sym)
        (let ((fun (symbol-function sym)))
          (when (functionp fun)
            (if (CCL::STANDARD-GENERIC-FUNCTION-P fun)
              (setf args (nthcdr 2 (second (function-lambda-expression
                                            (method-function (elt (generic-function-methods fun) 0))))))
              (setf args (second (function-lambda-expression fun))))
            (if (find-if #'upper-case-p (string sym))
              (push (cons sym args) forms)
              (push (cons sym args) library))))))
    (write-string "<table border='1'>" w)
    (terpri w)
    (write-string "<tr><th colspan='2'>XPath forms</td></tr>" w)
    (dolist (sym-args (sort forms #'string-lessp :key #'first))
      (destructuring-bind (sym . args) sym-args
        (format w "~%<tr><td  width='160 pixels'>~a</td><td>~{~a~^ ~}</td></tr>"
                sym args)))
    (format w "~%</table>")
    
    (write-string "<table border='1'>" w)
    (terpri w)
    (write-string "<tr><th colspan='2'>XPath library functions</td></tr>" w)
    (dolist (sym-args (sort library #'string-lessp :key #'first))
      (destructuring-bind (sym . args) sym-args
        (format w "~%<tr><td  width='160 pixels'>~a</td><td>~{~a~^ ~}</td></tr>"
                sym args)))
    (format w "~%</table>")))

;(print-package-defs "XPA")
;(print-package-defs "XQL")


;;
;;
;;


(defGeneric read-documentation (source)
  (:method ((pathname pathname))
           (with-open-file (stream (merge-pathnames *.lisp-pathname* pathname) :direction :input)
             (read-documentation stream)))
  (:method ((pathname string))
           (read-documentation (pathname pathname)))
  (:method ((stream stream) &aux (buffer (make-array 256 :fill-pointer 0
                                                     :adjustable t
                                                     :element-type 'character)))
           (declare (ftype (function (t) t) document-parser))
           (flet ((read-docstring (stream &aux char)
                    (loop (unless (setf char (read-char stream nil nil))
                            (return-from read-docstring nil))
                          (when (and (char= char #\#) (eql #\| (peek-char nil stream nil nil)))
                            (read-char stream) (return)))
                    (loop (unless (setf char (read-char stream nil nil))
                            (return-from read-docstring nil))
                          (when (and (char= char #\|) (eql #\# (peek-char nil stream nil nil)))
                            (read-char stream) (return))
                          (vector-push-extend char buffer))
                    (setf buffer (string-trim #(#\space #\return #\linefeed #\tab) buffer))))
             (when (and (plusp (length (read-docstring stream))) (eql (char buffer 0) #\<))
               (handler-case
                 (let ((doc-node
                        (document-parser (string-trim #(#\space #\return #\linefeed) buffer))))
                   (when doc-node
                     (setf (base-uri doc-node) (pathname-file-url (pathname stream))))
                   doc-node)
                 (error (condition)
                        (warn "error parsing documentation: ~s: ~a."
                              stream condition)
                        condition))))))

(defun get-deltas (doc-node)
  (typecase doc-node
    (doc-node
     (dolist (e (children (root doc-node)))
       (typecase e
         (elem-node
          (when (string-equal (name e) "CHRONOLOGY")
            (return
             (remove-if-not #'(lambda (n) (string-equal n "DELTA")) (children e)
                            :key #'name)))))))
    (null
     nil)
    (t
     (warn "no deltas from: ~s." doc-node)
     nil)))

(defun collect-system-files (system)
  (let ((files nil))
    (cl-user::execute-system-operations system #'(lambda (name) (pushnew name files :test #'equalp)))
    (sort files #'string-lessp :key #'namestring)))

(defGeneric print-version-chronology (destination &key key)
  (:method ((pathname pathname) &rest args)
           (with-open-file (stream pathname :direction :output
                                   :if-exists :supersede :if-does-not-exist :create)
             (apply #'print-version-chronology stream args)))
  (:method ((pathname string) &rest args)
           (apply #'print-version-chronology (pathname pathname) args))
  (:method ((stream stream) &key (key :date) &aux (files (collect-system-files :xquery)))
           (labels ((select-files (directory)
                      (remove-if-not #'(lambda (pathname) (find directory (pathname-directory pathname)
                                                                :test #'string-equal))
                                     files))
                    (collect-deltas (paths)
                      (apply #'append (mapcar #'get-deltas
                                              (mapcar #'read-documentation paths))))
                    (delta-date (delta &aux (date@ (find "date" (attributes delta)
                                                         :key #'name :test #'string-equal))
                                       date)
                      (cond ((and date@ (setf date (value date@))
                                  (= (length date) 8))
                             date)
                            (t
                             (error "bad date: ~a: ~s." date@ date)
                             "")))
                    (delta-version (delta &aux (version@ (find "version" (attributes delta)
                                                               :key #'name :test #'string-equal)))
                      (when version@ (value version@))))
             (let* ((xqdm-deltas (collect-deltas (select-files "xquerydatamodel")))
                    (xml-deltas (collect-deltas (select-files "xparser")))
                    (xp-deltas (collect-deltas (select-files "xpath")))
                    (xq-deltas (collect-deltas (select-files "xquery")))
                    (base-deltas (collect-deltas (cons "xml:sysdcl" (select-files "base")))))
               (declare (ignore-if-unused xqdm-deltas xml-deltas xp-deltas xq-deltas base-deltas)
                        (ignoreable xqdm-deltas xml-deltas xp-deltas xq-deltas base-deltas))
               (flet ((extract-versions (deltas)
                        (sort (remove nil
                                      (remove-duplicates (mapcar #'(lambda (d &aux v)
                                                                     (when (setf v (delta-version d))
                                                                       (list v (delta-date d))))
                                                                 deltas)
                                                         :test #'equalp))
                              #'string-lessp :key #'first))
                      (assign-deltas (v-infos deltas &aux (previous-date "") version-alist)
                        ;; collect everything up to the first version
                        (setf version-alist
                              (nconc (mapcar #'(lambda (v-info)
                                                 (destructuring-bind (version date) v-info
                                                   (prog1 (list (list version previous-date date))
                                                     (setf previous-date date))))
                                             v-infos)
                                     ;; add an ultimate entry for canges since the last version
                                     (list (list (list "?" previous-date "?")))))
                        
                        (map nil #'(lambda (delta &aux (date (delta-date delta)) entry)
                                     (unless (setf entry (find-if
                                                          #'(lambda (v-info)
                                                              (and (string< (second v-info)
                                                                            date)
                                                                   (string<= date
                                                                             (third v-info))))
                                                          version-alist :key #'first))
                                       (error "missing v-info."))
                                     (push delta (rest entry)))
                             deltas)
                        (map nil #'(lambda (v-info)
                                     (setf (rest v-info)
                                           (sort (rest v-info)
                                                 (ecase key
                                                   (:file
                                                    #'(lambda (di1 di2)
                                                        (if (string= (first di1) (first di2))
                                                          (string< (rest di1) (rest di2))
                                                          (string< (first di1) (first di2)))))
                                                   (:date
                                                    #'(lambda (di1 di2)
                                                        (if (string= (rest di1) (rest di2))
                                                          (string< (first di1) (first di2))
                                                          (string< (rest di1) (rest di2))))))
                                                 :key #'(lambda (delta)
                                                          (cons (object (uri (document delta)))
                                                                (delta-date delta))))))
                             version-alist)
                        version-alist)
                      (format-deltas (module versions)
                        (xml "hr")
                        (xml "h2" module)
                        (xml "hr")
                        (xml "dl"
                                  (dolist (v-info versions)
                                    (destructuring-bind ((name from to) &rest deltas &aux prev-header) v-info
                                      (if (string= name "?")
                                        (setf name "Open")
                                        (setf name (format nil "Version ~a" name)))
                                      (if (string= from "")
                                        (setf from "........"))
                                      (if (string= to "?")
                                        (setf to "present"))
                                      (xml "dt"
                                                name " (covers " from " - " to "):")
                                      (xml "dd"
                                                (dolist (delta deltas)
                                                  (let ((name (object (uri (document delta))))
                                                        (date (delta-date delta)))
                                                    (ecase key
                                                      (:file
                                                       (unless (equalp name prev-header)
                                                         (when prev-header (encode-string "</p>"))
                                                         (encode-string "<p>")
                                                         (xml "b" name)
                                                         (encode-string "<br />")
                                                         (setf prev-header name))
                                                       (encode-string date)
                                                       (encode-string "<br />")
                                                       (encode-string (value-string delta)))
                                                      (:date
                                                       (unless (equalp date prev-header)
                                                         (when prev-header (encode-string "</p>"))
                                                         (encode-string "<p>")
                                                         (xml "b" date)
                                                         (encode-string "<br />")
                                                         (setf prev-header date))
                                                       (encode-string name)
                                                       (encode-string "<br />")
                                                       (encode-string (value-string delta))))
                                                    (xml "p"))))))
                                  (xml "hr"))))
                 (with-xml-writer (stream)
                   (xml "html"
                             (xml ("head" ("title" (date-string (get-universal-time)))))
                             (xml "body"
                                       (xml "hr")
                                       (encode-string (date-string (get-universal-time)))
                                       (encode-string "<br />")
                                       "[" (xml ("a" ("href" "#base")) "Base") "] ["
                                       (xml ("a" ("href" "#xqdm")) "XQDM") "] ["
                                       (xml ("a" ("href" "#xparser")) "XParser") "] ["
                                       (xml ("a" ("href" "#xpointer")) "XPointer") "] ["
                                       (xml ("a" ("href" "#xquery")) "XQuery") "]"
                                       (xml ("a" ("name" "base")))
                                       (format-deltas "Base"
                                                      (assign-deltas (extract-versions base-deltas)
                                                                     base-deltas))
                                       (xml ("a" ("name" "xqdm")))
                                       (format-deltas "XML Query Data Model"
                                                      (assign-deltas (extract-versions xqdm-deltas)
                                                                     xqdm-deltas))
                                       (xml ("a" ("name" "xparser")))
                                       (format-deltas "XML Parser"
                                                      (assign-deltas (extract-versions xml-deltas)
                                                                     xml-deltas))
                                       (xml ("a" ("name" "xpointer")))
                                       (format-deltas "X Pointer"
                                                      (assign-deltas (extract-versions xp-deltas)
                                                                     xp-deltas))
                                       (xml ("a" ("name" "xquery")))
                                       (format-deltas "X Query"
                                                      (assign-deltas (extract-versions xq-deltas)
                                                                     xq-deltas))
                                       (xml "hr")))))))))


#|
;; this produces the complete version documentation
(print-version-chronology "xml:documentation;version-0-918.html")

;; these test aspects of the process
(read-documentation "entwicklung@bataille:Source:LISP:xml:xpath:XPath-parameters.lisp")

(get-deltas (read-documentation "entwicklung@bataille:Source:LISP:xml:xpath:XPath-parameters.lisp"))
|#

:EOF
