# Supplementary material for: Visual setup of logical models of signaling and regulatory networks with ProMoT
Source: BMC Bioinformatics. 2006 Nov 17;7:506. doi: 10.1186/1471-2105-7-506 (PMC1665465; doi:10.1186/1471-2105-7-506)
Supplement: Additional File 2 — ProMoT's source. The source code of ProMoT is attached. ProMoT binaries, source, and ProMoT binaries plus all additional libraries (e.g. java) can be downloaded from ProMoT's web page (see Availability and requirements section). [file 1471-2105-7-506-S2.bz2 › Promot/xml/code/base/parsetable.lisp]

;;; -*- Mode: lisp; Syntax: ansi-common-lisp; Base: 10; Package: xml-utils; -*-
;;;

#|
<DOCUMENTATION>
 <DESCRIPTION>
  class definitions specific to parsing a standard XML encoding.
  </DESCRIPTION>
 <COPYRIGHT YEAR='2001' AUTHOR='james adam anderson' MARK='(C)'
            href='file://xml/sysdcl.lisp' />
 <CHRONOLOGY>
  <DELTA DATE='20010501' AUTHOR='JAA'>
   factored from XQDM model
   </DELTA>
  <DELTA DATE='20010618'>xutils:*parsetable*</DELTA>
  <DELTA DATE='20010917'><code>delete</code> in
   <code>clear-parse-tables</code></DELTA>
  </CHRONOLOGY>
 </DOCUMENTATION>
|#

(in-package "XML-UTILS")

(defClass parsetable ()
  ((name :initform nil :initarg :name :reader table.name)
   (properties :reader table.properties)
   (macros :initform (make-array 32 :initial-element nil))))

(defMethod table.name ((table null)) nil)

(defMethod table.macros ((table parsetable))
  (with-slots (macros) table
    (if (adjustable-array-p macros)
      (setf macros (concatenate 'vector macros))
      macros)))


(defMethod initialize-instance :after
           ((instance parsetable) &key macros)
  (with-slots (properties) instance
    (setf properties (remove-if (complement #'symbolp) macros))
    (setf macros
          (apply #'concatenate 'vector
                 (mapcar #'(lambda (prop)
                             (mapcar #'(lambda (binding)
                                         (etypecase binding
                                           (cons binding)
                                           (character
                                            (cons binding
                                                  (compute-token-reader
                                                   instance binding)))))
                                     (compute-parser-macros prop)))
                         macros)))
    ;; sort reverse order in order to adjust the table once only.
    (setf macros (sort macros #'char> :key #'first))
    (map nil #'(lambda (binding) (destructuring-bind (char . macro) binding
                                   ; ignore duplicates
                                   (unless (parser-macro char instance)
                                     (setf (parser-macro char instance) macro))))
         macros)))

(defGeneric compute-parser-macros (spec)
  (:method ((characters string)) (concatenate 'list characters))
  (:method ((character character)) (list character)))

(defMethod compute-token-reader ((table parsetable) character)
  (let ((token (intern (make-string 1 :initial-element character)
                       *token-package*)))
    #'(lambda (stream char)
        (declare (ignore stream char))
        token)))

(defMethod print-object ((instance parsetable) stream)
  (with-slots (macros) instance
    (print-unreadable-object (instance stream :identity t :type t)
      (princ (table.name instance) stream)
      (write-char #\[ stream)
      (dotimes (i (length macros))
        (when (aref macros i)
          (write-char #\space stream)
          (prin1 (code-char i) stream)))
      (write-char #\space stream)
      (write-char #\] stream))))
    
(defParameter *parsetables* nil)

(defun clear-parsetables (&optional (type t) &aux table)
  (do-symbols (sym)
    (when (and (setf table (get sym :parsetable))
               (or (typep table type)
                   (and (typep table 'symbol) (boundp table)
                        (typep (setf table (symbol-value table)) type))))
      (remf (symbol-plist sym) :parsetable)
      (setf *parsetables* (delete table *parsetables*)))))

(defun parser-macro (character table)
  (with-slots (macros) table
    (let ((code (char-code character)))
      (and (< code (length macros)) (aref macros code)))))

(defun (setf parser-macro) (function character table)
  ;; always push the new value. this to allow sharing binding lists
  (with-slots (macros) table
    (let ((code (char-code character)))
      (unless (< code (length macros))
        (setf macros (adjust-array macros (1+ code) :initial-element nil)))
      (setf (aref macros code) function)))
  function)

(defun copy-parsetable (&optional original (to (make-instance 'parsetable)))
  (when original
    (with-slots ((original.macros macros)) original
      (with-slots ((to.macros macros)) to
        (setf to.macros (copy-seq original.macros)))))
  to)

(defMethod clear-parsetable ((table parsetable))
  (with-slots (macros) table
    (setf macros (make-array 32 :adjustable t :initial-element nil)))
  table)

(defMacro with-parsetable (table &rest body)
  `(let ((*parsetable* ,(if (consp table) table `(parsetable ',table))))
     ,@body))

(defMacro defParsetable (name &rest macros &aux table-name table-class)
  "define a respective parameter for the net's readtable and bind it as a property on the
   name symbol for use when generating the compiler."
  (setf table-class (if (consp name) (second name) 'parsetable))
  (when (consp name) (setf name (first name)))
  (setf table-name (intern (concatenate 'string (string name) "-Parsetable")))
  `(progn
     (defParameter ,table-name
       (make-instance ',table-class :name ',name :macros ',macros))
     (setf (get ',name :parsetable) ',table-name)
     ;; avoid compiler warnings
     (push (symbol-value ',table-name) *parsetables*)
     ',table-name))

(defun parsetable (name)
  (when (setf name (get name :parsetable)) (symbol-value name)))

:EOF
