# Supplementary material for: Visual setup of logical models of signaling and regulatory networks with ProMoT
Source: BMC Bioinformatics. 2006 Nov 17;7:506. doi: 10.1186/1471-2105-7-506 (PMC1665465; doi:10.1186/1471-2105-7-506)
Supplement: Additional File 2 — ProMoT's source. The source code of ProMoT is attached. ProMoT binaries, source, and ProMoT binaries plus all additional libraries (e.g. java) can be downloaded from ProMoT's web page (see Availability and requirements section). [file 1471-2105-7-506-S2.bz2 › Promot/xml/code/base/cllib.lisp]

;;; -*- Mode: lisp; Syntax: ansi-common-lisp; Base: 10; Package: xml-utils; -*-
;;;

#|
<DOCUMENTATION>
 <DESCRIPTION>
  this code originates in the CLOCC / CLLIB - thus the distinct file.
  see http://clocc.sourceforge.net/ for more.
  </DESCRIPTION>
 <COPYRIGHT YEAR='2001' AUTHOR='james adam anderson' MARK='(C)'
            href='file://xml/sysdcl.lisp' />
 <CHRONOLOGY>
  <DELTA DATE='20010605' AUTHOR='MS'>split-string</DELTA>
  <DELTA DATE='20010702'>end limit enforced in split-seq</DELTA>
  </CHRONOLOGY>
 </DOCUMENTATION>
|#

(in-package "XML-UTILS")

(defun split-seq (seq pred &key (start 0) end key strict)
  "Return a list of subseq's of SEQ, split on predicate PRED.
Start from START, end with END.  If STRICT is non-nil, collect
zero-length subsequences too.
  (split-seq SEQ PRED &key (start 0) end key strict)"
  (declare (sequence seq) (type (function (t t) t) pred) (fixnum start))
  (loop :for st0 = (if strict start
                       (position-if-not pred seq :start start
                                        :end end :key key))
        :then (if strict (if st1 (1+ st1))
                  (position-if-not pred seq :start (or st1 st0)
                                   :end end :key key))
        :with st1 = 0 :while (and st0 st1) :do
        (setq st1 (position-if pred seq :start st0 :end end :key key))
        ;; 20010702.jaa added end conditional, as the original was ignoring end limit
        :collect (subseq seq st0 (if st1 st1 end))))

(defun split-string (str chars &rest opts)
  "Split the string on chars."
  (declare (string str))
  (apply #'split-seq str
         (etypecase chars
           (sequence #'(lambda (ch) (declare (character ch)) (find ch chars)))
           (function chars))
         opts))

;(split-string "asdf,qwer" "," :end 3) (subseq "asdf" 1 nil)
