# Supplementary material for: Visual setup of logical models of signaling and regulatory networks with ProMoT
Source: BMC Bioinformatics. 2006 Nov 17;7:506. doi: 10.1186/1471-2105-7-506 (PMC1665465; doi:10.1186/1471-2105-7-506)
Supplement: Additional File 2 — ProMoT's source. The source code of ProMoT is attached. ProMoT binaries, source, and ProMoT binaries plus all additional libraries (e.g. java) can be downloaded from ProMoT's web page (see Availability and requirements section). [file 1471-2105-7-506-S2.bz2 › Promot/xml/code/base/utils.lisp]

;;; -*- Mode: lisp; Syntax: ansi-common-lisp; Base: 10; Package: xml-utils; -*-
;;;

#|
<DOCUMENTATION>
 <DESCRIPTION>
  common macro definitions and utility functions
  </DESCRIPTION>
 <COPYRIGHT YEAR='2001' AUTHOR='james adam anderson' MARK='(C)'
            href='file://xml/sysdcl.lisp' />
 <CHRONOLOGY>
  <DELTA DATE='20010501' AUTHOR='JAA'> factored from XQDM model</DELTA>
  <DELTA DATE='20010605' AUTHOR='MS'> lispworks conformance</DELTA>
  <DELTA DATE='20010611'>
   with-http-stream to use location header to update the base uri</DELTA>
  <DELTA DATE='20010621'>support for file url hosts</DELTA>
  <DELTA DATE='20010602'><code>DATA-URL</code>s as per rfc2397.</DELTA>
  <DELTA DATE='20010715'>name/symbol distinction</DELTA>
  <DELTA DATE='20010716'>fix for host in file-url pathname</DELTA>
  <DELTA DATE='20010914'><code>canonical-encoding</code> as util</DELTA>
  <DELTA DATE='20020110'>added 404 handler to the cl-http http macro</DELTA>
  <DELTA DATE='20020118'>char code limit predicate and guarded generator</DELTA>
  </CHRONOLOGY>
 </DOCUMENTATION>
|#

(in-package "XML-UTILS")

(defParameter *token-package* (find-package "xml")
  "binds the package which holds XML keywords and metasymbols.")

;; the xml parser reduction constructors are defined via the macros implemented below.
;; the default functional form is a generic function. this to permit the application
;; to augment the parser without redefining the constructors. the generic form adds
;; a percent or two to the parse time. should that matter, replace the DEFMETHOD
;; definition operator with DEFUN.

(eval-when (:compile-toplevel :load-toplevel :execute)
  ;(defParameter *constructor-operator* 'defun)
  (defParameter *constructor-operator* 'defmethod)
  )

(defun make-constructor-name (name)
  (setf name (string name))
  (unless (and (> (length name) 12)
               (string= "-Constructor" name :start2 (- (length name) 12)))
    (setf name (concatenate 'string  (remove-if (complement #'alpha-char-p) name)
                            "-Constructor")))
  (intern name))
;(make-constructor-name '|asdf|) (make-constructor-name '|asdf-Constructor|)

;;
;;

(defMacro defAlternativeConstructor (name)
  `(defConstructor ,name (&rest arglist &aux value)
     (declare (dynamic-extent arglist)
              (type list arglist)
              (optimize (speed 3) (safety 0)))
     (loop (unless (consp arglist) (return))
           (when (setf value (first arglist)) (return value))
           (setf arglist (rest arglist)))))

(defMacro defConstantConstructor (name value)
  `(,*constructor-operator* ,(make-constructor-name name) (&rest structure)
     (declare (ignore structure))
    ,value))

(defMacro defConstructor (name arglist &rest body)
  "define a construction method. <code>*constructor-operator*</code> value
   decides between <code>defun</code> and <code>defMethod</code>."
  `(,*constructor-operator* ,(make-constructor-name name) ,arglist
    ,@body))

(defMacro defConstructorMethod (name arglist &rest body)
  "define a construction method to permit specialization.
   if a documentation clause is present, use defGeneric in order to install 
   generic documentation
   ."
  (let ((documentation (when (and (consp (first body)) (eq (caar body) :documentation))
                      (pop body)))
        (generic-arglist nil)
        (name (make-constructor-name name)))
    (cond (documentation
           (dolist (arg arglist)
             (case arg
               (&aux (return))
               (t (push (if (consp arg) (first arg) arg) generic-arglist))))
           `(defGeneric ,name ,(reverse generic-arglist)
              ,documentation
              (:method ,arglist ,@body)))
          (t
           `(defMethod ,name ,arglist ,@body)))))

(defMacro defIdentityConstructor (name)
  `(,*constructor-operator* ,(make-constructor-name name) (structure)
    structure))

(defMacro defLiteralConstructor (name)
  ;; copy out the string buffer and return it
  `(,*constructor-operator* ,(make-constructor-name name) (structure)
     structure))

(defMacro defNullConstructor (name)
  `(defConstantConstructor ,name nil))

;; keywords from XML syntax are carried as symbols interned in the "xml" package
;; they are present in all documents and figure in other constructors to
;; control the parse.

;; bind this in order to collect symbols to be exported from the
;; token package - used for development purposes only
(defVar *tokens-to-export*)

(defMacro defTokenConstructor (name)
  `(defConstantConstructor ,name ',(intern name *token-package*)))

(defMacro defTokenConstructors (&rest constants)
  `(progn ,@(mapcar #'(lambda (c) `(defTokenConstructor ,c)) constants)))

(defmacro defToken (string)
  (let ((token (intern string *token-package*)))
    `(progn
       (unless (boundp ',token)
         (defParameter ,token ',token))
       ;; (setf (get ',token *package*) :token)
       (when (boundp '*tokens-to-export*)
         (pushnew ,(string token) *tokens-to-export* :test #'string=))
       ',token)))

(defMacro defTokens (&rest strings)
  `(progn
     ,@(mapcar #'(lambda (string) `(defToken , string)) strings)))


(defMacro trace-constructor (&rest names)
  `(trace ,@(mapcar #'make-constructor-name names)))

(defMacro coerce-to-generic-function (name parameters)
  `(let ((old-definition (when (fboundp ',name) (fdefinition ',name)))
         (documentation nil))
     (unless (typep old-definition 'generic-function)
       (when old-definition
         (setf documentation (documentation old-definition 'function))
         (fmakunbound ',name))
       (defgeneric ,name ,parameters)
       (setf (documentation ',name 'function) documentation)
       (defmethod ,name ,parameters
                  (funcall old-definition ,@parameters)))))

#+(or ALLEGRO LispWorks sbcl cmu)
(defMethod stream-position ((stream file-stream) &optional new)
  (if new
    (file-position stream new)
    (file-position stream)))

#+ALLEGRO
(defun stream-column (stream)
  (excl:stream-line-column stream))

#+LispWorks
(defun stream-column (stream)
  (stream:stream-line-column stream))


#+ALLEGRO
(defMethod stream-position ((stream socket::socket) &optional new)
  (if new
    (error "position setting not supported for stream: ~s." stream)
    0))

#+(and LispWorks (not LISPWORKS-PERSONAL-EDITION))
(defMethod stream-position ((stream comm:socket-stream) &optional new)
  (if new
    (error "position setting not supported for stream: ~s." stream)
    0))

#+(and MCL mactcp-compatibility)
(defMethod stream-position ((stream ccl::binary-tcp-stream) &optional new)
  (if new
    (error "position setting not supported for stream: ~s." stream)
    (ccl::ot-conn-bytes-read (ccl::stream-io-buffer stream))))


;; character restrictions
;;
;;

(defun <-char-code-limit (code)
   #+digitool (<= code char-code-limit)
   #+openmcl (< code char-code-limit)
   #+allegro (< code excl:real-char-code-limit)
   #-(or allegro digitool openmcl) (< code char-code-limit)
   )

(define-compiler-macro <-char-code-limit (code)
  #+digitool `(<= ,code char-code-limit)
   #+openmcl `(< ,code char-code-limit)
   #+allegro `(< ,code excl:real-char-code-limit)
   #-(or allegro digitool openmcl) `(< ,code char-code-limit)
   )


#+xml-check-char-codes
(defun checked-code-char (code)
  ;; nb. code-char may return null for a code under the limit...
  (or (when (<-char-code-limit code)
        (code-char code))
      (error 'xqdm::|WFC: Legal Character| :name (format nil "u+~4,'0x" code) :code code)))
#-xml-check-char-codes
(setf (symbol-function 'checked-code-char) #'code-char)


;;
;;
;; uri management

(defGeneric merge-uris (new base)
  (:method ((new string) (base pathname))
           (merge-pathnames new base))
  (:method ((new pathname) (base pathname))
           (when (find ".." (pathname-directory new) :test #'string=)
             (setf new (make-pathname :directory (substitute :up ".." (pathname-directory new) :test #'string=)
                                      :name (pathname-name new)
                                      :type (pathname-type new))))
           (merge-pathnames new base))
  (:method ((new t) (base null))
           new))

(defun parse-http-url (literal &aux (start 0) (relative nil) (host nil) )
  (when (string= "http:" literal :end2 (min (length literal) 5))
    (setf start 5))
  (cond ((char= (schar literal start) #\/)
         (setf host (and (> (length literal) (1+ start))
                          (char= (schar literal (1+ start)) #\/))))
        (t
         (setf relative t)))
  (let ((elements
         (split-string literal #'(lambda (c) (char= c #\/)) :start start)))
    (unless elements (error "http url syntax error: ~s." literal))
    (if host
      (let* ((host (first elements))
             (path (butlast (rest elements)))
             (file (first (last (rest elements))))
             (dot (position #\. file))
             (object (if dot (subseq file 0 dot) file))
             (extension (when dot (subseq file (1+ dot)))))
        (values host path object extension))
      (let* ((path (butlast elements))
             (file (first (last elements)))
             (dot (position #\. file))
             (object (if dot (subseq file 0 dot) file))
             (extension (when dot (subseq file (1+ dot)))))
        (when (and relative
                   (not (or (string= (first path) ".") (string= (first path) ".."))))
          (push "." path))
        (values nil path object extension)))))

(defun parse-file-url (literal &aux (start 0) (relative nil) hostp)
  (cond ((string= "file://" literal :end2 (min (length literal) 7))
         (setf start 7)
         (unless (char= (schar literal start) #\/)
           (setf hostp t)))
        ((char= (schar literal start) #\/))
        (t
         (setf relative t)))
  (let ((list
         (split-string literal #'(lambda (c) (char= c #\/)) :start start)))
    (let* ((host (if hostp (first list)))
           (path (butlast (if hostp (rest list) list)))
           (file (first (last list)))
           (dot (position #\. file))
           (object (if dot (subseq file 0 dot) file))
           (extension (when dot (subseq file (1+ dot)))))
      (when relative
        (unless (or (string= (first path) ".") (string= (first path) ".."))
          (push "." path)))
      (values host path object extension))))

(defun parse-data-url (literal &aux (start 0))
  (cond ((string= "data:" literal :end2 (min (length literal) 5))
         (setf start 5)))
  (flet ((decode-url (string start end &aux (data (make-array 64 :adjustable t
                                                              :fill-pointer 0)))
           (do ((i start (1+ i)))
               ((>= i end))
             (case (char string i)
               (#\% (vector-push-extend (parse-integer string :start (+ i 1)
                                                       :end (+ i 3)
                                                       :radix 16)
                                        data)
                (incf i 2))
               (t (vector-push-extend (char-code (char string i)) data))))
           data))
    (let* ((comma (or (position #\, literal :start start)
                      (error "data url syntax error: ~s." literal)))
           (data (decode-url literal (1+ comma) (length literal)))
           (props (split-string literal ";," :start start :end comma))
           (base64 (member "base64" props :test #'string-equal))
           (media-type (ldiff props base64))
           (mime-type (first media-type))
           (parameters (rest media-type)))
      (when base64
        (error "data url: unsupported encoding: base64." ))
      (when (and mime-type (not (string-equal mime-type "text/plain")))
        (error "data url: unsupported mime type: ~s." mime-type))
      (dolist (parameter parameters)
        (cond ((string= "charset=" parameter :end2 (min (length parameter) 8))
               (unless (or (string-equal parameter "charset=US-ASCII")
                           (string-equal parameter "charset=USASCII"))
                 (error "data url: unsupported encoding: ~s." parameter)))
              (t
               (warn "data url: parameter ignored: ~s." parameter))))
      (values data mime-type parameters))))

;(parse-data-url "data:,asdf%20qwer")
;(parse-data-url "data:text/plain,asdfqwer")
;(parse-data-url "data:text/plain;charset=USASCII,asdfqwer")

#-CL-HTTP
(defClass uri () () )

#-CL-HTTP
(defClass http-url (uri)
  ((host :initform nil :initarg :host :accessor host-string)
   (port :initform 80 :initarg :port :accessor port)
   (path :initform nil :initarg :path :accessor path)
   (object :initform nil :initarg :object :accessor object)
   (extension :initform nil :initarg :extension :accessor extension)))

#-CL-HTTP
(defMethod print-object ((instance http-url) (stream t))
  (print-unreadable-object (instance stream :type t)
    (with-slots (host port path object extension) instance
      (format stream "http://~@[~a~]~@[:~a~]/~{~a/~}~@[~a~@[.~a~]~]"
              host (when (and port (/= port 80)) port)
              path object extension instance))))

#-CL-HTTP
(defun make-http-url (namestring &optional defaults &aux default-path default-host)
  (loop (etypecase defaults
          (file-url (setf default-host (host-string defaults)
                          default-path (path defaults))
                    (return))
          (http-url (setf default-host (host-string defaults)
                          default-path (path defaults))
                    (return))
          (string (setf defaults (make-uri defaults nil)))
          (pathname (setf defaults (pathname-file-url defaults)))
          (urn (return))
          (null (return))))
  (multiple-value-bind (host path object extension)
                       (parse-http-url namestring)
    (cond ((string= (first path) ".")
           (when default-path (setf path (nconc default-path (rest path)))))
          ((string= (first path) "..")
           (when default-path
             (loop (setf default-path (butlast default-path))
                   (pop path)
                   (unless (string= (first path) "..") (return)))
             (setf path (nconc default-path path)))))
    (unless host (setf host default-host))
    (make-instance 'http-url :host host :path path
                   :object object :extension extension)))

#-CL-HTTP
(defMethod uri-namestring ((uri http-url) &aux (port (port uri)))
  (format nil "http://~@[~a~]~@[:~a~]/~{~a/~}~@[~a~@[.~a~]~]"
          (host-string uri) (when (and port (/= port 80)) port)
          (path uri) (object uri) (extension uri)))


#-CL-HTTP
(defClass file-url (uri)
  ((host :initform nil :initarg :host :accessor host-string)
   (path :initform nil :initarg :path :accessor path)
   (object :initform nil :initarg :object :accessor object)
   (extension :initform nil :initarg :extension :accessor extension)))

#-CL-HTTP
(defMethod print-object ((instance file-url) (stream t))
  (print-unreadable-object (instance stream :type t)
    (format stream "file://~@[~a~]/~{~a/~}~a~@[.~a~]"
            (host-string instance)
            (path instance) (object instance) (extension instance))))

#-CL-HTTP
(defun make-file-url (namestring &optional defaults &aux default-host default-path)
  (loop (etypecase defaults
          ((or file-url http-url)
           (setf default-host (host-string defaults)
                 default-path (path defaults))
           (return))
          (string (setf defaults (make-uri defaults nil)))
          (pathname (setf defaults (pathname-file-url defaults)))
          (urn (return))
          (null (return))))
  (multiple-value-bind (host path object extension)
                       (parse-file-url namestring)
    (unless host (setf host default-host))
    (cond ((string= (first path) ".")
           (if default-path
             (setf path (nconc default-path (rest path)))
             ;; try to recover from anomolous '.' with root as default
             (setf path (rest path))))
          ((string= (first path) "..")
           ;; try to recover from anomolous '..' with root as default
           (loop (setf default-path (butlast default-path))
                 (pop path)
                 (unless (string= (first path) "..") (return)))
           (setf path (nconc default-path path))))
    (make-instance 'file-url :host host
                   :path path :object object :extension extension)))

#-CL-HTTP
(defMethod uri-namestring ((uri file-url))
  ;; no host spec used
  (format nil "file://~@[~a~]/~{~a/~}~a~@[.~a~]"
          (host-string uri) (path uri) (object uri) (extension uri)))


(defClass urn (uri)
  ((literal :initform nil :initarg :literal :accessor literal)))

(defMethod print-object ((instance urn) (stream t))
  (print-unreadable-object (instance stream :type t)
    (format stream "urn:~a" (literal instance) )))

(defun make-urn (literal)
  (make-instance 'urn :literal literal))

(defMethod uri-namestring ((uri urn))
  (format nil "urn:~a" (literal uri) ))


(defClass data-url (uri)
  ((data :initform #() :initarg :data :reader url-data)
   (mime-type :initform :text/plain :initarg :mime-type :reader url-mime-type)
   (parameters :initform nil :initarg :parameters :reader url-parameters))
  (:documentation
   "the form is
       dataurl    := 'data:' [ mediatype ] [ ';base64' ] ',' data
       mediatype  := [ type '/' subtype ] *( ';' parameter )
       data       := *urlchar
       parameter  := attribute '=' value
    as per rfc2397.
    'text/plain;charset=US-ASCII' is the only supported media type and encoding."))

(defMethod print-object ((instance data-url) (stream t))
  (print-unreadable-object (instance stream :type t)
    (write-string "data:," stream)
    (map 'nil #'(lambda (code) (write-char (code-char code) stream))
         (url-data instance))))

(defun make-data-url (literal)
  (multiple-value-bind (data mime-type parameters)
                       (parse-data-url literal)
    (make-instance 'data-url :data data :mime-type mime-type :parameters parameters)))

(defMethod uri-namestring ((instance data-url))
  (format nil "data:,~a" (map 'string #'code-char (url-data instance))))

;(make-uri "data:,asdf")

;;
;;
;;


#+CL-http
(defParameter *http-url-mode* :client
  "distinguish urls which are read from a foreign source from those which are
     served.
     when :SERVER, only pre-existing interned urls are permitted.
     when :CLIENT, no constraint is enforced.")

#+CL-http
(defun make-http-url (namestring &optional defaults)
  ;; reduce defaults to the directory portion in order that merge works
  (etypecase defaults
    (file-url (setf defaults (directory-name-string defaults)))
    (http-url (setf defaults (directory-name-string defaults)))
    (string )
    (urn (setf defaults ""))
    (null (setf defaults "")))
  (ecase *http-url-mode*
    (:client (parse-url (merge-url namestring defaults)))
    (:server (intern-url (merge-url namestring defaults) :if-does-not-exist :error))))

#+CL-http
(defun make-file-url (namestring &optional defaults)
  (etypecase defaults
    (file-url (setf defaults (directory-name-string defaults)))
    (http-url (setf defaults (directory-name-string defaults)))
    (string )
    (urn (setf defaults ""))
    (null (setf defaults "")))
  (ecase *http-url-mode*
    (:client (parse-url (merge-url namestring defaults)))
    (:server (intern-url (merge-url namestring defaults) :if-does-not-exist :error))))

#+CL-http
(defmethod uri-namestring ((url url))
  (name-string url))


(defMethod uri ((uri uri)) uri)

(defun make-uri (literal &optional base)
  ;; treat this as an uri, which, if unscheamed, is presumed to be of file type
  (handler-case
    (cond ((string= "file:" literal :end2 (min (length literal) 5))
           (make-file-url literal base))
          ((string= "http:" literal :end2 (min (length literal) 5))
           (make-http-url literal  base))
          ((string= "data:" literal :end2 (min (length literal) 5))
           ;; data urls have no relative form, thus no base is used
           (make-data-url literal))
          (t
           (etypecase base
             (file-url
              (make-file-url literal base))
             (null
              (make-file-url literal "file:///"))
             (pathname
              (make-file-url literal (pathname-file-url base)))
             (http-url
              (make-http-url literal base)))))
    (condition (condition)
               (cond (|rfc1738|
                      (error condition))
                     (t
                      (warn "literal uri value will be used: ~s / ~s:~%~a."
                            literal base condition)
                      (return-from  make-uri literal))))))

(defGeneric ensure-uri (datum)
  (:method ((datum string)) (make-uri datum))
  (:method ((url file-url)) url)
  (:method ((url http-url)) url)
  (:method ((url data-url)) url)
  (:method ((urn urn)) urn))

(defGeneric ensure-http-url (datum)
  (:method ((datum string)) (ensure-http-url (make-uri datum)))
  (:method ((datum http-url)) datum))

(defGeneric ensure-file-url (datum)
  (:method ((datum string)) (ensure-file-url (make-uri datum)))
  (:method ((datum file-url)) datum))

(defGeneric ensure-data-url (datum)
  (:method ((datum string)) (ensure-data-url (make-uri datum)))
  (:method ((datum data-url)) datum))

(defGeneric file-url-pathname (datum)
  (:method ((url string))
           (file-url-pathname (ensure-file-url url)))
  (:method ((url file-url))
           (let ((host (host-string url))
                 (directory (path url))
                 (name (object url))
                 (type (extension url)))
             (if (or (string= ".." (first directory)) (string= "." (first directory)))
               (push :relative directory)
               (push :absolute directory))
             (cond ((zerop (length host))
                    (make-pathname :directory directory :name name :type type))
                   ((char= #\: (char host (1- (length host))))
                    (make-pathname #-LispWorks :device #+LispWorks :host
                                     (subseq host 0 (1- (length host)))
                                     :directory directory :name name :type type))
                   (t
                    (when type (setf type (string-upcase type)))
                    (when name (setf name (string-upcase name)))
                    (when (rest directory)
                      (setf (rest directory) (mapcar #'string-upcase (rest directory))))
                    (make-pathname :host host
                                   :directory directory :name name :type type))))))

(defGeneric pathname-file-url (pathname)
  (:documentation
   "translate a pathname into a file url. logical pathnames are <em>not</em> translated
    in order to retain any logical host present. literal pathnames permit a device.")
  (:method ((pathname string))
           (make-file-url pathname "file:///"))
  (:method ((pathname logical-pathname))
           "allow host, ignore device, which should be :unspecific"
           (let ((host (pathname-host pathname)))
             (when (eq host :unspecific) (setf host nil))
             (pathname-file-url (format nil "file://~@[~a~]/~{~a/~}~a~@[.~a~]"
                                        host
                                        (rest (pathname-directory pathname))
                                        (pathname-name pathname)
                                        (pathname-type pathname)))))
  (:method ((pathname pathname))
           (let ((device (pathname-device pathname))
                 (host (pathname-host pathname)))
             ;; a single letter host is a device for lispworks
             (when (eq device :unspecific) (setf device nil))
             (when (and (null device)
                        (stringp host) (= (length host) 1) (alpha-char-p (char host 0)))
               (setf device host))
             (pathname-file-url (format nil "file://~@[~a~]/~{~a/~}~a~@[.~a~]"
                                        (when device (concatenate 'string device ":"))
                                        (rest (pathname-directory pathname))
                                        (pathname-name pathname)
                                        (pathname-type pathname))))))

(defun normalize-pathname (pathname &aux (directory (pathname-directory pathname))
                                    (modified nil))
  ;; this is intended to operate on absolute defaulted pathnames.
  ;; in mcl4.2 "." and ".." in pathnames are not handled correctly, so they are edited
  ;; here.
  (when (find "." directory :test #'string=)
    (setf directory (remove "." directory :test #'string=)
          modified t))
  (when (find ".." directory :test #'string=)
    (setf directory (substitute :up ".." directory :test #'string=)
          modified t))
  (if modified
    (make-pathname :directory directory :defaults pathname)
    pathname))

(defun resolve-entity-identifiers (public system defaults)
  (cond (system
         (make-uri system defaults))
        (public
         ;; for now, a notation can have just a public id, in which case an urn is used
         (make-urn public))
        (t
         nil)))

;;
;;
;; http url stream management


;; in mcl, http url retrieval without cl-http

#+(and (or ALLEGRO CormanLisp LispWorks MCL) (not CL-HTTP))
(defun read-http-header-line
       (stream
        &optional (line (make-array 10 :adjustable t :element-type 'character :fill-pointer 0))
        &aux (byte nil))
  (declare (ftype (function (t) t) stream-reader))
  (setf (fill-pointer line) 0)
  (multiple-value-bind (reader arg) (stream-reader stream)
    (loop (unless (setf byte (funcall reader arg)) (return line))
          (when (= byte #.(char-code #\return))
            (funcall reader arg)
            (return line))
          (vector-push-extend (code-char byte) line))))

#+(and (or Allegro LispWorks MCL CMU) (not CL-HTTP))
(defMacro with-http-stream ((stream url)
                            &rest body
                            &aux (is-complete-sym (gensym "COMPLETE?-"))
                            (url-sym (gensym "URL-"))
                            (response-sym (gensym "RESPONSE-")))
  ;; this should really be used with uri instances, for which defaulting is complete,
  ;; but coerce just in case.
  ;; it connects, strips the headers and continues with the content.
  `(let* ((,url-sym (ensure-http-url ,url))
          (,is-complete-sym nil)
          (,stream nil)
          (,response-sym nil))
     (unwind-protect
       (progn
         (setf ,stream
               #+Allegro (socket::make-socket :remote-host (host-string ,url-sym) :remote-port (port ,url-sym) :format :binary)
               #+LispWorks (comm:open-tcp-stream (host-string ,url-sym) :element-type '(unsigned-byte 8))
               #+MCL (make-instance 'ccl::binary-tcp-stream :host (host-string ,url-sym) :port (or (port ,url-sym) 80) :element-type 'unsigned-byte)
	       #+CMU (sys:make-fd-stream (ext:connect-to-inet-socket (host-string ,url-sym) (port ,url-sym)) :buffering :full :element-type '(unsigned-byte 8))
	       #+sbcl (sb-sys:make-fd-stream (ext:connect-to-inet-socket (host-string ,url-sym) (port ,url-sym)) :buffering :full :element-type '(unsigned-byte 8))
	       )
         ;; (setf ,stream (ccl::open-tcp-stream (host ,url-sym) (port ,url-sym) :element-type 'unsigned-byte))
         (map nil #'(lambda (char) (write-byte (char-code char) ,stream))
              ;; 1.0 requests, no chunking
              (format nil "GET ~a HTTP/1.0~C~C~C~C"
                      (uri-namestring ,url-sym) #\Newline #\Linefeed #\Newline #\Linefeed))
         (force-output ,stream)
         (setf ,response-sym (read-http-header-line ,stream))
         (case (ignore-errors (with-input-from-string (stream ,response-sym)
                                (read stream) (read stream)))
           (200
            (loop (when (zerop (length (read-http-header-line ,stream ,response-sym)))
                    (return))
                  ;; update the base to match the location
                  (when (string-equal "location:" ,response-sym :end2 (min (length ,response-sym) 9))
                    (setf *xml-base*
                          (make-uri (string-trim #(#\space) ,response-sym) *xml-base*))))
            (prog1 (progn ,@body)
              (setf ,is-complete-sym t)))
           ((404 410)
            (error "Document Not Found: ~s." ,url-sym))
           (t
            (error "Unknown HTTP error: ~s: ~s." ,response-sym ,url-sym))))
       (when ,stream (close ,stream :abort (not ,is-complete-sym))))))

;; the default mechanism with cl-http present is to use the client facilities
;; the mcl version has to assert binary mode explicitly
#+CL-HTTP
(defMacro with-http-stream ((stream url &key referer (accept '((:* :xml))) authorization)
                            &rest body
                            &aux (do-body (gensym "BODY-")))
  `(flet ((,do-body (,stream)
            #+MCL (ccl::set-input-mode ,stream :binary)
            ,@body))
     (let (; (http:*client-http-version* :http/1.1) ; http/1.0)
           (url (ensure-http-url ,url)))
       (http:with-http-request
         (url :get
              :request-headers
              (http::compute-standard-request-headers url
                                                      ,@(when authorization
                                                          `(:authorization ,authorization))
                                                      :header-plist
                                                      ,(if referer
                                                        `(list :referer ,referer :accept ',accept)
                                                        `(list :accept ',accept))))
         (case (http::client-status http::client)
           (404 (error "Document Not Found: ~s." url))
           (t
            (http::with-header-values (location transfer-encoding) http::*headers*
              (when location
                (setf *xml-base* (make-uri location *xml-base*)))
              (case transfer-encoding
                (:chunked
                 (http::with-chunked-transfer-decoding (http::remote-stream)
                   (,do-body http::remote-stream)))
                ((nil) (,do-body http::remote-stream))
                (t (error "transfer encoding not supported: ~s." transfer-encoding))))))))))

#|
;; this version avoid chunked responses and appears to tell servers not to expect
;; a host header
(defMacro with-http-stream ((stream url) &rest body)
  `(let ((http:*client-http-version* :http/1.0)
         (,stream nil))
     (http:with-http-request ((ensure-http-url ,url) :get)
       (setf ,stream http::remote-stream)
       ,@body)))|#

#-(or ALLEGRO CL-HTTP LispWorks MCL CMU sbcl)
(defMacro with-http-stream (&whole form (stream url &rest args &key element-type port)
                                   &rest body)
  (declare (ignore stream url args element-type port body))
  (cerror "continue with no HTTP support." "http stream not supported: ~s." form)
  `(error "no support for http streams: ~s." ',form))


(defMacro with-data-stream ((stream url) &rest body)
  `(let ((,stream (make-instance 'vector-input-stream
                    :vector (url-data (ensure-data-url ,url)))))
     ,@body))

#|
(uri-namestring (make-uri "http://www.adobe.com/"))
(with-http-stream (stream "http://www.adobe.com/")
  (let ((buffer (make-array 100 :element-type 'byte :adjustable t :fill-pointer 0))
        (byte nil))
    (loop (when (ccl::stream-eofp stream) (return))
          (setf byte (read-byte stream nil))
          (unless byte (return))
          (vector-push-extend byte buffer))
    buffer))

(with-http-stream (stream "http://home.nexgo.de/james_anderson/mandyswelt/index.wml")
  (let ((buffer (make-array 100 :element-type 'unsigned-byte :adjustable t :fill-pointer 0))
        (byte nil))
    (loop (when (ccl::stream-eofp stream) (return))
          (setf byte (read-byte stream nil))
          (unless byte (return))
          (vector-push-extend byte buffer))
    buffer))
    
|#

;;
;;
;; file url stream management

;; in mcl, file url retrieval without cl-http

#-CL-HTTP
(defMacro with-file-stream ((stream url) &rest body)
  ;; this should really be used with uri instances, for which defaulting is complete,
  ;; but ...
  `(with-open-file (,stream (normalize-pathname
                             (file-url-pathname (ensure-file-url ,url)))
                              :direction :input :element-type 'unsigned-byte)
       ,@body))

#+CL-HTTP
(defMacro with-file-stream ((stream url) &rest body)
  `(with-open-file (,stream (normalize-pathname
                             (file-url-pathname (ensure-file-url ,url)))
                              :direction :input :element-type 'unsigned-byte)
     ,@body))
#|
(defMacro with-file-stream ((stream url) &rest body)
  `(with-open-file (,stream (normalize-pathname
                             (translated-pathname (ensure-file-url ,url)))
                              :direction :input :element-type 'unsigned-byte)
     ,@body))
|#

;;
;;
;; encoding utilities

(defun canonical-encoding (encoding)
  "edit the encoding to remove non-alphanumeric content;
   use the stripped form to search the known encodings."
  (when (or (stringp encoding) (symbolp encoding))
    (setf encoding (remove-if (complement #'alphanumericp) (string encoding)))
    (first (find-if #'(lambda (alternatives)
                        (find encoding alternatives :test #'string-equal))
                    *encoding-map*))))
;(mapcar #'canonical-encoding '(:utf-8 "usascii"))


#|
(make-file-url "file:///asdf/qwer.ty" "file:///aaa/bbb/ccc.ddd")
(make-file-url "file:///../qwer.ty" "file:///aaa/bbb/ccc.ddd")
(make-file-url "file:///../../qwer.ty" "file:///aaa/bbb/ccc.ddd")
(make-file-url "file:///../../../qwer.ty" "file:///aaa/bbb/ccc.ddd")
(make-file-url "file:///./qwer.ty" "file:///aaa/bbb/ccc.ddd")
(make-file-url "qwer.ty" "file:///aaa/bbb/ccc.ddd")
(make-file-url "./qwer.ty" "file:///aaa/bbb/ccc.ddd")
(make-file-url "../qwer.ty" "file:///aaa/bbb/ccc.ddd")
(make-file-url "qwer.ty" "file://xml/aaa/bbb/ccc.ddd")
(make-file-url "./qwer.ty" "file://xml/aaa/bbb/ccc.ddd")
(make-file-url "../qwer.ty" "file://xml/aaa/bbb/ccc.ddd")
(make-file-url "qwer.ty" "file:///")
(make-file-url "./qwer.ty" "file:///")
(make-file-url "../qwer.ty" "file:///")

(make-file-url "file:///c:/qwer.ty" "file:///aaa/bbb/ccc.ddd")

(trace parse-http-url)
(make-http-url "http://asdf/qwer.ty" "http://aaa/bbb/ccc.ddd")
(make-http-url "http:/../qwer.ty" "http://aaa/bbb/ccc.ddd")
(make-http-url "http:/../../qwer.ty" "http://aaa/bbb/ccc.ddd")
(make-http-url "http:/./qwer.ty" "http://aaa/bbb/ccc.ddd")
(make-http-url "qwer.ty" "http://aaa/bbb/ccc.ddd")
(make-http-url "./qwer.ty" "http://aaa/bbb/ccc.ddd")
(make-http-url "../qwer.ty" "http://aaa/bbb/ccc.ddd")

(make-uri "data:,asdf")

|#
:EOF
