# Supplementary material for: Visual setup of logical models of signaling and regulatory networks with ProMoT
Source: BMC Bioinformatics. 2006 Nov 17;7:506. doi: 10.1186/1471-2105-7-506 (PMC1665465; doi:10.1186/1471-2105-7-506)
Supplement: Additional File 2 — ProMoT's source. The source code of ProMoT is attached. ProMoT binaries, source, and ProMoT binaries plus all additional libraries (e.g. java) can be downloaded from ProMoT's web page (see Availability and requirements section). [file 1471-2105-7-506-S2.bz2 › Promot/xml/code/xparser/xml-operators.lisp]

;;; -*- Mode: lisp; Syntax: ansi-common-lisp; Base: 10; Package: xml-parser; -*-

#|
<DOCUMENTATION>
 <DESCRIPTION>
  model operators for the xml query data model
  </DESCRIPTION>
 <COPYRIGHT YEAR='2001' AUTHOR='james adam anderson' MARK='(C)'
            href='file://xml/sysdcl.lisp' />
 <CHRONOLOGY>
  <DELTA DATE='20010501' AUTHOR='JAA'>
   factored out as separate file for xml parser</DELTA>
  <DELTA DATE='20010622'>*default-namespace-attribute-name* for lispowrks/pe reader</DELTA>
  <DELTA DATE='20010628'>added qnames extents</DELTA>
  <DELTA DATE='20010719'><code>CALL-WITH-NAME-PROPERTIES</code> added
   for use in alternative parsers; modified <code>PREFIX-VALUE</code> to support
   string prefixes</DELTA>
  <DELTA DATE='20010918'>corrections to <code>make-uname</code> and <code>make-ncname</code>
   to use tokenizer</DELTA>
  <DELTA DATE='20020116'>fixed stream-reader (def-internal-entity) where the incorrect type declaration
   caused problems</DELTA>
  <DELTA DATE='20010118'>added guarded code-char function</DELTA>
  <DELTA DATE"'20030320'>fixed values for constant namespace bindings;
    conditions consistent with 0.950</DELTA>
  </CHRONOLOGY>
 </DOCUMENTATION>
|#

(in-package "XML-PARSER")

(defun make-parse-document (&key validate &allow-other-keys &aux doc)
  "construct a provisional document for a parse."
  (setf doc (make-doc-node :general-entities (copy-definitions *general-entities*)
                           :validate validate))
  (list doc validate)
  doc)


#|pre tokenizers
(defun make-ncname (name &optional (namespace *null-namespace*)
                        &aux symbol)
  (cond ((setf symbol (find-name name namespace))
         (return-buffer-string name)
         symbol)
        (t
         (intern-name name namespace))))

(defun make-uname (namestring &key (colon-position nil)
                        (prefix *default-namespace-attribute-name* prefix-p)
                       (namespace nil namespace-p) (local-part namestring)
                       (free-p t))
  (declare (optimize (speed 3) (safety 1)))
  (flet ((intern-name-local (string namespace &optional prefix &aux symbol)
           (cond ((setf symbol (find-name string namespace))
                  (when (or free-p (not (eq string namestring)))
                    (return-buffer-string string)))
                 (t
                  (setf symbol (intern-name string namespace))))
           (when prefix (setf (prefix symbol) prefix))
           symbol)
         (intern-prefix-local (string end &aux prefix symbol)
           (setf prefix (buffer-string-subseq string 0 end))
           (cond ((setf symbol (find-prefix prefix *xmlns-namespace*))
                  (return-buffer-string prefix)
                  symbol)
                 (t
                  (intern-prefix prefix *xmlns-namespace*)))))
    (cond (xutils::|REC-xml-names-19990114|
           ;; names are encoded as universal names
           (cond (namespace-p
                  ;; always resolve the namespace in order to ensure that static references are
                  ;; replaced by dynamic clones should the context require.
                  (setf namespace (find-namespace namespace)))
                 (prefix-p
                  (unless *in-dtd*
                    (setf namespace (prefix-value prefix))))
                 ((or colon-position (setf colon-position (position #\: namestring)))
                  (setf prefix (intern-prefix-local namestring colon-position))
                  (unless *in-dtd*
                    ;; nb. if the prefix is unbound, this may return NIL
                    (setf namespace (when *namespace-bindings* (prefix-value prefix)))))
                 (t
                  (when *namespace-bindings*
                    (setf namespace (prefix-value "")))))
           (when colon-position
             (setf local-part (buffer-string-subseq namestring (1+ colon-position)))
             (when free-p (return-buffer-string namestring)))
           (cond (namespace
                  ;; if the namespace is known, then intern an universal name
                  (intern-name-local local-part namespace prefix))
                 (t
                  ;; otherwise generate an uninterned qualified name this happens
                  ;; in the DTD and when the prefix is not bound
                  (let ((name (make-qname local-part)))
                    (setf (prefix name) prefix)
                    (when *qname-extent*
                      (setf (qname-extent name) *qname-extent*))
                    name))))
          (*namespace*
           ;; when not recognizing qualified names, intern names in the default namespace, unless precluded
           (intern-name-local local-part *namespace*))
          (t
           ;; otherwise just leave them as strings
           local-part))))
|#

(defun make-ncname (name &optional (namespace *null-namespace*))
  (intern-name name namespace))

(defun make-uname (namestring &key (colon-position nil)
                              (prefix *default-namespace-attribute-name* prefix-p)
                              (namespace nil namespace-p)
                              (local-part namestring))
  ;; when limiting resourec use within the parser, the namestring has already been resourced
  ;; within the dynamically created *name-tokenizer*. thus is not to be returned. thus there need be no
  ;; initial check with find-name.
  ;; where the where a tokenizer is bound when that <prefix> : <local-part> are partitioned, they are
  ;; resourced there as well.

  (declare (optimize (speed 3) (safety 1)))
  (flet ((intern-name-local (string namespace &optional prefix &aux symbol)
           (setf symbol (intern-name string namespace))
           (when prefix (setf (prefix symbol) prefix))
           symbol)
         (intern-prefix-local (string end &aux prefix)
           (setf prefix
                 (or (tk1::get-token *name-tokenizer* string 0 end)
                     (tk1::insert-token *name-tokenizer* (subseq string 0 end) string 0 end)))
           (intern-prefix prefix *xmlns-namespace*)))
    (cond (xutils::|REC-xml-names-19990114|
           ;; names are encoded as universal names
           (cond (namespace-p
                  ;; always resolve the namespace in order to ensure that static references are
                  ;; replaced by dynamic clones should the context require.
                  (setf namespace (find-namespace namespace)))
                 (prefix-p
                  (unless *in-dtd*
                    (setf namespace (prefix-value prefix))))
                 ((or colon-position (setf colon-position (position #\: namestring)))
                  (setf prefix (intern-prefix-local namestring colon-position))
                  (unless *in-dtd*
                    ;; nb. if the prefix is unbound, this may return NIL
                    (setf namespace (when *namespace-bindings* (prefix-value prefix)))))
                 (t
                  (when *namespace-bindings*
                    (setf namespace (prefix-value "")))))
           (when colon-position
             (setf local-part
                   (or (tk1::get-token *name-tokenizer* namestring (1+ colon-position))
                       (tk1::insert-token *name-tokenizer* (subseq namestring (1+ colon-position))
                                          namestring (1+ colon-position)))))
           (cond (namespace
                  ;; if the namespace is known, then intern an universal name
                  (intern-name-local local-part namespace prefix))
                 (t
                  ;; otherwise generate an uninterned qualified name.
                  ;; this happens in the DTD and when the prefix is not bound
                  (cond ((equal namestring *xmlns-prefix-namestring*)
                         (let ((name (make-qname "")))
                           (setf (prefix name) *xmlns-prefix-namestring*)
                           (when *qname-extent*
                             (setf (qname-extent name) *qname-extent*))
                           name))
                        (t
                         (let ((name (make-qname local-part)))
                           (setf (prefix name) prefix)
                           (when *qname-extent*
                             (setf (qname-extent name) *qname-extent*))
                           name))))))
          (*namespace*
           ;; when not recognizing qualified names, intern names in the default namespace,
           ;; unless precluded by a null binding for the context
           (intern-name-local local-part *namespace*))
          (t
           ;; otherwise just leave them as strings
           local-part))))

(defun call-with-name-properties
       (function namestring &key (colon-position nil)
                 (prefix *default-namespace-attribute-name* prefix-p)
                 (namespace nil namespace-p) (local-part namestring))
  "parse the literal name and attempt to resolve prefix.
   provided as a convenience method to standardardize with
   <code>MAKE-UNAME</code>.
   presumes namespace are to be interpreted, but does _no_ interning."
  (cond (namespace-p
         (setf namespace (find-namespace namespace)))
        (prefix-p
         (unless *in-dtd*
           (setf namespace (prefix-value prefix))))
        ((or colon-position (setf colon-position (position #\: namestring)))
         (setf prefix (buffer-string-subseq namestring 0 colon-position))
         (unless *in-dtd*
           ;; nb. if the prefix is unbound, this may return NIL
           (setf namespace (when *namespace-bindings* (prefix-value prefix)))))
        (t
         (when *namespace-bindings*
           (setf namespace (prefix-value "")))))
    (setf local-part
          (if colon-position
            (buffer-string-subseq namestring (1+ colon-position))
            (buffer-string-subseq namestring 0)))
    (funcall function :namestring namestring :namespace namespace
             :colon-position colon-position :local-part local-part
             :prefix prefix))

;;
;;
;; lookup both in an a-list and a list of ns-nodes

(defGeneric find-bound-namespace (namespace context)
  (:documentation
   "this mechanism determines the prefix bound to a given namespace.")
  (:method ((ns t) (context list))
           (or (some #'(lambda (binding)
                         (etypecase binding
                           (cons
                            (when (eq (rest binding) ns) (first binding)))
                           (ns-node
                            (when (eq (namespace binding) ns) (local-part (name binding))))))
                     context)
               (cond ((eq ns *xmlns-namespace*)
                      *xmlns-namespace-attribute-name*)
                     ((eq ns *xml-namespace*)
                      *xml-namespace-attribute-name*))))
  (:method ((ns symbol) (context t))
           (find-bound-namespace (string ns) context))
  (:method ((ns string) (context t))
           ;; by this point, any dynamic namespace should have been constructed
           ;; during parsing. therefore a missing namespace is an error.
           (find-bound-namespace (find-namespace ns :if-does-not-exist :error) context))
  (:method ((ns t) (context elem-node))
           (or (find-bound-namespace ns (namespaces context))
               (find-bound-namespace ns (parent context))))
  (:method ((ns t) (context null))
           nil)
  (:method ((ns t) (context doc-node))
           (find-bound-namespace ns *namespace-bindings*)))

(defGeneric namespace-prefix (namespace &optional default)
  (:documentation
   "locate the bound prefix value for a given namespace.
    should there be no binding, signal a continuable error and permit the process to specify the
    prefix. one would expect the furnished default to be used.
    the process should bind the prefix with (setf prefix-value) to avoid repeated signals.
    the default namespace is distinguished to speed lookups.")
  (:method ((ns string) &optional default)
           (namespace-prefix (find-namespace ns :if-does-not-exist :error) default))
  (:method ((namespace t) &optional default)
           (declare (ftype (function (t &rest t) t) |NSC: Namespace Declared| xml-error))
           (or (when (or (namespace-equal namespace (default-namespace))
                         (namespace-equal namespace *null-namespace*))
                 *default-prefix-string*)
               (find-bound-namespace namespace *namespace-bindings*)
               (restart-case (|NSC: Namespace Declared| :name default
                                                        :namespace namespace)
                 (use-value (prefix)
                            (typecase prefix
                              ((or string symbol abstract-name) prefix)
                              (t
                               (xml-error 'internal-xml-error
                                          :format-control "illegal value to use-value on |NSC: Namespace Declared|: ~s: ~s."
                                          :format-arguments (list namespace prefix)))))))))
                            

(defGeneric prefix-value (prefix)
  (:method ((prefix null)) *null-namespace*)
  (:method ((prefix abstract-name)) (prefix-value (local-part prefix)))
  (:method ((prefix symbol)) (prefix-value (symbol-name prefix)))
  (:method ((prefix string))
           ;; (prefix-value (intern-prefix prefix *xmlns-namespace*))
           ;; implement string prefix independently in order to support
           ;; alternative parsers
           (or (some #'(lambda (binding)
                         (etypecase binding
                           (cons (when (string= prefix (first binding))
                                   (rest binding)))
                           (ns-node (when (string= prefix (name binding))
                                      (namespace binding)))))
                     *namespace-bindings*)
               ;; if no binding is present for the default namespace,
               ;; use the null namespace
               (cond ((equal prefix "")
                      *null-namespace*)
                     ((equal prefix *xml-prefix-namestring*)
                      *xml-namespace*)
                     ((equal prefix *xmlns-prefix-namestring*)
                      *xml-namespace*)
                     (t
                      (xml-error |NSC: Prefix Declared| :name prefix)))))
  #|(:method ((prefix symbol))
           (or (some #'(lambda (binding)
                         (etypecase binding
                           (cons
                            (when (eq (first binding) prefix)
                              (rest binding)))
                           (ns-node
                            (when (eq (name binding) prefix)
                              (namespace binding)))))
                     *namespace-bindings*)
               ;; if no binding is present for the default namespace,
               ;; use the null namespace
               (if (eq prefix *default-namespace-attribute-name*)
                 *null-namespace*
                 (xml-error |NSC: Prefix Declared| :name prefix))))|#
  (:method ((prefix function))
            (or (some #'(lambda (binding)
                         (etypecase binding
                           (cons
                            (when (funcall prefix (first binding))
                              (rest binding)))
                           (ns-node
                            (when (funcall prefix (name binding))
                              (namespace binding)))))
                     *namespace-bindings*)
                (xml-error |NSC: Prefix Declared| :name (funcall prefix nil)))))

(defGeneric (setf prefix-value) (value prefix)
  (:documentation
   "this method binds a prefix to a namespace in the current dynamic namespace context.
    the namespace must be know by this point. which should be the case, as a ns-attribute
    generates the namespace, if need be, upon instantiation.")
  (:method ((value t) (prefix null))
           (xml-error "null namespace is constant. it cannot be rebound."))
  (:method ((value t) (prefix symbol))
           (setf (prefix-value (symbol-name prefix)) value))
  (:method ((value t) (prefix xqdm::abstract-name))
           (setf (prefix-value (local-part prefix)) value))
  (:method ((value package) (prefix string))
           (push (cons prefix value) *namespace-bindings*)
           value)
  (:method ((value xqdm::nameset) (prefix string))
           (push (cons prefix value) *namespace-bindings*)
           value)
  (:method ((value xqdm::nameset-tokenizer) (prefix string))
           (push (cons prefix value) *namespace-bindings*)
           value)
  (:method ((value string) (prefix t))
           (setf (prefix-value prefix)
                 (find-namespace value :if-does-not-exist :error)))
  (:method ((value t) (prefix string))
           (xml-error "prefix value not bindable: ~s." value))
  (:method :before ((namespace t) (prefix string))
           ;; constrain constant bindings
           (let ((ns-binding (cons prefix namespace)))
             (declare (dynamic-extent ns-binding))
             (check-constraint |NSC: Prefix Immutable| ns-binding)))
  (:method :after ((namespace t) (prefix string))
           ;; where the distinguished namespaces are shadowed automatically when
           ;; a new ns-context is established, an extra check is not necessary
           ;; (distinguish-namespace namespace)
           (reconcile-namespace-binding prefix namespace)))

(defun reconcile-namespace-binding (prefix namespace)
  (when (equal prefix *default-prefix-string*)
    ;; coerce to a namespace only if it will be asserted as the default.
    ;; this permits names to be serialized even when their namespace was local
    ;; to a document
    (setf (default-namespace) namespace)))

(defun next-prefix ()
  (intern-prefix (format nil "nsp-~d" (incf *prefix-count*)) *xmlns-namespace*))

(defun make-document-namespace-bindings ()
  "construct document default namspace bindings.
   if the root element is defined, then don't override its null prefix binding."
  (if *root-def-type*
    *default-namespaces*
    (cons (cons (local-part *default-namespace-attribute-name*)
                *null-namespace*)
          *default-namespaces*)))

;;
;;
;; manage entities


(defGeneric find-uname-binding (name context &key if-does-not-exist)
  (:documentation
   "<code>FIND-UNAME-BINDING</code> implements the generic search for entity, type, and
    notation bindings. as names are permitted <code>STRING</code>, <code>SYMBOL</code>,
    and <code>QNAME-VALUE</code> arguments. the setting for <code>*CLASS.QNAME-VALUE*</code>
    controls the domain which the parser uses to generate names.")
  (:method ((name t) (context null) &key (if-does-not-exist :error))
           (when (eq if-does-not-exist :error)
             (xml-error |WFC: Entity Declared| :name name)))
  (:method ((name null) (context t) &rest args)
           (declare (ignore args))
           (xml-error "null specified as binding name"))
  (:method ((name qname-value) (context t) &rest args)
           (apply #'find-uname-binding (value name) context args))
  (:method ((name symbol) (context cons) &rest args)
           (or (some #'(lambda (binding)
                         ;; compare with string= as the names of entities
                         ;; are ncnames
                         (typecase binding
                           (cons (when (uname-equal name (first binding))
                                   (rest binding)))
                           (hash-table (gethash name binding))
                           (abstract-def-node
                            (when (uname-equal name (name binding))
                              binding))
                           (warn "illegitimate value among definitions: ~s."
                                 binding)))
                     context)
               (apply #'find-uname-binding name nil args)))
  (:method ((predicate function) (context cons) &rest args)
           (or (some #'(lambda (binding)
                         ;; compare with string= as the names of entities
                         ;; are ncnames
                         (typecase binding
                           (cons (when (funcall predicate (first binding))
                                   (rest binding)))
                           (hash-table (maphash #'(lambda (k v)
                                                    (when (funcall predicate k)
                                                      (return-from find-uname-binding v)))
                                                binding))
                           (abstract-def-node
                            (when (funcall predicate (name binding))
                              binding))
                           (warn "illegitimate value among definitions: ~s."
                                 binding)))
                     context)
               (apply #'find-uname-binding predicate nil args)))
  (:method ((name t) (context def-elem-type) &rest args)
           (apply #'find-uname-binding name (properties context) args))
  (:method ((name symbol) (context hash-table) &rest args)
           (or (gethash name context)
               (apply #'find-uname-binding name nil args))))


#|
;; the replacement happens in the tokenizer and uses the children slot
;; directly. this wrapper is not used

(defun general-entity-value (name &key (if-does-not-exist nil) &aux value)
  (when (setf value
              (find-def-general-entity name :if-does-not-exist if-does-not-exist))
    (children value)))

(defun parameter-entity-value (name &key (if-does-not-exist nil) &aux value)
  (when (setf value (find-ncname-binding name *parameter-entities*
                                         :if-does-not-exist if-does-not-exist))
    (value-string value)))
|#

(defMethod copy-definitions ((defs list) &aux (table (make-hash-table)))
  (dolist (def defs)
    (setf (gethash (name def) table) def))
  table)

(defMethod copy-definitions ((defs hash-table) &aux (table (make-hash-table)))
  (maphash #'(lambda (key def) (setf (gethash key table) def)) defs)
  table)

;;
;;
;;

(defMethod stream-position ((node def-entity) &optional new)
  (declare (ignore new))
  ;; when the entity is acting as the input source, then calling the reader with a keyword
  ;; value yields the offset
  (when (eq node *input-source*) (funcall *input-reader* :position)))

(defMethod stream-reader ((datum string))
  (stream-reader (map 'list #'char-code datum)))

(defMethod stream-reader ((list list) &aux (position 0))
  #'(lambda (arg)
      (cond (arg position)
            (list (setf arg (first list) list (rest list) position (+ position 1))
                  arg))))

(defMethod stream-reader ((entity def-internal-entity))
  (let ((pad? (and (is-def-parameter-entity entity) (not (in-literal?))))
        (input (children entity))
        (position 0))
    (declare (type fixnum position) (type list input) (optimize (speed 3) (safety 0)))
    (when pad? (push #.(char-code #\space) input))
    #'(lambda (arg)
        (cond (arg (case arg
                     (:position position)
                     (:input input)
                     (:children (children entity))
                     (:entity entity)))
              (input (setf arg (first input) input (rest input) position (+ position 1))
                     arg)
              (pad?
               (setf pad? nil)
               #.(char-code #\space))))))

(defMethod stream-reader ((entity def-external-parameter-entity) &aux vector)
  (with-slots (value) entity
    (unless value
      (setf vector (handler-case (read-external-entity-data entity)
                    (error (error)
                           (|WFC: External Parsed Entity|
                            :system-id (system-id entity)
                            :public-id (public-id entity) :datum error)
                           (make-array 0)))
            value (make-instance 'vector-input-stream :vector vector)))
    (stream-reader value)))


;;
;;
;; input token construction

(if xutils::|REC-xml-19980210.End-of-Line Handling|
  (if xutils::|NOTE-newline-200101314|
    (defun eol-normalize-input (byte &aux next-byte)
      (declare (optimize (speed 3) (safety 0))
               (type fixnum byte)
               (type fixnum code line column)
               ;; won't inline
               ;(inline xml-initial-eolchar? xml-successor-eolchar?)
               (inline =))
               
      (cond ((xml-initial-eolchar? byte)
             (when (= byte #x0d)
               (when (and (setf next-byte (get-next-input))
                          (not (xml-successor-eolchar? next-byte)))
                 (unget-input next-byte)
                 (replace-input byte))
               (setf byte #x0a))
             (setf *input-column* 1)
             (incf *input-line*))
            ((not (xml-char? byte))
             (xml-error |WFC: Legal Character|
                        :name (ignore-errors (code-char byte))
                        :code byte)))
      byte)
    (defun eol-normalize-input  (byte &aux next-byte)
      (declare (optimize (speed 3) (safety 0))
               (type fixnum byte)
               (type fixnum code lin column)
               (inline =))
       (cond ((xml-initial-eolchar? byte)
              (when (= byte #x0d)
                (when (and (setf next-byte (get-next-input))
                           (/= next-byte #x0a))
                  (unget-input next-byte)
                  (replace-input byte))
                (setf byte #x0a))
              (setf *input-column* 1)
              (incf *input-line*))
             ((not (xml-char? byte))
             (xml-error |WFC: Legal Character|
                        :name (ignore-errors (code-char byte))
                        :code byte)))
      byte))
  (defun eol-normalize-input  (byte)
    (cond ((xml-initial-eolchar? byte)
           (setf *input-column* 1)
           (incf *input-line*))
          ((not (xml-char? byte))
             (xml-error |WFC: Legal Character|
                        :name (ignore-errors (code-char byte))
                        :code byte)))
    byte))

(defun get-input ()
  ; (typecase *input-datum* (integer (print (code-char *input-datum*))) (t (print *input-datum*)))
  *input-datum*)

(defun unget-input (datum)
  (when *reinput-datum*
    (error "multiple unread data: ~s, ~s." *reinput-datum* datum))
  ;; (format *trace-output* "[<-~s]" datum)
  (setf *reinput-datum* datum))

(defun get-next-input ()
  (when (advance-input) (get-input)))

(defun get-next-input-no-eof ()
  (advance-input-no-eof) (get-input))

(defun advance-input ()
  (declare (type fixnum *input-column*)
           (ftype (function (t) t) *input-reader*)
           (optimize (speed 3) (safety 0)))
  (cond (*reinput-datum*
         (shiftf *input-datum* *reinput-datum* nil))
        ((typep (setf *input-datum* (funcall *input-reader* *input-reader-arg*)) 'fixnum)
         (incf *input-column*)
         *input-datum*)
        ((pop-input-source)
         (advance-input)
         (get-input))
        (t
         (setf *input-eof* t)
         nil)))
    
(defun advance-input-no-eof ()
  (or (advance-input)
      (xml-eof-error :stream *input-source*)))

(defun replace-input (replacement-value)
  (setf *input-datum* replacement-value))

(defun pop-input-source ()
  (finish-input-source *input-source*)
  (when (> *literal-entity-level* 0) (decf *literal-entity-level*))
  (unless (<= (fill-pointer *input-source-stack*) 0)
    (setf *input-line* (vector-pop *input-source-stack*)
          *input-column* (vector-pop *input-source-stack*)
          *input-reader-arg* (vector-pop *input-source-stack*)
          *input-reader* (vector-pop *input-source-stack*)
          *input-source* (vector-pop *input-source-stack*))))

(defun push-input-source (source)
  (when *input-source*
    (vector-push-extend *input-source* *input-source-stack*)
    (vector-push-extend *input-reader* *input-source-stack*)
    (vector-push-extend *input-reader-arg* *input-source-stack*)
    (vector-push-extend *input-column* *input-source-stack*)
    (vector-push-extend *input-line* *input-source-stack*))
  (when (find source *input-source-stack*)
    (xml-error |WFC: No Recursion| :entity source))
  (multiple-value-setq (*input-reader* *input-reader-arg*)
    (stream-reader source))
  (when (in-literal?) (incf *literal-entity-level*))
  (setf *input-line* 1
        *input-column* 1
        *input-source* source))

(defMethod finish-input-source ((source t)) source)

(defun input-stack (&aux frames)
  ;; extract the frames from the source stack
  (when *input-source-stack*
    (do ((ptr 0 (+ ptr 5))) ((>= ptr (fill-pointer *input-source-stack*)))
      (push (list :source (aref *input-source-stack* ptr)
                  :position (stream-position (aref *input-source-stack* ptr))
                  :column (aref *input-source-stack* (+ ptr 3))
                  :line (aref *input-source-stack* (+ ptr 4)))
            frames))
    frames))

(defun extend-token (byte)
  ;(break "~s ~s ~s" byte (ring-subseq *token-start* 10) (ring-subseq *token-fill* 5))
  ;; (when (= byte 13) (break))
  (setf (first *token-fill*) byte
        *token-end* *token-fill*
        *token-fill* (or (rest *token-fill*)
                         (setf (rest *token-fill*) (cons nil nil)))
        *token-length* (1+ *token-length*)))

(defun make-token-string ()
  (when *token-end*
    (cond #|((eq *atn-term?* '|IgnoreCData|)
           (setf *token-length* 0
                 *token-end* nil
                 *token-fill* *token-start*)
           "IgnoreCData")|#
          (t
           (let ((result (get-buffer-string *token-length*))
                 (buffer *token-start*))
             (declare (type cons token)
                      (type fixnum *token-length*)
                      (type simple-string result)
                      (optimize (speed 3) (safety 0)))
             (dotimes (i *token-length*)
               (setf (schar result i) (checked-code-char (first buffer))
                     buffer (rest buffer)))
             (setf *token-length* 0
                   *token-end* nil
                   *token-fill* *token-start*)
             result)))))

(defun peek-token-string (&aux byte)
  (when (> *token-length* 0)
    (let ((result (make-string *token-length* :element-type 'character))
          (buffer *token-start*))
      (dotimes (i *token-length*)
        (setf (schar result i)
              (if (<-char-code-limit (setf byte (first buffer)))
                (code-char byte) #.(code-char 255))
              buffer (rest buffer)))
      result)))

(defun make-token-list ()
  (declare (type cons *token-end* *token-fill* *token-start*)
           (optimize (speed 3) (safety 0)))
  (when *token-end*
    (let ((result *token-start*))
      (setf (rest *token-end*) nil
            *token-length* 0
            *token-end* nil
            *token-start* *token-fill*)
      result)))

(defun make-token-name ()
  (let ((length *token-length*)
        (string (make-token-string))
        (mask #b11111111))
    (multiple-value-bind (name is-newly-interned)
                         (tk1::%tokenize *name-tokenizer* mask string 0 length)
      (unless is-newly-interned
        (return-buffer-string string))
      name)))

(defun make-token ()
  (if (in-entity-value?)
    (make-token-list)
    (if (in-name-token?)
      (make-token-name)
      (make-token-string))))

(defun make-xml-tokenizer ()
  (tk1::create-tokenizer "xml-parser-tokens" :function #'subseq :test #'string=))
;(make-xml-tokenizer)


(setq *name-tokenizer* (make-xml-tokenizer))

;;
;; names are used for entity and character references

(defun extend-name (byte)
  (setf (first *name-fill*) byte
        *name-fill* (or (rest *name-fill*)
                         (setf (rest *name-fill*) (cons nil nil)))
        *name-length* (1+ *name-length*)))

(defun make-name-string ()
  (unless (eq *name-fill* *name-start*)
    (let ((result (get-buffer-string *name-length*))
          (buffer *name-start*))
      (declare (type cons token)
               (type fixnum *name-length*)
               (type simple-string result)
               (optimize (speed 3) (safety 0)))
      (dotimes (i *name-length*)
        (setf (schar result i) (checked-code-char (first buffer))
              buffer (rest buffer)))
      (setf *name-length* 0
            *name-fill* *name-start*)
      result)))


#|
(defparameter *test*
   (sxml-element 'test
               "asdf" (sxml-element 'test2 "qwer" "<>")))

(print-element *test* *standard-output*)
(element-bind (name value) entry (print (list name value)))
(element.content (element.content-element *test* 'test2))

(inspect
 (with-input-from-string
   (stream
    "<?xml version='1.0'>
    <!DOCTYPE asdf [<!ELEMENT asdf #PCDATA>]>
    <asdf attribute1='first' attribute2='second'>
     testing&one;
     </asdf>")
   (|Document-Parser| stream)))
(write-node (top-inspect-form) *standard-output*)
 |#

:EOF
