# Supplementary material for: Visual setup of logical models of signaling and regulatory networks with ProMoT
Source: BMC Bioinformatics. 2006 Nov 17;7:506. doi: 10.1186/1471-2105-7-506 (PMC1665465; doi:10.1186/1471-2105-7-506)
Supplement: Additional File 2 — ProMoT's source. The source code of ProMoT is attached. ProMoT binaries, source, and ProMoT binaries plus all additional libraries (e.g. java) can be downloaded from ProMoT's web page (see Availability and requirements section). [file 1471-2105-7-506-S2.bz2 › Promot/xml/code/xparser/conditions/codec/conditions.lisp]

;;; -*- Mode: lisp; Syntax: ansi-common-lisp; Base: 10; Package: de.setf.xml.codec.implementation; -*-

#|
<DOCUMENTATION>
 <DESCRIPTION>
  <p>
  this file provides the condition-handling for names.</p>
  </DESCRIPTION>
 <COPYRIGHT YEAR='2003' AUTHOR='james adam anderson' MARK='(C)'
            href='file://xml/sysdcl.lisp' />
 <CHRONOLOGY>
  <DELTA DATE='20030110'>isolated from "xml:utils;conditions"</DELTA>
  </CHRONOLOGY>
 </DOCUMENTATION>
|#

(in-package :de.setf.xml.codec.implementation)

(define-condition encoding-condition (condition) ())

(define-condition encoding-error (encoding-condition xml-error stream-error) ())

(define-condition xml-eof-error (xml-error parser-eof-error) ())

(defun xml-eof-error (&rest args)
  (apply #'xml-error 'xml-eof-error args))

(defMacro defEC (name &optional super slots &rest options)
  `(defException (,name "EC") ,(or super '(encoding-error))
     ,slots
     ,@options))

#+(and mcl digitool)
(dolist (sym '(defEC))
  (pushnew (cons sym 2) *FRED-SPECIAL-INDENT-ALIST* :key #'first))

;;
;;
;;

(defEC "Byte Order Mark" ()
  ((data :initarg :data :initform nil :reader condition-data))
  (:report-condition
   (lambda (condition stream)
     (with-accessors ((data condition-data)) condition
       (format stream "Illegal byte order mark: ~s." data)))))

(defEC "Version Match" ()
  ((name :initarg :name :initform nil :reader condition-name))
  (:report-condition
   (lambda (condition stream)
     (with-accessors ((name condition-name)) condition
       (format stream "Encoding version not supported: ~s." name)))))


:EOF
