# Supplementary material for: Visual setup of logical models of signaling and regulatory networks with ProMoT
Source: BMC Bioinformatics. 2006 Nov 17;7:506. doi: 10.1186/1471-2105-7-506 (PMC1665465; doi:10.1186/1471-2105-7-506)
Supplement: Additional File 2 — ProMoT's source. The source code of ProMoT is attached. ProMoT binaries, source, and ProMoT binaries plus all additional libraries (e.g. java) can be downloaded from ProMoT's web page (see Availability and requirements section). [file 1471-2105-7-506-S2.bz2 › Promot/xml/code/xparser/xml-writer.lisp]

;;; -*- Mode: lisp; Syntax: ansi-common-lisp; Base: 10; Package: xml-parser; -*-

#|
<DOCUMENTATION>
 <DESCRIPTION>
  immediate serialization macros.
  <p>
  adapted from html-gen.slik. the resemblance remains, but is remote.</p>
  </DESCRIPTION>
 <COPYRIGHT YEAR='2001' AUTHOR='james adam anderson' MARK='(C)'
            href='file://xml/sysdcl.lisp' />
 <CHRONOLOGY>
  <DELTA DATE='20010621' AUTHOR='JAA'>
   new. adapted html-gen to the encoding serialization functions.</DELTA>
  <DELTA DATE='20011219'>*generated-ns-bindings*as a special binding with
   a single global handler;<br />corrections for name instances.</DELTA>
  </CHRONOLOGY>
 </DOCUMENTATION>
|#

(in-package "XML-PARSER")

(defmacro xml (tag &rest content)
  "Write a tag with contents, xs.  form can be:
  tag -> name
  tag -> (name . attribute ...)
  name -> a symbol naming an HTML element, like h1. (nb. unquoted is normal)
  attribute -> a symbol naming an attribute with a declare value, 
               like compact.
  attribute -> (name value)
  value -> will be turned into a string and escaped properly.
  nb. intended to be used within an an <code>WITH-XML-WRITER</code>."
  (let* ((need-namespaces nil)
         (tag-name (etypecase tag
                     (string tag)
                     (symbol (progn (setf need-namespaces t) tag))
                     (abstract-name (progn (setf need-namespaces t) tag))
                     (cons (if (and (= (length tag) 2) (eq (car tag) 'quote))
                             (second tag)
                             (if (consp (first tag))
                               (second (first tag))
                               (first tag))))))
	 (attributes (etypecase tag
                       (string nil)
                       (symbol nil)
                       (abstract-name nil)
                       (cons (if (and (= (length tag) 2) (eq (car tag) 'quote))
                               nil (cdr tag)))))
         (namespace-bindings
          (remove nil
                  (mapcar #'(lambda (attr)
                              (destructuring-bind (name value) attr
                                ;; check if a new namespace binding is implied
                                (etypecase name
                                  (string nil)
                                  ((or symbol abstract-name)
                                   (when (string= (namespace-name (namespace name))
                                                  *xmlns-prefix-namestring*)
                                     (setf need-namespaces t)
                                     (unless (find-namespace value :if-does-not-exist nil)
                                       (warn "namespace not defined: '~a'" value))
                                     `(setf *namespace-bindings* (acons ',name (find-namespace ,value)
                                                                        *namespace-bindings*)))))))
                          attributes))))
    (flet ((needs-quoting? (v)
             ;; this test applies only to static strings in element content...
             (not (find-if #'(lambda (c) (find c "<>&")) v))))
      (when (symbolp tag-name) (setf tag-name `(quote ,tag-name)))
      `(let (,@(when need-namespaces
                 `((*namespace-bindings* *namespace-bindings*)
                   (*generated-ns-bindings* nil)))
             (*node-level* (1+ *node-level*)))
         ,@namespace-bindings
         (when *print-pretty*
           (encode-char #\newline)
           (dotimes (i *node-level*) (encode-char #\space)))
         (encode-char #\<)
         (encode-node ,tag-name)
         ,@(when attributes
             (mapcar #'(lambda (attr &aux name value)
                         (if (consp attr)
                           (setf name (first attr)
                                 value (second attr))
                           (setf name attr value (string attr)))
                         `(let ((attribute-value ,value))
                            ;; skip the attribute if the effective value is null
                            (when attribute-value
                              (encode-char #\space)
                              (encode-node ',name)
                              (encode-char #\=)
                              (encode-char #\')
                              (encode-node attribute-value)
                              (encode-char #\'))))
                     attributes))
         ,@(if need-namespaces
            `((when *generated-ns-bindings*
                (encode-generated-ns-bindings *generated-ns-bindings*))))
         ,(if content '(encode-char #\>) '(encode-string " />"))
         ;; if the form is an expression, then presume it is to be included for the side effect
         ;; a string or a symbol is written directly
         ,@(mapcar #'(lambda (form)
                       (if (consp form)
                         form
                         (if (and (stringp form) (not (needs-quoting? form)))
                           `(encode-string ,form)
                           `(encode-node ,form))))
                   content)
         (when *print-pretty*
           (encode-char #\newline)
           (dotimes (i (1+ *node-level*)) (encode-char #\space)))
         ,@(when content
             `((encode-string "</")
               (encode-node ,tag-name)
               (encode-string ">")))))))

#|
(with-xml-writer (*trace-output*)
  (xml tag "test 1 2 3"))

(with-xml-writer (*trace-output*)
  (xml "tag" "test 1 2 3"))

(with-xml-writer (*trace-output*)
  (xml ({xhtml}tag ({xmlns}|| "http://www.w3.org/1999/xhtml")) "test 1 2 3"))

(with-xml-writer (*trace-output*)
  (xml ("tag" ({xmlns}|| "http://www.w3.org/1999/xhtml")) "test 1 2 3"))

(with-xml-writer (*trace-output*)
  (format *writer-stream* "test ~a" 1))

|#
:EOF
