# Supplementary material for: Visual setup of logical models of signaling and regulatory networks with ProMoT
Source: BMC Bioinformatics. 2006 Nov 17;7:506. doi: 10.1186/1471-2105-7-506 (PMC1665465; doi:10.1186/1471-2105-7-506)
Supplement: Additional File 2 — ProMoT's source. The source code of ProMoT is attached. ProMoT binaries, source, and ProMoT binaries plus all additional libraries (e.g. java) can be downloaded from ProMoT's web page (see Availability and requirements section). [file 1471-2105-7-506-S2.bz2 › Promot/xml/code/xparser/xml-processing-instruction.lisp]

;;; -*- Mode: lisp; Syntax: ansi-common-lisp; Base: 10; Package: xml-parser; -*-

#|
<DOCUMENTATION>
 <DESCRIPTION>
  processing instruction definitions
  </DESCRIPTION>
 <COPYRIGHT YEAR='2001' AUTHOR='james adam anderson' MARK='(C)'
            href='file://xml/sysdcl.lisp' />
 <CHRONOLOGY>
  <DELTA DATE='20010502' AUTHOR='JAA'/>
  <DELTA DATE='20010722'>reworked for namespace/package distinction</DELTA>
  </CHRONOLOGY>
 </DOCUMENTATION>
|#

(in-package "XML-PARSER")

(defun (setf pi-function) (function name)
  (setf (gethash name *processing-instructions* ) function))

(defun pi-function (name)
  (gethash name *processing-instructions*))

(defMacro defPiFunction (name args &rest body)
  "defines a functions of two arguments (target-name string-value), which
   and makes it known to the parser as a processing instruction.
   nb. <em>trailing</em> whitespace in the string argument is <em>not</em>
   trimmed."
  `(progn (defun ,name ,args ,@body)
          (setf (pi-function ',(intern-name (string name) "")) (function ,name))
          ',name))

;;
;;
;;

;; processing instructions for the example of namespace operations.

(defParameter *pi-namespaces* nil
  "binds those namespaces availailable for pi-encoded operations.")

(defun find-pi-namespace (name &key (if-does-not-exist :error) &aux ns)
  (if (setf ns (find name *pi-namespaces* :test #'string= :key #'namespace-name))
    ns
    (case if-does-not-exist
      ((nil) nil)
      (:create (setf ns (find-namespace name :if-does-not-exist :create
                                        :if-exists :error))
               (push ns *pi-namespaces*)
               ns)
      (:error
       (xml-error "Attempt to locate an undefined namespace: ~s" name)))))


(defPiFunction |ns_export| (name arg)
  (declare (ignore name))
  (destructuring-bind (ns &rest names)
                      (split-seq arg #'xml-space?)
    (setf ns (find-pi-namespace ns))
    (setf names (mapcar #'(lambda (name) (intern-name name ns)) names))
    (export-names names ns)))

(defPiFunction |ns_import| (name arg)
  (declare (ignore name))
  (destructuring-bind (ns &rest names)
                      (split-seq arg #'xml-space?)
    (setf ns (find-pi-namespace ns))
    (setf names
          (mapcar #'(lambda (name &aux ns (colon (position #\: name)))
                      (cond (colon
                             (setf ns (find-pi-namespace (subseq name 0 colon)))
                             (or (find-name (subseq name (1+ colon)) ns)
                                 (xml-error
                                  "name not present in space: ~s." name)))
                            (t
                             (or (find-name name *null-namespace*)
                                 (xml-error
                                  "name not present in space: ~s." name)))))
                  names))
    (import names ns)))

(defPiFunction |ns_make| (target arg)
  (declare (ignore target))
  #+namespace-algebra
  (destructuring-bind (ns-name &rest nicknames)
                      (split-seq arg #'xml-space?)
    (let ((ns (find-pi-namespace ns-name :if-does-not-exist :create)))
      (rename-namespace ns ns-name nicknames)
      ns))
  #-namespace-algebra
  (find-pi-namespace arg :if-does-not-exist :create))


#+namespace-algebra
(defPiFunction |ns_nickname| (name arg)
  (|ns_make| name arg))

#+namespace-algebra
(defPiFunction |ns_shadow| (name arg)
  (declare (ignore name))
  (destructuring-bind (ns &rest names)
                      (split-seq arg #'xml-space?)
    (setf ns (find-pi-namespace ns))
    (shadow-names names ns)))

#+namespace-algebra
(defPiFunction |ns_unuse| (name arg)
  (declare (ignore name))
  (destructuring-bind (using &rest to-use)
                      (mapcar #'find-pi-namespace (split-seq arg #'xml-space?))
    (unuse-namespace to-use using)))

#+namespace-algebra
(defPiFunction |ns_use| (name arg)
  (declare (ignore name))
  (destructuring-bind (using &rest to-use)
                      (mapcar #'find-pi-namespace (split-seq arg #'xml-space?))
    (use-namespace to-use using)))


:EOF
