# Supplementary material for: Visual setup of logical models of signaling and regulatory networks with ProMoT
Source: BMC Bioinformatics. 2006 Nov 17;7:506. doi: 10.1186/1471-2105-7-506 (PMC1665465; doi:10.1186/1471-2105-7-506)
Supplement: Additional File 2 — ProMoT's source. The source code of ProMoT is attached. ProMoT binaries, source, and ProMoT binaries plus all additional libraries (e.g. java) can be downloaded from ProMoT's web page (see Availability and requirements section). [file 1471-2105-7-506-S2.bz2 › Promot/xml/code/xparser/xml-parser.lisp]

;;; -*- Mode: lisp; Syntax: ansi-common-lisp; Base: 10; Package: xml-parser; -*-

#|
<DOCUMENTATION>
 <DESCRIPTION>
  bnf-driven parser for XML.
  </DESCRIPTION>
 <COPYRIGHT YEAR='2001' AUTHOR='james adam anderson' MARK='(C)'
            href='file://xml/sysdcl.lisp' />
 <CHRONOLOGY>
  <DELTA DATE='20010618'>xutils:*parsetable*</DELTA>
  <DELTA DATE='20010621'>
   corrected *XML-BASE* bindings to follow 4.2.2 - that is to always rebind.
   </DELTA>
  <DELTA DATE='20010627'>eliminated <code>WITH-DOCUMENT-ENVIRONMENT</code>,
   as it was used once only.</DELTA>
  <DELTA DATE='20010629'>augmented parse context with a qname extent id
   </DELTA>
  <DELTA DATE='20010704'><code>*VERBOSE-QNAME*</code> keyword for
   <code>DOCUMENT-PARSER</code></DELTA>
  <DELTA DATE='20010716'>name/symbol distinction;
   *construction-context* bound for |Element| parse function</DELTA>
  <DELTA DATE='20010902'>manage *in-name-token* to support name tokenizer</DELTA>
  <DELTA DATE='20010906'>trim string argument to <code>document-parser</code></DELTA>
  <DELTA DATE='20010913'>extended <code>parse-external-subset-toplevel</code> to include
   qname-to-uname interning</DELTA>
  <DELTA DATE='20010917'>added :compile-toplevel to eval-when for classes</DELTA>
  <DELTA DATE='20020118'>corrected read-external-entity-data to recognize allegro :EOF</DELTA>
  <DELTA DATE"'20030320'>conditions consistent with 0.950</DELTA>
  </CHRONOLOGY>
 </DOCUMENTATION>
|#

(in-package "XML-PARSER")

;; terminal primitives apply for many of the non-terminal productions in the
;; original bnf. in cases where the tokenizer implements the distinction,
;; the nonterminal is replaced by a category predicate, the various data tokens
;; are simply strings, and the tokenizer ensures the correct content.

(eval-when (:compile-toplevel :load-toplevel :execute)

(defun |IS-AttlistDeclOp| (x) (and (stringp x) (string= x "ATTLIST")))
(defun |IS-AttCharData| (x) (stringp x))
(defun |IS-DefaultAttCharData| (x) (stringp x))
(defun |IS-CDataCharData| (x) (stringp x))
(defun |IS-CharData| (x) (stringp x))
(defun |IS-CommentCharData| (x) (stringp x))
(defun |IS-EncNameCharData| (x)
  (and (stringp x) (plusp (length x))
       (xml-latinalphachar? (schar x 0)) 
       (not (find-if (complement #'xml-latinchar?) x))))
(defun |IS-EntityDeclOp| (x) (string= x "ENTITY"))
(defun |IS-EntityCharData| (x) (stringp x))
(defun |IS-EntityData| (x) (listp x))
(defun |IS-HexNumber| (x) (and (stringp x)
                               (not (find-if #'(lambda (c) (not (digit-char-p c 16)))
                                             x))))
(defun |IS-IgnoreCData| (x)
  (stringp x))
(defun |IS-NameCharData| (x) (is-namechardata x))
(defun |IS-NCName| (x) (is-ncname x))
(defun |IS-Number| (x) (numberp x))
(defun |IS-ParsedExtSubset| (x) (is-ext-subset-node x))
(defun |IS-ParsedReference| (x) (is-ref-general-entity x))
(defun |IS-PiTarget| (x)
  ;; (when (symbolp x) (setf x (string x)))
  (and (stringp x)
       (unless (and (= (length x) 3) (char-equal (schar x 0) #\X)
                    (char-equal (schar x 1) #\M) (char-equal (schar x 2) #\L))
         (|IS-NCName| x))))
(defun |IS-PiCharData| (x) (stringp x))
(defun |IS-PubidCharData| (x)
  (and (stringp x) (not (find-if (complement #'xml-pubidchar?) x))))
#|
(defun |IS-QNameCharData| (x &aux colon? last)
  (declare (type simple-string x) (type character last)
           (optimize (speed 3) (safety 0)))
  (when (stringp x)
    (case (length x)
      (0 nil)
      (1 (xml-initial-namechar? (schar x 0)))
      (t (and (xml-initial-namechar? (schar x 0))
              (not (find-if (complement #'(lambda (c)
                                            (setf last c)
                                            (or (xml-namechar? c)
                                                (when (char= c #\:)
                                                  (setf colon? (not colon?))))))
                            x :start 1))
              (not (char= #\: last)))))))
|#

(defun |IS-QNameCharData| (x &aux colon? (length 0))
  (declare (type fixnum length)
           (optimize (speed 3) (safety 0)))
  (when (stringp x)
    (locally 
      (declare (type simple-string x))
      (unless (zerop (setf length (length x)))
        (and (xml-initial-namechar? (schar x 0))
             (/= (the fixnum (char-code (schar x (decf length))))
                 #.(char-code #\:))
             (loop (when (<= length 0) (return t))
                   (unless (or (xml-namechar? (schar x length))
                               (when (= (the fixnum (char-code (schar x length)))
                                        #.(char-code #\:))
                                 (setf colon? (not colon?))))
                     (return nil))
                   (decf length)))))))

;(time (dotimes (x 10000) (|IS-QNameCharData| "asdf@a")))

(defun |IS-S| (x)
  ;; must allow for string tokens - that is those which have been reduced
  ;; during reading
  (or (eq x '|xml|:| |)
      (and (stringp x)
           (not (find-if (complement #'xml-space?) x)))))
(defun |IS-SystemCharData| (x) (stringp x))
(defun |IS-VersionNumCharData| (x)
  (and (stringp x) (plusp (length x))
       (not (find-if (complement #'xml-versionnumchar?) x))))

;; category tests are used to effect string tests for literals in order to avoid
;; having the tokenizer check every string for interning. 

(defMacro defLiteralPredicate (name &aux (function 'string=) pattern)
  (if (consp name)
    (setf pattern (second name) name (first name))
    (setf pattern name))
  `(defun ,(intern (concatenate 'string "IS-"
                                (remove-if (complement #'alpha-char-p) name)
                                "Token"))
          (value)
     ,(format nil "? = '~a'" name)
     (declare (type string value) (optimize (speed 3) (safety 0)))
     (,function value ,pattern)))

(defMacro defLiteralPredicates (parameter-name &rest names)
  `(progn ,@(mapcar #'(lambda (name) `(defLiteralPredicate ,name)) names)
          (defParameter ,parameter-name ',names)))

(defLiteralPredicates  *literal-strings*
  "ANY" "CDATA" "encoding" "EMPTY" "ENTITY" "ENTITIES"
  "ID" "IDREF" "IDREFS" "INCLUDE" "IGNORE" "NDATA" "NMTOKEN" "NMTOKENS"
  "no"  "NOTATION" "PUBLIC" "standalone" "SYSTEM"
  "version" "xml" "yes" 
  "#FIXED" "#IMPLIED" "#PCDATA" "#REQUIRED")

#| this is the original list of disjoint tokens. it is no onger pertinent
   as the grammar is represented with many tokens merged with markup literals.
   for example '<!' ELEMENT, which would require a predicate for an "ELEMENT" token
   is now specified as '<!ELEMENT' for which the respective reader produces a static
   symbol. only those predicates are generated above which are required by the bnf...
(defLiteralPredicates  *literal-strings*
  "ANY" "ATTLIST" "CDATA" "DOCTYPE" "ELEMENT" "EMPTY" "encoding"
  "ENTITY" "ENTITIES"
  "ID" "IDREF" "IDREFS" "INCLUDE" "IGNORE" "NDATA" "NMTOKEN" "NMTOKENS"
  "no"  "NOTATION" "PUBLIC" "standalone" "SYSTEM"
  "version" "xml" "yes" 
  "#FIXED" "#IMPLIED" "#PCDATA" "#REQUIRED")
|#
) ;; eval-when

;(time (dotimes (x 10000) (|IS-REQUIREDToken| "XXXXXXXXXXXXX")))

(defParameter *xml-nonterminals*
  '(|Document| |Prologue| |Element| |Misc|
    |Names| |NCName| |Nmtoken| |Nmtokens|
    |EntityValue| |EntityElement| |EntityLiteral|
    |AttValue| |AttValueElement| |AttValueLiteral|
    |Comment| |CommentLiteral|
    |Pi| |PiTarget| |PiLiteral|
    |CDSect| |CData|
    |XMLDecl| |DoctypeDecl| |XMLPITarget| |VersionInfo| |EncodingDecl| |SDDecl|
    |VersionNum|
    |DoctypeDecl| |MarkupDecl|
    |ElementDecl| |AttlistDecl| |EntityDecl| |NotationDecl|
    |ExtSubset| |TextDecl| |ExtSubsetDecl|
    )
  "the grammar symbols appear in an unreduced parse result tree.
   this list comprises those present in the normative grammar.
   the implemented grammar has additional non-terminals to permit
   context-dependent token-generation.")


(eval-when (:compile-toplevel :load-toplevel :execute )

(defClass xqdm-lexical-unit () ())

(defClass xqdm-atn (xqdm-lexical-unit atn)
  ((ignored-terms :initform (append '(|S| |Eq| |PCDATA| |MixedCardinality|)
                                    (set-difference *literal-strings*
                                                    '("EMPTY" "ANY")
                                                    :test #'string=))))
  (:documentation
   "an augmented atn class serves to extend the compiled bindings to include
    the namespace stack and to bind parse tables."))

(defClass xqdm-atn-node (xqdm-lexical-unit  atn-node) ()
  (:documentation
   "an augmented atn class serves to extend the compiled bindings to include
    the namespace stack and to bind parse tables."))

(defClass xqdm-edge () ())

(defClass xqdm-test-atn-edge (xqdm-edge xqdm-lexical-unit test-atn-edge) ()
  (:documentation
   "an augmented atn class serves to extend the compiled bindings to include
    the namespace stack and to bind parse tables."))
(defClass xqdm-pop-atn-edge (xqdm-edge pop-atn-edge) ()
  ;; pop performs no thest, thus can't take input
  (:documentation
   "an augmented atn class serves to extend the compiled bindings to include
    the namespace stack and to bind parse tables."))
(defClass xqdm-push-atn-edge (xqdm-edge push-atn-edge) ()
  ;; push is not a lexical unit, as the respective net handles that.
  (:documentation
   "an augmented atn class serves to extend the compiled bindings to include
    the namespace stack and to bind parse tables."))
(defClass xqdm-cat-atn-edge (xqdm-edge xqdm-lexical-unit cat-atn-edge) ()
  (:documentation
   "an augmented atn class serves to extend the compiled bindings to include
    the namespace stack and to bind parse tables."))


(defMethod atn-term-names ((node xqdm-atn))
  (with-slots (ignored-terms) node
    (remove-if #'(lambda (term) (member term ignored-terms :test #'string=))
               (call-next-method))))

(defMethod atn-term-cardinality ((node xqdm-atn) name)
  (with-slots (ignored-terms) node
    (unless (member name ignored-terms :test #'string=)
      (call-next-method))))


(defGeneric lexical-context (node)
  (:method ((unit atn)) (bnfp::atn-name unit))
  (:method ((unit atn-node)) (bnfp::atn-name unit))
  (:method ((unit cat-atn-edge)) (bnfp::category-name (bnfp::atn-cat unit)))
  (:method ((unit test-atn-edge)) (bnfp::atn-test unit))
  (:method ((unit pop-atn-edge)) (bnfp::atn-register unit))
  (:method ((unit word-atn-edge)) (bnfp::atn-word unit)))


(defMethod bnfp:atn-bindings ((node xqdm-atn)
                              &aux (name (lexical-context node)))
  (append (when (eq name '|Element|)
            '((*namespace-bindings* *namespace-bindings*)
              (*default-namespace* *default-namespace*)
              (*construction-context* *construction-context*)))
          (when (eq name '|Root|)
            ;; bind these for resolving qualified names - if there is a root definition, use its
            ;; namespaces. if not, make sure the null namespace is bound
            `((*namespace-bindings* (make-document-namespace-bindings))))
          (when (member name '(|DoctypeDecl| |ExtSubset|))
            '((*in-dtd* t)))
          (when (eq name '|DeclSep|)
            '((*in-decl-sep* t)))
          (when (eq name '|IntSubsetDecl|)
            '((*in-internal-subset* t)))
          (when (member name '(|EntityValue| |ExtEntityData|))
            '((*in-entity-value* t)))
          (when (member name '(|NamedConditionalSect| |IgnoreSectContents|))
                ;; if in a conditional section where the INCLUDE/IGNORE was not
                ;; resolved, then don't bind any definitions and don't try to
                ;; expand any entities.
                '((bnfp::*atn-reduce* nil)))
          (call-next-method)))

(defMethod bnfp:atn-bindings ((node xqdm-lexical-unit)
                             &aux 
                             (name (lexical-context node))
                             (parsetable (parsetable name)))
  (append (when parsetable
            `((*parsetable*
               ,(intern (concatenate 'string (string name) "-Parsetable")))))
          (when (eq name '|QName|)
            '((*in-name-token* t)))
          (call-next-method)))


(defMethod bnfp:atn-initial-actions ((node xqdm-lexical-unit)
                                      &aux 
                                      (name (lexical-context node))
                                      (parsetable (parsetable name)))
  (append (when (and parsetable
                         (member 'quote-context (table.properties parsetable)))
                  `((setf *quote-token* (or *quote-token* t))))
          (call-next-method)))

(defMethod bnfp:atn-constructor-specializer ((node xqdm-edge))
  (let ((context (lexical-context node)))
    (when (member context '(|AttCharData|
                            |Attribute|
                            |CharData|
                            |CDataCharData|
                            |Comment|
                            |Content|
                            |ContentSequence|
                            |DefaultAttCharData|
                            |Document|
                            |Element|
                            |ExtParsedEnt|
                            |Pi|
                            |PiCharData|
                            |STag|)
                  :test #'equalp)
      '*construction-context*)))

#|
(defMethod bnfp:atn-continue-actions ((node xqdm-lexical-unit)
                                      &aux 
                                      (name (lexical-context node)))
  (append (unless (or (find #\/ (string name)) (find #\. (string name)))
            '((setf *xml-lexical-context* saved-*xml-lexical-context*)))
          (call-next-method)))
|#

) ;; end of compiler additions 
;;
;;
;;


(defConstant *token-cache-size* 32)
(defParameter *token-cache-mask* (1- *token-cache-size*))
(defun make-token-cache () (make-array *token-cache-size* :initial-element nil))
(defParameter *input-token-cache* (make-token-cache))
(defParameter *input-index* -1)
(defParameter *input-last* nil)

(defun input-length () (1+ *input-index*))

(defClass xml-input (atn-input) ())

(defClass xml-parse-state (parse-state)
  ((sources :type list
            :documentation "binds a list of property lists, each of which describes a source and the position of the parse in that source.")
   (input :reader parse-state-input
          :documentation "binds the last read input. this is either a character (based on its code-point), or a compund object, if that has been pushed back into the input.")
   (token :type (or string symbol))
   (lexical-context :reader parse-state-lexical-context :type (or string symbol))))

(defmethod initialize-instance :after ((instance xml-parse-state) &key)
  (with-slots (source sources input token lexical-context) instance
    (cond ((parse-state-active-p instance)
           (let ((datum (get-input)))
             (setf input (typecase datum
                           (fixnum (if (<-char-code-limit datum) (code-char datum) datum))
                           (t datum))))
           (setf lexical-context (when *parsetable* (table.name *parsetable*))))
          (t
           (setf sources nil
                 input nil
                 token nil
                 lexical-context nil)))))

(defmethod parse-state-sources ((state xml-parse-state))
  (with-slots (sources) state
    (if (slot-boundp state 'sources)
      sources
      (setf sources (when (parse-state-active-p state)
                      (cons (list :source *input-source*
                                  :position (stream-position *input-source*)
                                  :column *input-column*
                                  :line *input-line*)
                            (input-stack)))))))

(defMethod parse-state-token ((state xml-parse-state))
  (with-slots (token) state
    (if (slot-boundp state 'token)
      token
      (setf token (when (parse-state-active-p state)
                    (peek-token-string))))))

(defmethod make-parse-state ((input xml-input))
  (make-instance 'xml-parse-state))

(defmethod print-parse-state ((state xml-parse-state) stream)
  (format stream ":sources ~s :input ~s :token ~s :lexical-context ~s "
          (parse-state-sources state) (parse-state-input state)
          (parse-state-token state) (parse-state-lexical-context state)))


(defMethod input.item ((input xml-input) position)
  (input-reference position))

(defMethod input.peek-item ((input xml-input) position &aux token)
  (setf token (when (<= position *input-index*)
                (svref *input-token-cache* (logand position *token-cache-mask*))))
  (when *atn-trace*
    (bnfp::%atn-format " [peek (~@[~a~]/~a) @(~s/~s) == ~s]"
                       (when (boundp '*atn-stack) (first *atn-stack))
                       (when *parsetable* (table.name *parsetable*))
                       position *input-index* token))
  token)


#|
;; an alternative with tracing code
(defun input-reference (position &aux token)
  (declare (ignore input)
           (type fixnum position *input-index*)
           (type simple-vector *input-token-cache*)
           (optimize (speed 3) (safety 0)))
  (when *atn-trace*
    (bnfp::%atn-format " [input (~@[~a~]/~a) @(~s/~s)"
                       (when (boundp '*atn-stack) (first *atn-stack))
                       (when *parsetable* (table.name *parsetable*))
                       position *input-index*))
  (cond ((= position *input-index*) *input-last*)
        ((and (= position (1+ *input-index*)) (setf token (token-reader)))
         (incf *input-index*)
         (setf *input-last*
               (setf (svref *input-token-cache* (logand *input-index* *token-cache-mask*)) token))
         (when *atn-trace*
           (format *trace-output* " ->new/@(~s) ~s]"
                   position token))
         token)
        ((< position *input-index*)
         (if (> (- *input-index* position) *token-cache-size*)
           (xml-error "token position wrapped: ~s/~s."
                      position *input-index*))
         (setf token (svref *input-token-cache* (logand position *token-cache-mask*)))
         (when *atn-trace*
           (format *trace-output* " -> ~s]" token))
         token)
        ((> position *input-index*)
         (when *atn-trace* (format *trace-output* "*EOF*"))
         nil)))
|#

(defun input-reference (position &aux token)
  (declare (ignore input)
           (type fixnum position *input-index*)
           (type simple-vector *input-token-cache*)
           (optimize (speed 3) (safety 0)))
  (cond ((= position *input-index*) *input-last*)
        ((and (= position (1+ *input-index*)) (setf token (token-reader)))
         (incf *input-index*)
         (setf *input-last*
               (setf (svref *input-token-cache* (logand *input-index* *token-cache-mask*)) token))
         token)
        ((< position *input-index*)
         (if (> (- *input-index* position) *token-cache-size*)
           (xml-error "token position wrapped: ~s/~s."
                      position *input-index*))
         (svref *input-token-cache* (logand position *token-cache-mask*)))
        ((> position *input-index*)
         nil)))

(defun input-eof? (position)
  ; (break)
  (and (> position *input-index*)
       *input-eof*))

;;
;;
;;

#|
at one point mcll4.2 was causing type 2 errors at this point.
after a system restart they "disappeared". !!
(eval-when (:compile-toplevel :load-toplevel :execute)
  (break))
|#

(eval-when (:compile-toplevel)
  (let* ((*class.atn* 'xqdm-atn)
         (*class.atn-node* 'xqdm-atn-node)
         (*class.cat-atn-edge* 'xqdm-cat-atn-edge)
         (*class.pop-atn-edge* 'xqdm-pop-atn-edge)
         (*class.push-atn-edge* 'xqdm-push-atn-edge)
         (*class.test-atn-edge* 'xqdm-test-atn-edge))
    (bnfp:compile-atn-system #p"xml:xml-grammar.bnf"
                             ;; jaa.20030315 removed, but not tested. it worked so far non-compiled :compile #-CMU t #+CMU nil
			     :compile t
                             ;; don't load directly - leave that to the app
                             ;; :load t
			     ;; jaa 20030315 removed #+CMU :load t
                             :package *token-package*
                             :fasl-pathname "xml:code;atn-lib;xml-grammar.bin"
                             :source-pathname "xml:code;atn-lib;xml-grammar.lisp"
                             :input-function 'input-reference
                             :input-eof-function 'input-eof?
                             :trace t))
  )


(eval-when  (:load-toplevel)
  (cl-user::conditional-load-file "xml:code;atn-lib;xml-grammar"))

(eval-when (:execute)
  (let ((*class.atn* 'xqdm-atn)
        (*class.atn-node* 'xqdm-atn-node)
        (*class.cat-atn-edge* 'xqdm-cat-atn-edge)
        (*class.pop-atn-edge* 'xqdm-pop-atn-edge)
        (*class.push-atn-edge* 'xqdm-push-atn-edge)
        (*class.test-atn-edge* 'xqdm-test-atn-edge))
    (bnfp:compile-atn-system #p"xml:xml-grammar.bnf"
                             :execute t :compile nil
                             :package *token-package*
                             :source-pathname "xml:code;atn-lib;xml-grammar.lisp"
                             :input-function 'input-reference
                             :input-eof-function 'input-eof?
                             :trace nil))
  )


;;
;;           
;;

(defMacro with-parse-environment
          ((stream &key encoding) &rest body)
  `(let* ((*input-source-stack*
           (if *input-source-stack* *input-source-stack*
               (make-array 4 :adjustable t :fill-pointer 0)))
          (*input-column* 1)
          (*input-line* 1)
          (*element-count* 0)
          (*input-token-cache* (make-token-cache))
          (*input-index* -1)
          (*input-last* nil)
          (*token-fill* (make-list 32))
          (*token-start* *token-fill*)
          (*token-end* nil)
          (*token-length* 0)
          (*input-datum* nil)
          (*input-eof* nil)
          (*reinput-datum* nil)
          (*input-reader* nil)
          (*input-reader-arg* nil)
          (*name-fill* (make-list 32))
          (*name-start* *name-fill*)
          (*name-length* 0)
          ;; always make a new tokenizer per document to reduce contention
          ;; also the global one serves as the static default.
          (*name-tokenizer* (make-xml-tokenizer))
          (*input-encoding* ,encoding)
          (*root-def-type* nil)
          (*quote-token* nil)
          (*namespace-dictionary* *namespace-dictionary*)
          (*namespace-mode* :copy)
          (*in-entity-value* nil)
          (*in-name-token* nil)
          (*input-source* ,stream)
          (*qname-extent* (new-qname-extent))
          (*def-type-id-qname-contexts* (or *def-type-id-qname-contexts*
                                            (make-hash-table :test #'equalp)))
          (*def-type-model-qname-contexts* (or *def-type-model-qname-contexts*
                                               (make-hash-table :test #'equalp)))
          (*def-attr-qname-contexts* (or *def-attr-qname-contexts*
                                         (make-hash-table :test #'equalp)))
          (bnfp::*atn-input (make-instance 'xml-input)))
     (multiple-value-bind (function arg detected-encoding to-reread)
                          (decoding-stream-reader ,stream *input-encoding*)
       (unless (eq detected-encoding *input-encoding*)
         (when (and *input-encoding*
                    (not (search (string detected-encoding) (string *input-encoding*)
                                 :test #'char-equal)))
           (warn "detected encoding differs from that specified: ~s: ~s."
                 detected-encoding *input-encoding*))
         (setf *input-encoding* detected-encoding))
       (setf *input-reader* function
             #|#'(lambda (arg &aux byte)
                                (setf byte (funcall function arg))
                                (when (eql byte #.(char-code #\')) (Break))
                                byte)|#
             *input-reader-arg* arg)
       (when to-reread
         ;; wrap the sequence in a stream in case there is an error
         (push-input-source (make-instance 'vector-input-stream
                              :vector to-reread))))
     (advance-input)
     ,@body))


;;
;;
;;

(defMethod document-parser ((input string) &rest args)
  (when (and (plusp (length input)) (xml-space? (char input 0)))
    (setf input (string-trim #(#\return #\linefeed #\tab #\space) input)))
  (cond ((and (plusp (length input)) (char= (char input 0) #\<))
         (let ((stream (make-instance 'vector-input-stream :vector input)))
           (apply #'document-parser stream args)))
        (t
         (apply #'document-parser (make-uri input *xml-base*) args))))

(defMethod document-parser ((input vector) &rest args)
  (let ((stream (make-instance 'vector-input-stream :vector input)))
    (apply #'document-parser stream args)))

#| 20010621 according to the passage 4.2.2,
"relative URIs are relative to the location of the resource within which the
entity declaration occurs." the base uri must _always_ be rebound.

(defMethod document-parser ((source file-url) &rest args)
  (let ((*xml-base* (if *xml-base* *xml-base* source)))
    (with-file-stream (stream source)
      (apply #'document-parser stream args))))

(defMethod document-parser ((source http-url) &rest args)
  (let ((*xml-base* (if *xml-base* *xml-base* source)))
    (with-http-stream (stream source)
      (apply #'document-parser stream args))))

(defMethod document-parser ((source pathname) &rest args)
  (let ((*xml-base* (if *xml-base* *xml-base* (pathname-file-url source))))
    (with-open-file (stream source :direction :input :element-type 'unsigned-byte)
      (apply #'document-parser stream args))))
|#

(defMethod document-parser ((*xml-base* file-url) &rest args)
  (with-file-stream (stream *xml-base*)
    (apply #'document-parser stream args)))

(defMethod document-parser ((*xml-base* http-url) &rest args)
  (with-http-stream (stream *xml-base*)
    (apply #'document-parser stream args)))

(defMethod document-parser ((*xml-base* data-url) &rest args)
  (with-data-stream (stream *xml-base*)
    (apply #'document-parser stream args)))

(defMethod document-parser ((source pathname) &rest args)
  (let ((*xml-base* (pathname-file-url source)))
    (with-open-file (stream source :direction :input
                            :element-type 'unsigned-byte)
      (apply #'document-parser stream args))))

(defMethod document-parser ((stream stream) &rest args
                            &key
                            ((:ignore-whitespace *ignore-whitespace*) *ignore-whitespace*)
                            ((:verbose-qnames *verbose-qnames*) *verbose-qnames*)
                            ((:verbose *xml-verbose*) *xml-verbose*)
                            encoding
                            &allow-other-keys
                            &aux
                            ;; isolate the declarations for each physical entity branch
                            ;; higher-level definitions contribute to lower ones, but
                            ;; separate branches are isolated.
                            (*entity-declarations* *entity-declarations*))
  ;; this had to be nested in order to permit the reference to args
  ;; note that the document container is not generated dependant on the construction context.
  ;; the present implementation expects to be able to expand entities and uses the document to
  ;; bind the definitions. the document itself can be specialized via its class parameter.
  (destructuring-bind (&key
                       ;; if this is the outermost invocation, instantiate a context document
                       ((:document *document*) (or *document* (apply #'make-parse-document args)))
                       ((:construction-context *construction-context*)
                        (construct-construction-context
                         *construction-context* *document*))
                       &allow-other-keys)
                      args
    ;; check settings for name handling
    (with-parse-environment (stream :encoding encoding)
      ;; bind the document parsetable, as a default to ensuse a minimal lexical context
      (with-parsetable |Document|
        (let ((result nil) (index nil) (complete t))
          (multiple-value-setq (result index complete)
                               (apply #'|Document-Parser|  bnfp::*atn-input args))
          (if complete
            (values result index)
            (xml-error 'incomplete-parse :result result)))))))

(defun parse-document (&rest args)
  (apply #'document-parser args))

;;
;;
;;

(defMethod parse-external-source ((source pathname) production)
  (document-parser source :start-name production))

(defMethod parse-external-source ((system-literal string) production)
  (parse-external-source (make-uri system-literal *xml-base*) production))

(defMethod parse-external-source ((source file-url) production)
  (document-parser source :start-name production))

(defMethod parse-external-source ((source http-url) production)
  (document-parser source :start-name production))

(defMethod parse-external-source ((source data-url) production)
  (document-parser source :start-name production))

(defMethod parse-external-source ((stream stream) production)
  (document-parser stream :start-name production))

(defMethod parse-external-source ((source def-external-entity) production)
  (declare (special *entity-stack))
  (let ((*entity-stack (when (boundp '*entity-stack) *entity-stack)))
    (declare (special *entity-stack) (dynamic-extent *entity-stack))
    (cond ((find source *entity-stack)
           (|WFC: No Recursion| :entity (name source)))
          (t
           (setf *entity-stack (cons source *entity-stack))
           (parse-external-source (uri source) production)))))


(defun parse-external-subset (def-entity)
  "parse an external source as an external document type definition subset."
  (parse-external-source def-entity '|ExtSubset|))

;; for convenience
(defun parse-external-subset-toplevel
       (source &rest args &key (start-name '|ExtSubset|)
               (intern-names t intern-names-p)
               (bind-definitions nil bind-definitions-p)
               &allow-other-keys)
  "define the cache context for qname resolution and (by default) intern names"
  (let ((*def-type-id-qname-contexts* (or *def-type-id-qname-contexts*
                                          (make-hash-table :test #'equalp)))
        (*def-type-model-qname-contexts* (or *def-type-model-qname-contexts*
                                             (make-hash-table :test #'equalp)))
        (*def-attr-qname-contexts* (or *def-attr-qname-contexts*
                                       (make-hash-table :test #'equalp)))
        (*document* (make-parse-document))
        (ext-subset nil))
    (when intern-names-p (remf args :intern-names))
    (when bind-definitions-p (remf args :bind-definitions))
    (setf ext-subset (apply #'document-parser source :start-name start-name args))
    (cond ((and intern-names bind-definitions)
           (assign-universal-names)
           (map-node-by-type #'is-def-elem-type
                      #'(lambda (def) (bind-definition def *document*))
                      (children ext-subset))
           (values ext-subset *document*))
          (intern-names
           (assign-universal-names)
           ext-subset)
          (t
           ext-subset))))


(defun parse-external-general-entity (def-entity &aux result)
  "parse an external source as an general entity."
  (setf result (parse-external-source def-entity '|ExtParsedEnt|)) 
  (typecase result
    ;; cache the actual encoding
    (external-parsed-entity (setf (encoding def-entity)
                                  (encoding result))))
  result)


;; load a parameter entity

(defGeneric read-external-entity-data (source)
  (:documentation
   "read and cache the data from an external entity in a byte array"))

(defMethod read-external-entity-data ((source pathname))
  (with-open-file (stream source :direction :input :element-type 'unsigned-byte)
    (read-external-entity-data stream)))

(defMethod read-external-entity-data ((system-literal string))
  (read-external-entity-data (make-uri system-literal *xml-base*)))

(defMethod read-external-entity-data ((source file-url))
  (with-file-stream (stream source)
    (read-external-entity-data stream)))

(defMethod read-external-entity-data ((source http-url))
  (with-http-stream (stream source)
    (read-external-entity-data stream)))

(defMethod read-external-entity-data ((source data-url))
  (with-data-stream (stream source)
    (read-external-entity-data stream)))

(defMethod read-external-entity-data ((source stream))
  (multiple-value-bind (reader arg) (decoding-stream-reader source *input-encoding*)
    (let ((buffer (make-array 32 :adjustable t :fill-pointer 0))
          (byte 0))
      ;; no padding, this is for use within an entity
      (loop (etypecase (setf byte (funcall reader arg))
              (fixnum (vector-push-extend byte buffer))
              (symbol (return))))
      buffer)))

(defMethod read-external-entity-data ((source def-external-parameter-entity))
  (read-external-entity-data (uri source)))


;;
;;
;; nb. this works only if the context does not change - a rare situation...

(defun |Document-Tokenizer| (input-str)
  (let ((tokens (make-array 0 :fill-pointer 0 :adjustable t))
        (expr nil))
    (with-input-from-string (string-stream input-str)
      (with-parse-environment (string-stream)
        (loop (setf expr (token-reader))
              (unless expr (return tokens))
              (vector-push-extend expr tokens))))))

(defun document-tokenizer (x)
  (with-parsetable |Document|
    (|Document-Tokenizer| x)))


(defGeneric |!-reader| (stream char dispatch)
  (:documentation
   "this is the generic framework for xml-related reader macros.
   a direct reader macro function peeks at the next character and
   dispatches on that.")
  (:method ((stream t) (dispatch-char t) (sub-arg t))
           (error "no reader for form: ~s." dispatch-char)))

(defMethod |!-reader|
           ((stream stream) (char (eql #\<)) (sub t)
            &aux input parse)
  (setf input (|Document-Tokenizer| stream))
  (setf parse (caar (|Document-Parser| input)))
  (unless (is-doc-node (cdr parse))
    (error "document not parsed: ~s: ~s." input (cdr parse)))
  (cdr parse))

(defMethod |!-reader|
           ((stream stream) (char (eql #\{)) (sub t))
  (xqdm::|{-reader| stream char))

(set-dispatch-macro-character #\# #\!
                              #'(lambda (stream char sub)
                                  (declare (ignore char))
                                  (|!-reader| stream (read-char stream) sub)))


:EOF
