# Supplementary material for: Visual setup of logical models of signaling and regulatory networks with ProMoT
Source: BMC Bioinformatics. 2006 Nov 17;7:506. doi: 10.1186/1471-2105-7-506 (PMC1665465; doi:10.1186/1471-2105-7-506)
Supplement: Additional File 2 — ProMoT's source. The source code of ProMoT is attached. ProMoT binaries, source, and ProMoT binaries plus all additional libraries (e.g. java) can be downloaded from ProMoT's web page (see Availability and requirements section). [file 1471-2105-7-506-S2.bz2 › Promot/xml/code/xparser/xml-printer.lisp]

;;; -*- Mode: lisp; Syntax: ansi-common-lisp; Base: 10; Package: xml-parser; -*-

#|
<DOCUMENTATION>
 <DESCRIPTION>
  print methods for xml data models
  </DESCRIPTION>
 <COPYRIGHT YEAR='2001' AUTHOR='james adam anderson' MARK='(C)'
            href='file://xml/sysdcl.lisp' />
 <CHRONOLOGY>
  <DELTA DATE='20010305' AUTHOR='JAA'/>
  <DELTA DATE='20010511' AUTHOR='JAA'>
   separate <code>WRITE-NODE</code> and <code>ENCODE-NODE</code> functions.
   the first acts as the interface and takes a stream arg. the second is
   internal and expects bindings for the writer function.
   </DELTA>
  <DELTA DATE='20010603'>
   corrected (encode-node symbol) to permit uninterned names -> no prefix;
   bind *document* in (write-node doc-node) for consistency parse/serialize.
   </DELTA>
  <DELTA DATE='20010621'>
   fixed spacing in attribute declarations<br />
   fixed encoding printing for doc-node</DELTA>
  <DELTA DATE='20010621'>WITH-XML-WRITER macro</DELTA>
  <DELTA DATE='20010623'>encode-node for doc-node takes a default doctype
   name from the root element</DELTA>
  <DELTA DATE='20010625'>
   adjustments to encode-node for <code>*-model</code> for PCDATA
   <br />
   *node-cache* to support recursive <code>DEF-NODE</code> printing, which
   makes it possible to effect prefixes analogous to those used in the
   document entity.</DELTA>
  <DELTA DATE='20010626'>
   changed respective <code>WRITE-NODE</code> and <code>ENCODE-NODE</code>
   to specialize on <code>ABSTRACT-ELEM-NODE</code> rather than on
   <code>ELEM-NODE</code> in order to support specialized instantiation.
   <code>ENCODE-NODE</code> now relies on the interface rather than the
   presence of slots.
   </DELTA>
  <DELTA DATE='20010707'>reified <code>ENCODE-NEWLINE</code></DELTA>
  <DELTA DATE='20010803'>
   introduced uniform -interface specializers document, element, and property
   nodes</DELTA>
  <DELTA DATE='20010906'>modified <code>ENCODE-NODE</code> for name instances</DELTA>
  <DELTA DATE='20010910'>fix to encode node for default namespace names</DELTA>
  <DELTA DATE='20011010'>use <code>ephemeral</code> property to control printing</DELTA>
  <DELTA DATE='20011219'>*generated-ns-bindings*as a special binding with
   a single global handler</DELTA>
  <DELTA DATE='20011223'><code>writer-stream</code></DELTA>
  <DELTA DATE='20020112'>(ecode-node symbol) delegates keywords to the
   string method</DELTA>
  <DELTA DATE='20020118'>some CormanLisp</DELTA>
  <DELTA DATE='20030320'>with-output-encoding changed to accept keyword options;
   correction for generated namespace declarations in element definitions </DELTA>
  <DELTA DATE='20030323'>correct default serialization for attribute definitions</DELTA>
  </CHRONOLOGY>
 </DOCUMENTATION>
|#

(in-package "XML-PARSER")


;;
;;
;; interface functions

#|
(defMacro with-xml-writer ((stream &optional (encoding :utf-8)) &rest body)
  "execute the body in a context appropriate to encode xml to the
   provided stream."
  `(multiple-value-bind (*writer-function *writer-arg)
                        (encoding-stream-writer ,stream ,encoding)
     (let ((*namespace-bindings* *default-namespaces*))
       (handler-bind ((|NSC: Prefix Declared|
                       #'(lambda (condition &aux (prefix (next-prefix))
                                            node)
                           (setf node (cons prefix (name condition)))
                           (push node *namespace-bindings*)
                           (push node *generated-ns-bindings*)
                           (use-value prefix))))
         ,@body))))
|#

(defun call-with-xml-writer (function *xml-output*
                                      &key (encoding *output-encoding*)
                                      ((:pretty *print-pretty*) *print-pretty*)
                                      ; namespace-bindings
                                      &allow-other-keys)
  "execute the body in a context appropriate to encode xml to the provided stream.
   this includes *default-namespaces* as the initial value for
   *namespace-bindings* and a null *xml-writer-node-cache*."
  (multiple-value-bind (*writer-function *writer-arg *output-encoding*)
                       (encoding-stream-writer *xml-output* encoding)
    (let ((*namespace-bindings* *default-namespaces*))
      (handler-bind ((|NSC: Namespace Declared|
                      ;; this condition is signaled where a namespace is not bound, and thus
                      ;; therefore no prefix is apparent for serialization.
                      ;; if a preference is provided, this is tested to see if some other
                      ;; namespace is already bound to it.
                      ;; if the prefix is already in use, or if no prefix hint was provided,
                      ;; then the 'next' one is generated. the "" prefix is handled by leaving it up to
                      ;; prefix-namespace to observe whether default namespace bindings are visible
                      ;; or not.
                      #'(lambda (condition)
                          (let ((namespace (condition-namespace condition))
                                (name (condition-name condition)))
                            ;; if a suggestion for prefix
                            (when *xml-verbose*
                              (warn "~a with prefix hint ~a~%with ns bindings ~s" condition name
                                    *namespace-bindings*))
                            (if (or name (let ((maybe-name (namespace-printname namespace)))
                                           (when (or (equal name "")
                                                     (is-ncname maybe-name))
                                             (setf name maybe-name))))
                              (handler-case (when (prefix-value name)
                                              (setf name (next-prefix)))
                                (|NSC: Prefix Declared| (c)
                                                        ;; if the prefix wasn't declared, then use it
                                                        (declare (ignore c))))
                              (setf name (next-prefix)))
                            (when *xml-verbose*
                              (warn "yielded prefix: ~s." name))
                            (setf (prefix-value (local-part name))
                                  namespace
                                  ;(namespace-name namespace)
                                  )
                            (push (first *namespace-bindings*) *generated-ns-bindings*)
                            (use-value name)))))
        (funcall function)))))


(defMacro with-xml-writer ((stream &key (encoding nil)) &rest body
                           &aux (writer-body (gensym "WRITER-"))
                           (xml-stream (if (symbolp stream) stream (gensym "XML-STREAM-"))))
  "ensure the the body is executed in a context appropriate for xml encoding."
  `(let (,@(unless (eq xml-stream stream) `((,xml-stream ,stream))))
     (flet ((,writer-body () ,@body))
       (declare (dynamic-extent (function ,writer-body)))
       (if (eq ,xml-stream *xml-output*)
         (funcall #',writer-body)
         (call-with-xml-writer #',writer-body ,xml-stream
                               ,@(when encoding `(:encoding ,encoding)))))))


(defun encode-format (&rest args)
  (apply #'format *xml-writer-stream* args))

(defClass writer-stream (#+ALLEGRO excl::fundamental-binary-output-stream
                         #+LispWorks stream:fundamental-stream
                         #+digitool ccl::output-binary-stream
                         #+openmcl fundamental-binary-output-stream
                         #+CormanLisp stream)
  (#+(or cmu sbcl) (direction :initarg :direction))
  (:default-initargs :direction :output
    #+CormanLisp :element-type #+CormanLisp 'unsigned-byte))


(defMethod stream-tyo ((stream writer-stream) char)
  (funcall *writer-function *writer-arg char))

(defMethod stream-element-type ((stream writer-stream))
  'character)

(setq *xml-writer-stream* (make-instance 'writer-stream))

(defGeneric write-node (datum stream &rest args)
  (:documentation
   "encode the node as xml to the provided stream.")
  (:method ((node t) (destination pathname) &rest args)
           (with-open-file (stream destination :direction :output :element-type 'unsigned-byte
                                   :if-exists :supersede :if-does-not-exist :create)
             (apply #'write-node node stream args)))
  (:method ((node t) (*output-destination* t) &rest args)
           (apply #'call-with-xml-writer 
                  #'(lambda () (encode-node node))
                  *output-destination*
                  args)
           node))

#+digitool
(progn
  (pushnew '(with-xml-writer . 1) *FRED-SPECIAL-INDENT-ALIST* :key #'first)
  nil)


;;
;;
;; primitives

(defun encode-char (char)
  "encode the provided character to the current output destination."
  (funcall *writer-function *writer-arg char))

(defun encode-string (string)
  "encode the provided string to the output destination.
   used when it is known that no escapes are necessary."
  (dotimes (i (length string))
    (funcall *writer-function *writer-arg (char string i))))

(defun encode-newline ()
  "emit a newline to the output destination."
  (encode-char #.(code-char #x0a)))

(defGeneric encode-node (node)
  (:documentation
   "encode the provided node to the current output destination.
    perform a tree walk for linked nodes.
    escape character data in content and attribute values as appropriate.
    introduce namespace bindings as required.")) 

(defMethod encode-node
           ((string string) &aux char)
  (dotimes (x (length string))
    (setf char (char string x))
    (case char
      (#\< (encode-string "&lt;"))
      (#\> (encode-string "&gt;"))
      (#\&
       ; here an attempt to both escape and not
       (if (position #\; string :start x)
         (funcall *writer-function *writer-arg char)
         (encode-string "&amp;")))
      (t (funcall *writer-function *writer-arg char)))))

(defMethod encode-node
           ((node list))
  (mapc #'encode-node node))

(defmethod encode-node
    ((node number))
    (encode-node (write-to-string node)))
(defmethod encode-node
    ((node float))
    (let ((*read-default-float-format* (type-of node)))
  (encode-node (write-to-string node))))

;;
;;
;; node methods

(defMethod encode-node
           ((node symbol)
            &aux (name (local-part node))
            (namespace (namespace node))
            prefix)
  (if (keywordp node)
    (encode-node (string node))
    (cond ((string= (namespace-name namespace) *xmlns-prefix-namestring*)
           (encode-string *xmlns-prefix-namestring*)
           (unless (eq node *default-namespace-attribute-name*)
             (encode-char #\:)
             (encode-node name)))
          (namespace
           (setf prefix (local-part (namespace-prefix namespace)))
           (unless (string= prefix "")
             (encode-node (local-part prefix))
             (encode-char #\:))
           (encode-node name))
          (t ;; allow uninterned names
           (encode-node name)))))

(defMethod encode-node
           ((node null))
  )

(defMethod encode-node
           ((node abstract-name)
            &aux (name (local-part node))
            (namespace (namespace node))
            prefix)
  (cond ((string= (namespace-name namespace) *xmlns-prefix-namestring*)
         (encode-string *xmlns-prefix-namestring*)
         (unless (eq node *default-namespace-attribute-name*)
           (encode-char #\:)
           (encode-node name)))
        (namespace
         (setf prefix (local-part (namespace-prefix namespace)))
         (unless (string= prefix "")
           (encode-node (local-part prefix))
           (encode-char #\:))
         (encode-node name))
        (t ;; allow uninterned names
         (encode-node name))))

(defMethod encode-node
           ((node doc-node-interface)
            &aux
            (*prefix-count* *prefix-count*)
            (*namespace-bindings* *namespace-bindings*)
            (*default-namespace* *default-namespace*)
            (name nil)
            (encoding (encoding node))
            (standalone (standalone node))
            (version (version node)))
  (encode-string "<?xml")
  (when (zerop (length version))
    (setf version *xml-version*))
  (encode-string " version='")
  (encode-string version)
  (encode-char #\')
  (when encoding
    (encode-string " encoding='")
    (encode-string (string encoding))
    (encode-char #\'))
  (encode-string " standalone='")
  (encode-string (if standalone "yes" "no"))
  (encode-string "' ?>")
  (setf name (name (entity-info node)))
  (when (or (eq name *null-name*) (null name))
    (setf name (name (root node))))
  (when (or (plusp (hash-table-count (notations node)))
            (> (hash-table-count (general-entities node)) 5)
            (plusp (hash-table-count (parameter-entities node)))
            (plusp (hash-table-count (types node)))
            (attributes node))
    (encode-char #\newline)
    (encode-string "<!DOCTYPE ")
    (encode-node (local-part name))  ;; force the literal name w/o ns|prefix
    (encode-string " [")
    (flet ((encode-def (key def)
             (declare (ignore key))
             (encode-newline)
             (encode-node def)))
      (maphash #'encode-def (notations node))
      (maphash #'encode-def (parameter-entities node))
      (maphash #'encode-def (general-entities node)))
    (let* ((root (root node))
           (root-type (when root (ignore-errors (def root))))
           (*node-cache* nil))
      (flet ((encode-def (key def)
               (declare (ignore key))
               (unless (find def *node-cache*)
                 (push def *node-cache*)
                 (encode-newline)
                 (encode-node def))))
        ;; encode the root definition first. the method proceeds recursively,
        ;; which generates sensible namespace prefixes. any remaining
        ;; definitions are done subsequently
        (if root-type
          (encode-def nil root-type)
          (encode-string " <!-- no root element definition present -->"))
        (maphash #'encode-def (types node))))
    (encode-newline)
    (encode-string " ]>"))
  (dolist (child (children node))
    (encode-newline)
    (encode-node child)))

(defun encode-generated-ns-bindings (generated-ns-bindings)
  (dolist (binding generated-ns-bindings)
    (encode-char #\space)
    (encode-node (first binding))
    (encode-char #\=)
    (encode-char #\')
    (encode-node (namespace-name (rest binding)))
    (encode-char #\')))

(defMethod encode-node
           ((node elem-node-interface))
  (let ((*namespace-bindings* *namespace-bindings*)
        (*default-namespace* *default-namespace*)
        (*node-level* (1+ *node-level*))
        (*prefix-count* *prefix-count*)
        (*generated-ns-bindings* nil))
	(declare (dynamic-extent *namespace-bindings*))
	(labels ((has-children-robust (n) (typecase n 
					    (abstract-node
					     (xqdm::has-children n))
					    (t (when (children n)
						 t)))))
    (with-accessors ((name name)

                     (attributes attributes)
                     (namespaces namespaces)) node
      (dolist (ns-node namespaces)
        (push ns-node *namespace-bindings*))
      ; (break "namespaces: ~s/~s." *namespace-bindings* namespaces)
      (encode-char #\<)
      (encode-node name)
      (dolist (node namespaces)
        (encode-char #\space)
        (encode-node node))
      (dolist (node attributes)
        (encode-char #\space)
        (encode-node node))
      (when *generated-ns-bindings*
        (encode-generated-ns-bindings *generated-ns-bindings*))
      (cond ((has-children-robust node)
	     (encode-char #\>)
	     (xqdm::walk-children 
	      node 
	      #'(lambda (node)
		  (when *print-pretty*
		    (encode-newline)
		    (dotimes (x *node-level*) (encode-char #\space)))
		    (encode-node node)))
             (encode-string "</")
             (encode-node name)
             (encode-char #\>))
            (t
             (encode-string " />")))))))

(defMethod encode-node
           ((node elem-property-node-interface))
  (with-slots (name children) node
    (encode-node name)
    (encode-char #\=)
    (encode-char #\')
    (dolist (node children)
      (encode-node node))
    (encode-char #\')))

(defmethod encode-node
           ((node pi-node))
  (encode-string "<?")
  (encode-node (name node))
  (encode-char #\space)
  (dolist (node (children node))
    (encode-node node))
  (encode-string "?>"))

(defMethod encode-node
           ((node comment-node))
  (encode-string "<!-- ")
  (dolist (node (children node))
    (encode-node node))
  (encode-string " -->"))

;;
;;
;; declarations

(defMethod encode-node ((node def-elem-type)
                        &aux
                        (*namespace-bindings* *namespace-bindings*)
                        (*generated-ns-bindings* nil)
                        c-def)
  (with-slots (name children properties) node
    ;; first do the definition itself, that is, the content model and the
    ;; attribute declarations. these all in the same namespace context
    (dolist (node properties)
      (when (is-ns-node (prototype node))
        (push (prototype node) *namespace-bindings*)))
    ;; write the element declaration
    (encode-string " <!ELEMENT ")
    (encode-node name)
    (encode-char #\space)
    (encode-node children)
    (encode-string " >")
    ;; write the attribute declarations
    (when properties
      (encode-newline)
      (encode-string " <!ATTLIST ")
      (encode-node name)
      (encode-char #\space)
      (mapc #'(lambda (n)
                (encode-newline)
                (encode-string "   ")
                (encode-node n))
            properties)
      (encode-string " >"))
    (when *generated-ns-bindings*
      (encode-newline)
      (encode-string " <!ATTLIST ")
      (encode-node name)
      (encode-char #\space)
      (dolist (binding *generated-ns-bindings*)
        (destructuring-bind (prefix . namespace) binding
          (encode-newline)
          (encode-string "   ")
          (typecase prefix
            (string (encode-string "xmlns:") (encode-string prefix))
            (t (encode-node (first binding))))
          (encode-string " CDATA '")
          (encode-string (namespace-name namespace))
          (encode-string "'")))
      (encode-string " >"))
    ;; then do type definitions referenced by virtue of their presence in the
    ;; content model
    (dolist (c-name (collect-model-names (first (bnfp::bnf-rhs (model node)))))
      (cond ((eq c-name *empty-name*) nil)
            ((eq c-name *wild-name*) nil)
            ((setf c-def (find-def-elem-type c-name (document node)))
             (unless (find c-def *node-cache*)
               (push c-def *node-cache*)
               (encode-newline)
               (encode-node c-def)))
            (t
             (encode-string
              (format nil " <!-- definition not found: ~a: ~a."
                      (name node) c-name)))))))

(defMethod encode-node ((node |content-model|))
  (encode-node (first (bnfp::bnf-rhs node))))

(defMethod encode-node ((node |\|-content|)
                        &aux (expressions (bnfp::bnf-expressions node)))
  (encode-char #\()
  (loop (encode-node (pop expressions))
        (if expressions (encode-string " | ") (return)))
  (encode-char #\)))

(defMethod encode-node ((node |?-content|))
  (encode-node (bnfp::bnf-expression node))
  (encode-char #\?))

(defMethod encode-node ((node |*-content|)
                        &aux (expression (bnfp::bnf-expression node))
                        name)
  (setf name
        (when (typep expression '|content-name|) (bnfp::bnf-name expression)))
  (cond ((eq name *wild-name*) (encode-string "ANY"))
        ((eq name *empty-name*) (encode-string "EMPTY"))
        ((eq name *mixed-name*) (encode-string "(#PCDATA)"))
        (t (encode-node expression)
           (encode-char #\*))))

(defMethod encode-node ((node |+-content|))
  (encode-node (bnfp::bnf-expression node))
  (encode-char #\+))

(defMethod encode-node ((node |content|))
  (encode-node (bnfp::bnf-expression node)))

(defMethod encode-node ((node |,-content|)
                        &aux (expressions (bnfp::bnf-expressions node)))
  (encode-char #\()
  (loop (encode-node (pop expressions))
        (if expressions (encode-string ", ") (return)))
  (encode-char #\)))

(defMethod encode-node ((node |content-name|)
                        &aux (name (bnfp::bnf-name node)))
  (cond ((eq name *mixed-name*) (encode-string "(#PCDATA)"))
        (t (encode-node (bnfp::bnf-name node)))))

(defMethod encode-node ((node |type-name|))
  (encode-node (bnfp::bnf-name node)))


;; this isn't complete, but it's a start

(defMethod encode-node ((node def-elem-property-type)
                        &aux (prototype (prototype node))
                        (default (children prototype))
                        (stipulation (stipulation node)))
  (flet ((encode-enumeration (enumeration)
           (cond (enumeration
                  (encode-char #\()
                  (loop (encode-node (pop enumeration))
                        (if enumeration (encode-char #\|) (return)))
                  (encode-char #\)))
                 (t
                  (encode-string "()")))))
    (unless (is-ephemeral node)
      (encode-node (name node))
      (typecase prototype
        (entity-attr-node (encode-string " ENTITY"))
        (entities-attr-node (encode-string " ENTITIES"))
        (enumeration-attr-node
         (encode-char #\space)
         (encode-enumeration (children node)))
        (id-attr-node (encode-string " ID"))
        (id-ref-attr-node (encode-string " IDREF"))
        (id-refs-attr-node (encode-string " IDREFS"))
        (nmtoken-attr-node (encode-string " NMTOKEN"))
        (nmtokens-attr-node (encode-string " NMTOKENS"))
        (notation-attr-node
         (encode-string " NOTATION")
         (encode-enumeration (children node)))
        (ns-node (encode-string " CDATA"))
        (attr-node (encode-string " CDATA"))
        )
      (encode-char #\space)
      (ecase stipulation
        (:required (encode-string "#REQUIRED"))
        (:implied (encode-string "#IMPLIED"))
        ((nil :fixed)
         (when (eq stipulation :fixed) (encode-string "#FIXED"))
         (encode-char #\space)
         (encode-char #\')
         (when default (encode-node default))
         (encode-char #\'))))))
  
  
(defMethod encode-node ((node def-notation))
  (with-slots (name system-id public-id) node
    (encode-string " <!NOTATION " )
    (encode-node name)
    (encode-char #\space)
    (cond (public-id
           (encode-string "PUBLIC '")
           (encode-string public-id)
           (when system-id
             (encode-string "' '")
             (encode-string system-id)))
          (t
           (encode-string "SYSTEM '")
           (encode-string system-id)))
    (encode-string "' >")))

(defMethod encode-node ((node ref-entity))
  (with-slots (value children) node
    (flet ((encode-char-or-byte (datum)
             (funcall *writer-function *writer-arg
                      (if (integerp datum) (code-char datum) datum))))
      (cond ((and (expand node)
                  (cond ((stringp value) (map nil #'encode-char value) t)
                        ((functionp value)
                         (map nil  #'encode-char-or-byte (funcall value))
                         t)
                        ((is-def-internal-entity value)
                         (with-slots (children value) value
                           (cond (children
                                  (map nil #'encode-char-or-byte children)
                                  t)
                                 (value
                                  (map nil #'encode-char value)
                                  t))))
                        ((typep children 'sequence)
                         (map nil #'encode-char-or-byte children)))))
            (t
             (encode-char #\&)
             (encode-node (name node))
             (encode-char #\;))))))

(defMethod encode-node ((node def-internal-entity))
  (encode-string " <!ENTITY ")
  (when (is-def-parameter-entity node)
    (encode-string "% "))
  (encode-node (name node))
  (encode-string " '")
  (with-slots (children value) node
    (cond (children
           (mapc #'(lambda (byte) (funcall *writer-function *writer-arg
                                           (code-char byte)))
                 children))
          (value
           (map nil #'encode-char value))))
  (encode-string "' >"))

(defMethod encode-node ((node def-external-entity))
  (encode-string " <!ENTITY ")
  (when (is-def-parameter-entity node)
    (encode-string "% "))
  (encode-node (name node))
  (let ((system (system-id node))
        (public (public-id node)))
    (cond (public (encode-string " PUBLIC '")
                  (encode-node public)
                  (encode-string "' '")
                  (encode-node system)
                  (encode-node "'"))
          (system (encode-string " SYSTEM '")
                  (encode-node system)
                  (encode-node "'"))))
  (encode-string " >"))


:EOF
