# Supplementary material for: Visual setup of logical models of signaling and regulatory networks with ProMoT
Source: BMC Bioinformatics. 2006 Nov 17;7:506. doi: 10.1186/1471-2105-7-506 (PMC1665465; doi:10.1186/1471-2105-7-506)
Supplement: Additional File 2 — ProMoT's source. The source code of ProMoT is attached. ProMoT binaries, source, and ProMoT binaries plus all additional libraries (e.g. java) can be downloaded from ProMoT's web page (see Availability and requirements section). [file 1471-2105-7-506-S2.bz2 › Promot/xml/code/xquerydatamodel/conditions/node/conditions.lisp]

;;; -*- Mode: lisp; Syntax: ansi-common-lisp; Base: 10; Package: de.setf.xml.node.implementation; -*-

#|
<DOCUMENTATION>
 <DESCRIPTION>
  <p>
  this file provides the basic condition-handling frame work for xml.</p>
  </DESCRIPTION>
 <COPYRIGHT YEAR='2002' AUTHOR='james adam anderson' MARK='(C)'
            href='file://xml/sysdcl.lisp' />
 <CHRONOLOGY>
  <DELTA DATE='20021020'>
   factored conditions relevant to abstract model.</DELTA>
  </CHRONOLOGY>
 </DOCUMENTATION>
|#

(in-package :de.setf.xml.node.implementation)

(define-condition node-graph-condition (condition) ())

(define-condition node-graph-error (node-graph-condition xml-error) ())

(defMacro defNGC (name &optional super slots &rest options)
  `(defException (,name "NGC") ,(or super '(node-graph-error))
     ,slots
     ,@options))


#+digitool
(dolist (sym '(defNGC ))
  (pushnew (cons sym 2) *FRED-SPECIAL-INDENT-ALIST* :key #'first))

;;
;;
;; conditions relevant to abstract model


(defNGC "NCName Required" ()
  ((node :initform nil :initarg :node :reader condition-node))
  (:report-condition
   (lambda (condition stream)
     (with-accessors ((node condition-node)) condition
       (format stream "nc-name required for node: ~s." node))))
  (:check (lambda (constraint (instance ncnamed-node))
            (let ((name (name instance)))
              (unless (or (typep name 'name) (typep name 'string))
                (|NGC: NCName Required| :node instance))))))

(defMethod initialize-instance :after
           ((instance ncnamed) &key)
  (check-constraint |NGC: NCName Required| instance))


(defNGC "QName Required" ()
  ((node :initform nil :initarg :node :reader condition-node))
  (:report-condition
   (lambda (condition stream)
     (with-accessors ((node condition-node)) condition
       (typecase node
         (named-node
          (format stream "q-name required for node: ~s." node))
         (t
          (format stream "cannot generate q-name: ~a." node))))))
  (:check (lambda (constraint (instance unamed))
            (let ((name (name instance)))
              (unless (or (typep name 'name) (typep name 'string))
                (|NGC: QName Required| :node instance))))))

(defMethod initialize-instance :after
           ((instance unamed) &key)
  (check-constraint |NGC: QName Required| instance))


(defNGC "Unique Root Element Required" ()
  ()
  (:check (lambda (constraint (instance document) &aux root&rest)
            (when (or (null (setf root&rest (member-if #'element-p (children instance))))
                      (not (eq (first root&rest) (document-element instance)))
                      (member-if #'element-p (rest root&rest)))
              (|NGC: Unique Root Element Required|
               :format-control "document element required: ~s."
               :format-arguments (list instance))))))

(defMethod (setf children) :after
           ((new-value t) (doc document))
  (check-constraint |NGC: Unique Root Element Required| doc))

(defMethod initialize-instance :after ((instance document)
                                       &key (children nil children-p))
  "when children are specified, then enforce the uniqueness constraint."
  (declare (ignore children))
  (when children-p
    (check-constraint |NGC: Unique Root Element Required| instance)))


:EOF
