# Supplementary material for: Visual setup of logical models of signaling and regulatory networks with ProMoT
Source: BMC Bioinformatics. 2006 Nov 17;7:506. doi: 10.1186/1471-2105-7-506 (PMC1665465; doi:10.1186/1471-2105-7-506)
Supplement: Additional File 2 — ProMoT's source. The source code of ProMoT is attached. ProMoT binaries, source, and ProMoT binaries plus all additional libraries (e.g. java) can be downloaded from ProMoT's web page (see Availability and requirements section). [file 1471-2105-7-506-S2.bz2 › Promot/xml/code/xquerydatamodel/conditions/names/conditions.lisp]

;;; -*- Mode: lisp; Syntax: ansi-common-lisp; Base: 10; Package: de.setf.xml.names.implementation; -*-

#|
<DOCUMENTATION>
 <DESCRIPTION>
  <p>
  this file provides the basic condition-handling for names.
  the model definition includes additional conditions for document model and
  parsing constraints.</p>
  </DESCRIPTION>
 <COPYRIGHT YEAR='2003' AUTHOR='james adam anderson' MARK='(C)'
            href='file://xml/sysdcl.lisp' />
 <CHRONOLOGY>
  <DELTA DATE='20030110'>isolated from "xml:utils;conditions"</DELTA>
  <DELTA DATE='20030330'>immutable conditions</DELTA>
  </CHRONOLOGY>
 </DOCUMENTATION>
|#

(in-package :de.setf.xml.names.implementation)

(define-condition namespace-condition (condition)
  ((namespace :initform nil :initarg :namespace :reader condition-namespace)))

(define-condition namespace-error (namespace-condition continuable-error xml-error )
   ((name :initform nil :initarg :name :reader condition-name)) )

(defMacro defNSC (name &optional super slots &rest options)
  `(defException (,name "NSC") ,(or super '(namespace-error))
     ,slots
     ,@options))

#+digitool
(dolist (sym '(defNSC))
  (pushnew (cons sym 2) *FRED-SPECIAL-INDENT-ALIST* :key #'first))

;;
;;
;;

(defNSC "Namespace Full" ()
  ()
  (:default-initargs :continue-format-control "permit addition.")
  (:report-condition
   (lambda (condition stream)
     (format stream "attempt to add name to full namespace: ~s: ~s."
             (condition-namespace condition) (condition-name condition)))))

(defNSC "Namespace Readonly" ()
  ()
  (:default-initargs :continue-format-control "permit addition.")
  (:report-condition
   (lambda (condition stream)
     (format stream "attempt to add name to read-only namespace: ~s: ~s."
             (condition-namespace condition) (condition-name condition)))))

(defNSC "Undefined Namespace" ()
  ()
  (:report-condition
   (lambda (condition stream)
     (format stream "Attempt to locate an undefined namespace: ~s."
             (condition-name condition)))))

(defNSC "Namespace Declared" (namespace-error continuable-parser-error)
  ((continue-format-control :initform "use generated prefix." :allocation :class))
  (:report-condition 
   (lambda (condition stream)
       (format stream "no visible binding for namespace: ~s."
               (condition-namespace condition)))))

(defNSC "Prefix Declared" (namespace-error continuable-parser-error)
  ((continue-format-control :initform "ascribe name to null namespace." :allocation :class))
  (:report-condition
   (lambda (condition stream)
     (format stream "no visible binding for prefix: ~s."
             (condition-name condition)))))

(defNSC "Undefined Package" ()
  ((name :initarg :name :initform nil :reader condition-name))
  (:report-condition
   (lambda (condition stream)
     (format stream "Attempt to locate an undefined package: ~s."
             (condition-name condition)))))


:EOF
