# Supplementary material for: Visual setup of logical models of signaling and regulatory networks with ProMoT
Source: BMC Bioinformatics. 2006 Nov 17;7:506. doi: 10.1186/1471-2105-7-506 (PMC1665465; doi:10.1186/1471-2105-7-506)
Supplement: Additional File 2 — ProMoT's source. The source code of ProMoT is attached. ProMoT binaries, source, and ProMoT binaries plus all additional libraries (e.g. java) can be downloaded from ProMoT's web page (see Availability and requirements section). [file 1471-2105-7-506-S2.bz2 › Promot/xml/code/xquerydatamodel/conditions/model/conditions.lisp]

;;; -*- Mode: lisp; Syntax: ansi-common-lisp; Base: 10; Package: de.setf.xml.model.implementation; -*-

#|
<DOCUMENTATION>
 <DESCRIPTION>
  <p>
  this file declares the conditions which denote deviation from the
  well-formedness and validity constraints described in the respective specification.
  conditions for namespace and primitive encoding constaints are included
  in the xabstract module.</p>
  <p>
  numerous condition definitions include check-methods. the checks are
  triggered during class instantiation via :after methods which are also
  defined here. checks during model operations and parsing are triggered
  elsewhere.</p>
  </DESCRIPTION>
 <COPYRIGHT YEAR='2001' AUTHOR='james adam anderson' MARK='(C)'
            href='file://xml/sysdcl.lisp' />
 <CHRONOLOGY>
  <DELTA DATE='20010318' AUTHOR='JAA'>
   factoer out as a distinct file.</DELTA>
  <DELTA DATE='20010623'>EC: Version Match</DELTA>
  <DELTA DATE='20010918'>report and properties corrected  for |WFC: Parsed Entity|
   and |VC: Name Token|.</DELTA>
  <DELTA DATE='20020115'>reorganized conditions to use an explicit report function
   in order to allow call-next-method (cf. LispWorks)</DELTA>
  <DELTA DATE='20020123'>conditions for namespace/package errors</DELTA>
  <DELTA DATE='20020315'>well-formedness constraint for schema component definitions</DELTA>
  <DELTA DATE='20020712'>NSC: Prefix Immutable</DELTA>
  <DELTA DATE='20020812'>make-condition rather than allocate-instance</DELTA>
  <DELTA DATE='20020815'>changed access to condition slots to use an accessor v/s with-slots.</code></DELTA>
  <DELTA DATE='20020820'>changed <code>check-constraint</code> protocol to use the condition symbol
   rather than instantiating the condition in the default case.</DELTA>
  <DELTA DATE='20021020'>
   factored general conditions, the function interface, and
   the abstract reporting methods out to the xml-abstract module.</DELTA>
  </CHRONOLOGY>
 </DOCUMENTATION>
|#

(in-package :de.setf.xml.model.implementation)

(define-condition document-model-condition (condition) ())

(define-condition document-model-error (document-model-condition xml-error) ())

(define-condition schema-condition (condition) ())

(define-condition schema-error (schema-condition xml-error) ())

(define-condition wellformedness-condition (condition) ())

(define-condition wellformedness-error (wellformedness-condition xml-error parser-error) () )

(define-condition wellformedness-cerror (continuable-error wellformedness-error) () )

(define-condition validity-condition (condition) ())

(define-condition validity-cerror (continuable-error validity-condition xml-error parser-error) ())

(define-condition parse-context-error (wellformedness-error)
                  ((context :initarg :context :initform nil :reader condition-context)))

(define-condition production-error (wellformedness-error)
                  ((name :reader condition-name)))

(defMethod report-condition
           ((condition production-error) stream)
  (with-accessors ((name condition-name)) condition
    (let ((production (get name :production)))
      (format stream "production failed~@[: ~s~]." production))))

(define-condition incomplete-parse (wellformedness-error)
                  ((result :initarg :result :initform nil :accessor condition-result)
                   (document :initarg :document :initform nil :accessor condition-document)))

(defMethod report-condition
           ((condition incomplete-parse) stream)
  (with-accessors ((result condition-result)) condition
    (format stream "incomplete parse~@[: result ~s~]." result)))

(define-condition undefined-namespace-assignment (xml-condition simple-warning)
                  ((name :initarg :name :reader condition-name :initform nil)
                   (document :initarg :document :reader condition-document :initform *document*)))

(defmethod simple-condition-format-arguments ((condition undefined-namespace-assignment))
  (list (condition-name condition) (condition-document condition)))
(defMethod simple-condition-format-control  ((condition undefined-namespace-assignment))
  "no namespace assignment possible for name: '~/xqdm:format-name/': ~s.")

(defmethod check-constraint :around ((constraint validity-condition) (instance t))
  (when (validate? *document*) (call-next-method)))

;;
;;
;; condition definition macros

(defMacro defDMC (name &optional super slots &rest options)
  `(defException (,name "DMC") ,(or super '(document-model-error))
     ,slots
     ,@options))

(defMacro defSC (name &optional super slots &rest options)
  `(defException (,name "SC") ,(or super '(schema-error))
     ,slots
     ,@options))

(defMacro defWFC (name &optional super slots &rest options)
  `(defException (,name "WFC") ,(or super '(wellformedness-error))
     ,slots
     ,@options))

(defMacro defWFCProduction (name &optional super slots &rest options)
  `(defException (,(format nil "[~a]" name) "WFC") ,(or super '(production-error))
     ((name :initform ',(intern name) :allocation :class :reader condition-name)
      ,@slots)
     ,@options))

(defMacro defVC (name &optional super slots &rest options)
  `(defException (,name "VC") ,(or super '(validity-cerror))
     ,slots
     ,@options))


#+digitool
(dolist (sym '(defDMC defSC defWFC defWFCProduction defVC defSC defDMC))
  (pushnew (cons sym 2) *FRED-SPECIAL-INDENT-ALIST* :key #'first))


;;
;;
;; concrete conditions following the specs

(defVC "Attribute Default Legal" )

(defVC "Attribute Value Type" )

(defVC "Attribute Declared" )

(defNSC "CDATA Required for Namespace Node" )

(defWFC "Character Reference" ()
  ()
  (:default-initargs
    :format-control "invalid character reference syntax: ~s."
    :format-arguments '(nil)))

(defWFC "Character Context" (parse-context-error)
  ((character :initarg :character :initform nil :reader condition-character))
  (:report-condition
   (lambda (condition stream)
     (with-accessors ((context condition-context) (character condition-character)) condition
       (format stream "character not permitted in this context: ~s."
               character)))))

(defWFCProduction "CharRef" ())

(defWFCProduction "Comment" ())

(defWFC "Element Type Match" ()
  ((start-name :initform nil :initarg :start-name :reader condition-start-name)
   (end-name :initform nil :initarg :end-name :reader condition-end-name))
  (:report-condition
   (lambda (condition stream)
     (with-accessors ((start-name condition-start-name) (end-name condition-end-name)) condition
       (format stream "start tag identifier does not match end: ~s: ~s."
               start-name end-name)))))

(defNSC "Element Type Match" ()
  ((start-name :initform nil :initarg :start-name :reader condition-start-name)
   (end-name :initform nil :initarg :end-name :reader condition-end-name))
  (:report-condition
   (lambda (condition stream)
     (with-accessors ((start-name condition-start-name) (end-name condition-end-name)) condition
       (format stream "start tag identifier does not match end: ~s: ~s."
               start-name end-name)))))

(defVC "Element Valid" ()
  ((name :initform nil :initarg :name :reader condition-name))
  (:report-condition
   (lambda (condition stream)
     (with-accessors ((name condition-name)) condition
       (format stream "there must be a definition where the name matches: ~s."
               name)))))

(defVC "Element Content" ()
  ((model :initform nil :initarg :model :reader condition-model)
   (content :initform nil :initarg :content :reader condition-content))
  (:report-condition
   (lambda (condition stream &aux (*print-length* 7))
     (with-accessors ((content condition-content) (model condition-model)) condition
       (format stream "content must match the element model: ~s: ~a."
               content (with-output-to-string (stream) (pprint model stream))))))
  (:check (lambda (condition (node elem-node) &aux (def (def node)))
            (unless (validate-content def node)
              (|VC: Element Content| :model (when def (children def))
                                     :content (children node))))))

(defVC "Entity Declared" ()
  ((name :initarg :name :initform nil :reader condition-name))
  (:report-condition
   (lambda (condition stream)
     (with-accessors ((name condition-name)) condition
       (format stream "entity not defined prior to use: ~a." name)))))

(defWFC "Entity Declared" ()
  ((name :initarg :name :initform nil :reader condition-name))
  (:report-condition
   (lambda (condition stream)
     (with-accessors ((name condition-name)) condition
       (format stream "entity not defined prior to use: ~a." name)))))

(defVC "Entity Name" ()
  ((name :initarg :name :initform nil :reader condition-name)
   (context :initarg :context :initform nil :reader condition-context)
   (detail :initarg :detail :initform nil :reader condition-detail))
  (:report-condition
   (lambda (condition stream)
     (with-accessors ((context condition-context) (name condition-name) (detail condition-detail)) condition
       (format stream "erroneous entity name: ~s : ~s~@[ (~a)~]."
               context name detail)))))

(defWFCProduction "EntityRef" ())

(defVC "Enumeration" ()
  ((name :initarg :name :initform nil :reader condition-name))
  (:report-condition
   (lambda (condition stream)
     (with-accessors ((name condition-name)) condition
       (format stream "all enumeration values must be be declared: ~s." name)))))

(defWFC "External Subset" ()
  ((system-id :initarg :system-id :initform nil :reader condition-system-id)
   (public-id :initarg :public-id :initform nil :reader condition-public-id)
   (datum :initarg :datum :initform nil :reader condition-datum))
  (:report-condition
   (lambda (condition stream)
     (with-accessors ((system-id condition-system-id) (public-id condition-public-id) (datum condition-datum)) condition
       (format stream
               "entity identified as (SYSTEM ~s PUBLIC ~s) does not have the form of an external subset:~%~a"
               system-id public-id datum)))))

(defWFC "External Parsed Entity" ()
  ((system-id :initarg :system-id :initform nil :reader condition-system-id)
   (public-id :initarg :public-id :initform nil :reader condition-public-id)
   (datum :initarg :datum :initform nil :reader condition-datum))
  (:report-condition
   (lambda (condition stream)
     (with-accessors ((system-id condition-system-id) (public-id condition-public-id) (datum condition-datum)) condition
       (format stream
               "entity identified as (SYSTEM ~s PUBLIC ~s) does not have the form of an external parsed entity:~%~a"
               system-id public-id datum)))))


(defVC "Fixed Attribute Default" ()
  ((name :initarg :name :initform nil :reader condition-name)
   (default :initarg :default :initform nil :reader condition-default)
   (encoded :initarg :encoded :initform nil :reader condition-encoded))
  (:report-condition
   (lambda (condition stream)
     (with-accessors ((name condition-name) (default condition-default) (encoded condition-encoded)) condition
       (format stream "attribute value does not match default: ~a: ~s: ~s:"
               name encoded default)))))

(defVC "ID" ()
  ((name :initarg :name :initform nil :reader condition-name)
   (value :initarg :value :initform nil :reader condition-value)
   (detail :initarg :detail :initform nil :reader condition-detail))
  (:report-condition
   (lambda (condition stream)
     (with-accessors ((name condition-name) (value condition-value) (detail condition-detail)) condition
       (format stream
               "ID values must match the Name production and be unique: ~s: ~s~@[ (~a)~]."
               name value detail)))))

(defVC "ID Attribute Default" ()
  ((name :initform nil :initarg :name :reader condition-name))
  (:report-condition
   (lambda (condition stream)
     (with-accessors ((name condition-name)) condition
       (format stream "ID attributes must have a declared default of #IMPLIED or #REQUIRED: ~s."
               name)))))

(defVC "IDRef" ()
  ((name :initform nil :initarg :name :reader condition-name))
  (:report-condition
   (lambda (condition stream)
     (with-accessors ((name condition-name)) condition
       (format stream "IDREF values must match the Name production: ~s."
               name)))))

(defVC "IDRef Target" ()
  ((name :initform nil :initarg :name :reader condition-name))
  (:report-condition
   (lambda (condition stream)
     (with-accessors ((name condition-name)) condition
       (format stream
               "IDREF values must match the value of an ID attribute on some element in the document: ~s."
               name)))))


(defWFC "In DTD" )

(defNSC "Leading XML" ()
  ()
  (:report-condition
   (lambda (condition stream)
     (with-accessors ((name condition-name)) condition
       (format stream "'xml' prefix precluded in attribute name: ~s." name)))))

(defWFC "Legal Character" ()
  ((code :initarg :code :initform nil :reader condition-code)
   (name :initarg :name :initform nil :reader condition-name))
  (:report-condition
   (lambda (condition stream)
     (with-accessors ((code condition-code) (name condition-name)) condition
       (format stream
               "character name/code error: ~s/#x~x (~a)."
               name code 
               (if (<-char-code-limit code) "not permitted" "not supported"))))))

(defWFC "Name" () )

(defVC "Name Token" ()
  ((name :initarg :name :initform nil :reader condition-name)
   (value :initarg :value :initform nil :reader condition-value)
   (detail :initarg :detail :initform nil :reader condition-detail))
  (:report-condition
   (lambda (condition stream)
     (with-accessors ((name condition-name) (value condition-value) (detail condition-detail)) condition
       (format stream
               "NMTOKEN values must match the Nmtoken production: ~s: ~s~@[ (~a)~]."
               name value detail)))))

(defNSC "Namespace Attribute Default" ()
  ((name :initarg :name :initform nil :reader condition-name)
   (default :initarg :default :initform nil :reader condition-default)
   (encoded :initarg :encoded :initform nil :reader condition-encoded))
  (:report-condition
   (lambda (condition stream)
     (with-accessors ((name condition-name) (default condition-default) (encoded condition-encoded)) condition
       (format stream "namespace name does not match default value: ~a == ~s /= ~s:"
               name encoded default)))))

(defNSC "Namespace Undetermined" (namespace-condition xml-warning)
  ((name :initarg :name :reader condition-name :initform nil))
  (:default-initargs :format-control "no namespace assignment possible for name: '~/xqdm:format-name/'.")
  (:format-arguments (lambda (condition) (list (condition-name condition)))))


(defVC "No Duplicate Tokens" ()
  ((name :initarg :name :initform nil :reader condition-name)
   (context :initarg :context :initform nil :reader condition-context))
  (:report-condition
   (lambda (condition stream)
     (with-accessors ((name condition-name) (context condition-context)) condition
       (format stream
               "The names in a single declaration must all be distinct."
               context name )))))

(defVC "No Duplicate Types" ()
  ((name :initarg :name :initform nil :reader condition-name)
   (context :initarg :context :initform nil :reader condition-context))
  (:report-condition
   (lambda (condition stream)
     (with-accessors ((name condition-name) (context condition-context)) condition
       (format stream
               "The same name must not appear more than once in a single mixed-content declaration: ~s: ~s."
               context name )))))

(defWFC "No External Entity References" ()
  ((entity :initarg :entity :initform nil :reader condition-entity))
  (:report-condition
   (lambda (condition stream)
     (with-accessors ((entity condition-entity)) condition
       (format stream "Attribute values cannot contain entity references to external entities : ~s"
               entity)))))

(defWFC "No Recursion" ()
  ((entity :initarg :entity :initform nil :reader condition-entity))
  (:report-condition
   (lambda (condition stream)
     (with-accessors ((entity condition-entity)) condition
       (format stream "no entity recursion permitted: ~s" entity)))))

(defWFC "No < in Attribute Values" )

(defNSC "No Null Namespace Bindings" ()
  ((continue-format-control :initform "permit the binding." :allocation :class))
  (:report-condition
   (lambda (condition stream)
     (with-accessors ((name condition-name)) condition
       (format stream "no null namespace binding permitted: ~s." name)))))

(defVC "Notation Attributes" ()
  ((name :initarg :name :initform nil :reader condition-name))
  (:report-condition
   (lambda (condition stream)
     (with-accessors ((name condition-name)) condition
       (format stream "all notation names must be declared: ~s." name)))))

(defVC "One ID per Element Type" ()
  ((name :initform nil :initarg :name :reader condition-name)
   (attribute-names :initform nil :initarg :attribute-names :reader condition-attribute-name))
  (:report-condition
   (lambda (condition stream)
     (with-accessors ((name condition-name) (attribute-names condition-attribute-name)) condition
       (format stream "no element type may have more than one ID attribute specified: ~s: ~s."
               name attribute-names))))
  (:check (lambda (condition (node element-definition))
            (check-constraint condition (annotation-model node))))
  (:check (lambda (condition (declarations sequence))
            (when (> (count-if #'id-attr-node-p declarations :key #'prototype) 1)
              (xml-error condition
                         :name (name (parent (first declarations)))
                         :attribute-names (mapcar #'name declarations))))))

(defMethod initialize-instance :after ((instance element-definition) &key)
  (map nil #'(lambda (def) (setf (parent def) instance))
       (direct-annotation-model instance))
  (check-constraint |VC: One ID per Element Type| instance))

(defMethod (setf properties) :before (new-value (instance element-definition))
  (dolist (def new-value) (setf (parent def) instance))
  (check-constraint |VC: One ID per Element Type| new-value))


(defWFC "Parsed Entity" (wellformedness-cerror)
  ((name :initform nil :initarg :name :reader condition-name))
  (:report-condition
   (lambda (condition stream)
     (with-accessors ((name condition-name)) condition
       (format stream "An entity reference must not contain the name of an unparsed entity: ~s."
               name)))))

(defWFC "PE Between Declarations" )

(defWFC "PEs in Internal Subset" (wellformedness-cerror)
  ((name :initform nil :initarg :name :reader condition-name)
   (continue-format-control :initform "permit the reference" :allocation :class))
  (:report-condition
   (lambda (condition stream)
     (with-accessors ((name condition-name)) condition
       (format stream "In the internal DTD subset, parameter-entity references can occur only where markup declarations can occur: ~a."
               name)))))


(defNSC "Prefix Immutable" ()
  ((name :initform nil :initarg :name :reader condition-name)
   (namespace :initform nil :initarg :namespace :reader condition-namespace))
  (:report-condition
   (lambda (condition stream)
     (with-accessors ((name condition-name)
                      (namespace condition-namespace)) condition
       (format stream "immutable prefix cannot be bound to namespace: ~s: ~s."
               name namespace))))
  (:check (lambda (condition (nsdecl-node namespace-declaration))
            (let ((ns-binding (cons (local-part (name nsdecl-node))
                                    (namespace nsdecl-node))))
              (check-constraint condition ns-binding))))
  (:check (lambda (condition (nsdecl-node cons))
            (destructuring-bind (prefix . namespace) nsdecl-node
              (declare (ftype (function (t) t) prefix-namespace))
              (when (and |REC-xml-names-19990114.NSC: Prefix Immutable|
                         ;; xmlns may not be bound at all, while others may not be changed
                         (or (unbindable-prefix-p prefix)
                             (and (constant-prefix-p prefix)
                                  (not (namespace-equal (prefix-namespace prefix) namespace)))))
                (xml-error condition :name prefix :namespace namespace))))))

(defNSC "PrefixedAttName Required" ()
  ((name :initform nil :initarg :name :reader condition-name))
  (:report-condition
   (lambda (condition stream)
     (with-accessors ((name condition-name)) condition
       (format stream "PrefixedAttName required: ~s."
               name)))))


(defWFC "Predefined Entity" (wellformedness-cerror)
  ((name :initform nil :initarg :name :reader condition-name)
   (type :initform nil :initarg :type :reader condition-type)
   (continue-format-control :initform "ignore new definition" :allocation :class))
  (:report-condition
   (lambda (condition stream)
     (with-accessors ((name condition-name) (type condition-type)) condition
       (format stream "duplicate ~@[~a ~]entity definition precluded: ~a."
               type name))))
  (:check (lambda (condition (instance parameter-entity-definition)
                             &aux old-def (name (name instance)))
            (declare (ftype (function (t t) t) find-def-parameter-entity))
            (cond ((and (setf old-def
                              (find-def-parameter-entity name (document instance)
                                                         :if-does-not-exist nil))
                        (eq (extent old-def) :permanent)
                        (not (equalp (children old-def) (children instance))))
                   (xml-error |WFC: Predefined Entity|
                              :name name :type (type-of instance))
                   nil)
                  (t t))))
  (:check (lambda (condition (instance general-entity-definition)
                             &aux old-def (name (name instance)))
            (declare (ftype (function (t t) t) find-def-general-entity))
            (cond ((and (setf old-def (find-def-general-entity name (document instance)
                                                               :if-does-not-exist nil))
                        (eq (extent old-def) :static)
                        (not (equalp (children old-def) (children instance)))
                        #| 20010506 no longer necessary, as entity value is normalized upon instantiation
                        ;; special case for &amp;  &lt, ... which have varying definitions
                        ;; permit redefinition where a single byte is replaced with "#&..."
                        (or (not (eql (first (children instance)) 38))
                            (not (eql (second (children instance)) 35))
                            (not (= (length (children old-def)) 1)))|#
                        )
                   (xml-error |WFC: Predefined Entity|
                              :name name :type (type-of instance))
                   nil)
                  (t t))))
  (:check (lambda (condition (instance type-definition)
                             &aux (name (name instance)))
            (xml-error |WFC: Predefined Entity|
                       :name name :type (type-of instance))
            nil)))

(defWFC "Proper Declaration/PE Nesting" )

(defVC "Proper Group/PE Nesting" )

(defSC "Ref Target" ()
  ((name :initform nil :initarg :name :reader condition-name))
  (:report-condition
   (lambda (condition stream)
     (with-accessors ((name condition-name)) condition
       (format stream "Reference target not found: ~s."
               name)))))

(defWFC "Replacement Text Integrity" (wellformedness-error)
  ((name :initform nil :initarg :name :reader condition-name)
   (text :initform nil :initarg :text :reader condition-text))
  (:report-condition
   (lambda (condition stream)
     (with-accessors ((name condition-name) (type condition-type) (text condition-text)) condition
       (format stream "incomplete entity reference(s) in replacement text: ~a: ~s."
               name text)))))

(defVC "Required Attribute" ()
  ((names :initarg :names :initform nil :reader condition-names))
  (:report-condition
   (lambda (condition stream)
     (with-accessors ((names condition-names)) condition
       (format stream "~r attribute~:P missing: ~s."
               (length names) names)))))

(defVC "Root Element Type" ()
  ((root-name :initarg :root-name :reader condition-root-name)
   (document-name :initarg :document-name :reader condition-document-name))
  (:report-condition
   (lambda (condition stream)
     (with-accessors ((root-name condition-root-name) (document-name condition-document-name)) condition
       (format stream "document and root element names do not match: ~s: ~s."
               document-name root-name)))))

(defVC "Standalone Document Declaration" () ()
  (:documentation "this is here, but senseless to enforce."))

(defWFCProduction "SystemLiteral" ()
  ((datum :initarg :datum :initform nil :reader condition-datum))
  (:report-condition
   (lambda (condition stream)
     (with-accessors ((datum condition-datum)) condition
       (format stream "no fragment identifier permitted: ~s." datum)))))

(defWFC "Unique Att Spec" (wellformedness-cerror)
  ((attributes :initform nil :initarg :attributes :reader condition-attributes)
   (continue-format-control :initform "permit duplication." :allocation :class))
  (:report-condition
   (lambda (condition stream)
     (with-accessors ((attributes condition-attributes)) condition
       (format stream "duplicate attribute~p precluded: ~{~s~^ ~}."
               (length attributes) (mapcar #'name attributes)))))
  (:check (lambda (condition (node abstract-elem-node) &aux duplicates)
            (flet ((check-node (node list &aux (name (name node)))
                     (map nil #'(lambda (test)
                                  (when (and (not (eq test node))
                                             (uname-equal (name test) name))
                                    (push test duplicates)))
                          list)))
              (mapl #'(lambda (nodes) (check-node (first nodes) (rest nodes)))
                    (attributes node))
              (mapl #'(lambda (nodes) (check-node (first nodes) (rest nodes)))
                    (namespaces node))
              (when duplicates
                (xml-error |WFC: Unique Att Spec| :attributes duplicates))))))

#|
20010907.jaa removed as the parser sets the properties rather than providing them for
initialization.

(defMethod initialize-instance :after ((instance elem-node) &key)
  (inspect instance)
  (break)
  (check-constraint |WFC: Unique Att Spec| instance))
|#

(defVC "Unique Element Type Declaration" ()
  ((name :initarg :name :initform nil :reader condition-name))
  (:report-condition
   (lambda (condition stream)
     (with-accessors ((name condition-name)) condition
       (format stream "No element type may be declared more than once: ~s."
               name)))))


:EOF
