# Supplementary material for: Visual setup of logical models of signaling and regulatory networks with ProMoT
Source: BMC Bioinformatics. 2006 Nov 17;7:506. doi: 10.1186/1471-2105-7-506 (PMC1665465; doi:10.1186/1471-2105-7-506)
Supplement: Additional File 2 — ProMoT's source. The source code of ProMoT is attached. ProMoT binaries, source, and ProMoT binaries plus all additional libraries (e.g. java) can be downloaded from ProMoT's web page (see Availability and requirements section). [file 1471-2105-7-506-S2.bz2 › Promot/xml/code/xquerydatamodel/xqdm-parameters.lisp]

;;; -*- Mode: lisp; Syntax: ansi-common-lisp; Base: 10; Package: xml-query-data-model; -*-

#|
<DOCUMENTATION>
 <DESCRIPTION>
  parameter and type definitions for the xml query data model and parser
  </DESCRIPTION>
 <COPYRIGHT YEAR='2001' AUTHOR='james adam anderson' MARK='(C)'
            href='file://xml/sysdcl.lisp' />
 <CHRONOLOGY>
  <DELTA DATE='20010318' AUTHOR='JAA'> collected into one file</DELTA>
  <DELTA DATE='20010501' >factored out separate file for XML parser</DELTA>
  <DELTA DATE='20010530' VERSION='0.905'>
   first combined version with xpath/xquery</DELTA>
  <DELTA DATE='20010611' VERSION='0.909'> added |VC: No Duplicate Tokens|</DELTA>
  <DELTA DATE='20010622'>
   reader adjustments on null symbol names for personal lispworks</DELTA>
  <DELTA DATE='20010629'>parameters for incrementation qname interning</DELTA>
  <DELTA DATE='20010702'>differentiated qname contexts</DELTA>
  <DELTA DATE='20010703'>attribute names for static namespaces</DELTA>
  <DELTA DATE='20010714'>namespace/package distinction</DELTA>
  <DELTA DATE='20010720' VERSION='0.910'>clos namespaces</DELTA>
  <DELTA DATE='20010805'>*namespaces -> *namespace-bindings*</DELTA>
  <DELTA DATE='20010910'><code>nameset-tokenizer</code> namespaces</DELTA>
  <DELTA DATE='20010909'><code>*def-null-namespace-node*</code> and
   <code>*null-namespace-node*</code></DELTA>
  <DELTA DATE='20010910' VERSION='0.912'>tokenizers</DELTA>
  <DELTA DATE='20010914'>ns-nodes for xmlns and xml namespace</DELTA>
  <DELTA DATE='20010915' VERSION='0.913'/>
  <DELTA DATE='20010917' VERSION='0.914'>0.912+lw/allegro tests</DELTA>
  <DELTA DATE='20010918' VERSION='0.915'>first-level tokenization</DELTA>
  <DELTA DATE='20011219'>*generated-ns-bindings*; *xsd-namespace*</DELTA>
  <DELTA DATE='20020120' VERSION='0.918'>lispworks and allegro parity</DELTA>
  <DELTA DATE='20030328' VERSION='0.949'>
  </CHRONOLOGY>
 </DOCUMENTATION>
|#

(in-package "XQDM")

;; see the defConstructor macro for class parameters generation

(defParameter *version* "0.949")

(defParameter *conflate-qname-synonyms*
  "specifies whether to conflate qnames with different literal forms. based on
   namespace bindings. default <code>T</code>")
(defParameter *def-type-id-qname-contexts* nil
  "binds accumulated qname contexts for a given document.")
(defParameter *def-type-model-qname-contexts* nil
  "binds accumulated qname contexts for a given document.")
(defParameter *def-attr-qname-contexts* nil
  "binds accumulated qname contexts for a given document.")
(defParameter *def-null-namespace-node* nil
  "binds a prototype definition to be used in document types which include no
   binding for the null namespace.")
(defParameter *default-namespaces* nil
  "designates the initial bindings for the xml, xmlns, and default namespaces.")
(defParameter *default-prefix-string* "")
(defParameter *distinguish-qname-homographs* t
  "specifies whether to distinguish qnames with identical literal forms based on
   namespace bindings. default <code>T</code>")
(defParameter *document* nil
  "acts as the default context for document-scoped nodes and operations.
   a parser binds it to the 'document-in-progress'.")
(defParameter *element-count* nil
  "incremented during a parse to count the element position in a document")
(defParameter *input-source* nil
  "binds the current input source for xml processing.
   asserted by the respective parser.
   referenced by condition report functions to indicate state in case of errors.")
(defParameter *generated-ns-bindings* nil
  "binds additional prefix/namespace bindings generated locally while serializing
   a given element.")
(defParameter *namespace-bindings* nil
  "designates the visible namespace bindings. exists only while parsing the document entity.
   remains <code>NIL</code> in the dtd since universal name resolution is deferred there.")
(defParameter *null-namespace-node* nil
  "binds a prototype definition to be used in document types which include no
   binding for the null namespace.")
(defParameter *output-destination* nil
  "binds the current input destination for xml processing.
   asserted and referenced by the xml encoding methods.")
(defVar *specialize-elem-node* nil
  "specifies whether the parser should attempt to specialize elem-node
   instances based on the element's generic identifier.")
(defVar *specialize-attr-node* nil
  "specifies whether the parser should attempt to specialize attr-node
   instances based on the element's generic identifier.")
(defParameter *verbose-qnames* nil
  "controls tracing for the qname -> uname resolution process.")
(defParameter *wild-namestring* "*")
(defParameter *wild-namespace* (find-namespace *wild-namestring*)
  "comprises identifiers in paths which designate a wildcard for the namespace.")
(defParameter *xml-namespace-node* nil)
(defParameter *xml-prefix-namestring* "xml")
(defParameter *xmlns-namespace-node* nil)
(defParameter *xmlns-prefix-namestring* "xmlns"
  "where 'xmlns' appears as the prefix for the qualified name of an element property,
   the property denotes a namespace binding rather than an attribute.")

(defParameter *trace-qname-resolution* nil
  "when non-null (default nil) traance information is printed during dtd qname resolution.")

(defparameter *NULL-NAMESPACE-NAME* "")
(defParameter *DEFAULT-NAMESPACE-IS-VISIBLE* t)
(defparameter *XML-PREFIX-STRING* "xml")
(defParameter *XMLNS-PREFIX-STRING* "xmlns")
(defParameter *XMLNS-namespace-name* "xmlns")
(defparameter *XML-NAMESPACE-NAME* "xml")
(defparameter *default-namespace* nil)

;; static namespaces

(defParameter *null-namespace* (find-namespace "")
  "serves as the namespace for unprefixed identifiers absent a default namespace
   binding. also comprises interned NCNames (which are expressed as
   <code>||:<it>NCName</it></code>).")
(defParameter *namespace* *null-namespace*
  "serves as the contained for symbols when not interpreting qualified names.
   may be bound to <code>NIL</code> to leave names as uninterned strings.")
(defParameter *xhtml-namespace* (find-namespace "xhtml")
  "the namespace for xhtml.")
(defParameter *xmlns-namespace* (find-namespace "xmlns")
  "comprises namespace node identifiers.")
(defParameter *xml-namespace* (find-namespace "xml")
  "comprises tokens for the metasymbols of xml itself.")
(defParameter *xsd-namespace* (find-namespace "xsd")
  "comprises tokens for the schema datatypes.")


;; static names

(defParameter *empty-name* (intern-name "()" *xml-namespace*))
(defParameter *mixed-name* (intern-name "mixed" *xml-namespace*))
(defParameter *lang-name* (intern-name "lang" *xml-namespace*))
(defParameter *null-name* (intern-name "" *null-namespace*))
(defParameter *default-namespace-attribute-name* (intern-name "" *xmlns-namespace*)
  "designates the default namespace for namespace nodes.")
(defParameter *xml-namespace-attribute-name* (intern-name *xml-prefix-namestring* *xmlns-namespace*)
  "designates the default namespace for namespace nodes.")
(defParameter *xmlns-namespace-attribute-name* (intern-name *xmlns-prefix-namestring* *xmlns-namespace*)
  "designates the default namespace for namespace nodes.")
(defParameter *wild-name* (intern-name *wild-namestring* *xml-namespace*))
(defParameter *wild-prefix* (intern-name *wild-namestring* *xmlns-namespace*))
(defParameter *wild-uname* (intern-name *wild-namestring* *wild-namespace*))
(defParameter *default-prefix-name* (intern-name *default-prefix-string* *xmlns-namespace*)
  "designates the default namespace for namespace nodes.")

;; initial state

(setq *default-namespaces*
      `(;; (|xmlns|:|| . ,*null-namespace*)
        ;; don't bind the null namespace by default.
        ;; a binding would complicate looking for type definitions for unprefixed element ids
        (,(local-part *xmlns-namespace-attribute-name*) . ,*xmlns-namespace*)
        (,(local-part *xml-namespace-attribute-name*) . ,*xml-namespace*)))


:EOF
