# Supplementary material for: Visual setup of logical models of signaling and regulatory networks with ProMoT
Source: BMC Bioinformatics. 2006 Nov 17;7:506. doi: 10.1186/1471-2105-7-506 (PMC1665465; doi:10.1186/1471-2105-7-506)
Supplement: Additional File 2 — ProMoT's source. The source code of ProMoT is attached. ProMoT binaries, source, and ProMoT binaries plus all additional libraries (e.g. java) can be downloaded from ProMoT's web page (see Availability and requirements section). [file 1471-2105-7-506-S2.bz2 › Promot/xml/code/xquerydatamodel/xqdm-operators.lisp]

;;; -*- Mode: lisp; Syntax: ansi-common-lisp; Base: 10; Package: xml-query-data-model; -*-

#|
<DOCUMENTATION>
 <DESCRIPTION>
  model operators for the xml query data modl
  </DESCRIPTION>
 <COPYRIGHT YEAR='2001' AUTHOR='james adam anderson' MARK='(C)'
            href='file://xml/sysdcl.lisp' />
 <CHRONOLOGY>
  <DELTA DATE='20010318' AUTHOR='JAA'>
   factored out as separate file</DELTA>
  <DELTA DATE='20010501' AUTHOR='JAA'>
   factored separate file for xml parser</DELTA>
  <DELTA DATE='20010520'> augmented find-id for use with xquery/xpath</DELTA>
  <DELTA DATE='20010526'>added sibling generators</DELTA>
  <DELTA DATE='20010616'>added character method to value-string</DELTA>
  <DELTA DATE='20010621'>name for comment nodes</DELTA>
  <DELTA DATE='20010622'>*default-namespace-attribute-name* fix for lispworks reader</DELTA>
  </CHRONOLOGY>
 </DOCUMENTATION>
|#

(in-package "XQDM")

;;
;;
;; predicates

(defun is-namechardata (x)
  (and (stringp x) (plusp (length x))
       (not (find-if #'(lambda (c)
                         (not (or (xml-namechar? c) (char= c #\:))))
                     x))))
(defun is-ncname (x)
  (and (stringp x) (plusp (length x))
       (xml-initial-namechar? (schar x 0))
       (not (find-if (complement #'xml-namechar?)
                     x :start 1))))

;;
;;
;; could be used to see if an entity value needs to be parsed, or could just be
;; appended to in-progress text...

(defgeneric maybe-markup-text (context)
  (:method ((node def-entity))
           (with-slots (maybe-markup-text) node
             (if (eq maybe-markup-text :unknown)
               (setf maybe-markup-text (maybe-markup-text (value node)))
               maybe-markup-text)))
  (:method ((string string))
           (unless (= (length string) 1)
             (map nil #'(lambda (c)
                          (if (or (xml-markupchar? c) (xml-space? c))
                            (return-from maybe-markup-text t)))
                  string))))


;; to match qname-value
(defMethod value ((datum symbol)) datum)

;;
;;
;; info-set conform accessors
;? jaa: why? #+cmu (fmakunbound 'name)
(defMethod name ((node null)) nil)
(defmethod name ((node comment-node)) nil)
(defMethod name ((node symbol)) (symbol-name node))
(defMethod name ((element string)) nil)
(defMethod namespace ((value null)) nil)


(defMethod namespace-name ((node elem-node)) (namespace-name (name node)))
(defMethod namespace-name ((node attr-node)) (namespace-name (name node)))
(defMethod namespace-name ((value string)) value)
(defMethod namespace-name (x) (uri x))


  
(defMethod local-part ((x string) &aux (pos (position #\: x)))
  (if pos (subseq x (1+ pos)) x))

(defMethod local-part ((node elem-node))
  (local-part (name node)))

(defMethod local-part ((node elem-property-node))
  (local-part (name node)))

(defMethod prefix ((name string) &aux (position (position #\: name)))
  (if position (subseq name 0 position) ""))


(defMethod prefix ((node elem-node))
  (declare (ftype (function (t) t) namespace-prefix))
  (with-slots (name) node
    (typecase name
      (null nil)
      (symbol (namespace-prefix name))
      (qname-value (prefix name)))))

(defMethod prefix ((node attr-node))
  (declare (ftype (function (t) t) namespace-prefix))
  (with-slots (name) node
    (typecase name
      (null nil)
      (symbol (namespace-prefix name))
      (qname-value (prefix name)))))

(defMethod prefix ((context qname-context)) (prefix (name context)))

(defMethod uri ((node null)) nil)

(defMethod uri ((node t)) (uri (namespace node)))

(defMethod uri ((node package)) (namespace-name node))

(defMethod uri ((stream stream)) nil)

#-cmu
(defMethod uri ((stream file-stream)) (pathname stream))
#+cmu
(defMethod uri ((stream cl::fd-stream)) (pathname stream))

(defMethod entities ((node doc-node))
  (cons (entity-info node) (append (general-entities node) (parameter-entities node))))

(defGeneric inscope-namespaces (node)
  (:method ((node elem-node))
           (delete-duplicates (append (namespaces node)
                                      (inscope-namespaces (parent node)))
                              :test #'string=
                              :key #'local-part
                              :from-end t))
  (:method ((node null)) *namespace-bindings*)
  (:method ((node doc-node)) *namespace-bindings*))

(defGeneric specified (node)
  (:method ((node elem-property-node)) t)
  (:method ((node def-elem-property-type)) nil)
  (:documentation
   "true where the property was instantiated, but not where it was cloned from
    the definition."))

(defMethod attribute-def ((x attr-node)) (def x))
(defMethod owner-element ((x attr-node)) (parent x))
(defMethod normalized-value ((x attr-node)) (value x))
(defMethod content ((x pi-node)) (value x))

(defGeneric node-equal (n1 n2)
  (:documentation
   "test for 'value' equality among nodes.
    implements the '=' operator.
    an open question is whether this has to be overrrdden for strikt xpath conformance as the
    definition there resorts to comparing serialized strings.")
  (:method ((n1 elem-node) (n2 elem-node))
           (and (eq (name n1) (name n2))
                (dolist (n (attributes n1))
                  (unless (find n (attributes n2) :test #'node-equal)
                    (return-from node-equal nil)))
                (dolist (n (namespaces n1))
                  (unless (find n (namespaces n2) :test #'node-equal)
                    (return-from node-equal nil)))
                (node-equal (children n1) (children n2))))
  (:method ((n1 elem-property-node) (n2 elem-property-node))
           ;; ignore specialized type
           (and (eq (name n1) (name n2))
                (equalp (value n1) (value n2))))
  (:method ((n1 list) (n2 list))
           (loop (if (consp n1)
                   (if (consp n2)
                     (unless (node-equal (pop n1) (pop n2)) (return-from nil))
                     (return nil))
                   (return (node-equal n1 n2)))))
  (:method ((n1 string) (n2 string))
           (string= n1 n2))
  (:method ((n1 sequence) (n2 sequence))
           (equalp n1 n2))
  (:method ((n1 null) (n2 null ))
           t)
  (:method ((n1 t) (n2 t))
           nil))

(defMethod uname-equal ((q1 ref-parameter-entity) (q2 ref-parameter-entity))
  "permit comparison of named nodes with unexpanded names"
  (uname-equal (name q1) (name q2)))

;;
;;
;; collectors

(defun map-node-by-type (type-p function list)
  (when (or (symbolp type-p) (consp type-p))
    (setf type-p #'(lambda (n) (typep n type-p))))
  (map nil #'(lambda (o) (when (funcall type-p o) (funcall function o))) list))

(defun collect-node-by-type (type-p list)
  (when (or (symbolp type-p) (consp type-p))
    (setf type-p #'(lambda (n) (typep n type-p))))
  (remove-if (complement type-p) list))

(defun collect-attribute-declarations (list) (collect-node-by-type #'is-def-attr list))
(defun collect-attributes (list) (collect-node-by-type #'is-abstract-attr-node list))
(defun collect-comments (list) (collect-node-by-type #'is-comment-node list))
(defun collect-comments-and-pis (list) (collect-node-by-type #'(lambda (x) (or (is-pi-node x) (is-comment-node x))) list))
(defun collect-declarations (list) (collect-node-by-type #'is-abstract-def-node list))
(defun collect-element-declarations (list) (collect-node-by-type #'is-def-elem-type list))
(defun collect-element-properties (list) (collect-node-by-type #'is-abstract-elem-property-node list))
(defun collect-elements (list) (collect-node-by-type #'is-elem-node list))
(defun collect-general-entities (list) (collect-node-by-type #'is-def-general-entity list))
(defun collect-namespaces (list) (collect-node-by-type #'is-abstract-ns-node list))
(defun collect-namespace-declarations (x) "for 0.950" (collect-namespaces x))
(defun collect-notations (list) (collect-node-by-type #'is-notation-value list))
(defun collect-parameter-entities (list) (collect-node-by-type #'is-def-parameter-entity list))
(defun collect-pis (list) (collect-node-by-type #'is-pi-node list))


;;
;;
;;

(defGeneric parent-count (node)
  (:method ((node abstract-node) &aux (count 0))
           (loop (unless (setf node (parent node)) (return count))
                 (incf count)))
  (:method ((node t)) 0))

(defMethod elem-append
           ((node elem-node) (string string))
  (elem-append node (make-string-value :value string)))

(defMethod elem-append
           ((node elem-node) (child elem-child-node))
  (setf (children node)
        (nconc (children node) (list child)))
  (setf (parent child) node)
  child)
        
(defMethod (setf elem-get)
           ((value t) (element elem-node) (name symbol))
  (setf (elem-get element (string name)) value))

(defMethod (setf elem-get)
           ((value t) (element elem-node) (name string)
            &aux binding)
  (cond
   ((setf binding (find name (attributes element)
                        :key #'name :test #'string-equal))
    (setf (value binding) value))
   (t
    (setf binding (make-string-attr-node :name name :value value))
    (push binding (attributes element))
    (setf (parent binding) element)
    value)))

(defMethod elem-get
           ((element elem-node) (attribute t)
             &aux binding)
  (when (setf binding (find attribute (attributes element)
                            :key #'name :test #'string-equal))
    (value binding)))

(defGeneric value-string (object)
  (:documentation
   "serialize a document to s single string.
    attributes reduce to their string value.
    elements catenate the string values fo their content.
    unexpanded entities reduce to an encoded reference - this for serialization.
    characters reduce to a single-element string - this for construction operators.")
  (:method ((node doc-node))
           (value-string (root node)))
  (:method ((node list))
           (if (cdr node)
             (apply #'concatenate 'string (mapcar #'value-string node))
             (value-string (first node))))
  (:method ((node attr-node))     (value-string (value node)))
  (:method ((node string))        node)
  (:method ((object number))      (write-to-string object))
  ;; (:method ((node t))              (write-to-string node))
  (:method ((node elem-node))     (value-string (children node)))
  (:method ((object null))        "")
  (:method ((object bool-value))  (value-string (value object)))
  (:method ((node ref-general-entity)) (format nil "&~a;" (name node)))
  (:method ((node ref-parameter-entity)) (format nil "%~a;" (name node)))
  (:method ((node ref-character-entity)) (format nil "&#x~x;" (value node)))
  (:method ((node character)) (make-string 1 :initial-element node))
  (:method ((node def-entity))    (concatenate 'string (value node))))

(defGeneric value-number (x)
  (:method ((x number)) x)
  (:method ((x string)) (read-from-string x))
  (:method ((object number-value)) (value object))
  (:method ((x abstract-node)) (value-number (value-string x)))
  (:method ((object null)) 0))

(defGeneric value-boolean (x)
  (:method ((x bool-value)) (value x))
  (:method ((x value-node)) (value-boolean (value x)))
  (:method ((x (eql t))) t)
  (:method ((x null)) nil)
  (:method ((x string-value)) (value-boolean (value x)))
  (:method ((x string)) (plusp (length x)))
  (:method ((x t)) t))

(defGeneric find-element-by-id (node id)
  (:method ((node t) (id t)) nil)
  (:method ((node t) (id string))
           (find-element-by-id node (intern-name id *null-namespace*)))
  (:method ((node elem-node) (id uname))
           (or (find-if #'(lambda (value)
                            (typecase value (string (string= value (local-part id)))))
                        (attributes node) :key #'value)
               (some #'(lambda (child)
                         (find-element-by-id child id))
                     (children node))))
  (:method ((node elem-node) (id symbol))
           (or (find-if #'(lambda (value)
                            (typecase value (string (string= value (local-part id)))))
                        (attributes node) :key #'value)
               (some #'(lambda (child)
                         (find-element-by-id child id))
                     (children node))))
  (:method ((node doc-node) (id symbol))
           (with-slots (ids root types) node
             (if (and ids types (plusp (hash-table-count types)))
               (gethash id ids)
               (when root (find-element-by-id root id)))))
  (:method ((node doc-node) (id uname))
           (with-slots (ids root types) node
             (if (and ids types (plusp (hash-table-count types)))
               (gethash id ids)
               (when root (find-element-by-id root id))))))

;;
;;
;;

(defGeneric walk-node (node predicate function)
  (:method :around ((*node t) predicate (function t))
           (declare (special *node))
           (when (funcall predicate *node) (call-next-method)))
  (:method ((node t) (predicate t) (function t))
           (funcall function node))
  (:method ((node null) (predicate t) (function t))
           nil)
  (:method ((node hash-table) (predicate t) (function t))
           (maphash #'(lambda (key value)
                        (declare (ignore key))
                        (walk-node value predicate function))
                    node))
  (:method ((node cons) (predicate t) function)
           (walk-node (first node) predicate function)
           (walk-node (rest node) predicate function))
  (:method ((node doc-node) predicate function)
           (when (funcall function node)
             (with-slots (children parameter-entities general-entities types) node
               (dolist (node children) (walk-node node predicate function))
               (walk-node types predicate function)
               (walk-node general-entities predicate function)
               (walk-node parameter-entities predicate function))))
  (:method ((node elem-node) predicate function)
           (when (funcall function node)
             (with-slots (name children attributes namespaces def) node
               (walk-node name predicate function)
               (dolist (node namespaces) (walk-node node predicate function))
               (dolist (node attributes) (walk-node node predicate function))
               (dolist (node children) (walk-node node predicate function))
               (walk-node def predicate function))))
  (:method ((node attr-node) predicate function)
            (when (funcall function node)
              (with-slots (name children value) node
                (walk-node name predicate function)
                (dolist (node children) (walk-node node predicate function))
                (walk-node value predicate function))))
  (:method ((node ns-node) predicate function)
            (when (funcall function node)
              (with-slots (name children value namespace) node
                (walk-node name predicate function)
                (dolist (node children) (walk-node node predicate function))
                (walk-node value predicate function)
                (walk-node namespace predicate function))))
  (:method ((node pi-node) predicate function)
           (when (funcall function node)
             (with-slots (name value children) node
               (walk-node name predicate function)
               (dolist (node children) (walk-node node predicate function))
               (walk-node value predicate function))))
  (:method ((node comment-node) predicate function)
           (when (funcall function node)
             (with-slots (name value children) node
               (dolist (node children) (walk-node node predicate function))
               (walk-node value predicate function))))
  (:method ((node value-node) (predicate t) function)
           (funcall function node))
  (:method ((node ref-entity) predicate function)
           (when (funcall function node)
             (with-slots (name value children) node
               (walk-node name predicate function)
               (dolist (node children) (walk-node node predicate function))
               (walk-node value predicate function)))))

(defun walk-element-definitions (model function)
  (walk-node model
             #'(lambda (node)
                 (typep node '(or doc-node hash-table def-elem-type)))
             #'(lambda (node)
                 (typecase node
                   (doc-node t)
                   (def-elem-type (funcall function node))))))

(defun walk-elements (model function)
  (walk-node model
             #'(lambda (node)
                 (typep node '(or doc-node abstract-elem-node)))
             #'(lambda (node)
                 (typecase node
                   (doc-node t)
                   (abstract-elem-node (funcall function node))))))

;;
;;
;; resolve definitions

(defGeneric bind-definition (definition context)
  (:method ((def t) (context null)) def nil)
  (:method ((def def-general-entity) (context doc-node))
           (bind-definition def (general-entities context)))
  (:method ((def def-general-entity) (context hash-table) &aux bound-p (name (name def)))
           (when name
             (cond ((gethash name context)
                    (check-constraint |WFC: Predefined Entity| def))
                   (t
                    (setf (gethash name context) def)
                    (setf bound-p t))))
           (values def bound-p))
  (:method ((def def-parameter-entity) (context doc-node))
           (bind-definition def (parameter-entities context)))
  (:method ((def def-parameter-entity) (context hash-table) &aux bound-p (name (name def)))
           (when name
             (cond ((gethash name context)
                    (check-constraint |WFC: Predefined Entity| def))
                   (t
                    (setf (gethash name context) def)
                    (setf bound-p t))))
           (values def bound-p))
  (:method ((def def-notation) (context doc-node))
           (bind-definition def (notations context)))
  (:method ((def def-notation) (context hash-table) &aux bound-p (name (name def)))
           (when (and name (not (gethash name context)))
             (setf (gethash name context) def)
             (setf bound-p t))
           (values def bound-p))
  (:method ((def def-elem-type) (context doc-node))
           (bind-definition def (types context)))
  (:method ((def def-elem-type) (context hash-table) &aux bound-p (name (name def)))
           (when name
             (cond ((not (gethash name context))
                    (setf (gethash name context) def)
                    (setf bound-p t))
                   ((validate? def)
                    ;; note that, when parsing, this condition may well have been raised already
                    ;; when resolving qualified names.
                    (xml-error |VC: Unique Element Type Declaration|
                               :name name))))
           (values def bound-p))
  ;; nb. attribute definiitons are collated at the conclusion of qname interpretation
  ;; see assign-universal-names
  (:documentation
   "when a binding context is specified, add the definition to the respective collection.
    a document context delegates to the respective table. a null context ignores the binding."))

(defGeneric find-def-general-entity (name context &key if-does-not-exist)
  (:documentation
   "locate an general entity declaration. where a document is specified as context, the
    respective entities are used. where no declaration is found, the
    <code>IF-DOES-NOT-EXIST</code> keyword specifies whether to do nothing (<code>NIL</code>),
    or signal a formedness condition (<code>:ERROR</code>).")
  (:method ((name t) (context doc-node) &rest args)
           (apply #'find-def-general-entity name (general-entities context) args))
  (:method ((id string) (context t) &rest args)
           (declare (dynamic-extent args))
           (apply #'find-def-general-entity (intern-name id *null-namespace*) context args))
  (:method ((name t) (context hash-table) &rest args)
           (or (gethash name context)
               (apply #'find-def-general-entity name nil args)))
  (:method ((name t) (context null) &key (if-does-not-exist :error))
           (when (eq if-does-not-exist :error)
             (xml-error |WFC: Entity Declared| :name name))))


(defGeneric find-def-parameter-entity (name context &key if-does-not-exist)
  (:documentation
   "locate an parameter entity declaration. where a document is specified as context, the
    respective entities are used. where no declaration is found, the
    <code>IF-DOES-NOT-EXIST</code> keyword specifies whether to do nothing (<code>NIL</code>),
    or signal a formedness condition (<code>:ERROR</code>).")
  (:method ((name t) (context doc-node) &rest args)
           (apply #'find-def-parameter-entity name (parameter-entities context) args))
  (:method ((id string) (context t) &rest args)
           (declare (dynamic-extent args))
           (apply #'find-def-parameter-entity (intern-name id *null-namespace*) context args))
  (:method ((name t) (context hash-table) &rest args)
           (or (gethash name context)
               (apply #'find-def-parameter-entity name nil args)))
  (:method ((name t) (context null) &key (if-does-not-exist :error))
           (when (eq if-does-not-exist :error)
             (xml-error |WFC: Entity Declared| :name name))))

(defGeneric find-def-notation (name context &key if-does-not-exist)
  (:documentation
   "locate a notation declaration. where a document is specified as context, the
    respective notations are used. where no declaration is found, the
    <code>IF-DOES-NOT-EXIST</code> keyword specifies whether to instantiate and bind a new
    notation (<code>:CREATE</code>), do nothing (<code>NIL</code>), or signal a
    validity condition (<code>:ERROR</code>).")
  (:method ((name t) (context doc-node) &rest args)
           (apply #'find-def-notation name (notations context) args))
  (:method ((id string) (context t) &rest args)
           (declare (dynamic-extent args))
           (apply #'find-def-notation (intern-name id *null-namespace*) context args))
  (:method ((name t) (context hash-table) &rest args &key (if-does-not-exist :error))
           (or (gethash name context)
               (if (eq if-does-not-exist :create)
                 (setf (gethash name context) (make-def-notation :name name))
                 (apply #'find-def-notation name nil args))))
  (:method ((name t) (context null) &key (if-does-not-exist :error))
           (when (eq if-does-not-exist :error)
             (xml-error |VC: Notation Attributes| :name name))))

(defGeneric find-def-elem-type (name context &key if-does-not-exist)
  (:documentation
   "locate an element type definition. where a document is specified as context, the
    respective type definitions are used. where no type is found, the
    <code>IF-DOES-NOT-EXIST</code> keyword specifies whether to instantiate and bind a new
    type (<code>:CREATE</code>), do nothing (<code>NIL</code>), or signal a
    validity condition (<code>:ERROR</code>).")
  (:method ((name t) (context doc-node) &rest args)
           (apply #'find-def-elem-type name (types context) args))
  (:method ((name symbol) (context hash-table) &rest args &key (if-does-not-exist :error))
           (or (gethash name context)
               (if (eq if-does-not-exist :create)
                 (setf (gethash name context) (make-def-elem-type :name name))
                 (apply #'find-def-elem-type name nil args))))
  (:method ((name abstract-name) (context hash-table) &rest args &key (if-does-not-exist :error))
           (or (gethash name context)
               (if (eq if-does-not-exist :create)
                 (setf (gethash name context) (make-def-elem-type :name name))
                 (apply #'find-def-elem-type name nil args))))
  (:method ((predicate function) (context hash-table) &rest args)
           (maphash #'(lambda (key value)
                            (when (funcall predicate key) (return-from find-def-elem-type value)))
                    context)
           (apply #'find-def-elem-type predicate nil args))
  (:method ((name t) (context null) &key (if-does-not-exist :error))
           (when (eq if-does-not-exist :error)
             (xml-error |VC: Element Valid| :name name))))

(defGeneric find-id (id context  &key if-does-not-exist)
  (:documentation
   "locate an element based on a registered id attribute.
    where a document is specified as context, the respective id cache is used.
    where no type is found, the
    <code>IF-DOES-NOT-EXIST</code> keyword specifies whether to do nothing (<code>NIL</code>),
    or signal a condition (<code>:ERROR</code>).")
  (:method ((id string) (context t) &rest args)
           (declare (dynamic-extent args))
           (apply #'find-id (intern-name id *null-namespace*) context args))
  (:method ((id t) (context doc-node) &rest args)
           (apply #'find-id id (ids context) args))
  (:method ((id t) (context doc-child-node) &rest args)
           (declare (dynamic-extent args))
           (apply #'find-id id (document context) args))
  (:method ((id t) (context sequence) &rest args)
           (declare (dynamic-extent args))
           (some #'(lambda (context) (apply #'find-id id context args)) context))
  (:method ((id t) (context hash-table) &rest args)
           (or (gethash id context)
               (apply #'find-id id nil args)))
  (:method ((id t) (context null) &key (if-does-not-exist :error))
           (when (eq if-does-not-exist :error)
             (xml-error |VC: IDRef Target| :name id))))


(defgeneric following-siblings (node)
  (:documentation "generate a list of successor siblings")
  (:method ((node elem-node) &aux parent children)
           (when (and (setf parent (parent node))
                      (setf children (children parent)))
             (rest (member node children))))
  (:method ((node attr-node) &aux parent attributes)
           (when (and (setf parent (parent node))
                      (setf attributes (attributes parent)))
             (rest (member node attributes))))
  (:method ((node t)) nil))

(defgeneric preceding-siblings (node)
  (:documentation "generate a reverse list of predecessor siblings")
  (:method ((node elem-node) &aux parent children nodes)
           (when (and (setf parent (parent node))
                      (setf children (children parent))
                      (setf nodes (member node children)))
             (nreverse (ldiff children nodes))))
  (:method ((node attr-node) &aux parent attributes nodes)
           (when (and (setf parent (parent node))
                      (setf attributes (attributes parent))
                      (setf nodes (member node attributes)))
             (nreverse (ldiff attributes nodes))))
  (:method ((node t)) nil))


(setq *null-namespace-node*
      (make-ns-node :name *default-namespace-attribute-name*
                    :namespace *null-namespace*
                    :value "" :children '("")
                    :ephemeral t))
(setq *def-null-namespace-node*
      (make-def-elem-property-type
       :name *default-namespace-attribute-name*
       :prototype *null-namespace-node*
       :ephemeral t))

(setq *xml-namespace-node*
      (make-ns-node :name *xml-namespace-attribute-name*
                    :namespace *xml-namespace*
                    :value (namespace-name *xml-namespace*)
                    :children (list (namespace-name *xml-namespace*))))

(setq *xmlns-namespace-node*
      (make-ns-node :name *xmlns-namespace-attribute-name*
                    :namespace *xmlns-namespace*
                    :value (namespace-name *xmlns-namespace*)
                    :children (list (namespace-name *xmlns-namespace*))))

;; 0.950 compatibility

(defmethod xsd:validate-name ((node named-node) (name t))
  (xsd:validate-name (name node) name))

(defun prefix-namespace (x)
  (declare (ftype (function (t) t) prefix-value))
  (prefix-value x))


:EOF
