# Supplementary material for: Visual setup of logical models of signaling and regulatory networks with ProMoT
Source: BMC Bioinformatics. 2006 Nov 17;7:506. doi: 10.1186/1471-2105-7-506 (PMC1665465; doi:10.1186/1471-2105-7-506)
Supplement: Additional File 2 — ProMoT's source. The source code of ProMoT is attached. ProMoT binaries, source, and ProMoT binaries plus all additional libraries (e.g. java) can be downloaded from ProMoT's web page (see Availability and requirements section). [file 1471-2105-7-506-S2.bz2 › Promot/xml/code/xquerydatamodel/node-path-walk.lisp]

;;; -*- Mode: lisp; Syntax: ansi-common-lisp; Base: 10; Package: xml-query-data-model; -*-

#|
<DOCUMENTATION>
 <DESCRIPTION>
  iterative form model navigation operators for the xml query data model
  </DESCRIPTION>
 <COPYRIGHT YEAR='2001' AUTHOR='james adam anderson' MARK='(C)'
            href='file://xml/sysdcl.lisp' />
 <CHRONOLOGY>
  <DELTA DATE='20020723' AUTHOR='JAA'>factored out from path-relative behaviour</DELTA>
  </CHRONOLOGY>
 </DOCUMENTATION>
|#

(in-package :xml-query-data-model)

(defGeneric walk-ancestors (node function)
  (:documentation
   "iterate with a function over the parent closure of a node.
    child implements this in terms of parent.")
  (:method ((node t) (function t)))
  (:method ((node abstract-node) function) (walk-self-and-ancestors (parent node) function))
  (:method ((node document) (function t))))

(defGeneric walk-annotations (element function)
  (:documentation
   "iterate with a function first over the declarations and then the attributes of a node.
    an element implementes this in terms of walk-declarations and walk-attributes")
  (:method ((node t) (function t)))
  (:method ((node abstract-elem-node) function)
           (walk-declarations node function)
           (walk-attributes node function)))

(defGeneric walk-attributes (element function)
  (:documentation
   "iterate with a function over the attributes of a node.
    an element specialization must implement this function.")
  (:method ((node t) (function t)) )
  (:method ((node abstract-node) (function t)) ))

(defGeneric walk-children (element function)
  (:documentation
   "iterate over the children of a document model node.
    an parent specialization must implement this function.")
  (:method ((node t) (function t)))
  (:method ((node abstract-elem-property-node) (function t))))

(defGeneric walk-children-reversed (element function)
  (:documentation
   "iterate in reverse document order with over the children of a document model node.
    an parent specialization must implement this function.")
  (:method ((node t) (function t)) )
  (:method ((node abstract-elem-property-node) (function t)) ))

(defGeneric walk-descendants (element function)
  (:documentation
   "iterate with over the child closure of a node.
    parent implements this in terms of walk-children.")
  (:method ((node t) (function t)) )
  (:method ((node abstract-node) function)
           (walk-children node #'(lambda (node)
                                   (walk-self node function)
                                   (walk-descendants node function))))
  (:method ((node abstract-elem-property-node) (function t)) ))

(defGeneric walk-descendants-reversed (element function)
  (:documentation
   "iterate over the child closure of a node in reverse document order.
    parent implements this in terms of generate-children-reversed.")
  (:method ((node t) (function t)) )
  (:method ((node abstract-node) function)
           (walk-children-reversed node #'(lambda (node)
                                            (walk-descendants-reversed node function)
                                            (walk-self node function))))
  (:method ((node abstract-elem-property-node) (function t)) ))

(defGeneric walk-declarations (element function)
  (:documentation
   "iterate with a function over the attributes of a node.
    an element specialization must implement this function.")
  (:method ((node t) (function t)) )
  (:method ((node abstract-node) (function t)) ))

(defGeneric walk-parent (node function)
  (:documentation
   "apply a function to the parent of a node.
    child implements this in terms of parent.")
  (:method ((node t) (function t)) )
  (:method ((node abstract-node) function) (walk-self (parent node) function))
  (:method ((node document) (function t)) ))
           
(defgeneric walk-predecessor-siblings (node function)
  (:documentation
   "iterate with a function over the siblings which preceed a node.
    element implements this in terms of parent and walk-children-reversed.")
  (:method ((node t) (function t)) nil)
  (:method ((node abstract-elem-node) (function t) &aux (found nil))
           (walk-children-reversed (parent node)
                                   #'(lambda (sibling)
                                       (if found
                                         (walk-self sibling function)
                                         (when (eq sibling node) (setf found t))))))
  (:method ((node document) (function t)) )
  (:method ((node abstract-elem-property-node) (function t)) ))

(defgeneric walk-predecessors (node function)
  (:documentation
   "iterate over the siblings which preceed a node, the predecessors of the nodes ancestors,
    and the siblings' and predecessors' descendants.
    element implements this in terms of parent, walk-children-reversed, and
    walk-self-and-descendants-reversed.")
  (:method ((node t) (function t)) )
  (:method ((node abstract-elem-node) (function t) &aux (found nil) (parent (parent node)))
           (when parent
             (walk-children-reversed node #'(lambda (p-sibling)
                                              (if found
                                                (walk-self-and-descendants-reversed p-sibling function)
                                                (when (eq p-sibling node) (setf found t)))))
             (walk-predecessors parent function)))
  (:method ((node abstract-elem-property-node) (function t)) ))

(defGeneric walk-root (element function)
  (:documentation
   "apply function to the respective document node.")
  (:method ((node t) (function t)))
  (:method ((node abstract-node) function) (walk-root (root node) function))
  (:method ((node document) function) (walk-self node function)))

(defGeneric walk-root-and-descendants (element function)
  (:documentation
   "apply function to the respective document node.")
  (:method ((node t) (function t)))
  (:method ((node abstract-node) function) (walk-root-and-descendants (root node) function))
  (:method ((node document) function) (walk-self-and-descendants node function)))

(defGeneric walk-self (element function)
  (:documentation
   "apply a given function to a node.")
  (:method ((node t) (function t)) )
  (:method ((node abstract-node) function) (funcall function node))
  (:method ((node string) function) (funcall function node)))

(defGeneric walk-self-and-ancestors (node function)
  (:method ((node t) (function t)) )
  (:method ((node abstract-node) function)
           (walk-self node function)
           (walk-self-and-ancestors (parent node) function))
  (:method ((node document) (function t)) ))

(defGeneric walk-self-and-children (element function)
  (:documentation
   "iterate with walk-self over a document model node and its children.")
  (:method ((node t) (function t)) )
  (:method ((node abstract-node) function)
           (walk-self node function)
           (walk-children node function))
  (:method ((node abstract-elem-property-node) function) (walk-self node function)))

(defGeneric walk-self-and-descendants (element function)
  (:documentation
   "iterate over the child closure of a node.")
  (:method ((node t) (function t)) (walk-self node function))
  (:method ((node abstract-node) function)
           (walk-self node function)
           (walk-descendants node function))
  (:method ((node abstract-elem-property-node) function) (walk-self node function)))

(defGeneric walk-self-and-descendants-reversed (element function)
  (:documentation
   "iterate with over the child closure of a node in reverse order.")
  (:method ((node t) (function t)) (walk-self node function))
  (:method ((node abstract-node) function)
           (walk-descendants-reversed node function)
           (walk-self node function))
  (:method ((node abstract-elem-property-node) function) (walk-self node function)))

(defgeneric walk-successor-siblings (node function)
  (:method ((node t) (function t)) nil)
  (:method ((node abstract-elem-node) function &aux (found nil))
           (walk-children (parent node) #'(lambda (sibling)
                                            (if found
                                              (walk-self sibling function)
                                              (when (eq sibling node) (setf found t))))))
  (:method ((node abstract-elem-property-node) (function t)) nil))

(defgeneric walk-successors (node function)
  (:method ((node t) (function t)) nil)
  (:method ((node abstract-node) function &aux (found nil) (parent (parent node)))
           (when parent
             (walk-children node #'(lambda (sibling)
                                     (if found
                                       (walk-self-and-descendants sibling function)
                                       (when (eq sibling node) (setf found t)))))
             (walk-successors parent function)))
  (:method ((node abstract-elem-property-node) (function t)) ))


:EOF
