# Supplementary material for: Visual setup of logical models of signaling and regulatory networks with ProMoT
Source: BMC Bioinformatics. 2006 Nov 17;7:506. doi: 10.1186/1471-2105-7-506 (PMC1665465; doi:10.1186/1471-2105-7-506)
Supplement: Additional File 2 — ProMoT's source. The source code of ProMoT is attached. ProMoT binaries, source, and ProMoT binaries plus all additional libraries (e.g. java) can be downloaded from ProMoT's web page (see Availability and requirements section). [file 1471-2105-7-506-S2.bz2 › Promot/xml/code/xquerydatamodel/xqdm-walk.lisp]

;;; -*- Mode: lisp; Syntax: ansi-common-lisp; Base: 10; Package: xml-query-data-model; -*-

#|
<DOCUMENTATION>
 <DESCRIPTION>
  iterative form model navigation operators for the xml query data model
  </DESCRIPTION>
 <COPYRIGHT YEAR='2001' AUTHOR='james adam anderson' MARK='(C)'
            href='file://xml/sysdcl.lisp' />
 <CHRONOLOGY>
  <DELTA DATE='20020630' AUTHOR='JAA'>
   factored out from xqdm-operators as separate file</DELTA>
  </CHRONOLOGY>
 </DOCUMENTATION>
|#

(in-package :xml-query-data-model)


(defun walk-list-reversed (list function)
  (when list
    (walk-list-reversed (rest list) function)
    (walk-self (first list) function)))

(defMethod walk-attributes ((node abstract-elem-node) function)
  (dolist (node (attributes node)) (walk-self node function)))

(defMethod walk-children ((node abstract-elem-node) function)
  (dolist (node (children node)) (walk-self node function)))

(defMethod walk-children ((node document) function)
  (dolist (node (children node)) (walk-self node function)))

(defMethod walk-children-reversed ((node abstract-elem-node) function)
  (walk-list-reversed (children node) function))

(defMethod walk-children-reversed ((node document) function)
  (walk-list-reversed (children node) function))

(defMethod walk-namespaces ((node abstract-elem-node) function)
  (dolist (node (namespaces node)) (walk-self node function)))

(defMethod walk-root ((node abstract-elem-node) function)
  (walk-root (document node) function))

(defMethod walk-root ((node document-scoped-node) function)
  (walk-root (document node) function))

(defMethod walk-root-and-descendants ((node abstract-elem-node) function)
  (walk-root-and-descendants (document node) function))

(defMethod walk-root-and-descendants ((node document-scoped-node) function)
  (walk-root-and-descendants (document node) function))

;;
;;
;; abbreviated names

(defun .@-walk-model (node function) (walk-annotations node function))
(defun .-walk-model (element function) (walk-self element function))
(defun ./-walk-model (element function) (walk-self-and-children element function))
(defun .//-walk-model (element function) (walk-self-and-descendants element function))
(defun /-walk-model (element function) (walk-children element function))
(defun //-walk-model (element function) (walk-descendants element function))


:EOF
