# Supplementary material for: Visual setup of logical models of signaling and regulatory networks with ProMoT
Source: BMC Bioinformatics. 2006 Nov 17;7:506. doi: 10.1186/1471-2105-7-506 (PMC1665465; doi:10.1186/1471-2105-7-506)
Supplement: Additional File 2 — ProMoT's source. The source code of ProMoT is attached. ProMoT binaries, source, and ProMoT binaries plus all additional libraries (e.g. java) can be downloaded from ProMoT's web page (see Availability and requirements section). [file 1471-2105-7-506-S2.bz2 › Promot/xml/code/xquerydatamodel/xqdm-walk-accessors.lisp]

;;; -*- Mode: lisp; Syntax: ansi-common-lisp; Base: 10; Package: xml-query-data-model; -*-

#|
<DOCUMENTATION>
 <DESCRIPTION>
  iterative form model navigation operators for the xml query data model
  </DESCRIPTION>
 <COPYRIGHT YEAR='2001' AUTHOR='james adam anderson' MARK='(C)'
            href='file://xml/sysdcl.lisp' />
 <CHRONOLOGY>
  <DELTA DATE='20020630' AUTHOR='JAA'>
   factored out from xqdm-operators as separate file</DELTA>
  </CHRONOLOGY>
 </DOCUMENTATION>
|#

(in-package :xml-query-data-model)

;;
;; accessors based on seraching/walking

(defGeneric element-property (element name)
  (:method ((context t) (datum t)) nil)
  (:method ((context t) (predicate function))
           (walk-attributes context
                            #'(lambda (node) (when (funcall predicate node) (return-from element-property node)))))
  (:method ((context t) (name string))
           (element-property context #'(lambda (element) (xsd:validate-name element name))))
  (:method ((context t) (name uname))
           (element-property context #'(lambda (element) (xsd:validate-name element name))))
  (:method ((context t) (name symbol))
           (element-property context #'(lambda (element) (xsd:validate-name element name))))
  (:method ((context t) (index integer))
           (element-property context #'(lambda (child)
                           (cond ((zerop (decf index)) (return-from element-property child))
                                 ((minusp index) (return-from element-property nil))))))
  (:method ((context null) (name t)) nil))

(defGeneric element-properties (context name)
  (:method ((context t) (datum t)) nil)
  (:method ((context t) (predicate function) &aux (results nil))
           (walk-attributes context
                            #'(lambda (node) (when (funcall predicate node) (push node results))))
           (nreverse results))
  (:method ((context t) (name string))
           (element-properties context #'(lambda (element) (xsd:validate-name element name))))
  (:method ((context t) (name uname))
           (element-properties context #'(lambda (element) (xsd:validate-name element name))))
  (:method ((context t) (name symbol))
           (element-properties context #'(lambda (element) (xsd:validate-name element name))))
  (:method ((context null) (name t)) nil))

(defun element-property-value (element name &aux property)
  (when (setf property (element-property element name))
    (value property)))


(defun element-property-string (element name &aux node)
  "return the <code>value-string</code> of the named property, or <code>NIL</code> if no such
   child is present."
  (when (setf node (element-property element name))
    (value-string node)))


(defGeneric element-child (element name)
  (:method ((context t) (datum t)) nil)
  (:method ((context t) (predicate function))
           (walk-children context #'(lambda (node)
                                     (when (funcall predicate node)
                                       (return-from element-child node)))))
  (:method ((context t) (name string))
           (element-child context #'(lambda (element) (xsd:validate-name element name))))
  (:method ((context t) (name uname))
           (element-child context #'(lambda (element) (xsd:validate-name element name))))
  (:method ((context t) (name symbol))
           (element-child context #'(lambda (element) (xsd:validate-name element name))))
  (:method ((context t) (index integer))
           (element-child context #'(lambda (child)
                           (cond ((and (element-p child) (zerop (decf index)))
                                  (return-from element-child child))
                                 ((minusp index)
                                  (return-from element-child nil))))))
  (:method ((context null) (name t)) nil))

(defGeneric element-children (context name)
  (:method ((context t) (datum t)) nil)
  (:method ((context t) (predicate function) &aux (results nil))
           (walk-children context #'(lambda (node)
                                     (when (funcall predicate node)
                                       (push node results))))
           (nreverse results))
  (:method ((context t) (name string))
           (element-children context #'(lambda (element) (xsd:validate-name element name))))
  (:method ((context t) (name uname))
           (element-children context #'(lambda (element) (xsd:validate-name element name))))
  (:method ((context t) (name symbol))
           (element-children context #'(lambda (element) (xsd:validate-name element name))))
  (:method ((context null) (name t)) nil))


(defGeneric element-descendant (element name)
  (:method ((context t) (datum t)) nil)
  (:method ((context t) (predicate function))
           (walk-descendants context #'(lambda (node)
                                         (when (and (element-p node) (funcall predicate node))
                                           (return-from element-descendant node)))))
  (:method ((context t) (name string))
           (element-descendant context #'(lambda (element) (xsd:validate-name element name))))
  (:method ((context t) (name uname))
           (element-descendant context #'(lambda (element) (xsd:validate-name element name))))
  (:method ((context t) (name symbol))
           (element-descendant context #'(lambda (element) (xsd:validate-name element name))))
  (:method ((context t) (index integer))
           (element-descendant context #'(lambda (child)
                                           (cond ((and (element-p child) (zerop (decf index)))
                                                  (return-from element-descendant child))
                                                 ((minusp index)
                                                  (return-from element-descendant nil))))))
  (:method ((context null) (name t)) nil))

(defGeneric element-descendants (element name)
  (:method ((context t) (name t))
           nil)
  (:method ((context t) (predicate function) &aux results)
           (walk-descendants context #'(lambda (node)
                                     (when (and (element-p node) (funcall predicate node))
                                       (push node results))))
           (nreverse results))
  (:method ((context t) (name string))
           (element-descendants context #'(lambda (element) (xsd:validate-name element name))))
  (:method ((context t) (name uname))
           (element-descendants context #'(lambda (element) (xsd:validate-name element name))))
  (:method ((context t) (name symbol))
           (element-descendants context #'(lambda (element) (xsd:validate-name element name))))
  (:method ((context null) (name t)) nil))


(defGeneric annotation (context name)
  (:method ((context t) (name t)) nil))

(defGeneric annotation-value (context name)
  (:method ((context t) (name t)) nil)
  (:method ((node abstract-elem-node) (name t) &aux annotation)
           (when (setf annotation (annotation-attribute node name))
             (value annotation))))
  

(defGeneric child (context name)
  (:method ((context t) (name t)) nil))

(defGeneric child-value (context name)
  (:method ((context t) (name t)) nil))

(defGeneric anotation-attribute (context name)
  (:method ((context t) (name t)) nil))

(defMethod annotation-attribute ((context abstract-elem-node) (name t))
  (or (dolist (node (attributes context))
        (when (xsd:validate-name (name node) name) (return node)))
      (dolist (node (namespaces context))
        (when (xsd:validate-name (name node) name) (return node)))))

(defMethod child ((context abstract-elem-node) (name t))
  (dolist (node (children context))
    (when (xsd:validate-name (name node) name) (return node))))
(defMethod child ((context abstract-elem-node) (index number))
  (dolist (node (children context))
    (typecase node
      (abstract-elem-node (when (zerop (decf index)) (return node)))
      (t))))
(defMethod child ((context doc-node-interface) (name t))
  (dolist (node (children context))
    (when (xsd:validate-name (name node) name) (return node))))

(defun ./* (element name) (element-children element name))
(defun .// (element name) (element-descendant element name))
(defun .//* (element name) (element-descendants element name))
(defun ./@ (context name) (annotation-attribute context name))
(defun ./@-string (context name) (value-string (annotation context name)))
(defun ./@-value (context name) (annotation-value context name))
(defun ./ (element name) (child element name))
(defun ./-string (element name) (value-string (child element name)))
(defun ./-value (element name) (child-value element name))

(defun elem-get-child (element name) (element-child element name))
(defun elem-get-children (element name) (element-children element name))


:EOF
