# Supplementary material for: Visual setup of logical models of signaling and regulatory networks with ProMoT
Source: BMC Bioinformatics. 2006 Nov 17;7:506. doi: 10.1186/1471-2105-7-506 (PMC1665465; doi:10.1186/1471-2105-7-506)
Supplement: Additional File 2 — ProMoT's source. The source code of ProMoT is attached. ProMoT binaries, source, and ProMoT binaries plus all additional libraries (e.g. java) can be downloaded from ProMoT's web page (see Availability and requirements section). [file 1471-2105-7-506-S2.bz2 › Promot/xml/code/atn-parser/clifs/inference-system-classes.lisp]

;;; -*- Mode: lisp; Syntax: ansi-common-lisp; Base: 10; Package: bnf-parser; -*-

#|
<DOCUMENTATION>
  <COPYRIGHT YEAR='2001' AUTHOR='james adam anderson' MARK='(C)'
            href='file://bnfp/sysdcl.lisp' />
 <COPYRIGHT DATE='19971108' AUTHOR='mecom gmbh' />
 <COPYRIGHT DATE='19971107' AUTHOR='benno biewer' />
 <CHRONOLOGY>
  <DELTA DATE='20010122' AUTHOR='JAA'>
   cleaned up for compiler warnings. eliminated use of eval in initialization
   </DELTA>
  <DELTA DATE='20010605' AUTHOR='MS'>
   lispworks/ansi conformance</DELTA>
  </CHRONOLOGY>
 </DOCUMENTATION>
|#

(in-package "BNF-PARSER")

(defvar *system* nil)
(defvar *inference-systems* nil)
(defvar *overwrite-without-question* t)

(defun inference-systems ()
  *inference-systems*)

(defun (setf inference-systems) (&optional systems)
  (setf *inference-systems* systems))

(defun insert-system (system)
  (flet ((frage ()
           (format nil "Es existiert bereits ein System namens ~a~
                     ~%Soll es ersetzt werden?" 
                   (system-name system))))
    (let ((old (find-system (system-name system))))
      (if old
          (if (or *overwrite-without-question*
                  (y-or-n-p (frage)))
	      (setf *inference-systems*
                    (cons system (delete old *inference-systems*))))
        (push system *inference-systems*)))))

(defmethod erase ((objects list))
  (dolist (x objects (values))
    (erase x)))

(defun default-system-name (class-name)
  (gentemp (string class-name)))

(defun parse-system-declaration (description)
  (flet ((make (class-name)
	  (apply #'make-instance 
                 class-name 
	         :name (default-system-name class-name)
                 (rest description))))
    (let (system)
      (setf system
            (if (rest description)
                (let ((class (first description))
                      (name (second description)))
                  (or (find name *inference-systems* 
                            :key #'system-name)
                      (apply #'make-instance class :name name
                             (cddr description))))
              (or (find (first description) *inference-systems*
                        :key #'system-name)
                  (make (first description)))))
      (pushnew system *inference-systems*)
      (setf *system* system))))

(defun class-name-p (x &optional superclass-name)
  (and (symbolp x)
       (if superclass-name 
           (and (find-class x nil)
                (subtypep x superclass-name))
         (find-class x nil))))

(defun find-system (x)
  (or (if (and *system* (eq (system-name *system*) x))
          *system*)
      (if *inference-systems* 
          (find x *inference-systems* :key #'system-name))))

;;; redundant
(defun system-name-p (x)
  (if (find x *inference-systems* :key #'system-name) t))

;;; Inferenzsysteme

(defclass inference-system ()
  ((name :accessor system-name :initarg :name :initform 'anonym)
   (plist :accessor system-plist :initform nil)
   (doc :accessor system-documentation :initarg :documentation
        :initform nil)))

(defun system-property (system indicator &optional default)
  (getf (system-plist system) indicator default))

(defun (setf system-property) (value system indicator)
  (setf (getf (system-plist system) indicator) value))

;; wg. CL-Konformitaet
(defmethod documentation ((x inference-system) #-(or CMU LispWorks4 sbcl openmcl
						     (and :allegro (version>= 7 0))) &optional 
							      type)
  (declare (ignore type))
  (slot-value x 'doc))

(defmethod (setf documentation) (doc (x inference-system) #-(or CMU LispWorks4 sbcl openmcl
								(and :allegro
								     (version>= 7 0))) 
								&optional 
								type)
  (declare (ignore type))
  (setf (slot-value x 'doc) doc))

(defmethod print-object ((x inference-system) stream)
  (print-unreadable-object (x stream :type t :identity t)
    (format stream "~s" (system-name x) )))

(defmethod erase ((x inference-system))
  (setf *inference-systems* (delete x *inference-systems*))
  (if (eq *system* x)
      (setf *system* (first *inference-systems*)))
  (values))

(defmethod build-system-fn-name ((system inference-system) fnname)
  (intern 
   (concatenate 'string (string (system-name system)) "-" (string fnname))))

(defun find-system-class-name (form)
  (flet ((class-name-p (x)
           (if (consp x)
               (and (eq (first x) ':system-class)
                    (class-name-p (second x) 'inference-system))
             (class-name-p x 'inference-system))))
    (find-if #'class-name-p form)))

(defclass production-system (inference-system)
  ((rules :accessor system-rules :initarg :rules :initform nil)
   (cycfn :accessor system-cycle-function :initarg :cycle-function)
   (rule-set-card :accessor system-rule-set-card :initform 0)
   (reset-function :accessor reset-function :initarg :reset-function
                   :initform #'(lambda () (values)))))

(defmethod reset-system ((x production-system) &rest args)
  (declare (ignore args))
  (funcall (reset-function x)))

(defmethod initialize-system ((x production-system) &rest initargs)
  ;; jaa changes to allow a function in order to avoid eval
  (let ((initform (system-property x 'initform)))
    (etypecase initform
      (null nil)
      (cons (eval initform))
      (function (apply initform x initargs)))))
      

#|
(defclass clifs-ops5 (production-system)
  ((working-memory :accessor system-working-memory
    :initform (make-hash-table :test #'eq))
   (rete-root-table
    :accessor rete-root-table
    :initform (make-hash-table :test #'eq))
   (browser
    :accessor system-browser
    :initform nil)
   (conflict-set 
    :reader conflict-set :initform (menge nil))
   (conflict-resolution-strategy
    :accessor conflict-resolution-strategy
    :initform 'mea)))

(defmethod default-system-unit-class ((system clifs-ops5) form)
  'ops5-rule)

(defmethod print-object ((x clifs-ops5) stream)
  (print-unreadable-object (x stream :type t :identity t)
    (format stream "~a {~a ~d}" 
            (system-name x)
            (conflict-resolution-strategy x)
            (system-rule-set-card x))))

(defmethod system-rete-roots ((system clifs-ops5))
  (loop for class being the hash-key 
        in (rete-root-table system) using (hash-value node)
        collect (cons class node)))

(defmethod initialize-instance :after ((system clifs-ops5) &rest initargs)
  (make-make-function system)
  (make-erase-function system)
;  (make-modify-function system)
  (make-cycle-function system))

(defmethod make-cycle-function ((system clifs-ops5))
  (let ((name (build-system-fn-name system 'run-cycle)))
    (let ((cs (conflict-set system)))
      (setf (system-cycle-function system)
            name
            (symbol-function name)
	    #'(lambda () 
                (fire-production (menge-pop cs)))))))

(defmethod make-make-function ((system clifs-ops5))
  (let ((name (build-system-fn-name system 'make))
        (wm (system-working-memory system))
        (rete (rete-root-table system)))
    (setf (symbol-function name)
          #'(lambda (class-name &rest args)
              (let ((wme (apply #'make-instance class-name args)))
                (setf (gethash wme wm) (gentimetag))
                (dolist (root (gethash class-name rete))
                  (enter-make root wme))
                wme)))))

(defmethod make-erase-function ((system clifs-ops5))
  (let ((fname (build-system-fn-name system 'erase))
        (wm (system-working-memory system))
        (rete (rete-root-table system)))
    (setf (symbol-function fname)
          #'(lambda (wme)
	      (dolist (root (gethash (class-name (class-of wme)) rete))
                  (enter-erase root wme))
	      (remhash wme wm)))))

|#

#| aktuell: Inline-Kodierung

(defmethod make-modify-function ((system clifs-ops5))
  (let ((modify-name (build-system-fn-name system 'modify))
        (wm (system-working-memory system))
        (rete (rete-root-table system)))
    (setf (symbol-function modify-name)
          #'(lambda (wme writers values-list)
              (let* ((class-name (class-name (class-of wme)))
                     (roots (gethash class-name rete)))
                (dolist (root roots) (enter-erase root wme))
	        (loop for w in writers
		      and n in values-list
		      do (funcall (fdefinition w) n wme))
                (setf (gethash wme wm) (gentimetag))
                (dolist (root roots)
                  (enter-make root wme)))))))
|#

(defclass fuzzy-system (inference-system)
  ())

(defclass logic-system (inference-system)
  ;; ueberfluessig
  ((basic-procedures :accessor system-basic-procedures
                     :allocation :class)))

(defclass definite-logic-system (logic-system)
  ((metapredicate :accessor system-metapredicate)
    (clause-procedure-p :accessor clause-procedure-p :initform t)
   (metasystem :accessor system-metasystem :initform nil)
   (compiler-macros :accessor system-compiler-macros
                    :initform '())
   (procedures-table :accessor system-procedures-table
                     :initarg :procedures-table
                     :initform (make-hash-table :test 'eq))))

(defmethod system-procedures ((system logic-system))
  (loop for procedure being the hash-value of 
        (system-procedures-table system)
        collect procedure))

(defmethod erase :after ((x definite-logic-system))
  (if (system-metasystem x)
      (erase (system-metasystem x))))

(defun get-metasystem (system)
  ;; kopieren
  (get (type-of system) 'clifs-metasystem))

(defmethod initialize-instance :after ((system definite-logic-system) 
                                       &rest initargs)
  (declare (ignore initargs))
#|  (setf (symbol-function (build-system-fn-name system 'get-procedure))
        (make-procedure-access-function 
         (system-procedures-table system)))
|#
  (import-compiler-macros 
   system
   (most-specific-plist system 'clifs-system-compiler-macros))
  (import-procedures 
   system
   (most-specific-plist system 'clifs-system-basic-procedures)))

(defun make-procedure-access (table name)
  #'(lambda ()
      (or (gethash name table)
          (error "Eine Prozedur namens ~s ist nicht definiert!" name))))
  
(defmethod print-object ((x definite-logic-system) stream)
  (print-unreadable-object (x stream :type t :identity t)
    (format stream "~a {~d}"
            (system-name x)
            (hash-table-count (system-procedures-table x)))))

(defclass vdl-system (definite-logic-system fuzzy-system)
  ())

(defun most-specific-plist (system indicator)
  (loop for class in (class-precedence-list (class-of system))
	for class-name = (class-name class)
	thereis (get class-name indicator)
	if (eq class-name 'inference-system) return nil))

(defmethod import-procedures ((system definite-logic-system) plist)
  (loop with table = (system-procedures-table system)
        for (name fn #|. tail|#) on plist by #'cddr
        do (setf (gethash name table) fn)))

(defmethod import-compiler-macros ((system definite-logic-system) plist)
  (loop for (name fn #|. tail|#) on plist by #'cddr
        do (setf (getf (system-compiler-macros system) name) fn)))

(defmethod default-system-unit-class ((system definite-logic-system) form)
  (if (> (length form) 1) 'definite-rule 'unit-clause))

(defclass poslog (logic-system fuzzy-system)
  ())

(defclass suplog (vdl-system)
  ())

(defclass prolog (definite-logic-system)
  ())

#|
(defmethod erase :before ((system prolog))
  (erase (system-procedures system))
  (setf (system-procedures system) nil))
|#

(defmethod system-metapredicate :before ((system prolog))
  (unless (slot-boundp system 'metapredicate)
    (setf (system-metapredicate system)
          (intern (concatenate 'string "SOLVE-" 
                               (string (class-name (class-of system))))))))

;;; Defaultbeweismethode fuer bewertete Hornlogik-Systeme benutzt den
;;; Metainterpreter! (Metapraedikate: clause/3 solve/2

#|
(defmethod toplevel-prove-using-system ((system prolog) args)
  (standard-toplevel-prove args))
|#

(defclass v-prolog (prolog vdl-system)
  ())

#|
(defmethod toplevel-prove-using-system ((system v-prolog) args)
  (let ((metagoals (build-metagoals system args)))
;    (break "V: ~a G: ~a MG: ~a" valuation goals metagoals)
    (standard-toplevel-prove metagoals)))
|#

;;; ueberfluessig?
(defmethod build-metagoals ((system v-prolog) args)
  (let* ((last2 (last args 2))
         (valuation (first last2))
         (threshold (second last2))
         (goals (butlast args 2))
         (metapredicate (system-metapredicate system)))
    (labels ((build (goals)
               (if (first goals) (list (first goals) (build (rest goals))))))
      `((,metapredicate ,(build goals) ,valuation ,threshold)))))

(defclass f-prolog (v-prolog)
  ())

;;; ueberfluessig?
(defmethod build-metagoals ((system f-prolog) args)
  (let* ((valuation (first (last args)))
         (goals (butlast args))
         (metapredicate (system-metapredicate system)))
    (labels ((build (goals)
               (if (first goals) (list (first goals) (build (rest goals))))))
      `((,metapredicate ,(build goals) ,valuation)))))

(defclass fs-prolog (vdl-prolog)
  ())

(defclass p-prolog (v-prolog)
  ())

;; ueberfluessig?
(defmethod build-metagoals ((system p-prolog) args)
  (let* ((valuation (first (last args)))
         (goals (butlast args))
         (metapredicate (system-metapredicate system)))
    (labels ((build (goals)
               (if (first goals) (list (first goals) (build (rest goals))))))
      `((,metapredicate ,(build goals) ,valuation)))))

(defclass fuzzy-control-system (fuzzy-system)
  ((cc-fn-name :accessor control-cycle-function-name
	       :initarg :control-cycle-function-name)
   (inference-engine :accessor inference-engine)
   (rules :accessor fuzzy-controller-rules 
          :accessor system-rules :initarg :rules)
   (input-variables :accessor input-variables 
		    :initarg :input-variables)
   (output-variables :accessor output-variables 
		     :initarg :output-variables)
   (input-vector :accessor input-vector :initarg :input-vector)
   (synonyms :accessor fuzzy-controller-synonyms 
	     :initarg :synonyms :initform nil)
   (fuzzification-method :accessor fuzzification-method)
   (condition-vector :accessor condition-vector 
		     :initarg :condition-vector)
   (input-terms :accessor input-terms :initarg :input-terms)
   (output-terms :accessor output-terms :initarg :output-terms)))

(defclass sugeno-controller (fuzzy-control-system)
  ())

(defclass simple-sugeno-controller (fuzzy-control-system)
  ())

(defclass mamdani-controller (fuzzy-control-system)
  ((defuzzification-method :accessor defuzzification-method)
   (aggegation-function :accessor aggregation-function :initform 'minimum)))

(defclass simple-mamdani-controller (mamdani-controller)
  ())
