# Supplementary material for: Visual setup of logical models of signaling and regulatory networks with ProMoT
Source: BMC Bioinformatics. 2006 Nov 17;7:506. doi: 10.1186/1471-2105-7-506 (PMC1665465; doi:10.1186/1471-2105-7-506)
Supplement: Additional File 2 — ProMoT's source. The source code of ProMoT is attached. ProMoT binaries, source, and ProMoT binaries plus all additional libraries (e.g. java) can be downloaded from ProMoT's web page (see Availability and requirements section). [file 1471-2105-7-506-S2.bz2 › Promot/xml/code/atn-parser/clifs/inference-units.lisp]

;;; -*- Mode: lisp; Syntax: ansi-common-lisp; Base: 10; Package: bnf-parser; -*-

#|
<DOCUMENTATION>
 <COPYRIGHT YEAR='2001' AUTHOR='james adam anderson' MARK='(C)'
            href='file://bnfp/sysdcl.lisp' />
 <COPYRIGHT DATE='19971108' AUTHOR='mecom gmbh' />
 <COPYRIGHT DATE='19971107' AUTHOR='benno biewer' />
 <CHRONOLOGY>
  <DELTA DATE='20010122' AUTHOR='JAA'>
   cleaned up for compiler warnings. eliminated use of eval in initialization
   </DELTA>
  <DELTA DATE='20010605' AUTHOR='MS'>
   lispworks/ansi conformance</DELTA>
  <DELTA DATE='20010619'>procedure-metaobject-class also compile-time</DELTA>
  </CHRONOLOGY>
 </DOCUMENTATION>
|#

(in-package "BNF-PARSER")

(defparameter *source-recording* t)

(defclass inference-unit ()
  ((system :accessor system :initarg :system :initform *system*)))

(defclass rule (inference-unit)
  ((sources :accessor rule-sources 
            :initarg :sources 
            :initform nil)
   (name :accessor rule-name :initarg :name)
   (documentation :accessor rule-documentation
                  :initarg :documentation)))

(defmethod documentation ((x rule) #-(or CMU LispWorks4 sbcl openmcl 
					 (and :allegro (version>= 7 0))) 
			  &optional doc-type)
  (declare (ignore doc-type))
  (slot-value x 'documentation))

(defmethod (setf documentation) (doc-string (x rule) #-(or CMU LispWorks4 sbcl
							   openmcl 
							   (and :allegro
								(version>= 7 0))) 
				 &optional doc-type)
  (declare (ignore doc-type))
  (setf (slot-value x 'documentation) doc-string))

#|
   (wfc :accessor well-formed-conditions 
        :initform nil
        :initarg nil)
   (wfa :accessor well-formed-actions
        :initform nil
        :initarg nil)))
|#
(defmethod ensure-sources ((object rule) definition)
  (if *source-recording*
      (setf (rule-sources object) definition)))

(defclass control-rule (rule)
  ((condition :accessor rule-condition :initarg :condition)
   (action :accessor rule-action :initarg :action)))

(defclass fuzzy-control-rule (control-rule)
  ())

(defclass sugeno-rule (fuzzy-control-rule)
  ())

(defclass mamdani-rule (fuzzy-control-rule)
  ())

(defclass production (rule)
  ())

(defclass ops5-rule (production)
  ((locn :accessor local-nodes :initform nil)
   (sysn :accessor system-nodes :initform nil)
   (spec :accessor rule-specifity 
         :initform 0
         :initarg :specifity)
   (prio :accessor rule-priority
         :initform 0
         :initarg :priority)
   (acfn :accessor rule-action-function)
   (eqfn :accessor general-equal-function
	 :initform 'equal 
         :initarg :equal-function-name)))

(defmethod print-object ((x ops5-rule) stream)
  (print-unreadable-object (x stream :type nil :identity t)
    (format stream "~s [~d] ~s" 
            (rule-name x) 
            (rule-specifity x)
            (system-name (system x)))))

(defclass flops-rule (ops5-rule)
  ())

(defclass spii-rule (production)
  ())

(defclass clause (inference-unit)
  ((source :accessor clause-source-code)))

(defclass logic-rule (clause rule)
  ())

#|(antecedent :accessor antecedent :initarg :antecedent)
   (consequent :accessor consequent :initarg :antecedent)))
|#

(defclass horn-clause (clause)
  (#-:lispworks(fn :accessor funcallable-instance-function)))

(eval-when (:compile-toplevel :load-toplevel :execute)
  (defclass funcallable-clause-metaobject-class 
    (#+:lispworks funcallable-standard-class #-:lispworks standard-class)
    ())
  
  (defmethod validate-superclass 
             ((class funcallable-clause-metaobject-class)
              (superclass standard-class))
    t)
  )

(defclass definite-program-clause (horn-clause)
  ((procedure :accessor clause-procedure :initarg :procedure))
  (:metaclass funcallable-clause-metaobject-class))

(defclass definite-goal (horn-clause)
  ((user-goals :accessor clause-user-goals)
   (system-goal :accessor clause-system-goal))
  (:metaclass funcallable-clause-metaobject-class))

(defclass definite-rule (definite-program-clause logic-rule)
  ()
#|  ((antecedent :accessor clause-body :initarg :body)
   (consequent :accessor clause-head :initarg :head))
|#
  (:metaclass funcallable-clause-metaobject-class))

(defclass unit-clause (definite-program-clause)
  () 
;;; ((consequent :accessor clause-head :initarg :head))
  (:metaclass funcallable-clause-metaobject-class))

(defclass vdu-clause (unit-clause)
  ((valuation :accessor clause-valuation :initarg :valuation))
  (:metaclass funcallable-clause-metaobject-class))

(defclass vdg-clause (definite-goal)
  ((valuation :accessor clause-valuation :initarg :valuation))
  (:metaclass funcallable-clause-metaobject-class))

(defclass vdr-clause (definite-rule)
  ((valuation :accessor clause-valuation :initarg :valuation))
  (:metaclass funcallable-clause-metaobject-class))

;;; logische Prozeduren

(eval-when (:compile-toplevel :load-toplevel :execute)
  (defclass procedure-metaobject-class (#+:lispworks funcallable-standard-class #-:lispworks standard-class)
    ())
  
  (defmethod validate-superclass 
             ((class procedure-metaobject-class)
              (superclass standard-class))
    t)
  )

(defclass system-procedure (inference-unit)
  ((name :accessor procedure-name :initarg :name)
   (arity :accessor procedure-arity :initarg :arity)
   #-:lispworks(fn :accessor funcallable-instance-function))
  (:metaclass procedure-metaobject-class))

(defclass logic-procedure (inference-unit)
  ((system :accessor procedure-system :initarg :system)
   (cardinality :accessor procedure-cardinality :initform 0)
   (name :accessor procedure-name :initarg :name)
   (arity :accessor procedure-arity :initarg :arity)
   #-:lispworks(fn :accessor funcallable-instance-function)
;   (sources :accessor procedure-sources :initarg :sources :initform nil)
   (clauses :accessor procedure-clauses :initform nil))
  (:metaclass procedure-metaobject-class))

(defmethod procedure-sources ((x logic-procedure))
  (mapcar #'clause-source-code (procedure-clauses x)))

(defmethod print-object ((x logic-procedure) stream)
  (print-unreadable-object (x stream :type nil :identity nil)
    (format stream "~s [~d] {~s}" 
            (procedure-name x)
            (system-name (procedure-system x))
            (procedure-cardinality x))))

(defclass definite-logic-procedure (logic-procedure)
  ()
  (:metaclass procedure-metaobject-class))

(defclass prolog-procedure (definite-logic-procedure)
  ()
  (:metaclass procedure-metaobject-class))

(defclass suplog-procedure (definite-logic-procedure)
  ()
  (:metaclass procedure-metaobject-class))

(defclass poslog-procedure (logic-procedure)
  ()
  (:metaclass procedure-metaobject-class))

(defclass vprolog-procedure (prolog-procedure)
  ()
  (:metaclass procedure-metaobject-class))
