# Supplementary material for: Visual setup of logical models of signaling and regulatory networks with ProMoT
Source: BMC Bioinformatics. 2006 Nov 17;7:506. doi: 10.1186/1471-2105-7-506 (PMC1665465; doi:10.1186/1471-2105-7-506)
Supplement: Additional File 2 — ProMoT's source. The source code of ProMoT is attached. ProMoT binaries, source, and ProMoT binaries plus all additional libraries (e.g. java) can be downloaded from ProMoT's web page (see Availability and requirements section). [file 1471-2105-7-506-S2.bz2 › Promot/xml/code/atn-parser/atn-regex.lisp]

;;; -*- Mode: lisp; Syntax: ansi-common-lisp; Base: 10; Package: bnf-parser; -*-

#|
<DOCUMENTATION>
 <COPYRIGHT YEAR='2001' AUTHOR='james adam anderson' MARK='(C)'
            href='file://bnfp/sysdcl.lisp' />
 <DESCRIPTION>
  a string regular expression matcher based on the bnf->atn parser
  </DESCRIPTION>
 <CHRONOLOGY>
  <DELTA DATE='20010620' AUTHOR='JAA'>
   adapted the xml validation methods for character strings
   </DELTA>
  <DELTA DATE='20010718' AUTHOR='JCMA">cleaned up package references</DELTA>
  </CHRONOLOGY>
 </DOCUMENTATION>
|#

(in-package "BNFP")

(defun bnf-to-regex-atn (bnf-string &aux system)
  "translate a bnf phrase expression to a regex atn."
  (unless (setf system (intern-atn-system (bnf-to-atn bnf-string)))
    (error "bnf parse failed: ~s." bnf-string))
  (bind-net (first (system-nets system))))

(defGeneric match-regex (atn string)
  (:documentation
   "matches <code><i>STRING</i></code> against the regular expression encoded
    in <code><i>ATN</i></code>, as generated with
    <code><i>bnf-to-regex</i></code>.")
  (:method ((node atn) (string string))
           (match-regex@ (atn-start node) string 0)))

(defGeneric match-regex@ (node datum position)
  (:method ((node null) (datum array) (position t))
           nil)
  (:method ((node atn-node) (datum array) (position t))
           (some #'(lambda (edge) (match-regex@ edge datum position))
                 (atn-edges node)))
  (:method ((node pop-atn-edge) (datum array) position)
           (>= position (length datum)))
  (:method ((node fail-atn-edge) (datum t) (position t))
           nil)
  (:method ((edge or-atn-edge) (datum array) position &aux fail)
           (or (some #'(lambda (edge) (match-regex@ edge datum position))
                     (atn-edges edge))
               (when (setf fail (atn-fail edge))
                 (match-regex@ fail datum position))))
  (:method ((edge jump-atn-edge) (datum array) position)
           (match-regex@ (atn-end edge) datum position))
  (:method ((edge cat-atn-edge) (datum array) position &aux fail)
           (if (and (< position (length datum))
                    (funcall (atn-test edge) (aref datum position)))
             (match-regex@ (atn-end edge) datum (1+ position))
             (when (setf fail (atn-fail edge))
               (match-regex@ fail datum position))))
  (:method ((edge push-atn-edge) (datum array) position &aux fail)
           (if (and (< position (length datum))
                    (funcall (atn-test edge) (aref datum position)))
             (match-regex@ (atn-end edge) datum (1+ position))
             (when (setf fail (atn-fail edge))
               (match-regex@ fail datum position))))
  (:method ((edge test-atn-edge) (datum array) position &aux fail
            (test (atn-test edge)))
           (cond ((and (< position (length datum))
                       (etypecase test
                         ((or cl:symbol function) (funcall test (aref datum position)))
                         (character (eql test (aref datum position)))
                         (list
                          (ecase (first test)
                            (tokenset (find (aref datum position) (second test)))
                            (tokenset-not (not (find (aref datum position) (second test))))
                            (token-range (char<= (second test) (aref datum position) (third test)))
                            (token-range-not
                             (not (<= (second test) (aref datum position) (third test))))))))
                  (match-regex@ (atn-end edge) datum (1+ position)))
                 ((setf fail (atn-fail edge))
                  (match-regex@ fail datum position))
                 (t
                  nil)))
  (:method ((edge word-atn-edge) (datum array) position &aux fail
            (word (atn-word edge)))
           (if (and (< position (length datum))
                    (etypecase word
                      (character (eql word (aref datum position)))
                      (string (find (aref datum position) word))))
             (match-regex@ (atn-end edge) datum (1+ position))
             (when (setf fail (atn-fail edge))
               (match-regex@ fail datum position)))))


;;
;; form for standard regular expressions

(defun regular-expression-to-regex-atn (regex-string &aux system)
  "translate a regular expression to a regex atn."
  (unless (setf system (intern-atn-system (bnf-to-regex-atn regex-string)))
    (error "regex parse failed: ~s." regex-string))
  (bind-net (first (system-nets system))))

:EOF
