# Supplementary material for: Visual setup of logical models of signaling and regulatory networks with ProMoT
Source: BMC Bioinformatics. 2006 Nov 17;7:506. doi: 10.1186/1471-2105-7-506 (PMC1665465; doi:10.1186/1471-2105-7-506)
Supplement: Additional File 2 — ProMoT's source. The source code of ProMoT is attached. ProMoT binaries, source, and ProMoT binaries plus all additional libraries (e.g. java) can be downloaded from ProMoT's web page (see Availability and requirements section). [file 1471-2105-7-506-S2.bz2 › Promot/xml/code/atn-parser/ebnf-tokenizer.lisp]

;;; -*- Mode: lisp; Syntax: ansi-common-lisp; Base: 10; Package: bnf-parser; -*-


#|

<DOCUMENTATION>

 <COPYRIGHT YEAR='2001' AUTHOR='james adam anderson' MARK='(C)'

            href='file://bnfp/sysdcl.lisp' />

 <CHRONOLOGY>

  <DELTA DATE='19980331' AUTHOR='BB'>added ',' and '->' to grammar</DELTA>

  <DELTA DATE='20010605' AUTHOR='MS'>explicit quoted string reader</DELTA>

  <DELTA DATE='20010605' AUTHOR='JAA'>productions id for [[#]]</DELTA>

  <DELTA DATE='20010618'>fixed incorrect readers for square brackets</DELTA>

  <DELTA DATE='20010719' AUTHOR='JCMA'>readtable mods as function</DELTA>

  <DELTA DATE='20010931'>fixed premature termination bug in comment-reader</DELTA>

  </CHRONOLOGY>

 </DOCUMENTATION>

|#


(in-package "BNF-PARSER")


(defparameter *bnf-readtable* (copy-readtable nil))

(defparameter *ansi-cl-readtable* (copy-readtable nil))

(defparameter *metasymbols*

  '(|\|| * ? + - |)| |(| |'| |::=| |#[| |^| |[| |[[| |]| |]]| |/*| |/**| |//| |*/| \; \, |->| |{| |}| |'(|

    )

  "nb. all metasymbols must appear here. any other text is coerced to a string.

   they must also be correctly categorized in ebnf-grammar.atn. anything else

   will aslo be treated as a symbol.")


(defun defsymbol-reader (stream char)

  (declare (ignore char))

  (set-macro-character  #\: #'(lambda (s c) (declare (ignore s c))) 

                        nil

                        *bnf-readtable*)

  (read-char stream)

  (read-char stream)

  (set-macro-character #\: #'defsymbol-reader nil *bnf-readtable*)

  '|::=| )


(defun \'reader (stream term-char)

  (coerce (loop for char = (read-char stream)

                until (eql char term-char)

                collect (if (eql char #\\) (read-char stream) char))

          'string))


(defun [reader (stream char)

  (declare (ignore char))

  (cond ((char= #\[ (peek-char nil stream))

         (read-char stream)

         '[[)

        (t '[)))


(defun ]reader (stream char)

  (declare (ignore char))

  (cond ((char= #\] (peek-char nil stream))

         (read-char stream)

         ']])

        (t '])))


(defun \#reader (stream char)

  (set-macro-character #\[ #'(lambda (s c) (declare (ignore s c)) #\[)

                       nil

                       *bnf-readtable*)

  (prog1

    (cond ((eql (peek-char nil stream nil nil) #\[)

           (read-char stream)

           '|#[|)

          ((eql (peek-char nil stream nil nil) #\')

           #\#)

          (t (read-number-string stream char)))

    (set-macro-character #\[ #'[reader nil *bnf-readtable*)))


(defun /reader (stream char)

  (cond ((char= (peek-char nil stream nil nil) #\/)

         (read-char stream)

         (let ((*readtable* *ansi-cl-readtable*))

           (read-line stream)

           :comment))

        ((char= (peek-char nil stream nil nil) #\*)

         (read-comment-string stream)

         :comment)

        (t char)))


(defun read-comment-string (stream &aux (output (make-string-output-stream)))

  (write-char #\/ output)

  (write-char (read-char stream) output)

  (loop with dispatch-char 

        for char = (read-char stream nil nil)

        while char

        do (cond ((and dispatch-char (char= #\/ char))

                  (write-char char output)

                  (return-from read-comment-string (get-output-stream-string output)))

                 ((char= char #\*) (setf dispatch-char t))

                 (t (setf dispatch-char nil)))

        (write-char char output)))


(defun read-number-string (stream char &aux (output (make-string-output-stream)))

  (let ((*readtable* (copy-readtable nil)))

     (set-syntax-from-char #\- #\a *readtable*)

     (set-syntax-from-char #\# #\a *readtable*)

     (write-char char output)

     (do ((i 0 (1+ i))

          (nc (peek-char nil stream nil nil)

            (peek-char nil stream nil nil)))

         ((or (null nc) (member nc '(#\] #\- #\space)))

          (get-output-stream-string output))

        (write-char (read-char stream) output))))


(defun -reader (stream char)

  (declare (ignore char))

  (let ((next (peek-char nil stream nil nil)))

    (if (eql next #\>) 

      (progn (read-char stream) '|->|)

      '-)))


(defun initialize-bnf-readtable (readtable)

  (flet ((char-name-reader (name)

           #'(lambda (stream char)

               (declare (ignore stream char))

               name)))

    (if (fboundp 'readtable-case) (setf (readtable-case readtable) :preserve))

    (set-macro-character #\| (char-name-reader '\|) nil readtable)

    (set-macro-character #\* (char-name-reader '*) nil readtable)

    (set-macro-character #\? (char-name-reader '?) nil readtable)

    (set-macro-character #\+ (char-name-reader '+) nil readtable)

    (set-macro-character #\( (char-name-reader '\() nil readtable)

    (set-macro-character #\) (char-name-reader '\)) nil readtable)

    (set-macro-character #\- #'-reader nil readtable)

    (set-macro-character #\^ (char-name-reader '\^) nil readtable)

    (set-macro-character #\[ '[reader nil readtable)

    (set-macro-character #\] ']reader nil readtable)

    (set-macro-character #\{ (char-name-reader '\{) nil readtable)

    (set-macro-character #\} (char-name-reader '\}) nil readtable)

    (set-macro-character #\# #'\#reader nil readtable)

    (set-macro-character #\, (char-name-reader '\,) nil readtable)

    (set-macro-character #\:  #'defsymbol-reader nil readtable)

    (set-macro-character #\; (char-name-reader '\;) nil readtable)

    ;; (set-syntax-from-char #\/ #\" readtable)

    (set-macro-character #\/ #'/reader nil readtable)

    (set-syntax-from-char #\" #\a readtable)

    ;; 20010301.jaa reinstated

    (set-syntax-from-char #\# #\a readtable)  

    ;; 20010605.ms (set-syntax-from-char #\' #\" readtable)

    (set-macro-character #\' '\'reader nil readtable)

    ;; 20010122.jaa

    (set-macro-character #\. (char-name-reader '\.) nil readtable)

    ))


(initialize-bnf-readtable *bnf-readtable*)


(defun bnf-reader (bnf-str &aux (*readtable* *bnf-readtable*) 

                              #+:aclpc (allegro::*read-case* :leave))

  (loop with bnf-length = (length bnf-str)

        with open-range

        with tokens

        with start = 0

        if (< start bnf-length)

        do

        (multiple-value-bind (expr end)

                             (read-from-string bnf-str nil nil :start start)

          ;; (print expr)

          (cond ((null expr)

                 (return-from bnf-reader (nreverse tokens)))

                ((eq expr :comment)

                 (setf start end))

                (t 

                 (cond ((member expr *metasymbols*)

                        (cond ((eq expr '\[) (setf open-range t))

                              ((eq expr '\]) (setf open-range nil)))

                        (push expr tokens))

                       ((stringp expr) ;; terminale 

                        (cond ((and (> (length expr) 0) (char= (char expr 0) #\#) ;; leave non-hex as string

                                    (not (find-if #'(lambda (c) (not (digit-char-p c 16))) expr)))

                               (cond (open-range

                                      ;; Range ohne terminale delimiter

                                      (push expr tokens))

                                     (t (push '\' tokens)

                                        ;; the originl pushed a number ?

                                        ;; (push (hex-string-to-number expr) tokens)

                                        (push (make-string 1 :initial-element (code-char (hex-string-to-number expr))) tokens)

                                        (push '\' tokens))))

                              (t (push '\' tokens)

                                 (push expr tokens)

                                 (push '\' tokens))))

                       ((numberp expr)

                        (push (format nil "~A" expr) tokens))

                       (t (push (string expr) tokens)))

                 (setf start end))))

        else return (nreverse tokens)))


(defun hex-string-to-number (expr)

  (let ((*readtable* *ansi-cl-readtable*))

    (read-from-string expr)))


(defun alternative-chars (str)

  (format nil "~{'~A'~^ | ~}" (coerce str 'list)))


(defun sequence-chars (str)

  (format nil "~{'~A'~^ ~}" (coerce str 'list)))


(defmethod hexstring ((object character))

  (let ((*print-base* 16))

    (format nil "#x~A" (char-code object))))


#|

(hexstring #\a)

(alternative-chars "adfa")

(sequence-chars "adf")

(bnf-reader "[a b c]")

(defun hex-string-to-char (expr)

  (let ((*readtable* *ansi-cl-readtable*))

    (code-char (read-from-string expr))))


(defun read-number-string (stream char &aux (output (make-string-output-stream)))

  (write-char char output)

  (let ((*readtable* (copy-readtable nil)))

     (set-syntax-from-char #\- #\a *readtable*)

     (loop 

        for nc = (peek-char nil stream nil nil)

        for i from 0

        while (and nc (char/= nc #\] #\- #\# #\space))

        do  (write-char (read-char stream) output))

  (get-output-stream-string output)))


;; Beispiele


(bnf-reader "// doc Dies 

s ::= /* comment */ 'a'")


;; note the escaping form when evaluating tests strings ...


(bnf-reader "SingleQuote ::= '\\'' ")

(bnf-reader "DoubleQuote ::= '\"' ")


(bnf-to-atn

 (bnf-object-tree

  (caar (callparser 'ebnf

                    (bnf-reader "root ::= cell+ cell ::= [2,3 -> 'foo']")))))


(bnf-to-atn

 (bnf-object-tree

  (caar (callparser 'ebnf

                    (bnf-reader "s ::= #[print foo] [^#xd-#xh] | [^#x45#x45] | [#x45-#x65] #[print a]")))))


(write-source

 (bnf-to-atn

  "test ::= 'a' range '.' range ::= [a-z] | [^U-Z]")

 "TestParser")


;;; #[print a] 

;;; terminal-delimiter ::= '''


(bnf-object-tree

 (callparser 'ebnf

             (bnf-reader


  "ebnf ::= definition+

  definition ::= symbol defsymbol rhs


  rhs ::= qexpr+ | alternative

  qexpr ::= (symbol | group) occurrence?

  group ::= leftpar (qexpr+ | alternative) rightpar

  alternative ::= qexpr oneof (qexpr | alternative) 


  symbol ::= terminal | nonterminal

  nonterminal ::= token

  terminal ::= terminal-delimiter token terminal-delimiter

  

  leftpar ::= '('

  rightpar ::= ')'

  oneof ::= '|'

  defsymbol ::= '::='

  occurrence ::= '+' | '*' | '?'") ) )


|#
