# Supplementary material for: Visual setup of logical models of signaling and regulatory networks with ProMoT
Source: BMC Bioinformatics. 2006 Nov 17;7:506. doi: 10.1186/1471-2105-7-506 (PMC1665465; doi:10.1186/1471-2105-7-506)
Supplement: Additional File 2 — ProMoT's source. The source code of ProMoT is attached. ProMoT binaries, source, and ProMoT binaries plus all additional libraries (e.g. java) can be downloaded from ProMoT's web page (see Availability and requirements section). [file 1471-2105-7-506-S2.bz2 › Promot/xml/code/atn-parser/ebnf-grammar.atn]

(in-package "BNFP")


;;; System-Name


"EBNF"


;;; Hauptnetz


"EBNF"


;;; Finally

()


;;; Dokumentation

;;; 20010612.jaa set off textual metasymbols with '.' to minimize

;;  20010612 conflicts with target grammar


"ATN-Grammatik fuer EBNF-Parser:

 

  ebnf ::= definition+

  definition ::= id? nonterminal defsymbol rhs


  id ::= id-begin token id-end

  id-begin ::= '{'

  id-end ::= '}'

  rhs ::= (qexpr+ | alternative) procedures?

  qexpr ::= (symbol | group | tokenset | table-cell) occurrence?

  group ::= leftpar (qexpr+ | alternative) procedures? rightpar

  alternative ::= qexpr oneof (qexpr | alternative) 


  tokenset ::= tokenset-begin negation? (tokenrange | token+) tokenset-end

  tokenrange ::= (token range-junctor token)

  range-junctor ::= '-'

  tokenset-begin ::= '['

  tokenset-end ::= ']'

  negation ::= '^'


  procedures ::= proc-begin proc-call (proc-delimiter proc-call)* proc-end

  proc-begin ::= '{'

  proc-end ::= '}'

  proc-delimiter ::= ';'

  proc-call ::= (proc-calltime proc-kind)? proc-name proc-args

  proc-calltime ::= '.initially.' | '.finally.' | '.before.' | '.after.'

  proc-kind ::= '.test.' | '.do.'

  proc-name ::= token

  proc-args ::= left-args-par token* right-args-par


  symbol ::= terminal | nonterminal

  nonterminal ::= token

  terminal ::= terminal-delimiter token terminal-delimiter

  terminal-delimiter ::= '''


  table-cell ::= cell-begin row column-delimiter column 

                  (substsymbol cell-value)? cell-end

  cell-begin ::= '['

  cell-end   ::= ']'

  column-delimiter ::= ','

  cell-value ::= terminal

  column ::= decimal-number

  row ::= decimal-number

  decimal-number ::= digit+

  digit ::= '0' | '1' | '2' | '3' | '4' | '5' | '6' | '7' | '8' | '9'


  left-args-par ::= '('

  right-args-par ::= ')'

  leftpar ::= '('

  rightpar ::= ')'

  oneof ::= '|'

  defsymbol ::= '::='

  substsymbol ::= '->'

  occurrence ::= '+' | '*' | '?'"


;;; Lexikalische Regeln


(deflexicon

  :lexems

  ((|::=| defsymbol metasymbol)

   (|->| substsymbol metasymbol)

   (+ occurrence metasymbol)

   (- range-junctor metasymbol)

   (? occurrence metasymbol)

   (* occurrence metasymbol)

   (\( leftpar left-args-par metasymbol)

   (\) rightpar right-args-par metasymbol)

   (\| oneof metasymbol)

   (\' terminal-delimiter metasymbol)

   (\^ negation metasymbol)

   (\; proc-delimiter metasymbol)

   (\[ tokenset-begin cell-begin metasymbol)

   ;;(\{ id-begin proc-begin metasymbol)

   (\{ proc-begin metasymbol)

   (|[[| id-begin metasymbol)

   (\, column-delimiter metasymbol)

   (".before." proc-calltime metasymbol)

   (".after." proc-calltime)

   (".initially." proc-calltime)

   (".finally." proc-calltime)

   (".do." proc-kind)

   (".test." proc-kind)

   (\; proc-delimiter metasymbol)

   ;; (|#[| proc-begin metasymbol)

   (\] tokenset-end cell-end #| proc-end |# metasymbol)

   ;;(\} id-end proc-end metasymbol)

   (\} proc-end metasymbol)

   (|]]| id-end metasymbol)

   (|/*| comment-left-delimiter metasymbol)

   (|*/| comment-right-delimiter metasymbol))

  :predicates

  ;; werden benutzt wie Kategorie,

  ;; aber ueber Methoden implementiert

  ((token is-token)

   (column is-token)

   (row is-token)

   (nonterminal is-token)

   (proc-name is-token)))


#| 

(defun is-token (lexicon x) 

  (declare (ignore lexicon))

  (and (not (null x))

       (not (has-category-p *lexicon* x 'metasymbol))))


  comment ::= comment-left-delimiter token comment-right-delimiter

  comment-left-delimiter ::= '/*'

  comment-right-delimiter ::= '*/'


  procedures ::= procedures-begin procedure-call (procedure-delimiter procedure-call)* procedures-end

  procedures-begin ::= '#['

  procedures-end ::= ']'

  procedure-delimiter ::= ';'

  procedure-call ::= (initially-call | finally-call | before-inner-call | after-inner-call

  initially-call ::= 'initially' (test-call | do-call)

  finally-call ::= 'finally' (test-call | do-call)

  before-inner-call ::= 'before' (test-call | do-call)

  after-inner-call ::= 'after'? (test-call | do-call)

  test-call ::= 'test' procedure-name arguments

  do-call ::= 'do' procedure-name arguments

  procedure-name ::= token

  arguments ::= leftpar token* rightpar

|#

;;; Strukturregeln


;;; EBNF


(defatn ebnf ebnf1

  :nodes

  ((ebnf1 

    ((not (end-of-sequence-p index)) push definition ebnf1)

    ((end-of-sequence-p index) pop ebnf)))

  :finally pprint-results)


;;; TableCell


(defatn table-cell table-cell1

  :nodes

  ((table-cell1

    (cat cell-begin table-cell2))

   (table-cell2

    (cat row table-cell3))

   (table-cell3

    (cat column-delimiter table-cell4))

   (table-cell4

    (cat column table-cell5))

   (table-cell5

    (cat substsymbol table-cell6)

    (jump table-cell7))

   (table-cell6

    (push terminal table-cell7))

   (table-cell7

    (cat cell-end table-cell8))

   (table-cell8

    (pop table-cell))))


;;; TokenSet


(defatn tokenset tokenset1

  :nodes

  ((tokenset1

    (cat tokenset-begin tokenset2))

   (tokenset2

    (cat negation tokenset3)

    (jump tokenset3))

   (tokenset3

    (push tokenrange tokenset4)

    (cat token tokenset5))

   (tokenset5

    (cat token tokenset5)

    (jump tokenset4))

   (tokenset4

    (cat tokenset-end tokenset6))

   (tokenset6

    (pop tokenset))))


;;; TokenRange


(defatn tokenrange tokenrange1

  :nodes

  ((tokenrange1

    (cat token tokenrange2))

   (tokenrange2

    (cat range-junctor tokenrange3))

   (tokenrange3

    (cat token tokenrange4))

   (tokenrange4

    (pop tokenrange))))


;;; Procedures


(defatn procedures procedures1

;; procedures ::= proc-begin proc-call (proc-delimiter proc-call)* proc-end

  :nodes

  ((procedures1

    (cat proc-begin procedures2))

   (procedures2

    (push proc-call procedures3))

   (procedures3

    (cat proc-delimiter procedures4)

    (jump procedures5))

   (procedures4

    (push proc-call procedures6))

   (procedures5

    (cat proc-end procedures7))

   (procedures6

    (jump procedures3)

    (jump procedures5))

   (procedures7

    (pop procedures))))


;;; Procedure-Call


(defatn proc-call proc-call1

;; proc-call ::= (proc-calltime proc-kind)? proc-name proc-args

  :nodes

  ((proc-call1

    (cat proc-calltime proc-call2)

    (jump proc-call3))

   (proc-call2

    (cat proc-kind proc-call3))

   (proc-call3

    (cat proc-name proc-call4))

   (proc-call4

    (push proc-args proc-call5))

   (proc-call5

    (pop proc-call))))


;;; Procedure-Arguments


(defatn proc-args proc-args1

;; proc-args ::= left-args-par token* right-args-par

  :nodes

  ((proc-args1

    (cat left-args-par proc-args2))

   (proc-args2

    (cat token proc-args3)

    (jump proc-args3))

   (proc-args3

    (cat token proc-args3)

    (jump proc-args4))

   (proc-args4

    (cat right-args-par proc-args5))

   (proc-args5

    (pop proc-args))))


;;; SYMBOL

;;; this should well be renamed to avoid the conflict with cl:symbol


(defatn symbol symbol1

  :nodes

  ((symbol1

    (cat nonterminal symbol2)

    (push terminal symbol2))

   (symbol2

    (pop symbol))))


;;; TERMINAL


(defatn terminal terminal1

;;  id ::= id-begin token id-end

  :nodes

  ((terminal1

    (cat terminal-delimiter terminal2))

   (terminal2

    (cat token terminal3))

   (terminal3

    (cat terminal-delimiter terminal4))

   (terminal4

    (pop terminal))))


;;; DEFINITION


(defatn id id0

;;  definition ::= id? nonterminal defsymbol rhs

  :nodes

  ((id0

    (cat id-begin id-number))

   (id-number

     (cat token id-close))

   (id-close

     (cat id-end id-pop))

   (id-pop

     (pop id))))


(defatn definition definition0

  :nodes

  ((definition0

     (push id definition1)

     (jump definition1))

   (definition1

     (cat nonterminal definition2))

   (definition2

     (cat defsymbol definition3))

   (definition3

     (push rhs definition-finally))

   (definition-finally

     (push procedures definition4)

     (jump definition4))

   (definition4

     (pop definition))))


;;; RHS


(defatn rhs rhs1

  :nodes

  ((rhs1

    (push qexpr rhs2)

    (push alternative rhs3))

   (rhs2

    (push qexpr rhs2)

    (jump rhs3))

   (rhs3

    (push procedures rhs4)

    (jump rhs4))

   (rhs4

    (pop rhs))))


;;; QEXPR


(defatn qexpr qexpr1

  :nodes

  ((qexpr1 

    (push symbol qexpr2)

    (push group qexpr2)

    (push tokenset qexpr2)

    (push table-cell qexpr2))

   (qexpr2

    (cat occurrence qexpr3)

    (jump qexpr3))

   (qexpr3

    (pop qexpr))))


;;; GROUP


(defatn group group1

  :nodes

  ((group1

    (cat leftpar group2))

   (group2

    (push qexpr group3)

    (push alternative group4))

   (group3

    (push qexpr group3)

    (jump group4))

   #|(group4

    (cat rightpar group5))|#

   (group4

    (push procedures group4a)

    (jump group4a))

   (group4a

    (cat rightpar group5))

   (group5

    (pop group))))


;;; ALTERNATIVE


(defatn alternative alternative1

  :nodes

  ((alternative1

    (push qexpr alternative2))

   (alternative2

    (cat oneof alternative3))

   (alternative3

    (push qexpr alternative4)

    (push alternative alternative4))

   (alternative4

    (pop alternative))))


#|

Testaufrufe:


(bnf-to-atn

"{1} Names ::=  ( Name (S+ Name)*  {initially test asdf(); finally do print (item)})

 {3} MiscName ::= '.' | '-' | '_' | ':' 

 {2} NameChar  ::=  Letter | Digit | MiscName

 Name ::= (Letter | '_' | ':') (NameChar)*

 Letter ::= [a-z] | [A-Z]

 Digit ::= '0' | '1' | '2' | '3' | '4' | '5' | '6' | '7' | '8' | '9'

 S ::= [#x20#x9#xD#xA]")

(bnf-to-atn

"{1} Names ::=  Name (S+ Name)* 

 {3} MiscName ::= '.' | '-' | '_' | ':' 

 {2} NameChar  ::=  Letter | Digit | MiscName

 Name ::= (Letter | '_' | ':') (NameChar)*

 Letter ::= [a-z] | [A-Z]

 Digit ::= '0' | '1' | '2' | '3' | '4' | '5' | '6' | '7' | '8' | '9'

 S ::= [#x20#x9#xD#xA]")

(bnf-reader "{1}Names ::=  Name (S+ Name)*  

 MiscName ::= '.' | '-' | '_' | ':' 

 NameChar  ::=  Letter | Digit | MiscName

 Name ::= (Letter | '_' | ':') (NameChar)*

 Letter ::= [a-z] | [A-Z]

 Digit ::= '0' | '1' | '2' | '3' | '4' | '5' | '6' | '7' | '8' | '9'

 S ::= [#x20#x9#xD#xA]")


(bnf-to-atn

"{1} Names ::=  Name (S+ Names)?

 {2} NameChar  ::=  Letter | Digit

 Name ::= (Letter | '_' | ':') NameChar

 Letter ::= 'a'

 Digit ::= '0'

 S ::= ' '")


(bnf-to-atn

"{1} Names ::=  Name (S Names)?

 {2} NameChar  ::=  Letter | Digit

 Name ::= NameChar NameChar

 Letter ::= 'a'

 Digit ::= '0'

 S ::= ' '")


|#
