# Supplementary material for: Visual setup of logical models of signaling and regulatory networks with ProMoT
Source: BMC Bioinformatics. 2006 Nov 17;7:506. doi: 10.1186/1471-2105-7-506 (PMC1665465; doi:10.1186/1471-2105-7-506)
Supplement: Additional File 2 — ProMoT's source. The source code of ProMoT is attached. ProMoT binaries, source, and ProMoT binaries plus all additional libraries (e.g. java) can be downloaded from ProMoT's web page (see Availability and requirements section). [file 1471-2105-7-506-S2.bz2 › Promot/xml/code/atn-parser/ebnf-to-atn-translator.lisp]

;;; -*- Mode: lisp; Syntax: ansi-common-lisp; Base: 10; Package: bnf-parser; -*-


#|

<DOCUMENTATION>

 <COPYRIGHT YEAR='2001' AUTHOR='james adam anderson' MARK='(C)'

            href='file://bnfp/sysdcl.lisp' />

 <CHRONOLOGY>

  <DELTA DATE='19980319' AUTHOR='BB' />

  <DELTA DATE='19980330' AUTHOR='BB' />

  <DELTA DATE='20010312' AUTHOR='JAA'>

   added external predicates with alternatives for names</DELTA>

  <DELTA DATE='20010312' AUTHOR='JAA'>

   added support for production id  names in grammar</DELTA>

  <DELTA DATE='20010620'>

   BUILD-ATN-EDGES for tokenset and tokenrange in order to enable regular expressions.

   up until now, they were not necessary, since the parser was directed at tokens.

   </DELTA>

  <DELTA DATE='20010718' AUTHOR='JCMA'>ignore decls cleaned up</DELTA>

  <DELTA DATE='20010909'>added <code>bnf-namestring</code> to allow specialization

   for non-symbol node names</code></DELTA>

  </CHRONOLOGY>

 </DOCUMENTATION>

|#


(in-package "BNFP")


;;;

;;; bnf-reader (bnf-grammar :: <string>) => tokens :: <list>

;;; callparser (ebnf :: <symbol>, tokens :: <list>) => atn-structure :: <list>

;;; bnf-object-tree (atn-structure :: <list>) => object-model :: <ebnf-grammar>

;;; bnf-to-atn (object :: <ebnf-grammar>) => system :: <atn-system>

;;; java-form (system :: <atn-system>) => classes :: <java source>

;;; 


;;; 20010122.jaa java-atn-system back to atn-system, first token literally as name

;;; 20010330.jaa force suffix on node names to ensure that they are unique


(defmethod bnf-to-atn ((bnf-grammar-string string) &optional 

                       (atn-system (make-instance 'atn-system) defined-system))

  (let* ((tokens (bnf-reader bnf-grammar-string))

         (atn-structure (callparser 'ebnf tokens))

         (main-net-name nil)

         (bnf-grammar nil))

    (if (rest atn-structure)

      (warn "BNF-Grammatik ist mehrdeutig!"))

    (setf bnf-grammar (bnf-object-tree (caar atn-structure)))

    (when bnf-grammar

      ; (setf main-net-name (intern (string (first tokens))))

      ; (inspect bnf-grammar)

      (setf main-net-name (intern (bnf-name bnf-grammar)))

      (setf (system-parser-name atn-system)

            (intern (format nil "~A-Parser" main-net-name)))

      (unless defined-system

        (setf (system-name atn-system) main-net-name))

      (setf (system-main-net-name atn-system) main-net-name)

      (setf (bnf-documentation bnf-grammar)

            bnf-grammar-string)

      (bnf-to-atn bnf-grammar atn-system))))


#|

(bnf-to-atn "x ::= y y ::= z? ('b' | 'c')* z ::= 'd' 'e'")

;; "d e b b c"

(bnf-object-tree

 (caar (callparser 'ebnf (bnf-reader "x ::= y y ::= z? ('b' | 'c')* z ::= 'd' 'e'"))))

|#


(defparameter *comment-string* ";;;")

(defparameter *expression-cardinality* nil)

(defParameter *expression-terms* nil)

(defGeneric merge-cardinalities (context local)

  (:method ((context null) (local t)) local)

  (:method ((context (eql '*)) (local t)) '*)

  (:method ((context (eql '*)) (local (eql 0))) 0)

  (:method ((context (eql '+)) (local (eql '*))) '*)

  (:method ((context (eql '+)) (local (eql '+))) '+)

  (:method ((context (eql '+)) (local (eql '?))) '+)

  (:method ((context (eql '+)) (local (eql 1))) '+)

  (:method ((context (eql '+)) (local (eql 0))) '0)

  (:method ((context (eql '?)) (local (eql '*))) '*)

  (:method ((context (eql '?)) (local (eql '+))) '+)

  (:method ((context (eql '?)) (local (eql '?))) '?)

  (:method ((context (eql '?)) (local (eql 1))) '?)

  (:method ((context (eql '?)) (local (eql 0))) '0)

  (:method ((context (eql 1)) (local t)) local)

  (:method ((context (eql 0)) (local t)) 0))


(defun local-cardinality (local &optional (context *expression-cardinality*))

  (merge-cardinalities context local))


(defGeneric add-cardinalities (existing new)

  (:documentation "combine cardinalities within a sequence")

  (:method ((existing (eql '*)) (new t)) '*)

  (:method ((existing (eql '*)) (new (eql '+))) '+)

  (:method ((existing (eql '*)) (new (eql 1))) '+)

  (:method ((existing (eql '+)) (new t)) '+)

  (:method ((existing (eql '?)) (new (eql '*))) '*)

  (:method ((existing (eql '?)) (new (eql '+))) '+)

  (:method ((existing (eql '?)) (new (eql '?))) '?)

  (:method ((existing (eql '?)) (new (eql 1))) 1)

  (:method ((existing (eql '?)) (new (eql 0))) '?)

  (:method ((existing (eql 1)) (new (eql '*))) '+)

  (:method ((existing (eql 1)) (new (eql '+))) '+)

  (:method ((existing (eql 1)) (new (eql '?))) 1)

  (:method ((existing (eql 1)) (new (eql 1))) '+)

  (:method ((existing (eql 1)) (new (eql 0))) 1)

  (:method ((existing (eql 0)) (new t)) new))


(defGeneric multiply-cardinalities (existing new)

  (:documentation "combine cardinalities across an alternative")

  (:method ((existing (eql '*)) (new t)) '*)

  (:method ((existing (eql '*)) (new (eql '+))) '+)

  (:method ((existing (eql '*)) (new (eql 1))) '+)

  (:method ((existing (eql '+)) (new t)) '+)

  (:method ((existing (eql '?)) (new (eql '*))) '*)

  (:method ((existing (eql '?)) (new (eql '+))) '+)

  (:method ((existing (eql '?)) (new (eql '?))) '?)

  (:method ((existing (eql '?)) (new (eql 1))) 1)

  (:method ((existing (eql '?)) (new (eql 0))) '?)

  (:method ((existing (eql 1)) (new (eql '*))) '+)

  (:method ((existing (eql 1)) (new (eql '+))) '+)

  (:method ((existing (eql 1)) (new (eql '?))) 1)

  (:method ((existing (eql 1)) (new (eql 1))) 1)

  (:method ((existing (eql 1)) (new (eql 0))) 1)

  (:method ((existing (eql 0)) (new t)) new))

  

(defGeneric name= (name1 name2)

  (:method ((name1 cl:symbol) (name2 t)) (name= (symbol-name name1) name2))

  (:method ((name1 t) (name2 cl:symbol)) (name= name1 (symbol-name name2)))

  (:method ((name1 string) (name2 string)) (string= name1 name2)))


(defGeneric name-lessp (name1 name2)

  (:method ((name1 cl:symbol) (name2 t)) (name-lessp (symbol-name name1) name2))

  (:method ((name1 t) (name2 cl:symbol)) (name-lessp name1 (symbol-name name2)))

  (:method ((name1 string) (name2 string)) (string-lessp name1 name2)))


(defun add-expression-term (name &optional (cardinality  *expression-cardinality*))

  (let ((name.cardinality (assoc name *expression-terms* :test #'name=)))

    (if name.cardinality

      (setf (rest name.cardinality)

            (add-cardinalities (rest name.cardinality) cardinality))

      (setf *expression-terms*

            (acons name cardinality *expression-terms*)))))


(defun multiply-expression-term (name cardinality)

  (let ((name.cardinality (assoc name *expression-terms* :test #'name=)))

    (if name.cardinality

      (setf (rest name.cardinality)

            (multiply-cardinalities (rest name.cardinality) cardinality))

      (setf *expression-terms*

            (acons name cardinality *expression-terms*)))))


;;;

;;; Klassen zur internen BNF-Repraesentation

;;;


;;;

;;; Allgemeine Klassen

;;;


(cl:defclass bnf ()

  ())


(cl:defclass grammar ()

  ())


(cl:defclass bnf-grammar (grammar bnf)

  ((name :accessor bnf-name :initform nil)

   (lexical-rules :accessor bnf-lexical-rules :initform nil)

   (phrase-rules :accessor bnf-phrase-rules :initform nil)

   (documentation :accessor bnf-documentation :initarg :documentation :initform "")))


(defmethod print-object ((object bnf-grammar) stream)

  (if *print-pretty*

    (let ((*print-right-margin* 60))

      (format stream "~A Lexikalische Regeln~%~{~A~}~2%~A Strukturregeln~{~%~A~}"

              *comment-string*

              (bnf-lexical-rules object)

              *comment-string*

              (bnf-phrase-rules object)))

    (call-next-method)))


(cl:defclass ebnf-grammar (bnf-grammar)

  ())


;;; 

;;; BNF-Definition

;;;


(cl:defclass bnf-procedure-context (bnf)

  ((procedures :accessor bnf-procedures :initform nil :initarg :procedures)))


(cl:defclass bnf-definition (bnf-procedure-context)

  ((lhs :accessor bnf-lhs :initform nil :initarg :lhs)

   (rhs :accessor bnf-rhs :initform nil :initarg :rhs)

   (id :accessor bnf-id :initform nil :initarg :id)))


(defmethod initialize-instance :after ((object bnf-definition) &rest args)

  (declare (ignore args))

  (setf (bnf-definition (bnf-lhs object)) object))


(defmethod print-object ((object bnf-definition) stream)

  (if *print-pretty* 

    (format stream "~:[     ~;~:*{~2a} ~]~A ::=~{ ~A~}"

            (bnf-id object) (bnf-lhs object) (bnf-rhs object))

    (print-unreadable-object (object stream :identity t :type t)

      (princ (bnf-name (bnf-lhs object)) stream))))


(cl:defclass bnf-lexical-definition (bnf-definition)

  ())


(cl:defclass bnf-phrase-definition (bnf-definition)

  ())


;;;

;;; BNF-Expr

;;; Unterklassen: bnf-symbol, bnf-qexpr


(cl:defclass bnf-expr (bnf)

  ())


;;;

;;; BNF-QEXPR

;;;


(cl:defclass bnf-qexpr (bnf-expr)

  ((expression :accessor bnf-expression :initform nil :initarg :expression)))


(cl:defclass bnf-one-expr (bnf-qexpr)

  ())


(cl:defclass bnf-plus-expr (bnf-qexpr)

  ())


(cl:defclass bnf-rep-expr (bnf-qexpr)

  ())


(cl:defclass bnf-opt-expr (bnf-qexpr)

  ())


(defmethod print-object ((object bnf-qexpr) stream)

  (if *print-pretty* 

    (format stream "~A" (bnf-expression object)) 

    (print-unreadable-object (object stream :identity t :type t)

      (let ((*print-pretty* t))

        (format stream "~s~@[~a~]" (bnf-expression object)

                (typecase object

                  (bnf-one-expr nil)

                  (bnf-plus-expr "+")

                  (bnf-opt-expr "?")

                  (bnf-rep-expr "*")))))))


;; reformulated all as a normal methods.

;; in particular specialization on repetitions, in order to be able to override it

(defmethod print-object ((object bnf-plus-expr) stream)

  (call-next-method)

  (if *print-pretty* (princ #\+ stream)))


(defmethod print-object ((object bnf-rep-expr) stream)

  (call-next-method)

  (if *print-pretty* (princ #\* stream)))


(defmethod print-object ((object bnf-opt-expr) stream)

  (call-next-method)

  (if *print-pretty* (princ #\? stream)))


;;;

;;; BNF-GROUP

;;; 


(cl:defclass bnf-group (bnf-expr bnf-procedure-context)

  ((expressions :accessor bnf-expressions :initform nil :initarg :expressions)))


(defmethod print-object ((object bnf-group) stream)

  (if *print-pretty*

    (princ (bnf-expressions object) stream)

    (print-unreadable-object (object stream :identity t :type t)

      (let ((*print-pretty* t))

        (princ (bnf-expressions object) stream)))))


;;;

;;; BNF-ALTERNATIVE

;;;


(cl:defclass bnf-alternative (bnf-expr)

  ((expressions :accessor bnf-expressions :initform nil :initarg :expressions)))

   

(defmethod print-object ((object bnf-alternative) stream)

  (if *print-pretty*

    (format stream "(~{~A~^ | ~})" (bnf-expressions object))

    (print-unreadable-object (object stream :identity t :type t)

      (let ((*print-pretty* t))

        (format stream "(~{~A~^ | ~})" (bnf-expressions object))))))


;;;

;;; BNF-TOKENSET

;;;


(defclass bnf-tokenset (bnf-expr)

  ((negation :accessor bnf-negation :initform nil :initarg :negation)

   (tokens :accessor bnf-tokens :initform nil :initarg :tokens)))


(defmethod print-object ((object bnf-tokenset) stream)

  (cond ((null *print-pretty*)

         (call-next-method))

        (t (format stream "[~A~{~A~^ ~}]"

                   (if (bnf-negation object)

                     #\^ "")

                   (mapcar #'cdr (bnf-tokens object))))))


(defclass bnf-tokenrange (bnf-tokenset)

  ())


(defmethod print-object ((object bnf-tokenrange) stream)

  (cond ((null *print-pretty*)

         (call-next-method))

        (t (format stream "[~A~A-~A]"

                   (if (bnf-negation object)

                     #\^ "")

                   (cdr (bnf-range-min object))

                   (cdr (bnf-range-max object))))))


(defmethod bnf-range-min ((object bnf-tokenrange))

  (first (bnf-tokens object)))


(defmethod bnf-range-max ((object bnf-tokenrange))

  (second (bnf-tokens object)))


;;;

;;; BNF-TABLE-CELL

;;;


(defclass bnf-table-cell (bnf-expr)

  ((row :accessor bnf-cell-row :initform nil :initarg :row)

   (column :accessor bnf-cell-column :initform nil :initarg :column)

   (value :accessor bnf-cell-value :initform nil :initarg :value)))


;;;

;;; BNF-SYMBOL

;;; Unterklassen fuer terminale, in/direct-cat- und phrase-symbole 

;;; 


(cl:defclass bnf-symbol (bnf-expr)

  ((name :accessor bnf-name :initform nil :initarg :name)))


(defmethod print-object ((object bnf-symbol) stream)

  (if *print-pretty* (princ (bnf-name object) stream)

      (print-unreadable-object (object stream :type t)

        (format stream "~a" (bnf-name object)))))


(defMethod bnf-name ((object t))

  nil)


(defGeneric bnf-namestring (bnf-symbol)

  (:method ((datum bnf-symbol)) (bnf-namestring (bnf-name datum)))

  (:method ((datum cl:symbol)) (symbol-name datum)))


(cl:defclass bnf-nonterminal-symbol (bnf-symbol)

  ((definition :accessor bnf-definition :initarg :definition :initform nil)))


(cl:defclass bnf-terminal-symbol (bnf-symbol)

  ())


(defmethod print-object :before ((object bnf-terminal-symbol) stream)

  (if *print-pretty* (princ #\' stream)))


(defmethod print-object :after ((object bnf-terminal-symbol) stream)

  (if *print-pretty* (princ #\' stream)))


(defmethod bnf-definition (object)

  (declare (ignore object))

  nil)


(cl:defclass bnf-cat-symbol (bnf-nonterminal-symbol)

  ())


(cl:defclass bnf-direct-cat-symbol (bnf-cat-symbol)

  ())


(cl:defclass bnf-indirect-cat-symbol (bnf-cat-symbol)

  ())


(cl:defclass bnf-cell-symbol (bnf-cat-symbol)

  ())


(cl:defclass bnf-phrase-symbol (bnf-nonterminal-symbol)

  ())


;;;

;;; ATN-Structure Tree to BNF-Object-Tree

;;; 


(defun bnf-object-tree (atn-structure)

  (let ((*bnf-symbols* nil))

    (declare (special *bnf-symbols*))

    (if atn-structure

      (build-bnf-expr (make-instance 'ebnf-grammar)

                      atn-structure))))


(defun ensure-bnf-symbol (name)

  (declare (special *bnf-symbols*))

  (or (find name *bnf-symbols* :key #'bnf-name)

      (let ((bnf-symbol (make-instance 'bnf-symbol :name name)))

        (push bnf-symbol *bnf-symbols*)

        bnf-symbol)))


(defmethod build-bnf-expr ((object bnf-grammar) atn-structure)

  (let ((rules (build-bnf-expr (first atn-structure) (rest atn-structure)))

        (first-rule nil)

        (rule-name nil))

    (reclassify-bnf-symbols rules)

    (multiple-value-bind (lexical-rules phrase-rules)

                         (discriminate-bnf-rules rules)

      (setf (bnf-lexical-rules object) lexical-rules

            (bnf-phrase-rules object) phrase-rules)

      (when (setf first-rule  (or (first phrase-rules) (first lexical-rules)))

        (setf rule-name (bnf-name (bnf-lhs first-rule)))

        (setf (bnf-name object) rule-name))

      object)))


;; BNF-Symbole werden (wg. ihrer unterschiedlichen Behandlung im ATN-Formalismus)

;; in vier disjunkte Symbolklassen unterteilt:

;; eine terminale: bnf-terminal-symbol, drei nonterminale: 

;; bnf-direct-cat-symbol, bnf-indirect-cat-symbol, bnf-phrase-symbol


(defParameter *predicate-patterns*

  '("IS-~aToken" "IS-~:@(~a~)-TOKEN" "IS-~a" #|don't case shift: "IS-~:@(~a~)Token"|#))


(defGeneric make-lisp-predicate-name (category &key if-does-not-exist)

  (:method ((category atn-category) &rest args)

           (apply #'make-lisp-predicate-name (category-name category) args))

  (:method ((name string) &key (if-does-not-exist :error)

            ((:package *package*) *package*) &aux symbol)

           ;; 20010312 try alternatives

           (or (dolist (pattern *predicate-patterns*)

                 (when (and (setf symbol (find-symbol (format nil pattern name)))

                            (fboundp symbol))

                   (return symbol)))

               (ecase if-does-not-exist

                 ((nil) nil)

                 (:create (intern (format nil "IS-~a" name)))

                 (:error (error "no predicate for name: ~a." name))

                 (:warn (warn "no predicate for name: ~a." name)))))

  (:method ((category cl:symbol) &rest args)

           ;; must take care about the package here. that of the original symbol may not

           ;; be the desired one, since tah symbol may have been external in some

           ;; other package and simply visible where used. this was, eg. the case

           ;; with INCLUDE and IGNORE from the xml application

           (apply #'make-lisp-predicate-name (string category) args)))


(defun reclassify-bnf-symbols (rules)

  (declare (special *bnf-symbols*))

  (let (non-terminals)

    (dolist (bnf-symbol *bnf-symbols*)

      (if (typep bnf-symbol 'bnf-nonterminal-symbol)

        (let ((definition (find bnf-symbol rules :key #'bnf-lhs)))

          (if (null definition)

            ;; 20010122.jaa

            (let ((builtin-name (make-lisp-predicate-name (bnf-name bnf-symbol)

                                                          :if-does-not-exist nil)))

              (unless (and builtin-name (fboundp builtin-name) )

                (warn "Nonterminal ~A nicht definiert!?" (bnf-name bnf-symbol))))

            ;; (warn "~A nicht definiert!?" bnf-symbol)

            (let ((rhs (bnf-rhs definition)))

              (push bnf-symbol non-terminals)           

              (if (bnf-cell-descriptions-p rhs)

                (change-class bnf-symbol 'bnf-cell-symbol)

                (if (alternative-of-terminals-p rhs)

                  (change-class bnf-symbol 'bnf-direct-cat-symbol))))))

        (change-class bnf-symbol 'bnf-terminal-symbol)))

    (dolist (bnf-symbol non-terminals)

      (unless (or (typep bnf-symbol 'bnf-direct-cat-symbol)

                  (typep bnf-symbol 'bnf-cell-symbol))

        (let ((definition (find bnf-symbol rules :key #'bnf-lhs)))

          (change-class bnf-symbol

                        (if (alternative-of-cat-symbols-p (bnf-rhs definition))

                          'bnf-indirect-cat-symbol

                          'bnf-phrase-symbol)))))

    (values)))


(defgeneric bnf-cell-descriptions-p (expr)

  (:method (expr) (declare (ignore expr)) nil)

  (:method ((expr cons)) (every #'bnf-cell-descriptions-p expr))

  (:method ((expr bnf-group))

           (bnf-cell-descriptions-p (bnf-expressions expr)))

  (:method ((expr bnf-alternative))

           (every #'bnf-cell-descriptions-p (bnf-expressions expr)))

  (:method ((expr bnf-one-expr))

           (bnf-cell-descriptions-p (bnf-expression expr)))

  (:method ((expr bnf-table-cell))

           t))


(defgeneric alternative-of-terminals-p (expr)

  ;; auch anwendbar, wenn nur die nonterminalen Symbole als solche

  ;; klassifiziert sind

  (:method ((expr t))

           nil)

  (:method ((expr bnf-terminal-symbol)) 

           t)

  (:method ((expr bnf-table-cell)) 

           nil)

  (:method ((expr bnf-alternative))

           (every #'alternative-of-terminals-p (bnf-expressions expr)))

  (:method ((expr list))

           (unless (rest expr) (alternative-of-terminals-p (first expr))))

  (:method ((expr bnf-nonterminal-symbol))

           nil)

  (:method ((expr bnf-group))

           (alternative-of-terminals-p (bnf-expressions expr)))

  (:method ((expr bnf-one-expr))

           (alternative-of-terminals-p (bnf-expression expr))))


#|


(defun alternative-of-terminals-p (rhs)

  (flet ((terminalp (x)

           ;; alle nonterminalen Symbole sind als solche klassifiziert,

           ;; jedoch noch nicht alle terminalen!

           (and (typep x 'bnf-symbol)

                (not (typep x 'bnf-nonterminal-symbol)))))

       (if (typep (first rhs) 'bnf-alternative)

         (every #'terminalp

                (bnf-expressions (first rhs)))

         (typep (first rhs) 'bnf-terminal-symbol))))


(defgeneric terminal-expr-p (expr)

  (:method (expr) (declare (ignore expr)) nil)

  (:method ((expr bnf-terminal-symbol)) t)

  (:method ((expr bnf-group))

           (unless (rest (bnf-expressions expr))

             (terminal-expr-p (first (bnf-expressions expr)))))

  (:method ((expr bnf-one-expr))

           (terminal-expr-p (bnf-expression expr))))

|#


(defmethod alternative-of-cat-symbols-p ((object list))

  (unless (rest object)

    (alternative-of-cat-symbols-p (first object))))


(defmethod alternative-of-cat-symbols-p ((object bnf-symbol))

  ;; zum Zeitpunkt des Aufrufs, sind noch nicht alle Symbole

  ;; disjunkt klassifiziert

  (let ((definition (bnf-definition object)))

    ;; terminal, wenn keine definition

    (if definition

      (alternative-of-cat-symbols-p (bnf-rhs definition))

      t)))


(defmethod alternative-of-cat-symbols-p ((object bnf-tokenset))

  t)


(defmethod alternative-of-cat-symbols-p ((object bnf-one-expr))

  (alternative-of-cat-symbols-p (bnf-expression object)))


(defmethod alternative-of-cat-symbols-p ((object bnf-qexpr))

  nil)


(defmethod alternative-of-cat-symbols-p ((object bnf-table-cell))

  nil)


(defmethod alternative-of-cat-symbols-p ((object bnf-alternative))

  (every #'alternative-of-cat-symbols-p (bnf-expressions object)))


(defmethod alternative-of-cat-symbols-p ((object bnf-group))

  (let ((expressions (bnf-expressions object)))

    (unless (rest expressions)

      (alternative-of-cat-symbols-p (first expressions)))))


#|

(defmethod alternative-of-cat-symbols-p ((object bnf-group))

  (every #'alternative-of-cat-symbols-p (bnf-expressions object)))

|#


(defun discriminate-bnf-rules (rules)

  (let (lexical-rules phrase-rules)

    (dolist (rule rules)

      (cond ((typep (bnf-lhs rule) 'bnf-phrase-symbol)

             (change-class rule 'bnf-phrase-definition)

             (push rule phrase-rules))

            (t (change-class rule 'bnf-lexical-definition)

               (push rule lexical-rules))))

    (values (nreverse lexical-rules) (nreverse phrase-rules))))


(defmethod build-bnf-expr ((object (eql 'ebnf)) definitions)

  (mapcar #'(lambda (x) (build-bnf-expr (first x) (rest x)))

          definitions))


(defmethod build-bnf-expr ((object (eql 'definition)) forms)

  (let* ((symbolname (rest (assoc 'NONTERMINAL forms)))

        (id-form (rest (assoc 'ID forms)))

        (id (rest (assoc 'token id-form)))

        (rhs-forms (rest (assoc 'rhs forms))))

    (unless (and symbolname rhs-forms)

      (error "nonterminal and rule required: ~s." forms))

    (let* ((lhs (ensure-bnf-symbol symbolname))

;           (firstform (first rhs-forms))

           (lastform (first (last rhs-forms)))

;;           (before-proc (if (eq (first firstform) 'procedure) firstform))

           (procedures (if (eq (first lastform) 'procedures) lastform)))

      (change-class lhs 'bnf-nonterminal-symbol)

      ;(break)

      (make-instance 'bnf-definition

        :procedures (if procedures (build-procedures (rest procedures)))

        :id id

        :lhs lhs

        :rhs

        (mapcar #'(lambda (x) (build-bnf-expr (first x) (rest x)))

                (if procedures (butlast rhs-forms) rhs-forms))))))


(defun build-procedures (forms)

    (mapcar #'(lambda (x) (build-procedure (rest x)))

            (remove-if-not #'(lambda (x) (eq (first x) 'proc-call)) forms)))


(defun build-procedure (form)

  (labels ((collect-terminals (args)

             (if args

               (if (eq (caar args) 'token)

                 (cons (cdar args) (collect-terminals (rest args)))))))

    (if (= (length form) 4)

      (destructuring-bind ((r1 . calltime) (r2 . kind) (r3 . name) (r4 . args)) form

        (declare (ignore r1 r2 r3 r4))

        ;; Klassifizierung ausbauen

        (make-instance (determine-atn-procedure-class name)

          :kind kind

          :name name

          :arguments (collect-terminals (butlast (rest args)))

          :calltime calltime))

      (let ((name (cdar form))

            (args (cdadr form)))

        (make-instance (determine-atn-procedure-class name)

          :name name

          :arguments (collect-terminals (butlast (rest args))))))))


(defun determine-atn-procedure-class (name)

  (setf name (string name))

  (cond ((string-equal name "min")

         'atn-min-test)

        ((string-equal name "max")

         'atn-max-test)

        ((string-equal name "range")

         'atn-range-test)

        ((string-equal name "size")

         'atn-size-test)

        (t 'atn-procedure-call)))


(defun one-of-entry (form)

  (and (consp form) (eq (first form) 'oneof)))


(defmethod build-bnf-expr ((object (eql 'alternative)) forms)

  (make-instance 'bnf-alternative

    :expressions

    (mapcar #'(lambda (x) (build-bnf-expr (first x) (rest x)))

            (canonicalize-bnf-alternative forms))))


(defun canonicalize-bnf-alternative (forms)

  (if forms

    (let ((form1 (first forms)))

      (case (first form1)

        (oneof (canonicalize-bnf-alternative (rest forms)))

        (alternative (canonicalize-bnf-alternative (rest form1)))

        (otherwise (cons form1 

                         (canonicalize-bnf-alternative (rest forms))))))))


(defmethod build-bnf-expr ((object (eql 'qexpr)) forms)

  (let ((occurrence (assoc 'occurrence forms)))

    (make-instance (case (cdr occurrence)

                     (\? 'bnf-opt-expr)

                     (\* 'bnf-rep-expr)

                     (\+ 'bnf-plus-expr)

                     (t 'bnf-one-expr))

      :expression

      (let ((next (or (find 'symbol forms :key #'car)

                      (find 'group forms :key #'car)

                      (find 'tokenset forms :key #'car)

                      (find 'table-cell forms :key #'car))))

;        (break)

        (build-bnf-expr (first next) (rest next))))))


(defmethod build-bnf-expr ((object (eql 'tokenset)) forms)

  (setf forms (butlast (rest forms))) ;; Klammern weg

  (let ((tokenset (make-instance 'bnf-tokenset)))

    (when (eq (first (first forms)) 'negation)

      (setf forms (rest forms))

      (setf (bnf-negation tokenset) t))

    (let ((range (assoc 'tokenrange forms)))

      (when range

        (setf forms (list (first (rest range)) (third (rest range))))

        (change-class tokenset 'bnf-tokenrange)))

    (setf (bnf-tokens tokenset) forms)

    tokenset))


(defmethod build-bnf-expr ((object (eql 'table-cell)) forms)

    (setf forms (butlast (rest forms))) ;; Klammern weg

    (destructuring-bind ((reg1 . row) reg2 (reg3 . column) &optional reg4 value) forms

      (declare (ignore reg1 reg2 reg3 reg4))

      (make-instance 'bnf-table-cell

        :row (parse-integer row)

        :column (parse-integer column)

        :value (if value (cdr (third value)) ""))))


(defmethod build-bnf-expr ((object (eql 'group)) forms)

  (let ((procedures (assoc 'procedures forms)))

    (make-instance 'bnf-group

      :procedures (if procedures (build-procedures (rest procedures)))

      :expressions

      (mapcar #'(lambda (x) (build-bnf-expr (first x) (rest x)))

              (butlast (rest (if procedures (remove procedures forms) forms)))))))


(defmethod build-bnf-expr ((object (eql 'symbol)) name)

  (ensure-bnf-symbol name))


(defmethod build-bnf-expr ((object (eql 'symbol)) (subform cons))

  (let ((form (if (rest subform) (second subform) (first subform))))

    (build-bnf-expr (first form) (rest form))))


(defmethod build-bnf-expr ((object (eql 'terminal)) subform)

  (let ((token (cdr (second subform))))

    (change-class (ensure-bnf-symbol token) 'bnf-terminal-symbol)))


(defmethod build-bnf-expr ((object (eql 'nonterminal)) token)

  (change-class (ensure-bnf-symbol token) 'bnf-nonterminal-symbol))


;;;

;;; BNF-Grammar (BNF Object Tree) to ATN-Grammar

;;;


;;;

;;; NETZ-Konstruktion

;;;


(defmethod bnf-to-atn ((bnf-grammar null) &optional system)

  (declare (ignore system))

  nil)


(defmethod bnf-to-atn ((bnf-grammar bnf-grammar)

                       &optional (*system* (make-instance 'atn-system)))

  (let* ((*atn-words* nil)

         (lexical-rules (bnf-lexical-rules bnf-grammar))

         (phrase-rules (bnf-phrase-rules bnf-grammar))

         (lexicon (build-atn-lexicon lexical-rules))

         (predicates (atn-predicates lexicon))

         (*atn-register-words (if (boundp '*atn-register-words) *atn-register-words t))

         (nets (mapcar #'build-atn phrase-rules)))

    ;; includes a binding to the register-words setting to permit translation

    ;; to an atn independent of complete compilation

    ;(break)

    (unless (system-documentation *system*)

      (setf (system-documentation *system*) (bnf-documentation bnf-grammar)))

    (setf (system lexicon) *system*)

    (setf (system-bnf-grammar *system*) bnf-grammar)

    (dolist (net nets)

      (ensure-category-objects (atn-nodes net) predicates)

      (setf (atn-system net) *system*))

    (setf (system-lexicon *system*)

          lexicon

          (system-nets *system*)

          nets)

    (setf (atn-words lexicon) *atn-words*)

    *system*))


;; 20010216.jaa allow for second level in edges for disjunctions

(defun ensure-category-objects (nodes categories)

  (labels ((ensure (edge)

           (typecase edge

             (cat-atn-edge

              (let ((category (find (atn-cat edge) categories :key #'category-name

                                    :test #'equal)))

                (if category (setf (atn-cat edge) category)

                    (warn "Kategorie namens ~A nicht gefunden!" (atn-cat edge)))))

             (or-atn-edge

              (dolist (edge (atn-edges edge)) (ensure edge))))))

    (dolist (node nodes)

      (dolist (edge (atn-edges node))

        (ensure edge)))))


(defmethod build-atn ((object bnf-definition)) ; phrase-rule

  (let ((*counter 0)

        (*netnodes nil)

        (*netname (bnf-namestring (bnf-lhs object)))

        (*expression-terms* nil))

    (declare (special *counter *netname *netnodes))

    (let ((start (build-node-name "start")))

      (build-atn-nodes *netname start (bnf-rhs object) (build-node-name))

      ; (map nil #'print *netnodes)

      (let ((net (atn-canonic-form 'defatn 

                                   (list (intern *netname) start :nodes 

                                         *netnodes))))

        (setf (atn-procedures net) (bnf-procedures object)

              (atn-terms net) (sort *expression-terms* #'name-lessp

                                    :key #'first))

        net))))


(defun build-atn-nodes (netname from transitions to &aux fail)

  (ensure-node-form to `((pop ,netname)))

  (setf fail (build-node-name "fail"))

  (ensure-node-form fail `((fail)))

  (atn-seq-nodes from transitions to fail))


(defun build-node-name (&optional to)

  ;; the name must always get a suffix to distinguish terms which appear more than once

  (declare (special *counter *netname))

  (intern (format nil "~A~@[/~a~].~d" *netname to (incf *counter))))


(defun ensure-node (node-name)

  (declare (special *netnodes))

  (or (find node-name *netnodes :key #'first)

      (let ((node (list node-name)))

        (push  node *netnodes)

        node)))


;; 20010321.jaa factored into two methods to account for an empty RHS.

;; although not expressible as bnf, this is intended to account for EMPTY content


(defMethod atn-seq-nodes (from (transitions cons) to fail &aux names)

  (flet ((build (start transition target)

           (ensure-node-form start (build-atn-edges transition target fail))))

    (dotimes (i (1- (length transitions)))

      (push (build-node-name to) names))

    (setf names (nreverse names))

    (map nil #'build (cons from names) transitions (append names (list to)))))


(defMethod atn-seq-nodes (from (transitions null) to fail)

  (declare (ignore fail))

  (ensure-node-form from `((jump ,to))))


(defun ensure-node-form (name edges)

  (rplacd (ensure-node name) edges))


#|(defun atn-one-expr-nodes (from transition to required)

  (ensure-node-form

   from

   (let ((edges (build-atn-edges transition to)))

     (if required edges (nconc edges `((jump ,from ,to)))))))|#


;; group, qexpr, bnf-terminal-symbol, bnf-cat-symbol, bnf-phrase-symbol


(defmethod build-atn-edges ((object bnf-cat-symbol) to fail)

  (add-expression-term (bnf-name object))

  `((cat ,(bnf-name object) ,to ,fail)))


(defmethod build-atn-edges ((object bnf-phrase-symbol) to fail)

  (add-expression-term (bnf-name object))

  `((push ,(bnf-name object) ,to ,fail)))


(defmethod build-atn-edges ((object bnf-terminal-symbol) to fail)

  (when *atn-register-words

    (add-expression-term (bnf-name object)))

  `((word ,(bnf-name object) ,to ,fail)))


(defmethod build-atn-edges ((object bnf-cell-symbol) to fail)

    `((cell ,(bnf-name object) ,to ,fail)))


;; 20010122.jaa permit this to test with a builtin function

(defmethod build-atn-edges ((object bnf-nonterminal-symbol) (to t) fail)

  ;(error "BUILD-ATN-EDGES fuer (~A ~A) waehrend bauen des ATN!?" (bnf-name object) (type-of object))

  (add-expression-term (bnf-name object))

  `((test ,(bnf-name object) ,to ,fail)))


#|

(defmethod build-atn-edges ((object bnf-table-cell) to)

  (inspect object)

  (error "bae"))

|#


(defmethod build-atn-edges ((object bnf-one-expr) to fail)

  (let ((*expression-cardinality* (local-cardinality 1)))

    (build-atn-edges (bnf-expression object) to fail)))


(defmethod build-atn-edges ((object bnf-opt-expr) to (fail t))

  (let ((*expression-cardinality* (local-cardinality '?)))

    (build-atn-edges (bnf-expression object) to to)))


;;; Problem function call stack

(defun atn-loop-nodes (from transitions to fail)

  (labels ((last-node (node-name)

             (ensure-node-form node-name `((jump ,to) (jump ,from))))

           (nodes (from transitions)

             (if transitions

               (let ((target (build-node-name to)))

                 (ensure-node-form 

                  from

                  (build-atn-edges (first transitions) target fail))

                 (nodes target (rest transitions)))

               (last-node from))))

    (nodes from transitions)))


#|(defmethod build-atn-edges ((object bnf-plus-expr) to)

  (let ((loop-start (build-node-name)))

    (atn-loop-nodes loop-start (list (bnf-expression object)) to)

    `((jump ,loop-start)))) 


(defmethod build-atn-edges ((object bnf-plus-expr) to (fail t))

  (let ((loop-start (build-node-name (bnf-name object)))

        (*expression-cardinality* (local-cardinality '+)))

    (atn-loop-nodes loop-start (list (bnf-expression object)) to nil)

    `((jump ,loop-start))))


(defmethod build-atn-edges ((object bnf-plus-expr) to fail)

  (let ((one-edges (build-atn-edges (bnf-expression object) to fail))

        (loop-start (build-node-name (bnf-name object))))

    (atn-loop-nodes loop-start (list (bnf-expression object)) to to)

    `(,@one-edges (jump ,loop-start))))


(defmethod build-atn-edges ((object bnf-rep-expr) to (fail t))

  (let ((loop-start (build-node-name (bnf-name object))))

    (atn-loop-nodes loop-start (list (bnf-expression object)) to to)

    `((jump ,loop-start))))

|#


(defmethod build-atn-edges ((object bnf-plus-expr) to fail)

  (let ((loop (build-node-name (bnf-name object)))

        (*expression-cardinality* (local-cardinality '+)))

    (ensure-node-form 

     loop

     (build-atn-edges (bnf-expression object) loop to))

    (build-atn-edges (bnf-expression object) loop fail)))


(defmethod build-atn-edges ((object bnf-rep-expr) to (fail t))

  (let ((loop (build-node-name (bnf-name object)))

        (*expression-cardinality* (local-cardinality '*)))

    (let ((edges (build-atn-edges (bnf-expression object) loop to)))

      (ensure-node-form loop edges)

      edges)))


(defmethod build-atn-edges ((object bnf-group) to fail)

  (let* ((expressions (bnf-expressions object))

         (procedures (bnf-procedures object))

         (edges nil))

    (setf edges (if (null (rest expressions))

                  (build-atn-edges (first expressions) to fail)

                  (build-atn-edges expressions to fail)))

    (if procedures

      `(group ,procedures ,edges)

      edges)))


(defmethod build-atn-edges ((objects cons) to fail)

  ;; build sequence without a fail continuation. this will continue with to if it

  ;; succeeds, ot return if it does not, in which case the continuation to fail

  ;; will be with the current state, rather than that accumulated during the sequence

  (let ((next (build-node-name to)))

    (atn-seq-nodes next objects to nil)

    (if fail

      `((jump ,next) (jump ,fail))

      `((jump ,next)))))


#|

;; 20010217.jaa replaced with a form which allows subsequent translation

;; to recognize that thsi was an alternative

(defmethod build-atn-edges ((object bnf-alternative) to)

  (mapcan #'(lambda (x &aux edges branch-terms)

              (let ((*expression-terms* *expression-terms*))

                (setf edges (build-atn-edges x to)

                      branch-terms *expression-terms*))

              (dolist (term.cardinality (butlast branch-terms))

                (add-expression-term (first term.cardinality)

                                     (rest term.cardinality)))

              edges)

          (bnf-expressions object)))


;;

;; 20010401 changed to construct the conditional explicitly


|#

;;(defParameter *cardinalities* nil)


(defmethod build-atn-edges ((object bnf-alternative) to fail

                            &aux collected-branch-terms collected-edges)

  (declare (special *netname))

  ;; (print (list :before *netname object))

  (setf collected-edges (mapcan #'(lambda (branch &aux edges branch-terms)

                                     (let ((*expression-terms* nil))

                                       (setf edges (build-atn-edges branch to nil)

                                             branch-terms *expression-terms*))

                                     (let ((*expression-terms* collected-branch-terms))

                                       (dolist (term.cardinality branch-terms)

                                         (multiply-expression-term (first term.cardinality)

                                                                   (rest term.cardinality))

                                         ;; (print (list term.cardinality *expression-terms*))

                                         )

                                       (setf collected-branch-terms *expression-terms*))

                                     ;; (print (list :after branch branch-terms collected-branch-terms))

                                     edges)

                                (bnf-expressions object)))

  (dolist (term.cardinality collected-branch-terms)

    (add-expression-term (first term.cardinality) (rest term.cardinality))

    ;; (print (list term.cardinality *expression-terms*))

    )

  ;; (print (list :after *netname object *expression-terms*))

  `((or ,collected-edges

       ,to

       ,fail)))


#| this does not work, since the later clauses get the modified state

(defmethod build-atn-edges ((object bnf-alternative) to fail)

  (let* ((base-name (build-node-name (bnf-name object)))

         (this-node (build-node-name base-name))

         (next-node (build-node-name base-name))

         (first-node this-node))

    (dolist (expressions (bnf-expressions object))

      (ensure-node-form this-node (build-atn-edges expressions to next-node))

      (setf this-node next-node

            next-node (build-node-name base-name)))

    (ensure-node-form this-node `((jump ,fail)))

    `((jump ,first-node))))

|#


;; 20010618 - added tokenset and tokenrange


(defmethod build-atn-edges ((object bnf-tokenset) to fail)

  (declare (special *netname))

   (destructuring-bind ((cat . token-string)) (bnf-tokens object)

     (declare (ignore cat))

     (if (bnf-negation object)

       `((test (tokenset (not ,token-string)) ,to ,fail))

       `((test (tokenset ,token-string) ,to ,fail)))))


(defmethod build-atn-edges ((object bnf-tokenrange) to fail)

  (declare (special *netname))

  (destructuring-bind ((cat1 . token-min) (cat2 . token-max)) (bnf-tokens object)

    (declare (ignore cat1 cat2))

    (setf token-min (char token-min 0)

          token-max (char token-max 0))

    (if (bnf-negation object)

      `((test (token-range (not ,token-min ,token-max)) ,to ,fail))

      `((test (token-range ,token-min ,token-max) ,to ,fail)))))


;;;

;;;

;;; 20010219.jaa name generation for expressions

(defMethod bnf-namestring ((object bnf-qexpr))

  (bnf-namestring (bnf-expression object)))

(defMethod bnf-namestring ((object bnf-opt-expr))

  (let ((stem (call-next-method)))

    (when stem (concatenate 'string stem "?"))))

(defMethod bnf-namestring ((object bnf-rep-expr))

  (let ((stem (call-next-method)))

    (when stem (concatenate 'string stem "*"))))

(defMethod bnf-namestring ((object bnf-plus-expr))

  (let ((stem (call-next-method)))

    (when stem (concatenate 'string stem "+"))))

(defMethod bnf-namestring ((object bnf-group))

  (flet ((list-name (list)

           (apply #'concatenate 'string

                  (apply #'append

                         (maplist #'(lambda (list)

                                      (list* (bnf-namestring (first list))

                                             (when (rest list) '(","))))

                                  list)))))

    (concatenate 'string "(" (list-name (bnf-expressions object)) ")")))

(defMethod bnf-namestring ((object bnf-alternative))

  (flet ((list-name (list)

           (apply #'concatenate 'string

                  (apply #'append

                         (maplist #'(lambda (list)

                            (list* (bnf-namestring (first list))

                                   (when (rest list) '("."))))

                                  list)))))

    (concatenate 'string (list-name (bnf-expressions object)))))

(defMethod bnf-namestring ((object bnf-definition)) (bnf-namestring (bnf-lhs object)))

(defMethod bnf-namestring ((object string)) object)

(defMethod bnf-namestring ((object t)) nil)


;;;

;;; Aufbau des LEXIKONS

;;;


(defun build-atn-lexicon (lexical-rules)

  (loop with lexems 

        for rule in lexical-rules

        for lhs = (bnf-lhs rule)

        if (typep lhs 'bnf-direct-cat-symbol)

        do (let ((cat (bnf-name lhs)))

             (dolist (lexem (collect-alternatives rule))

               (push (list lexem cat) lexems)))

        if (or (typep lhs 'bnf-indirect-cat-symbol)

               (typep lhs 'bnf-cell-symbol))

        collect (cons (bnf-name lhs) (collect-alternatives rule)) into predicates

        finally (return ;; allegro does not recognize finally keywords

                 (atn-canonic-form 

                  'deflexicon `(:lexems ,lexems :predicates ,predicates)))))


;; 20010206.jaa modified to support differentiation in later compilation

;; returning the instances rather than just the names

(defmethod collect-alternatives ((object bnf-definition))

  (mapcan #'collect-alternatives (bnf-rhs object)))


(defmethod collect-alternatives ((object bnf-alternative))

  (mapcan #'collect-alternatives (bnf-expressions object)))


(defmethod collect-alternatives ((object bnf-group))

  (mapcan #'collect-alternatives (bnf-expressions object)))


(defmethod collect-alternatives ((object bnf-one-expr))

  (collect-alternatives (bnf-expression object)))


(defmethod collect-alternatives ((object bnf-expr))

  (warn "bnf alternative ignored: ~s." object)

  nil)


(defmethod collect-alternatives ((object bnf-nonterminal-symbol))

  ;; to support non-terminals as primitive references in lexicon

  (list (bnf-name object)))


(defmethod collect-alternatives ((object bnf-terminal-symbol))

  (list (bnf-name object)))


(defmethod collect-alternatives ((object bnf-direct-cat-symbol))

  (list (bnf-name object)))


(defmethod collect-alternatives ((object bnf-indirect-cat-symbol))

  (list (bnf-name object)))


(defmethod collect-alternatives ((object bnf-tokenset))

  (list object))


(defmethod collect-alternatives ((object bnf-table-cell))

  (list object))


;;(mapcar #'collect-alternatives (bnf-lexical-rules bg))
