# Supplementary material for: Visual setup of logical models of signaling and regulatory networks with ProMoT
Source: BMC Bioinformatics. 2006 Nov 17;7:506. doi: 10.1186/1471-2105-7-506 (PMC1665465; doi:10.1186/1471-2105-7-506)
Supplement: Additional File 2 — ProMoT's source. The source code of ProMoT is attached. ProMoT binaries, source, and ProMoT binaries plus all additional libraries (e.g. java) can be downloaded from ProMoT's web page (see Availability and requirements section). [file 1471-2105-7-506-S2.bz2 › Promot/xml/code/atn-parser/atn-macro-to-canonic-form.lisp]

;;; -*- Mode: lisp; Syntax: ansi-common-lisp; Base: 10; Package: bnf-parser; -*-

#|
<DOCUMENTATION>
 <DESCRIPTION>
  this file comprises the methods for <code>atn-canonic-form</code>, which rewrites
  S-expression forms for ATN nodes to node instances. it accomplishes the 'same' thing as
  <a href='ATN-macros.lisp'>ATN-macros</a>, but does not depend on macro evaluation.
  </DESCRIPTION>
 <COPYRIGHT YEAR='2001' AUTHOR='james adam anderson' MARK='(C)'
            href='file://bnfp/sysdcl.lisp' />
 <CHRONOLOGY>
  <DELTA DATE='19980203' AUTHOR='BB' />
  <DELTA DATE='19980325' AUTHOR='BB' />
  <DELTA DATE='20010205' AUTHOR='JAA'>
   added ATN-BUILTIN-PREDICATE-CATEGORY to denote builtin, primitives</DELTA>
  <DELTA DATE='20010303' AUTHOR='JAA'>
   parameterized the node classes</DELTA>
  <DELTA DATE='20010331' AUTHOR='JAA'>
   added explicit failure control path</DELTA>
  </CHRONOLOGY>
 </DOCUMENTATION>
|#

(in-package"BNFP")

;;;
;;; Netze
;;;

(defmethod atn-canonic-form ((object (eql 'defatn)) forms)
   (destructuring-bind (name start &key nodes finally) forms
     (let ((net (make-instance *class.atn* :name name :start start
                               :finally finally)))
        (flet ((mknode (l) 
                (let ((node (atn-canonic-form 'defnode l)))
                   (setf (atn-net node) net)
                   node)))
          (setf (atn-nodes net) (mapcar #'mknode nodes))
          net))))

;;;
;;; Knoten
;;;

(defmethod atn-canonic-form ((object (eql 'defnode)) forms)
   (let ((node (make-instance *class.atn-node* :name (first forms))))
      (flet ((edge (l) 
              (let ((edge (atn-canonic-form (first l) (rest l))))
                 (setf (atn-node edge) node)
                 edge)))
         (setf (atn-edges node) (mapcar #'edge (rest forms)))
        node)))

;;;
;;; Kanten
;;;

(defmethod atn-canonic-form (test forms)
   (let ((edge (atn-canonic-form (first forms) (rest forms))))
      (setf (atn-test edge) test)
      edge))

(defmethod atn-canonic-form ((object (eql 'push)) forms)
   (destructuring-bind (subnet target fail &rest actions) forms
     (make-instance *class.push-atn-edge*
       :net subnet
       :end target
       :fail fail
       :actions actions)))

(defmethod atn-canonic-form ((object (eql 'pop)) forms)
   (let ((register (first (last forms)))
         (actions (butlast forms)))
     (make-instance *class.pop-atn-edge*
       :register register
       :actions actions)))

(defmethod atn-canonic-form ((object (eql 'fail)) forms)
   (make-instance *class.fail-atn-edge*
     :actions forms))

(defmethod atn-canonic-form ((object (eql 'word)) forms)
  ;; no check as the term may be internal and not in the bnf
  ;; in which case a warning has already appeared
  (destructuring-bind (word target fail . actions) forms
    (make-instance *class.word-atn-edge*
      :word word
      :end target
      :fail fail
      :actions actions)))

(defMethod atn-canonic-form ((object (eql 'or)) forms)
  ;; carry a disjunction over
  (destructuring-bind (edges target fail . actions) forms
    (make-instance *class.or-atn-edge*
      :edges (mapcar #'(lambda (l) (atn-canonic-form (first l) (rest l))) edges)
      :end target
      :fail fail
      :actions actions)))

;; 20010205.jaa
(defmethod atn-canonic-form ((object (eql 'test)) forms)
  (ensure-uncategorialized-lexem (first forms))
  (destructuring-bind (test target fail . actions) forms
    (make-instance *class.test-atn-edge*
      :test test
      :end target
      :fail fail
      :actions actions)))

(defmethod atn-canonic-form ((object (eql 'cat)) forms)
  (destructuring-bind (cat target fail . actions) forms
    (make-instance *class.cat-atn-edge*
      :cat cat
      :end target
      :fail fail
      :actions actions)))

(defmethod atn-canonic-form ((object (eql 'jump)) forms)
  (destructuring-bind (target . actions) forms
    (make-instance *class.jump-atn-edge*
      :end target
      :actions actions)))

(defmethod atn-canonic-form ((object (eql 'cell)) forms)
  (destructuring-bind (name to . actions) forms
    (make-instance *class.cell-atn-edge*
      :name name
      ;      :row row
      :end to
      ;      :column column
      ;      :value value
      :actions actions
      )))

;;;
;;; Lexikon
;;;

(defmethod atn-canonic-form ((object (eql 'deflexicon)) forms)
   (destructuring-bind (&key lexems predicates) forms
     ;; :lexems jedem Lexem wird eine Liste von Kategorien zugeordnet
     ;; :predicates jedem predicate wird eine Liste von Kategorien bzw. Terminalen
     ;; zugeorndet
     ;; :categories jeder category wird eine Liste von terminalen Symbolen zugeordnet
     (let ((lexicon (make-instance *class.atn-lexicon*))
           (*lexems nil)
           (*categories nil))
       (declare (special *categories *lexems))
       (flet ((ensure-defs (cat def)
                (setf (category-elements cat)
                      (mapcar #'ensure-def-object def))
                cat)
              (table-cells-p (def)
                ;;;(inspect (list 'table-cells-p def))
                (if (consp def)
                  (every #'(lambda (x) (typep x 'bnf-table-cell)) def)
                  (typep def 'bnf-table-cell))))
         ;;;(setf (category-elements cat) (atn-canonic-form cat def))
         (setf *lexems
               (delete-duplicates
                (mapcar #'(lambda (x) (atn-canonic-form (make-atn-lexem (first x)) (rest x))) 
                        lexems))
               (atn-lexems lexicon)
               *lexems)
         ;(inspect predicates)
         (loop for (cat . def) in predicates
               collect
               (make-instance 
                 (if (table-cells-p def)
                   *class.atn-cell-category* 
                   *class.atn-derived-category*)
                 :name cat) into cats
               collect def into defs
               finally ;; do ;; allegro loop doesn't recognize addenda to finally
               (progn
               (loop for i from 0
                     for c in *categories
                     do (setf (category-flag-id c) (expt 2 i)))
               (setf *categories (append cats *categories))
               (map nil #'ensure-defs cats defs)
               (setf (atn-predicates lexicon) *categories))))
       lexicon)))

(defun make-atn-lexem (name)
  (declare (special *lexems))
  (or (find name *lexems :key #'atn-name :test #'equal)
      (let ((lexem (make-instance *class.atn-lexem* :name name)))
        (push lexem *lexems)
        lexem)))

(defun ensure-def-object (def)
  (declare (special *categories *lexems))
  (if (consp def)
    (cond ((eq (first def) 'not)
           (make-instance *class.atn-negated-alternatives*
             :elements (mapcar #'ensure-def-object (rest def))))
          ((eq (first def) 'and)
           (make-instance *class.atn-conjunction*
             :elements (mapcar #'ensure-def-object (rest def))))
          (t (error "Syntaxfehler ~A" def)))
    (cond ((find def *categories :key #'category-name :test #'equal))
          ((find def *lexems :key #'atn-name :test #'equal))
          ((typep def 'bnf-tokenset) def)
          ((typep def 'bnf-table-cell) def)
          ((predicate-terminal-p def)
           (make-instance *class.atn-builtin-predicate-category* :name def))
          ((uncategorialized-terminal-p def)
           (ensure-uncategorialized-lexem def))
          (t
           (warn "~A wurde nicht deklariert!" def)
           (make-instance *class.atn-undeclared-category* :name def)))))

(defun ensure-uncategorialized-lexem (name)
  (or (find name *atn-words* :test #'equal :key #'atn-name)
      (let ((lexem (make-instance *class.atn-lexem* :name name)))
        (push lexem *atn-words*)
        lexem)))

(defun uncategorialized-terminal-p (object)
  (and (stringp object)
       (or (null (setf object (make-lisp-predicate-name object :if-does-not-exist nil)))
           (not (fboundp object)))))

(defun predicate-terminal-p (object)
  (and (stringp object)
       (setf object (make-lisp-predicate-name object :if-does-not-exist nil))
       (fboundp object)))


;;; Lexeme

(defmethod atn-canonic-form ((object atn-lexem) form)
  (flet ((ensure-atn-category (cat)
           (declare (special *categories))
           (let ((category (find cat *categories :key #'category-name :test #'equal)))
             (unless category
               (setf category (make-instance *class.atn-primitive-category*
                                :name cat))
               (push category *categories))
             (push object (category-elements category))
             category)))
    (setf (atn-categories object) 
          (union (atn-categories object) (mapcar #'ensure-atn-category form))))
  object)

;;; Abgeleitete Kategorien

(defmethod atn-canonic-form ((object atn-derived-category) form)
  (flet ((ensure-element (elt)
           (declare (special *categories))
           (or (find elt *categories :key #'category-name :test #'equal)
               (make-atn-lexem elt))))
    (let ((catname (first form))
          (defs (rest form)))
      (setf (category-name object) catname)
      (cond ((eq (first defs) 'not)
             (change-class object *class.atn-complement-category*)
             (setf (category-elements object)
                   (mapcar #'ensure-element (rest (first defs)))))
            (t (change-class object *class.atn-alternative-category*)
               (setf (category-elements object) (mapcar #'ensure-element defs))))))
  object)

:EOF
