# Supplementary material for: Visual setup of logical models of signaling and regulatory networks with ProMoT
Source: BMC Bioinformatics. 2006 Nov 17;7:506. doi: 10.1186/1471-2105-7-506 (PMC1665465; doi:10.1186/1471-2105-7-506)
Supplement: Additional File 2 — ProMoT's source. The source code of ProMoT is attached. ProMoT binaries, source, and ProMoT binaries plus all additional libraries (e.g. java) can be downloaded from ProMoT's web page (see Availability and requirements section). [file 1471-2105-7-506-S2.bz2 › Promot/xml/code/atn-parser/atn-classes.lisp]

;;; -*- Mode: lisp; Syntax: ansi-common-lisp; Base: 10; Package: bnf-parser; -*-

#|
<DOCUMENTATION>
 <COPYRIGHT YEAR='2001' AUTHOR='james adam anderson' MARK='(C)'
            href='file://bnfp/sysdcl.lisp' />
 <CHRONOLOGY>
  <DELTA DATE='20010205' AUTHOR='JAA'>
   added ATN-BUILTIN-PREDICATE-CATEGORY to denote builtin predicate functions
   </DELTA>
  <DELTA DATE='20010507'>replaced ENSURE-SYMBOL reference with equivalent code
   </DELTA>
  </CHRONOLOGY>
 </DOCUMENTATION>
|#


(in-package "BNFP")

(defclass atn-basic ()
    ())

(defclass atn-system (inference-system atn-basic)
  ((parser-name :accessor system-parser-name :initform nil)
   (main-net-name :accessor system-main-net-name :initform nil)
   (finally-forms :accessor system-finally-forms :initform nil)
   (nets :accessor system-nets :initform nil)
   (lexicon :accessor system-lexicon :initform nil)
   (bnf-grammar :accessor system-bnf-grammar :initform nil)
    ;;; wird ueberfluessig
   ;(grammar :accessor system-grammar :initform nil :initarg :grammar)
   (source-file :accessor system-source-file :initform nil)
   (parser :accessor system-parser :initform nil)))

(defmethod atn-predicates ((object atn-system))
  (let ((lexicon (system-lexicon object)))
    (if lexicon (atn-predicates lexicon))))

(defmethod print-object ((object atn-system) stream)
  (print-unreadable-object (object stream :type t :identity nil)
    (format stream "~A {~D, ~D}"
            (system-name object)
            (length (system-nets object))
            (length (atn-predicates object)))))

(defmethod get-atn ((object atn-system) (name cl:symbol))
  (find name (system-nets object) :key #'atn-name))

(defmethod get-atn ((object atn-system) (name string))
  (flet ((name-equal (x) (string-equal (string (atn-name x)) name)))
    (find-if #'name-equal (system-nets object))))

#|
(defmethod system-lexical-rules ((system atn-system))
  (lexical-rules (system-grammar system)))

(defmethod system-phrase-rules ((system atn-system))
  (phrase-rules (system-grammar system)))
|#
;;;
;;; Netz-Einheiten
;;;

(defclass atn-unit (inference-unit atn-basic)
    ())

;; these are likely to be generated dynamically, based on
;; node content...

(defGeneric atn-succeed-actions (node)
  (:method ((node atn-unit)) (atn-continue-actions node)))

(defGeneric atn-fail-actions (node)
  (:method ((node atn-unit)) (atn-continue-actions node)))

(defGeneric atn-continue-actions (node)
  (:method ((node atn-unit)) nil))

(defGeneric atn-initial-actions (node)
  (:method ((node atn-unit)) nil))

(defGeneric atn-bindings (node)
  (:method ((node atn-unit)) nil)) 


;;; Netze

(defclass atn (atn-unit)
    ((name :accessor atn-name :initform nil :initarg :name)
     (system :accessor atn-system :initform nil :initarg :name)
     (nodes :accessor atn-nodes :initform nil :initarg :nodes)
     (start :accessor atn-start :initform nil :initarg :start)
     (pop-edges :accessor atn-pop-edges :initform 'null :initarg :ends)
     (callers :accessor atn-caller-edges :initform 'null :initarg :callers)
     (size-test :accessor atn-limit ;; deprecated
                :accessor atn-size-test
                 :initform 'null :initarg :size-test)
     (procedures :accessor atn-procedures :initform nil :initarg :procedures)
     (terms :accessor atn-terms :initform nil :initarg :terms
            :documentation
            "binds an a-list of terms and their effective cardinality. this
             is used to determine how to collect results.")
     (recursion :accessor atn-recursion :initform :report :initarg :recursion
                :documentation
                "specifies how to handle recursive activation. a left-recursive
                 grammar is likely to recursively iterate over optional phrases
                 and must be allowed to recurse for those terms.
                 (member :report :suppress :allow)")
     ;; finally deprecated
     (finally :accessor atn-finally :initform nil :initarg :finally)))

(defmethod basic-net-p ((object atn))
  (flet ((no-push-edge-p (node) (notany #'push-edge-p (atn-edges node))))
    (every #'no-push-edge-p (atn-nodes object))))

(defmethod print-object ((object atn) stream)
  (if *print-pretty*
    (format stream "(defatn ~A ~A ~@[~%  :nodes (~{~A~^~%~})~])"
            (atn-name object)
            (atn-start object)
            (atn-nodes object))
    (print-unreadable-object (object stream :type t)
      (format stream "~A {~D}" (atn-name object) (length (atn-nodes object))))))

(defMethod atn-term-cardinality ((node atn) name)
  (rest (assoc name (atn-terms node) :test #'string=)))

(defun procedure-limit-list (procedure)
  (mapcar #'(lambda (x) (if (stringp x) (parse-integer x) x))
          (atn-proc-arguments procedure)))

(defmethod atn-caller-edges :around ((object atn))
  (let ((callers (call-next-method)))
    (if (eq callers 'null)
      (setf (atn-caller-edges object)
            (compute-atn-caller-edges (system-nets (atn-system object)) (atn-name object)))
      callers)))

(defmethod atn-pop-edges :around ((object atn))
  (let ((pops (call-next-method)))
    (if (eq pops 'null)
      (setf (atn-pop-edges object)
            (compute-atn-pop-edges (atn-nodes object)))
      pops)))

(defun compute-atn-pop-edges (nodes)
  (loop for node in nodes
        append (remove-if (complement #'pop-edge-p) (atn-edges node))))

(defun compute-atn-caller-edges (nets name &aux edges)
  (dolist (net nets edges)
    (dolist (node (atn-nodes net))
      (dolist (edge (atn-edges node))
        (if (and (push-edge-p edge) (equal (atn-name edge) name))
          (push edge edges))))))

;;; Knoten

(defclass atn-node (atn-unit)
    ((net :accessor atn-net :initform nil :initarg :net)
     (name :accessor atn-name :initform nil :initarg :name)
     (edges :accessor atn-edges :initform nil :initarg :edges)))

(defmethod print-object ((object atn-node) stream)
  (if *print-pretty*
    (format stream "(~A ~{~%~A~})"
            (atn-name object)
            (atn-edges object))
    (print-unreadable-object (object stream :type t)
      (write (atn-name object) :stream stream))))

;;; Kanten

(defclass atn-edge (atn-unit)
    ((node :accessor atn-node :initarg :node :initform nil)
     (start :accessor atn-start :initarg :start :initform nil)
     (test :accessor atn-test :initarg :test :initform t)
     (actions :accessor atn-actions :initarg :actions :initform nil)
     (constructor-specializer :accessor atn-constructor-specializer
                              :initarg :constructor-specializer :initform nil)))

(defmethod print-object ((object atn-edge) stream)
  (print-unreadable-object (object stream :type t)
    (format stream "~s/?~s/~s"
            (atn-start object) (atn-test object) (atn-actions object))))

;; 20010331.jaa added an explicit fail continuation to the transition edge.
;; otherwise an edge sequenc eis necessary, whereby the succeedor transition
;; in the sequence is taken both for success and failure.
;; this makes it difficult to code for tail calls when translating.
(defclass atn-transition (atn-edge)
    ((end :accessor atn-end :initarg :end :initform nil)
     (fail :accessor atn-fail :initarg :fail :initform nil)))

(defmethod print-object ((object atn-transition) stream)
  (print-unreadable-object (object stream :type t)
    (format stream "~s/?~s/~s -> ~s|~s"
            (atn-start object) (atn-test object) (atn-actions object)
            (atn-end object) (atn-fail object))))

(defclass consume-atn-edge (atn-transition)
  ())

(defclass pop-atn-edge (atn-edge)
    ((register :accessor atn-register :initarg :register)))

(defmethod print-object ((object pop-atn-edge) stream)
  (if *print-pretty*
    (format stream "(pop ~A)"
            (atn-register object))
    (call-next-method)))

(defClass fail-atn-edge (atn-edge) ())

(defmethod print-object ((object fail-atn-edge) stream)
  (if *print-pretty*
    (format stream "(fail ~A)"
            (atn-register object))
    (call-next-method)))

(defclass word-atn-edge (consume-atn-edge)
    ((word :accessor atn-word :initform nil :initarg :word)))

(defmethod print-object ((object word-atn-edge) stream)
  (if *print-pretty*
    (format stream "(word |~A| ~A)"
            (atn-word object)
            (atn-end object))
    (print-unreadable-object (object stream :type t)
      (format stream "~s ~s/~s/~s"
              (atn-word object)
              (atn-start object) (atn-test object) (atn-actions object)))))

(defclass cat-atn-edge (consume-atn-edge)
    ((cat :accessor atn-cat :initform nil :initarg :cat)))

(defmethod print-object ((object cat-atn-edge) stream)
  (if *print-pretty*
    (format stream "(cat ~A ~A)"
            (atn-cat object)
            (atn-end object))
    (call-next-method)))

(defclass push-atn-edge (atn-transition)
    ((net :accessor atn-net :initform nil :initarg :net)))

(defmethod print-object ((object push-atn-edge) stream)
  (if *print-pretty*
    (format stream "(push ~A ~A)"
            (atn-net object)
            (atn-end object))
    (call-next-method)))

(defclass jump-atn-edge (atn-transition)
    ())

(defmethod print-object ((object jump-atn-edge) stream)
  (if *print-pretty*
    (format stream "(jump ~A)"
            (atn-end object))
    (call-next-method)))

(defclass test-atn-edge (atn-transition)
  ())

(defmethod print-object ((object test-atn-edge) stream)
  (if *print-pretty*
    (format stream "(test ~A ~{~%~A~})"
            (atn-test object) (atn-actions object))
    (call-next-method)))
    


(defclass cell-atn-edge (consume-atn-edge)
  ((row :accessor atn-row :initform nil :initarg :row)
   (column :accessor atn-column :initform nil :initarg :column)
   (name :accessor atn-name :initform nil :initarg :name)
   (value :accessor atn-value :initform nil :initarg :value)))

(defclass or-atn-edge (consume-atn-edge)
  ((edges :accessor atn-edges :initform nil :initarg :edges)))

(defmethod print-object ((object or-atn-edge) stream)
  (if *print-pretty*
    (format stream "(or ~a ~s)"
            (atn-edges object)
            (atn-end object))
    (call-next-method)))

(defMethod (setf atn-node) (node (edge or-atn-edge))
  (dolist (edge (atn-edges edge)) (setf (atn-node edge) node)))

(defmethod pop-edge-p ((object t)) nil)
(defmethod pop-edge-p ((object pop-atn-edge)) t)
(defmethod push-edge-p ((object t)) nil)
(defmethod push-edge-p ((object push-atn-edge)) t)
(defmethod or-edge-p ((object t)) nil)
(defmethod or-edge-p ((object or-atn-edge)) t)

(defGeneric atn-term-names (node)
  (:documentation
   "generates a list of names of the terms entailed by a given node or edge.
    the base methods for category, test, and ... return '(|item|) as they
    reduce the input token directly. the base method for a pop edge delegates
    to the respective phrase node, which yields a list of all terms in the phrase.
    in all cases, if the function atn-constructor-specializer returns a non null
    value, when applied to the <em>edge</em> node, this is prepended to the
    argument list.")
  (:method ((node atn))
           (mapcar #'(lambda (term.cardinality &aux (c (first term.cardinality)))
                       (if (stringp c) (intern c) c))
                   (atn-terms node)))
  (:method ((node pop-atn-edge))
           (atn-term-names (atn-net (atn-node node))))
  (:method ((node atn-edge))
           '(|item|)))

;;;
;;; Lexikon-Einheiten
;;;

;;; Lexikon

(defclass atn-lexicon (atn-unit)
    ((lexems :accessor atn-lexems :initform nil :initarg :lexems)
     (words :accessor atn-words :initform nil :initarg :words)
     ;; nicht kategorialisierte Lexeme
     (predicates :accessor atn-predicates :initarg :predicates)))

(defclass atn-byte-lexicon (atn-lexicon)
  ())

(defclass atn-character-lexicon (atn-lexicon)
  ())

(defclass atn-symbol-lexicon (atn-lexicon)
  ())

(defclass atn-string-lexicon (atn-lexicon)
  ())

;;; Lexikalische Eintraege / Kategorien

(defclass atn-category (atn-unit)
  ((name :accessor category-name :initarg :name)
   (elements :accessor category-elements :initarg :elements :initform nil)))

(defmethod print-object ((object atn-category) stream)
  (print-unreadable-object (object stream :type t :identity t)
    (format stream "~A" (category-name object))))

(defclass atn-undeclared-category (atn-category)
  ())

(defclass atn-primitive-category (atn-category)
  ((flag-id :accessor category-flag-id :initarg :flag-id :initform nil)))

(defclass atn-derived-category (atn-category)
  ())

(defclass atn-builtin-predicate-category (atn-category)
  ()
  (:documentation
   "denotes a primitive predicate constituent in lexical predicates"))

(defclass atn-cell-category (atn-derived-category)
  ())

(defclass atn-complement-category (atn-derived-category)
  ())

(defclass atn-alternative-category (atn-derived-category)
  ())

(defclass atn-junction ()
  ((elements :accessor atn-elements :initarg :elements :initform nil)))

(defclass atn-conjunction (atn-junction)
  ())

(defclass atn-negated-alternatives (atn-junction)
  ())


;;; Lexeme

(defclass atn-lexem (atn-unit)
  ((name :accessor atn-name :initarg :name :initform nil)
   (categories :accessor atn-categories :initarg :categories :initform nil)))

(defmethod print-object ((object atn-lexem) stream)
  (print-unreadable-object (object stream :type t)
    (format stream "~A" (atn-name object))))

;;; Procedure-Calls

(defclass atn-procedure-call (atn-unit)
  ((name :accessor atn-proc-name :initform nil :initarg :name)
   (arguments :accessor atn-proc-arguments :initform nil :initarg :arguments)
   (calltime :accessor atn-proc-calltime :initform 'after :initarg :calltime)
   (kind :accessor atn-proc-kind :initform nil :initarg :kind)))

;;; Erweiterung der externen Schnittstelle von atn-procedure-call

(defclass atn-size-test (atn-procedure-call)
  ())

(defmethod atn-size-test :around ((object atn))
  (let ((test 'null)) ;(call-next-method)))
    (if (eq test 'null)
      (setf (atn-size-test object)
            (let ((test-proc (find-if #'(lambda (x) (typep x 'atn-size-test))
                                       (atn-procedures object))))
              (when test-proc
                (setf (atn-proc-arguments test-proc)
                      (procedure-limit-list test-proc))
                test-proc)))
      test)))

(defclass atn-min-test (atn-size-test)
  ())

(defclass atn-max-test (atn-size-test)
  ())

(defclass atn-range-test (atn-size-test)
  ())

;;((limit :accessor atn-proc-limit :initform nil :initarg :limit)))

(defmethod atn-initially-tests ((object atn))
  (collect-initially-tests (atn-procedures object)))

(defmethod atn-finally-tests ((object atn))
  (collect-finally-tests (atn-procedures object)))

(defmethod atn-finally-actions ((object atn))
  (collect-finally-actions (atn-procedures object)))

(defmethod atn-initially-actions ((object atn))
  (collect-initially-actions (atn-procedures object)))

(defmethod atn-pop-tests ((object atn))
  (let ((size-test (atn-size-test object))
        (after-tests (collect-after-tests (atn-procedures object))))
    (if size-test (cons size-test after-tests) after-tests)))

;;; *** 
(defmethod atn-pop-actions ((object atn))
  (collect-after-actions (atn-procedures object)))

(defmethod atn-push-tests ((object atn))
  (collect-before-tests (atn-procedures object)))

(defmethod atn-push-actions ((object atn))
  (collect-before-actions (atn-procedures object)))

;;; interne Schnittstelle atn-procedure-call

(defmethod initially-call-p ((object atn-procedure-call))
  (equal (atn-proc-calltime object) "initially"))
(defmethod finally-call-p ((object atn-procedure-call))
  (equal (atn-proc-calltime object) "finally"))
(defmethod do-call-p ((object atn-procedure-call))
  (equal (atn-proc-kind object) "do"))
(defmethod test-call-p ((object atn-procedure-call))
  (equal (atn-proc-kind object) "test"))
(defmethod before-call-p ((object atn-procedure-call))
  (equal (atn-proc-calltime object) "before"))
(defmethod after-call-p ((object atn-procedure-call))
  (equal (atn-proc-calltime object) "after"))

(defmethod initially-test-call-p ((object atn-procedure-call))
  (and (test-call-p object) (initially-call-p object)))
(defmethod initially-do-call-p ((object atn-procedure-call))
  (and (do-call-p object) (initially-call-p object)))
(defmethod finally-do-call-p ((object atn-procedure-call))
  (and (do-call-p object) (finally-call-p object)))
(defmethod finally-test-call-p ((object atn-procedure-call))
  (and (test-call-p object) (finally-call-p object)))

(defmethod before-test-call-p ((object atn-procedure-call))
  (and (test-call-p object) (before-call-p object)))
(defmethod before-do-call-p ((object atn-procedure-call))
  (and (do-call-p object) (before-call-p object)))
(defmethod after-do-call-p ((object atn-procedure-call))
  (and (do-call-p object) (after-call-p object)))
(defmethod after-test-call-p ((object atn-procedure-call))
  (and (test-call-p object) (after-call-p object)))

(defun collect-initially-tests (procedures)
  (remove-if (complement #'initially-test-call-p) procedures))
(defun collect-finally-tests (procedures)
  (remove-if (complement #'finally-test-call-p) procedures))
(defun collect-finally-actions (procedures)
  (remove-if (complement #'finally-do-call-p) procedures))
(defun collect-initially-actions (procedures)
  (remove-if (complement #'initially-do-call-p) procedures))

(defun collect-before-tests (procedures)
  (remove-if (complement #'before-test-call-p) procedures))
(defun collect-after-tests (procedures)
  (remove-if (complement #'after-test-call-p) procedures))
(defun collect-after-actions (procedures)
  (remove-if (complement #'after-do-call-p) procedures))
(defun collect-before-actions (procedures)
  (remove-if (complement #'before-do-call-p) procedures))


;;
;;
;; atn traversal utilities

(defMethod walk-atn-net (node function (type cl:symbol))
  (walk-atn-net node function #'(lambda (node) (typep node type))))

(defMethod walk-atn-net ((node null) (function t) (constraint t))
  nil)

(defMethod walk-atn-net ((node atn-system) function (predicate function))
  (when (funcall predicate node) (funcall function node))
  (dolist (net (system-nets node))
    (walk-atn-net net function predicate))
  (walk-atn-net (system-lexicon node) function predicate))

(defMethod walk-atn-net ((node atn) function (predicate function))
  (when (funcall predicate node) (funcall function node))
  (dolist (net (atn-nodes node))
    (walk-atn-net net function predicate)))

(defMethod walk-atn-net ((node atn-node) function (predicate function))
  (when (funcall predicate node) (funcall function node))
  (dolist (net (atn-edges node))
    (walk-atn-net net function predicate)))

(defMethod walk-atn-net ((node atn-edge) function (predicate function))
  (when (funcall predicate node) (funcall function node)))

(defMethod walk-atn-net ((node or-atn-edge) function (predicate function))
  (when (funcall predicate node) 
    (call-next-method)
    (dolist (edge (atn-edges node)) (walk-atn-net edge function predicate))))

(defMethod walk-atn-net ((node atn-category) function (predicate function))
  (when (funcall predicate node) (funcall function node)))

(defMethod walk-atn-net ((node atn-lexicon) function (predicate function))
  (when (funcall predicate node) (funcall function node))
  (dolist (node (atn-lexems node)) (walk-atn-net node function predicate))
  (dolist (node (atn-words node)) (walk-atn-net node function predicate))
  (dolist (node (atn-predicates node)) (walk-atn-net node function predicate)))

(defMethod walk-atn-net ((node atn-lexem) function predicate)
  (when (funcall predicate node) (funcall function node))
  (dolist (node (atn-categories node)) (walk-atn-net node function predicate)))

(macrolet
  ;; this walks the net and interns the node names. it shoud not intern values
  ;; which are tested against input, since that package may be different from
  ;; the source package
  ((maybe-intern (slot) `(when (stringp ,slot) (setf ,slot (intern ,slot))))
   (maybe-intern-slots (slots instance)
     `(progn (with-slots ,slots ,instance
               ,@(mapcar #'(lambda (slot) `(maybe-intern ,slot)) slots)))))
  (defGeneric intern-atn-node (node)
    ;; nb. some of the slots are present even though they are bound to an instance rather than
    ;; the name
    (:method ((node atn-system))
             (maybe-intern-slots (parser-name main-net-name) node))
    (:method ((node atn-procedure-call))
             (maybe-intern-slots (name) node))
    (:method ((node atn-lexem)) )
    (:method ((node atn-category))
             (maybe-intern-slots (name) node))
    (:method ((node atn-node))
             (maybe-intern-slots (name net) node))
    (:method ((node atn-edge))
             (maybe-intern-slots (start system) node))
    (:method ((node atn-transition))
             (call-next-method)
             (maybe-intern-slots (end) node))
    (:method ((node word-atn-edge))
             (call-next-method)
             ;; the word should wait until the compiler decides what to do with it.
             ;; (maybe-intern-slots (word) node)
             )
    (:method ((node test-atn-edge))
             (call-next-method)
             (maybe-intern-slots (test) node))
    (:method ((node pop-atn-edge))
             (call-next-method)
             (maybe-intern-slots (register) node))
    (:method ((node push-atn-edge))
             (call-next-method)
             (maybe-intern-slots (net) node))
    (:method ((node atn-basic)))))


(defun intern-atn-system (node)
  (walk-atn-net node #'intern-atn-node t)
  node)


(defMethod bind-net ((node atn) &aux nodes)
  (flet ((find-node (name)
           (etypecase name
             (null nil)
             (cl:symbol
              (or (rest (assoc name nodes)) (error "node not found: ~s." name)))
             (atn-unit
              name))))
    (map nil #'(lambda (node)
                 (push (cons (atn-name node) node) nodes))
         (atn-nodes node))
    (setf (atn-start node) (find-node (atn-start node)))
    (walk-atn-net node
                  #'(lambda (edge)
                      (etypecase edge
                        (bnfp:push-atn-edge
                         (setf (atn-end edge)
                               (find-node (atn-end edge))
                               (atn-fail edge)
                               (find-node (atn-fail edge))))
                        (bnfp:jump-atn-edge
                         (setf (atn-end edge)
                               (find-node (atn-end edge))))
                        (bnfp:or-atn-edge
                         (setf (atn-end edge)
                               (find-node (atn-end edge))
                               (atn-fail edge)
                               (find-node (atn-fail edge))))
                        (bnfp:test-atn-edge
                         (setf (atn-end edge)
                               (find-node (atn-end edge))
                               (atn-fail edge)
                               (find-node (atn-fail edge))))
                        (bnfp:word-atn-edge
                         (setf (atn-end edge)
                               (find-node (atn-end edge))
                               (atn-fail edge)
                               (find-node (atn-fail edge))))
                        (fail-atn-edge )
                        (pop-atn-edge )))
                  #'(lambda (edge) (typep edge 'atn-edge))))
  node)

:EOF
