# Supplementary material for: Visual setup of logical models of signaling and regulatory networks with ProMoT
Source: BMC Bioinformatics. 2006 Nov 17;7:506. doi: 10.1186/1471-2105-7-506 (PMC1665465; doi:10.1186/1471-2105-7-506)
Supplement: Additional File 2 — ProMoT's source. The source code of ProMoT is attached. ProMoT binaries, source, and ProMoT binaries plus all additional libraries (e.g. java) can be downloaded from ProMoT's web page (see Availability and requirements section). [file 1471-2105-7-506-S2.bz2 › Promot/xml/code/atn-parser/atn-macros.lisp]

;;; -*- Mode: lisp; Syntax: ansi-common-lisp; Base: 10; Package: bnf-parser; -*-

#|
<DOCUMENTATION>
 <DESCRIPTION>
  this file comprises macros for defining an ATN net in lisp. note that this does not
  include compiling the network, just instantiating it. they are useful, at least, for
  bootstrapping a translator.
  the <A href='ebnf-grammar.atn'>EBNF</A> parser, for example, is coded in this form.
  see <A href='ATN-lisp-compiler.lisp'>ATN-lisp-compiler</A> for a reincarnation of
  this code which rewrites an ATN to a lisp function, and
  <A href='ATN-java-compiler.lisp'>ATN-java-compiler</A> for a reincarnation which
  rewrites to java.
  </DESCRIPTION>
 <COPYRIGHT YEAR='2001' AUTHOR='james adam anderson' MARK='(C)'
            href='file://bnfp/sysdcl.lisp' />
 <CHRONOLOGY>
  <DELTA DATE='20010122' AUTHOR='JAA'>
   array size as parameter</DELTA>
  <DELTA DATE='20010123' AUTHOR='JAA'>
   renamed as 'ATN-macros' since it comprises the node definition macros, <em>not</em>
   a compiler</DELTA>
  <DELTA DATE='20011001' AUTHOR='JAA'>
   <code>defatn-node</code> corrected to do non-destructive source manipulations.
   lispworks was re-expanding the expression when compiled.</DELTA>
  </CHRONOLOGY>
 </DOCUMENTATION>
|#

(in-package "BNFP")

(defvar *sequence*)
(defvar *sequence-length*)
(defvar *wfst-size* 2500)
(defparameter *wfst* (make-array *wfst-size* :initial-element nil))
(defparameter *pprint-structure* nil)

#|
(defparameter *character-cat-table*
  (make-array 256 :initial-element 'letter))

;;  (setf (svref *character-cat-table* (char-code char)) cat)
|#

;; the lexicon is a dictionary which maps either terminals to their category, or
;; maps categories to respective predicates. 
;; the use is peculiar, since the *predicate* table never appears to be used. both
;; criteria appear to come from the *lexicon* table...

(defparameter *lexicon*
  (make-hash-table :test #'equal))

(defparameter *predicates*
  (make-hash-table :test #'equal))

(defun setcat (item cats)
  (let ((entry (gethash item *lexicon*)))
    (setf (gethash item *lexicon*)
          (if entry
            (union cats entry)
            cats))))

(defun get-categories (lexicon item)
  (gethash item lexicon))

(defun get-category-predicate (lexicon category)
  (gethash category lexicon))

(defun setpred (cat func)
  (setf (gethash cat *lexicon*) func))

(defmacro deflexicon (&key lexems predicates)
  `(progn 
     (dolist (entry ',lexems)
       (setcat (first entry) (rest entry)))
     (dolist (pdef ',predicates)
       (apply #'setpred pdef))))

(defun callparser (name sequence)
  (setf *sequence* sequence)
  (setf *sequence-length* (length sequence))
  (setf *atn-structure* nil)
  (clear-wfst)
  (funcall name 0 nil))

(defun unparseable-sequence ()
  (let ((pos (loop for i from 0 to (1- (length *wfst*))
                   if (consp (aref *wfst* i))
                   maximize i)))
    (if (< pos *sequence-length*)
      (if (zerop pos) *sequence*
          (subseq *sequence* pos)))))

;;(unparseable-sequence)

(defun clear-wfst ()
  (dotimes (i (1- (length *wfst*)))
    (setf (aref *wfst* i) nil)))

(defmacro defatn
    (name name-of-start-node &key finally nodes); (max-length 500))
  `(let ()
     (declare (ftype (function (integer t) t) ,@(mapcar #'first nodes)))
     ,@(mapcar #'(lambda (k)
                   #+Genera (macroexpand (cons 'defatn-node k))
                   #-Genera (cons 'defatn-node k))
	       (reverse nodes)) ; reverse in order to avoid compiler warnings
     ;(setf *wfst* (make-array ,max-length :initial-element nil))
     (defun ,name (index register)
       (,name-of-start-node index register)
       ,(if finally
	    `(,finally *atn-structure*)
	  '*atn-structure*))
     ;; wg. compile-file
     (unless (compiled-function-p (symbol-function ',name)) (compile ',name))))

#|
;;; nb. (jaa) replaced with a combination of callparser and a the simpler code
;;; generated by the above macro.

(defmacro defatn
    (name name-of-start-node &key finally nodes (max-length 300))
  `(let ()
     ,@(mapcar #'(lambda (k)
                   (cons 'defatn-node k))
	       `,nodes)
     (setf *wfst* (make-array ,max-length :initial-element nil))
     (defun ,(parser-name name) (sequence)
       (setf *sequence* sequence)
       (setf *sequence-length* (length sequence))
       (setf *atn-structure* nil)
       (,name-of-start-node 0 nil)
       ,(if finally
	    `(,finally *atn-structure*)
	  '*atn-structure*))
     ;; wg. compile-file
     (unless (compiled-function-p (symbol-function ',name)) (compile ',name))))
|#

(defmacro defatn-node (name &rest kanten
                            &aux initially)
  (loop (case (first kanten)
          (:initially (pop kanten) (setf initially (pop kanten)))
          (t (return))))
  `(progn
     (defun ,name (index register)
       ,@(when initially `(,(subst '(get-objekt index) 'item initially)))
       ,@(mapcar 
          #'(lambda (kante)
              (setf kante 
                    (subst '(get-objekt index) 'item kante))
              (let ((typ (find-if #'kanten-typ? kante)))
                (if typ 
                  (apply (get typ 'define)
                         (if (kanten-typ? (car kante))
                           (cons t (cdr kante))
                           ;; 20011001 non-destructive is necessary: macroexpansion
                           ;; may repeat on the same form...
                           (remove typ kante)))
                  (error "Kantendefinition ist nicht zulaessig"))))
          kanten))
     (unless (compiled-function-p (symbol-function ',name)) (compile ',name))))

#|
(defmacro defatn-node (name &rest kanten)
  (pprint  `(defun ,name (index register)
      ,@(mapcar 
	 #'(lambda (kante)
	     (setf kante 
		   (subst '(get-objekt index) 'item kante))
	     (let ((typ (find-if #'kanten-typ? kante)))
	       (if typ 
		   (apply (get typ 'define)
			  (if (kanten-typ? (car kante))
			      (cons t (cdr kante))
			    (delete typ kante)))
		 (error "Kantendefinition ist nicht zulaessig"))))
	 kanten))))
|#

(defmacro defarc-type (name lambda-expression)
  `(setf (get ',name 'define)
     (compile nil ',lambda-expression)))

(defun get-objekt (index)
  (if (< index *sequence-length*)
      (elt *sequence* index)))

(defmethod has-category-p (lexicon item category)
  (and item
       (let ((p (get-category-predicate lexicon category)))
         (if p (funcall p lexicon item)
             (member category (get-categories lexicon item))))))

(defun is-token (lexicon x) 
  (declare (ignore lexicon))
  (and (not (null x))
       (not (has-category-p *lexicon* x 'metasymbol))))

#|
(defmethod kategorie? ((objekt symbol) kategorie)
  (get objekt kategorie))

(defmethod kategorie? ((object character) kategorie)
  (eq (svref *character-cat-table* (char-code object)) kategorie))
|#
(defun kanten-typ? (sexpr)
  (and (symbolp sexpr) (get sexpr 'define)))

(defun end-of-sequence-p (index)
  (= index *sequence-length*))

;;; Standardkanten: jump, cat, push, pop, word, test & type (fuer CL-Typen)

(defarc-type jump
  (lambda (test ziel &rest aktionen) 	 
    `(when ,test
       ,@aktionen (,ziel index register))))

(defarc-type pop
  (lambda (test netz &rest aktionen)
    (let ((ergebnis (second (member :ergebnis aktionen))))
      (and ergebnis 
	   (setf aktionen
	     (delete :ergebnis 
		     (delete ergebnis aktionen))))
      `(when ,test 
	 ,@aktionen
	 ,(or ergebnis
;`(push (cons ,ergebnis index) *atn-structure*) ;;???
	      `(pushnew (acons ',netz (reverse register) index)
		        *atn-structure*
                        :test #'equal))))))

(defarc-type push
  (lambda (test subnetz ziel &rest aktionen)
    `(when ,test
       ,@aktionen
       (mapc #'(lambda (ergebnis)
		 (,ziel (cdr ergebnis) (cons (car ergebnis) register)))
	     (or (assoc ',(if (consp subnetz) ;falls gesonderte
                            (cadr subnetz) ; Registerbezeichnung
			    subnetz)
			(elt *wfst* index)
                        :test #'equal)
		 ((lambda (anfang *atn-structure*)
		    (,(if (consp subnetz) ;car -> erster Knoten subnetz
                        (car subnetz)	; cadr -> Registername subnetz
			subnetz)
		     index nil)
                    (setf (elt *wfst* anfang) *atn-structure*))
		  index nil))))))


(defarc-type push
  (lambda (test subnetz ziel &rest aktionen)
    `(when ,test
       ,@aktionen
        (dolist (ergebnis (parse-subnet ',(if (consp subnetz) ;falls gesonderte
                                             (cadr subnetz) ; Registerbezeichnung
                                             subnetz)
                           index))
           (,ziel (cdr ergebnis) (cons (car ergebnis) register))))))

(defun fequal (x y) (equal x y))

(defun wfst-entry (net index)
  (cdr (assoc net (elt *wfst* index) :test #'fequal)))

(defun put-wfst-entry (index net structure)
   (push (cons net structure) (elt *wfst* index)))

(defun parse-subnet (net index)
  (or (wfst-entry net index)
      (let ((anfang index)
            (*atn-structure* nil))
        (funcall net index nil)
        (put-wfst-entry anfang net *atn-structure*)
        *atn-structure*)))


(defarc-type cat
  (lambda (test kategorie ziel &rest aktionen &aux ergebnis initially)
    (loop (case (first aktionen)
            (:ergebnis (pop aktionen) (setf ergebnis (pop aktionen)))
            (:initially (pop aktionen) (setf initially (pop aktionen)))
            (t (return))))
    `(progn ,@(when initially `(,(subst '(get-objekt index) 'item initially)))
            (and ,test
                 (has-category-p *lexicon* (get-objekt index) ',kategorie)
                 (progn ,@aktionen
                        (,ziel (1+ index)
                               ,(or ergebnis
                                    `(acons ',kategorie
                                            (get-objekt index)
                                            register))))))))

(defarc-type type
  (lambda (test type ziel &rest aktionen)
    (let ((ergebnis (second (member :ergebnis aktionen))))
      (and ergebnis (delete :ergebnis 
			    (delete ergebnis aktionen)))
      `(and ,test
	    (typep (get-objekt index) ',type)
	    (progn ,@aktionen
		   (,ziel (1+ index)
			  ,(or ergebnis
			       `(acons ',type
				       (get-objekt index)
				       register))))))))

(defarc-type word
  (lambda (test word ziel &rest aktionen)
    (let ((ergebnis (second (member :ergebnis aktionen))))
      (and ergebnis (delete :ergebnis 
			    (delete ergebnis aktionen)))
      `(and ,test
	    (equalp (get-objekt index) ',word)
	    (progn ,@aktionen
		   (,ziel (1+ index) 
                          ,(or ergebnis
                               `(cons '(word . ,word)
                                      register))))))))

(defarc-type test
  (lambda (test ziel &rest aktionen)
    (let ((ergebnis (second (member :ergebnis aktionen))))
      (and ergebnis (delete :ergebnis 
			    (delete ergebnis aktionen)))
      `(and ,test
	    (progn ,@aktionen
		   (,ziel (1+ index)
			  ,(or ergebnis
			       `(acons 'value
				       (get-objekt index)
				       register))))))))

;;;
;;; Einfache Ausgabe des Strukturbaums
;;;

(defun pprint-tree (tree stream i)
  (cond ((consp tree)
         (if (listp (cdr tree))
           (map nil #'(lambda (x) (pprint-tree x stream (+ i 3)))
                tree)
           (format stream "~%~vt~A: ~A" (+ i 3) (car tree) (cdr tree))))
        (t (format stream "~%~vt~A" i tree))))

(defun print-first-result (structure)
  (pprint-tree (caar structure) t 0)
  (caar structure)
  ;(values)
  )

(defun pprint-results (structures)
  (if *pprint-structure* 
    (dolist (x structures)
      (pprint-tree x t 0)))
  structures)

:eof
