# Supplementary material for: Visual setup of logical models of signaling and regulatory networks with ProMoT
Source: BMC Bioinformatics. 2006 Nov 17;7:506. doi: 10.1186/1471-2105-7-506 (PMC1665465; doi:10.1186/1471-2105-7-506)
Supplement: Additional File 2 — ProMoT's source. The source code of ProMoT is attached. ProMoT binaries, source, and ProMoT binaries plus all additional libraries (e.g. java) can be downloaded from ProMoT's web page (see Availability and requirements section). [file 1471-2105-7-506-S2.bz2 › Promot/xml/code/atn-lib/xml-grammar.lisp]

(IN-PACKAGE "BNF-PARSER") 
(DECLAIM (FTYPE (FUNCTION (T) (VALUES T T T)) XML-PARSER::|IS-QName|)) 
(DECLAIM (FTYPE (FUNCTION (T) (VALUES T T T)) XML-PARSER::|IS-Nmtoken|)) 
(DECLAIM (FTYPE (FUNCTION (T) (VALUES T T T)) XML-PARSER::|IS-YesOrNo|)) 
(DECLAIM (FTYPE (FUNCTION (T) (VALUES T T T)) XML-PARSER::|IS-StringType|)) 
(DECLAIM (FTYPE (FUNCTION (T) (VALUES T T T)) XML-PARSER::|IS-TokenizedType|)) 
(DECLAIM (FTYPE (FUNCTION (T) (VALUES T T T)) XML-PARSER::|IS-CDStart|)) 
(DECLAIM (FTYPE (FUNCTION (T) (VALUES T T T)) XML-PARSER::|IS-CDEnd|)) 
(DECLAIM (FTYPE (FUNCTION (T) (VALUES T T T)) XML-PARSER::|IS-Cardinality|)) 
(DECLAIM (FTYPE (FUNCTION (T) (VALUES T T T)) XML-PARSER::|IS-MixedCardinality|)) 
(DECLAIM (FTYPE (FUNCTION (T) (VALUES T T T)) XML-PARSER::|Document|)) 
(DECLAIM (FTYPE (FUNCTION (T) (VALUES T T T)) XML-PARSER::|Root|)) 
(DECLAIM (FTYPE (FUNCTION (T) (VALUES T T T)) XML-PARSER::|Names|)) 
(DECLAIM (FTYPE (FUNCTION (T) (VALUES T T T)) XML-PARSER::|Nmtokens|)) 
(DECLAIM (FTYPE (FUNCTION (T) (VALUES T T T)) XML-PARSER::|EntityValue|)) 
(DECLAIM (FTYPE (FUNCTION (T) (VALUES T T T)) XML-PARSER::|AttValue|)) 
(DECLAIM (FTYPE (FUNCTION (T) (VALUES T T T)) XML-PARSER::|AttChildSequence|)) 
(DECLAIM (FTYPE (FUNCTION (T) (VALUES T T T)) XML-PARSER::|AttChild|)) 
(DECLAIM (FTYPE (FUNCTION (T) (VALUES T T T)) XML-PARSER::|DefaultAttValue|)) 
(DECLAIM (FTYPE (FUNCTION (T) (VALUES T T T)) XML-PARSER::|DefaultAttChildSequence|)) 
(DECLAIM (FTYPE (FUNCTION (T) (VALUES T T T)) XML-PARSER::|DefaultAttChild|)) 
(DECLAIM (FTYPE (FUNCTION (T) (VALUES T T T)) XML-PARSER::|SystemLiteral|)) 
(DECLAIM (FTYPE (FUNCTION (T) (VALUES T T T)) XML-PARSER::|PubidLiteral|)) 
(DECLAIM (FTYPE (FUNCTION (T) (VALUES T T T)) XML-PARSER::|Comment|)) 
(DECLAIM (FTYPE (FUNCTION (T) (VALUES T T T)) XML-PARSER::|Pi|)) 
(DECLAIM (FTYPE (FUNCTION (T) (VALUES T T T)) XML-PARSER::|CDSect|)) 
(DECLAIM (FTYPE (FUNCTION (T) (VALUES T T T)) XML-PARSER::|Prolog|)) 
(DECLAIM (FTYPE (FUNCTION (T) (VALUES T T T)) XML-PARSER::|DoctypeProlog|)) 
(DECLAIM (FTYPE (FUNCTION (T) (VALUES T T T)) XML-PARSER::|XMLDecl|)) 
(DECLAIM (FTYPE (FUNCTION (T) (VALUES T T T)) XML-PARSER::|VersionInfo|)) 
(DECLAIM (FTYPE (FUNCTION (T) (VALUES T T T)) XML-PARSER::|Eq|)) 
(DECLAIM (FTYPE (FUNCTION (T) (VALUES T T T)) XML-PARSER::|MiscSequence|)) 
(DECLAIM (FTYPE (FUNCTION (T) (VALUES T T T)) XML-PARSER::|Misc|)) 
(DECLAIM (FTYPE (FUNCTION (T) (VALUES T T T)) XML-PARSER::|DoctypeDecl|)) 
(DECLAIM (FTYPE (FUNCTION (T) (VALUES T T T)) XML-PARSER::|IntSubsetDecl|)) 
(DECLAIM (FTYPE (FUNCTION (T) (VALUES T T T)) XML-PARSER::|DeclSep|)) 
(DECLAIM (FTYPE (FUNCTION (T) (VALUES T T T)) XML-PARSER::|MarkupDecl|)) 
(DECLAIM (FTYPE (FUNCTION (T) (VALUES T T T)) XML-PARSER::|ExtSubset|)) 
(DECLAIM (FTYPE (FUNCTION (T) (VALUES T T T)) XML-PARSER::|ExtSubsetDecl|)) 
(DECLAIM (FTYPE (FUNCTION (T) (VALUES T T T)) XML-PARSER::|SDDecl|)) 
(DECLAIM (FTYPE (FUNCTION (T) (VALUES T T T)) XML-PARSER::|Element|)) 
(DECLAIM (FTYPE (FUNCTION (T) (VALUES T T T)) XML-PARSER::|STag|)) 
(DECLAIM (FTYPE (FUNCTION (T) (VALUES T T T)) XML-PARSER::|AttributeSequence|)) 
(DECLAIM (FTYPE (FUNCTION (T) (VALUES T T T)) XML-PARSER::|Attribute|)) 
(DECLAIM (FTYPE (FUNCTION (T) (VALUES T T T)) XML-PARSER::|ETag|)) 
(DECLAIM (FTYPE (FUNCTION (T) (VALUES T T T)) XML-PARSER::|Content|)) 
(DECLAIM (FTYPE (FUNCTION (T) (VALUES T T T)) XML-PARSER::|ElementDecl|)) 
(DECLAIM (FTYPE (FUNCTION (T) (VALUES T T T)) XML-PARSER::|ContentSpec|)) 
(DECLAIM (FTYPE (FUNCTION (T) (VALUES T T T)) XML-PARSER::|Children|)) 
(DECLAIM (FTYPE (FUNCTION (T) (VALUES T T T)) XML-PARSER::|Cp|)) 
(DECLAIM (FTYPE (FUNCTION (T) (VALUES T T T)) XML-PARSER::|ChoiceOrSeq|)) 
(DECLAIM (FTYPE (FUNCTION (T) (VALUES T T T)) XML-PARSER::|Choice|)) 
(DECLAIM (FTYPE (FUNCTION (T) (VALUES T T T)) XML-PARSER::|Seq|)) 
(DECLAIM (FTYPE (FUNCTION (T) (VALUES T T T)) XML-PARSER::|Mixed|)) 
(DECLAIM (FTYPE (FUNCTION (T) (VALUES T T T)) XML-PARSER::|AttlistDecl|)) 
(DECLAIM (FTYPE (FUNCTION (T) (VALUES T T T)) XML-PARSER::|AttDefSequence|)) 
(DECLAIM (FTYPE (FUNCTION (T) (VALUES T T T)) XML-PARSER::|AttDef|)) 
(DECLAIM (FTYPE (FUNCTION (T) (VALUES T T T)) XML-PARSER::|AttType|)) 
(DECLAIM (FTYPE (FUNCTION (T) (VALUES T T T)) XML-PARSER::|EnumeratedType|)) 
(DECLAIM (FTYPE (FUNCTION (T) (VALUES T T T)) XML-PARSER::|NotationType|)) 
(DECLAIM (FTYPE (FUNCTION (T) (VALUES T T T)) XML-PARSER::|NotationTypeSequence|)) 
(DECLAIM (FTYPE (FUNCTION (T) (VALUES T T T)) XML-PARSER::|Enumeration|)) 
(DECLAIM (FTYPE (FUNCTION (T) (VALUES T T T)) XML-PARSER::|EnumerationSequence|)) 
(DECLAIM (FTYPE (FUNCTION (T) (VALUES T T T)) XML-PARSER::|DefaultDecl|)) 
(DECLAIM (FTYPE (FUNCTION (T) (VALUES T T T)) XML-PARSER::|ConditionalSect|)) 
(DECLAIM (FTYPE (FUNCTION (T) (VALUES T T T)) XML-PARSER::|IncludeSect|)) 
(DECLAIM (FTYPE (FUNCTION (T) (VALUES T T T)) XML-PARSER::|IgnoreSect|)) 
(DECLAIM (FTYPE (FUNCTION (T) (VALUES T T T)) XML-PARSER::|IgnoreSectContents|)) 
(DECLAIM (FTYPE (FUNCTION (T) (VALUES T T T)) XML-PARSER::|Ignore|)) 
(DECLAIM (FTYPE (FUNCTION (T) (VALUES T T T)) XML-PARSER::|NamedConditionalSect|)) 
(DECLAIM (FTYPE (FUNCTION (T) (VALUES T T T)) XML-PARSER::|CharRef|)) 
(DECLAIM (FTYPE (FUNCTION (T) (VALUES T T T)) XML-PARSER::|Reference|)) 
(DECLAIM (FTYPE (FUNCTION (T) (VALUES T T T)) XML-PARSER::|EntityRef|)) 
(DECLAIM (FTYPE (FUNCTION (T) (VALUES T T T)) XML-PARSER::|PEReference|)) 
(DECLAIM (FTYPE (FUNCTION (T) (VALUES T T T)) XML-PARSER::|EntityDecl|)) 
(DECLAIM (FTYPE (FUNCTION (T) (VALUES T T T)) XML-PARSER::|GEDecl|)) 
(DECLAIM (FTYPE (FUNCTION (T) (VALUES T T T)) XML-PARSER::|PEDecl|)) 
(DECLAIM (FTYPE (FUNCTION (T) (VALUES T T T)) XML-PARSER::|EntityDef|)) 
(DECLAIM (FTYPE (FUNCTION (T) (VALUES T T T)) XML-PARSER::|PEDef|)) 
(DECLAIM (FTYPE (FUNCTION (T) (VALUES T T T)) XML-PARSER::|ExternalID|)) 
(DECLAIM (FTYPE (FUNCTION (T) (VALUES T T T)) XML-PARSER::|NDataDecl|)) 
(DECLAIM (FTYPE (FUNCTION (T) (VALUES T T T)) XML-PARSER::|TextDecl|)) 
(DECLAIM (FTYPE (FUNCTION (T) (VALUES T T T)) XML-PARSER::|ExtParsedEnt|)) 
(DECLAIM (FTYPE (FUNCTION (T) (VALUES T T T)) XML-PARSER::|EncodingDecl|)) 
(DECLAIM (FTYPE (FUNCTION (T) (VALUES T T T)) XML-PARSER::|NotationDecl|)) 
(DECLAIM (FTYPE (FUNCTION (T) (VALUES T T T)) XML-PARSER::|PublicID|)) 
(DECLAIM (FTYPE (FUNCTION (T) (VALUES T T T)) XML-PARSER::|Document-Parser|)) 
(DEFUN XML-PARSER::|IS-QName| (ITEM) (%ATN-TRACE-FORM (AND ITEM (OR (XML-PARSER::|IS-QNameCharData| ITEM)))))
(DEFUN XML-PARSER::|IS-Nmtoken| (ITEM) (%ATN-TRACE-FORM (AND ITEM (OR (XML-PARSER::|IS-NameCharData| ITEM)))))
(DEFUN XML-PARSER::|IS-YesOrNo| (ITEM)
  (%ATN-TRACE-FORM (AND ITEM (OR (XML-PARSER::|IS-yesToken| ITEM) (XML-PARSER::|IS-noToken| ITEM)))))
(DEFUN XML-PARSER::|IS-StringType| (ITEM) (%ATN-TRACE-FORM (AND ITEM (OR (XML-PARSER::|IS-CDATAToken| ITEM)))))
(DEFUN XML-PARSER::|IS-TokenizedType| (ITEM)
  (%ATN-TRACE-FORM (AND ITEM
                        (OR (XML-PARSER::|IS-IDToken| ITEM) (XML-PARSER::|IS-IDREFToken| ITEM) (XML-PARSER::|IS-IDREFSToken| ITEM)
                            (XML-PARSER::|IS-ENTITYToken| ITEM) (XML-PARSER::|IS-ENTITIESToken| ITEM)
                            (XML-PARSER::|IS-NMTOKENToken| ITEM) (XML-PARSER::|IS-NMTOKENSToken| ITEM)))))
(DEFUN XML-PARSER::|IS-CDStart| (ITEM) (%ATN-TRACE-FORM (AND ITEM (OR (EQ ITEM '|xml|:<![CDATA[)))))
(DEFUN XML-PARSER::|IS-CDEnd| (ITEM) (%ATN-TRACE-FORM (AND ITEM (OR (EQ ITEM '|xml|:]]>)))))
(DEFUN XML-PARSER::|IS-Cardinality| (ITEM)
  (%ATN-TRACE-FORM (AND ITEM (OR (EQ ITEM '|xml|:?) (EQ ITEM '|xml|:+) (EQ ITEM '|xml|:*)))))
(DEFUN XML-PARSER::|IS-MixedCardinality| (ITEM) (%ATN-TRACE-FORM (AND ITEM (OR (EQ ITEM '|xml|:*)))))
(DEFUN XML-PARSER::|Document| (INDEX &AUX (XML-PARSER::|MiscSequence| NIL) (XML-PARSER::|Prolog| NIL) (XML-PARSER::|Root| NIL))
  "{1 } Document ::= Prolog Root MiscSequence?
(|MiscSequence| |Prolog| |Root|)"
  (DECLARE (SPECIAL XML-PARSER::|Document-INDEX|))
  (DECLARE (TYPE FIXNUM INDEX XML-PARSER::|Document-INDEX| *ATN-LEVEL))
  (DECLARE (OPTIMIZE (SPEED 1) (SAFETY 3)))
  (IF (< XML-PARSER::|Document-INDEX| INDEX)
      (LET ((XML-PARSER::|Document-INDEX| INDEX)
            (*ATN-LEVEL (1+ *ATN-LEVEL))
            (*ATN-STACK (CONS 'XML-PARSER::|Document| *ATN-STACK))
            (XML-UTILS:*PARSETABLE* XML-PARSER::|Document-Parsetable|))
        (DECLARE (SPECIAL XML-PARSER::|Document-INDEX|))
        (DECLARE (DYNAMIC-EXTENT *ATN-STACK))
        (DECLARE (TYPE CONS *ATN-STACK))
        (SYMBOL-MACROLET ((|item| (XML-PARSER::INPUT-REFERENCE INDEX)))
          (%ATN-BLOCK XML-PARSER::|Document|
                      (LABELS ((SUCCEED (INDEX RESULT)
                                 (SETF *ATN-TERM* 'XML-PARSER::|Document|)
                                 (RETURN-FROM XML-PARSER::|Document| (VALUES RESULT INDEX T)))
                               (FAIL (INDEX) (RETURN-FROM XML-PARSER::|Document| (VALUES NIL INDEX NIL)))
                               (XML-PARSER::|Document.2| (INDEX)
                                 (%ATN-NODE-BLOCK XML-PARSER::|Document.2|
                                                  (%ATN-EDGE-BLOCK (POP XML-PARSER::|Document|)
                                                                   (WHEN T
                                                                     (SETF *ATN-TERM* 'XML-PARSER::|Document|)
                                                                     (%ATN-TRACE " [***/~a @ ~s reduce structure: ~a"
                                                                                 'XML-PARSER::|Document| INDEX
                                                                                 (LIST 'XML-PARSER::|MiscSequence|
                                                                                       XML-PARSER::|MiscSequence|
                                                                                       'XML-PARSER::|Prolog| XML-PARSER::|Prolog|
                                                                                       'XML-PARSER::|Root| XML-PARSER::|Root|))
                                                                     (LET ((RESULT-STRUCTURE
                                                                            (IF (EQ *ATN-REDUCE* T)
                                                                                (ATN-REDUCE-STRUCTURE-WITH-CONTEXT
                                                                                  #'XML-PARSER:|Document-Constructor|
                                                                                  XML-PARSER:*CONSTRUCTION-CONTEXT*
                                                                                  XML-PARSER::|MiscSequence| XML-PARSER::|Prolog|
                                                                                  XML-PARSER::|Root|)
                                                                              (IF (EQ *ATN-REDUCE* 'CONS)
                                                                                  (CONS 'XML-PARSER::|Document|
                                                                                        (DELETE NIL
                                                                                                (LIST
                                                                                                 XML-PARSER::|MiscSequence|
                                                                                                 XML-PARSER::|Prolog|
                                                                                                 XML-PARSER::|Root|)))
                                                                                'XML-PARSER::|Document|))))
                                                                       (WHEN (IS-ATN-TRACE)
                                                                         (FORMAT *TRACE-OUTPUT* " -> ~a: ~s"
                                                                                 'XML-PARSER::|Document| RESULT-STRUCTURE))
                                                                       (SUCCEED INDEX RESULT-STRUCTURE))))))
                               (XML-PARSER::|Document/Document.2.4| (INDEX)
                                 (%ATN-NODE-BLOCK XML-PARSER::|Document/Document.2.4|
                                                  (%ATN-EDGE-BLOCK (PUSH XML-PARSER::|Root|)
                                                                   (MULTIPLE-VALUE-BIND (RESULT RESULT-INDEX SUCCESS)
                                                                       (ATN-PARSE-SUBSTRUCTURE 'XML-PARSER::|Root| INDEX)
                                                                     (COND (SUCCESS
                                                                            (WHEN RESULT (SETF XML-PARSER::|Root| RESULT))
                                                                            (XML-PARSER::|Document/Document.2.5| RESULT-INDEX))
                                                                           (T
                                                                            (SETF *ATN-TERM?* 'XML-PARSER::|Root|)
                                                                            (XML-PARSER::|Document/fail.3| INDEX)))))))
                               (XML-PARSER::|Document/Document.2.5| (INDEX)
                                 (%ATN-NODE-BLOCK XML-PARSER::|Document/Document.2.5|
                                                  (%ATN-EDGE-BLOCK (PUSH XML-PARSER::|MiscSequence|)
                                                                   (MULTIPLE-VALUE-BIND (RESULT RESULT-INDEX SUCCESS)
                                                                       (ATN-PARSE-SUBSTRUCTURE 'XML-PARSER::|MiscSequence| INDEX)
                                                                     (COND (SUCCESS
                                                                            (WHEN RESULT (SETF XML-PARSER::|MiscSequence| RESULT))
                                                                            (XML-PARSER::|Document.2| RESULT-INDEX))
                                                                           (T
                                                                            (SETF *ATN-TERM?* 'XML-PARSER::|MiscSequence|)
                                                                            (XML-PARSER::|Document.2| INDEX)))))))
                               (XML-PARSER::|Document/fail.3| (INDEX)
                                 (%ATN-NODE-BLOCK XML-PARSER::|Document/fail.3| (PROGN (FAIL INDEX))))
                               (XML-PARSER::|Document/start.1| (INDEX)
                                 (%ATN-NODE-BLOCK XML-PARSER::|Document/start.1|
                                                  (%ATN-EDGE-BLOCK (PUSH XML-PARSER::|Prolog|)
                                                                   (MULTIPLE-VALUE-BIND (RESULT RESULT-INDEX SUCCESS)
                                                                       (ATN-PARSE-SUBSTRUCTURE 'XML-PARSER::|Prolog| INDEX)
                                                                     (COND (SUCCESS
                                                                            (WHEN RESULT (SETF XML-PARSER::|Prolog| RESULT))
                                                                            (XML-PARSER::|Document/Document.2.4| RESULT-INDEX))
                                                                           (T
                                                                            (SETF *ATN-TERM?* 'XML-PARSER::|Prolog|)
                                                                            (XML-PARSER::|Document/fail.3| INDEX))))))))
                        (DECLARE
                         (INLINE SUCCEED FAIL XML-PARSER::|Document.2| XML-PARSER::|Document/Document.2.4|
                          XML-PARSER::|Document/Document.2.5| XML-PARSER::|Document/fail.3| XML-PARSER::|Document/start.1|))
                        (XML-PARSER::|Document/start.1| INDEX)
                        (SETF *ATN-NODE NIL)
                        (%ATN-TRACE " [***/~a failed @ ~s." 'XML-PARSER::|Document| INDEX)
                        (FAIL INDEX)))))
    (WARN "recursive grammar: ~s @ position ~s: ~s" 'XML-PARSER::|Document| INDEX *ATN-STACK)))
(DEFUN XML-PARSER::|Root| (INDEX &AUX (XML-PARSER::|Element| NIL))
  "Root ::= Element
(|Element|)"
  (DECLARE (SPECIAL XML-PARSER::|Root-INDEX|))
  (DECLARE (TYPE FIXNUM INDEX XML-PARSER::|Root-INDEX| *ATN-LEVEL))
  (DECLARE (OPTIMIZE (SPEED 1) (SAFETY 3)))
  (IF (< XML-PARSER::|Root-INDEX| INDEX)
      (LET ((XML-PARSER::|Root-INDEX| INDEX)
            (*ATN-LEVEL (1+ *ATN-LEVEL))
            (*ATN-STACK (CONS 'XML-PARSER::|Root| *ATN-STACK))
            (XML-QUERY-DATA-MODEL:*NAMESPACE-BINDINGS* (XML-QUERY-DATA-MODEL:MAKE-DOCUMENT-NAMESPACE-BINDINGS)))
        (DECLARE (SPECIAL XML-PARSER::|Root-INDEX|))
        (DECLARE (DYNAMIC-EXTENT *ATN-STACK))
        (DECLARE (TYPE CONS *ATN-STACK))
        (SYMBOL-MACROLET ((|item| (XML-PARSER::INPUT-REFERENCE INDEX)))
          (%ATN-BLOCK XML-PARSER::|Root|
                      (LABELS ((SUCCEED (INDEX RESULT)
                                 (SETF *ATN-TERM* 'XML-PARSER::|Root|)
                                 (RETURN-FROM XML-PARSER::|Root| (VALUES RESULT INDEX T)))
                               (FAIL (INDEX) (RETURN-FROM XML-PARSER::|Root| (VALUES NIL INDEX NIL)))
                               (XML-PARSER::|Root.2| (INDEX)
                                 (%ATN-NODE-BLOCK XML-PARSER::|Root.2|
                                                  (%ATN-EDGE-BLOCK (POP XML-PARSER::|Root|)
                                                                   (WHEN T
                                                                     (SETF *ATN-TERM* 'XML-PARSER::|Root|)
                                                                     (%ATN-TRACE " [***/~a @ ~s reduce structure: ~a"
                                                                                 'XML-PARSER::|Root| INDEX
                                                                                 (LIST 'XML-PARSER::|Element|
                                                                                       XML-PARSER::|Element|))
                                                                     (LET ((RESULT-STRUCTURE
                                                                            (IF (EQ *ATN-REDUCE* T)
                                                                                (ATN-REDUCE-STRUCTURE #'XML-PARSER::|Root-Constructor|
                                                                                                      XML-PARSER::|Element|)
                                                                              (IF (EQ *ATN-REDUCE* 'CONS)
                                                                                  (CONS 'XML-PARSER::|Root|
                                                                                        (DELETE NIL (LIST XML-PARSER::|Element|)))
                                                                                'XML-PARSER::|Root|))))
                                                                       (WHEN (IS-ATN-TRACE)
                                                                         (FORMAT *TRACE-OUTPUT* " -> ~a: ~s" 'XML-PARSER::|Root|
                                                                                 RESULT-STRUCTURE))
                                                                       (SUCCEED INDEX RESULT-STRUCTURE))))))
                               (XML-PARSER::|Root/fail.3| (INDEX) (%ATN-NODE-BLOCK XML-PARSER::|Root/fail.3| (PROGN (FAIL INDEX))))
                               (XML-PARSER::|Root/start.1| (INDEX)
                                 (%ATN-NODE-BLOCK XML-PARSER::|Root/start.1|
                                                  (%ATN-EDGE-BLOCK (PUSH XML-PARSER::|Element|)
                                                                   (MULTIPLE-VALUE-BIND (RESULT RESULT-INDEX SUCCESS)
                                                                       (ATN-PARSE-SUBSTRUCTURE 'XML-PARSER::|Element| INDEX)
                                                                     (COND (SUCCESS
                                                                            (WHEN RESULT (SETF XML-PARSER::|Element| RESULT))
                                                                            (XML-PARSER::|Root.2| RESULT-INDEX))
                                                                           (T
                                                                            (SETF *ATN-TERM?* 'XML-PARSER::|Element|)
                                                                            (XML-PARSER::|Root/fail.3| INDEX))))))))
                        (DECLARE (INLINE SUCCEED FAIL XML-PARSER::|Root.2| XML-PARSER::|Root/fail.3| XML-PARSER::|Root/start.1|))
                        (XML-PARSER::|Root/start.1| INDEX)
                        (SETF *ATN-NODE NIL)
                        (%ATN-TRACE " [***/~a failed @ ~s." 'XML-PARSER::|Root| INDEX)
                        (FAIL INDEX)))))
    (WARN "recursive grammar: ~s @ position ~s: ~s" 'XML-PARSER::|Root| INDEX *ATN-STACK)))
(DEFUN XML-PARSER::|Names| (INDEX &AUX (XML-PARSER::|Names| NIL) (XML-PARSER::|NCName| NIL))
  "{6 } Names ::= NCName (S Names)?
(|Names| |NCName|)"
  (DECLARE (SPECIAL XML-PARSER::|Names-INDEX|))
  (DECLARE (TYPE FIXNUM INDEX XML-PARSER::|Names-INDEX| *ATN-LEVEL))
  (DECLARE (OPTIMIZE (SPEED 1) (SAFETY 3)))
  (IF (< XML-PARSER::|Names-INDEX| INDEX)
      (LET ((XML-PARSER::|Names-INDEX| INDEX) (*ATN-LEVEL (1+ *ATN-LEVEL)) (*ATN-STACK (CONS 'XML-PARSER::|Names| *ATN-STACK)))
        (DECLARE (SPECIAL XML-PARSER::|Names-INDEX|))
        (DECLARE (DYNAMIC-EXTENT *ATN-STACK))
        (DECLARE (TYPE CONS *ATN-STACK))
        (SYMBOL-MACROLET ((|item| (XML-PARSER::INPUT-REFERENCE INDEX)))
          (%ATN-BLOCK XML-PARSER::|Names|
                      (LABELS ((SUCCEED (INDEX RESULT)
                                 (SETF *ATN-TERM* 'XML-PARSER::|Names|)
                                 (RETURN-FROM XML-PARSER::|Names| (VALUES RESULT INDEX T)))
                               (FAIL (INDEX) (RETURN-FROM XML-PARSER::|Names| (VALUES NIL INDEX NIL)))
                               (XML-PARSER::|Names.2| (INDEX)
                                 (%ATN-NODE-BLOCK XML-PARSER::|Names.2|
                                                  (%ATN-EDGE-BLOCK (POP XML-PARSER::|Names|)
                                                                   (WHEN T
                                                                     (SETF *ATN-TERM* 'XML-PARSER::|Names|)
                                                                     (%ATN-TRACE " [***/~a @ ~s reduce structure: ~a"
                                                                                 'XML-PARSER::|Names| INDEX
                                                                                 (LIST 'XML-PARSER::|Names| XML-PARSER::|Names|
                                                                                       'XML-PARSER::|NCName| XML-PARSER::|NCName|))
                                                                     (LET ((RESULT-STRUCTURE
                                                                            (IF (EQ *ATN-REDUCE* T)
                                                                                (ATN-REDUCE-STRUCTURE #'XML-PARSER::|Names-Constructor|
                                                                                                      XML-PARSER::|Names|
                                                                                                      XML-PARSER::|NCName|)
                                                                              (IF (EQ *ATN-REDUCE* 'CONS)
                                                                                  (CONS 'XML-PARSER::|Names|
                                                                                        (DELETE NIL
                                                                                                (LIST
                                                                                                 XML-PARSER::|Names|
                                                                                                 XML-PARSER::|NCName|)))
                                                                                'XML-PARSER::|Names|))))
                                                                       (WHEN (IS-ATN-TRACE)
                                                                         (FORMAT *TRACE-OUTPUT* " -> ~a: ~s" 'XML-PARSER::|Names|
                                                                                 RESULT-STRUCTURE))
                                                                       (SUCCEED INDEX RESULT-STRUCTURE))))))
                               (XML-PARSER::|Names/fail.3| (INDEX)
                                 (%ATN-NODE-BLOCK XML-PARSER::|Names/fail.3| (PROGN (FAIL INDEX))))
                               (XML-PARSER::|Names/Names.2.4| (INDEX)
                                 (%ATN-NODE-BLOCK XML-PARSER::|Names/Names.2.4|
                                                  (%ATN-EDGE-BLOCK (JUMP XML-PARSER::|Names/Names.2.5|)
                                                                   (XML-PARSER::|Names/Names.2.5| INDEX))
                                                  (%ATN-EDGE-BLOCK (JUMP XML-PARSER::|Names.2|) (XML-PARSER::|Names.2| INDEX))))
                               (XML-PARSER::|Names/Names.2.5| (INDEX)
                                 (%ATN-NODE-BLOCK XML-PARSER::|Names/Names.2.5|
                                                  (%ATN-EDGE-BLOCK (TEST XML-PARSER::S)
                                                                   (COND ((XML-PARSER::IS-S |item|)
                                                                          (SETF *ATN-TERM* 'XML-PARSER::S)
                                                                          (XML-PARSER::|Names/Names.2.6| (1+ INDEX)))
                                                                         (T (SETF *ATN-TERM?* 'XML-PARSER::S) NIL)))))
                               (XML-PARSER::|Names/Names.2.6| (INDEX)
                                 (%ATN-NODE-BLOCK XML-PARSER::|Names/Names.2.6|
                                                  (%ATN-EDGE-BLOCK (PUSH XML-PARSER::|Names|)
                                                                   (MULTIPLE-VALUE-BIND (RESULT RESULT-INDEX SUCCESS)
                                                                       (ATN-PARSE-SUBSTRUCTURE 'XML-PARSER::|Names| INDEX)
                                                                     (COND (SUCCESS
                                                                            (WHEN RESULT (SETF XML-PARSER::|Names| RESULT))
                                                                            (XML-PARSER::|Names.2| RESULT-INDEX))
                                                                           (T (SETF *ATN-TERM?* 'XML-PARSER::|Names|) NIL))))))
                               (XML-PARSER::|Names/start.1| (INDEX)
                                 (%ATN-NODE-BLOCK XML-PARSER::|Names/start.1|
                                                  (%ATN-EDGE-BLOCK (TEST XML-PARSER::|NCName|)
                                                                   (COND ((XML-PARSER::|IS-NCName| |item|)
                                                                          (SETF *ATN-TERM* 'XML-PARSER::|NCName|)
                                                                          (SETF XML-PARSER::|NCName|
                                                                                (IF (EQ *ATN-REDUCE* T)
                                                                                    (ATN-REDUCE-ITEM #'XML-PARSER::|NCName-Constructor|
                                                                                                     |item|)
                                                                                  (IF (EQ *ATN-REDUCE* 'CONS)
                                                                                      (LIST 'XML-PARSER::|NCName| |item|)
                                                                                    'XML-PARSER::|NCName|)))
                                                                          (XML-PARSER::|Names/Names.2.4| (1+ INDEX)))
                                                                         (T
                                                                          (SETF *ATN-TERM?* 'XML-PARSER::|NCName|)
                                                                          (XML-PARSER::|Names/fail.3| INDEX)))))))
                        (DECLARE
                         (INLINE SUCCEED FAIL XML-PARSER::|Names.2| XML-PARSER::|Names/fail.3| XML-PARSER::|Names/Names.2.4|
                          XML-PARSER::|Names/Names.2.5| XML-PARSER::|Names/Names.2.6| XML-PARSER::|Names/start.1|))
                        (XML-PARSER::|Names/start.1| INDEX)
                        (SETF *ATN-NODE NIL)
                        (%ATN-TRACE " [***/~a failed @ ~s." 'XML-PARSER::|Names| INDEX)
                        (FAIL INDEX)))))
    (WARN "recursive grammar: ~s @ position ~s: ~s" 'XML-PARSER::|Names| INDEX *ATN-STACK)))
(DEFUN XML-PARSER::|Nmtokens| (INDEX &AUX (XML-PARSER::|Nmtoken| NIL) (XML-PARSER::|Nmtokens| NIL))
  "{8 } Nmtokens ::= Nmtoken (S Nmtokens)?
(|Nmtoken| |Nmtokens|)"
  (DECLARE (SPECIAL XML-PARSER::|Nmtokens-INDEX|))
  (DECLARE (TYPE FIXNUM INDEX XML-PARSER::|Nmtokens-INDEX| *ATN-LEVEL))
  (DECLARE (OPTIMIZE (SPEED 1) (SAFETY 3)))
  (IF (< XML-PARSER::|Nmtokens-INDEX| INDEX)
      (LET ((XML-PARSER::|Nmtokens-INDEX| INDEX)
            (*ATN-LEVEL (1+ *ATN-LEVEL))
            (*ATN-STACK (CONS 'XML-PARSER::|Nmtokens| *ATN-STACK)))
        (DECLARE (SPECIAL XML-PARSER::|Nmtokens-INDEX|))
        (DECLARE (DYNAMIC-EXTENT *ATN-STACK))
        (DECLARE (TYPE CONS *ATN-STACK))
        (SYMBOL-MACROLET ((|item| (XML-PARSER::INPUT-REFERENCE INDEX)))
          (%ATN-BLOCK XML-PARSER::|Nmtokens|
                      (LABELS ((SUCCEED (INDEX RESULT)
                                 (SETF *ATN-TERM* 'XML-PARSER::|Nmtokens|)
                                 (RETURN-FROM XML-PARSER::|Nmtokens| (VALUES RESULT INDEX T)))
                               (FAIL (INDEX) (RETURN-FROM XML-PARSER::|Nmtokens| (VALUES NIL INDEX NIL)))
                               (XML-PARSER::|Nmtokens.2| (INDEX)
                                 (%ATN-NODE-BLOCK XML-PARSER::|Nmtokens.2|
                                                  (%ATN-EDGE-BLOCK (POP XML-PARSER::|Nmtokens|)
                                                                   (WHEN T
                                                                     (SETF *ATN-TERM* 'XML-PARSER::|Nmtokens|)
                                                                     (%ATN-TRACE " [***/~a @ ~s reduce structure: ~a"
                                                                                 'XML-PARSER::|Nmtokens| INDEX
                                                                                 (LIST 'XML-PARSER::|Nmtoken| XML-PARSER::|Nmtoken|
                                                                                       'XML-PARSER::|Nmtokens|
                                                                                       XML-PARSER::|Nmtokens|))
                                                                     (LET ((RESULT-STRUCTURE
                                                                            (IF (EQ *ATN-REDUCE* T)
                                                                                (ATN-REDUCE-STRUCTURE #'XML-PARSER::|Nmtokens-Constructor|
                                                                                                      XML-PARSER::|Nmtoken|
                                                                                                      XML-PARSER::|Nmtokens|)
                                                                              (IF (EQ *ATN-REDUCE* 'CONS)
                                                                                  (CONS 'XML-PARSER::|Nmtokens|
                                                                                        (DELETE NIL
                                                                                                (LIST
                                                                                                 XML-PARSER::|Nmtoken|
                                                                                                 XML-PARSER::|Nmtokens|)))
                                                                                'XML-PARSER::|Nmtokens|))))
                                                                       (WHEN (IS-ATN-TRACE)
                                                                         (FORMAT *TRACE-OUTPUT* " -> ~a: ~s"
                                                                                 'XML-PARSER::|Nmtokens| RESULT-STRUCTURE))
                                                                       (SUCCEED INDEX RESULT-STRUCTURE))))))
                               (XML-PARSER::|Nmtokens/fail.3| (INDEX)
                                 (%ATN-NODE-BLOCK XML-PARSER::|Nmtokens/fail.3| (PROGN (FAIL INDEX))))
                               (XML-PARSER::|Nmtokens/Nmtokens.2.4| (INDEX)
                                 (%ATN-NODE-BLOCK XML-PARSER::|Nmtokens/Nmtokens.2.4|
                                                  (%ATN-EDGE-BLOCK (JUMP XML-PARSER::|Nmtokens/Nmtokens.2.5|)
                                                                   (XML-PARSER::|Nmtokens/Nmtokens.2.5| INDEX))
                                                  (%ATN-EDGE-BLOCK (JUMP XML-PARSER::|Nmtokens.2|)
                                                                   (XML-PARSER::|Nmtokens.2| INDEX))))
                               (XML-PARSER::|Nmtokens/Nmtokens.2.5| (INDEX)
                                 (%ATN-NODE-BLOCK XML-PARSER::|Nmtokens/Nmtokens.2.5|
                                                  (%ATN-EDGE-BLOCK (TEST XML-PARSER::S)
                                                                   (COND ((XML-PARSER::IS-S |item|)
                                                                          (SETF *ATN-TERM* 'XML-PARSER::S)
                                                                          (XML-PARSER::|Nmtokens/Nmtokens.2.6| (1+ INDEX)))
                                                                         (T (SETF *ATN-TERM?* 'XML-PARSER::S) NIL)))))
                               (XML-PARSER::|Nmtokens/Nmtokens.2.6| (INDEX)
                                 (%ATN-NODE-BLOCK XML-PARSER::|Nmtokens/Nmtokens.2.6|
                                                  (%ATN-EDGE-BLOCK (PUSH XML-PARSER::|Nmtokens|)
                                                                   (MULTIPLE-VALUE-BIND (RESULT RESULT-INDEX SUCCESS)
                                                                       (ATN-PARSE-SUBSTRUCTURE 'XML-PARSER::|Nmtokens| INDEX)
                                                                     (COND (SUCCESS
                                                                            (WHEN RESULT (SETF XML-PARSER::|Nmtokens| RESULT))
                                                                            (XML-PARSER::|Nmtokens.2| RESULT-INDEX))
                                                                           (T (SETF *ATN-TERM?* 'XML-PARSER::|Nmtokens|) NIL))))))
                               (XML-PARSER::|Nmtokens/start.1| (INDEX)
                                 (%ATN-NODE-BLOCK XML-PARSER::|Nmtokens/start.1|
                                                  (%ATN-EDGE-BLOCK (CAT XML-PARSER::|Nmtoken|)
                                                                   (COND ((XML-PARSER::|IS-Nmtoken| |item|)
                                                                          (SETF *ATN-TERM* 'XML-PARSER::|Nmtoken|)
                                                                          (SETF XML-PARSER::|Nmtoken|
                                                                                (IF (EQ *ATN-REDUCE* T)
                                                                                    (ATN-REDUCE-ITEM #'XML-PARSER::|Nmtoken-Constructor|
                                                                                                     |item|)
                                                                                  (IF (EQ *ATN-REDUCE* 'CONS)
                                                                                      (LIST 'XML-PARSER::|Nmtoken| |item|)
                                                                                    'XML-PARSER::|Nmtoken|)))
                                                                          (XML-PARSER::|Nmtokens/Nmtokens.2.4| (1+ INDEX)))
                                                                         (T
                                                                          (SETF *ATN-TERM* 'XML-PARSER::|Nmtoken|)
                                                                          (XML-PARSER::|Nmtokens/fail.3| INDEX)))))))
                        (DECLARE
                         (INLINE SUCCEED FAIL XML-PARSER::|Nmtokens.2| XML-PARSER::|Nmtokens/fail.3|
                          XML-PARSER::|Nmtokens/Nmtokens.2.4| XML-PARSER::|Nmtokens/Nmtokens.2.5|
                          XML-PARSER::|Nmtokens/Nmtokens.2.6| XML-PARSER::|Nmtokens/start.1|))
                        (XML-PARSER::|Nmtokens/start.1| INDEX)
                        (SETF *ATN-NODE NIL)
                        (%ATN-TRACE " [***/~a failed @ ~s." 'XML-PARSER::|Nmtokens| INDEX)
                        (FAIL INDEX)))))
    (WARN "recursive grammar: ~s @ position ~s: ~s" 'XML-PARSER::|Nmtokens| INDEX *ATN-STACK)))
(DEFUN XML-PARSER::|EntityValue| (INDEX &AUX (XML-PARSER::|EntityData| NIL))
  "{9 } EntityValue ::= (('\"' EntityData? '\"') | (''' EntityData? '''))
(|EntityData|)"
  (DECLARE (SPECIAL XML-PARSER::|EntityValue-INDEX|))
  (DECLARE (TYPE FIXNUM INDEX XML-PARSER::|EntityValue-INDEX| *ATN-LEVEL))
  (DECLARE (OPTIMIZE (SPEED 1) (SAFETY 3)))
  (IF (< XML-PARSER::|EntityValue-INDEX| INDEX)
      (LET ((XML-PARSER::|EntityValue-INDEX| INDEX)
            (*ATN-LEVEL (1+ *ATN-LEVEL))
            (*ATN-STACK (CONS 'XML-PARSER::|EntityValue| *ATN-STACK))
            (XML-PARSER::*IN-ENTITY-VALUE* T)
            (XML-UTILS:*PARSETABLE* XML-PARSER::|EntityValue-Parsetable|))
        (DECLARE (SPECIAL XML-PARSER::|EntityValue-INDEX|))
        (DECLARE (DYNAMIC-EXTENT *ATN-STACK))
        (DECLARE (TYPE CONS *ATN-STACK))
        (SYMBOL-MACROLET ((|item| (XML-PARSER::INPUT-REFERENCE INDEX)))
          (%ATN-BLOCK XML-PARSER::|EntityValue|
                      (LABELS ((SUCCEED (INDEX RESULT)
                                 (SETF *ATN-TERM* 'XML-PARSER::|EntityValue|)
                                 (RETURN-FROM XML-PARSER::|EntityValue| (VALUES RESULT INDEX T)))
                               (FAIL (INDEX) (RETURN-FROM XML-PARSER::|EntityValue| (VALUES NIL INDEX NIL)))
                               (XML-PARSER::|EntityValue.2| (INDEX)
                                 (%ATN-NODE-BLOCK XML-PARSER::|EntityValue.2|
                                                  (%ATN-EDGE-BLOCK (POP XML-PARSER::|EntityValue|)
                                                                   (WHEN T
                                                                     (SETF *ATN-TERM* 'XML-PARSER::|EntityValue|)
                                                                     (%ATN-TRACE " [***/~a @ ~s reduce structure: ~a"
                                                                                 'XML-PARSER::|EntityValue| INDEX
                                                                                 (LIST 'XML-PARSER::|EntityData|
                                                                                       XML-PARSER::|EntityData|))
                                                                     (LET ((RESULT-STRUCTURE
                                                                            (IF (EQ *ATN-REDUCE* T)
                                                                                (ATN-REDUCE-STRUCTURE #'XML-PARSER::|EntityValue-Constructor|
                                                                                                      XML-PARSER::|EntityData|)
                                                                              (IF (EQ *ATN-REDUCE* 'CONS)
                                                                                  (CONS 'XML-PARSER::|EntityValue|
                                                                                        (DELETE NIL
                                                                                                (LIST XML-PARSER::|EntityData|)))
                                                                                'XML-PARSER::|EntityValue|))))
                                                                       (WHEN (IS-ATN-TRACE)
                                                                         (FORMAT *TRACE-OUTPUT* " -> ~a: ~s"
                                                                                 'XML-PARSER::|EntityValue| RESULT-STRUCTURE))
                                                                       (SUCCEED INDEX RESULT-STRUCTURE))))))
                               (XML-PARSER::|EntityValue/EntityValue.2.4| (INDEX)
                                 (%ATN-NODE-BLOCK XML-PARSER::|EntityValue/EntityValue.2.4|
                                                  (%ATN-EDGE-BLOCK (WORD |xml|:|"|)
                                                                   (COND ((EQ |item| '|xml|:|"|)
                                                                          (SETF *ATN-TERM* '|xml|:|"|)
                                                                          (XML-PARSER::|EntityValue/EntityValue.2.5| (1+ INDEX)))
                                                                         (T (SETF *ATN-TERM?* '|xml|:|"|) NIL)))))
                               (XML-PARSER::|EntityValue/EntityValue.2.5| (INDEX)
                                 (%ATN-NODE-BLOCK XML-PARSER::|EntityValue/EntityValue.2.5|
                                                  (LET ((XML-UTILS:*PARSETABLE* XML-PARSER::|EntityData-Parsetable|))
                                                    (%ATN-EDGE-BLOCK (TEST XML-PARSER::|EntityData|)
                                                                     (SETF XML-PARSER::*QUOTE-TOKEN*
                                                                           (OR XML-PARSER::*QUOTE-TOKEN* T))
                                                                     (COND ((XML-PARSER::|IS-EntityData| |item|)
                                                                            (SETF *ATN-TERM* 'XML-PARSER::|EntityData|)
                                                                            (SETF XML-PARSER::|EntityData|
                                                                                  (IF (EQ *ATN-REDUCE* T)
                                                                                      (ATN-REDUCE-ITEM #'XML-PARSER::|EntityData-Constructor|
                                                                                                       |item|)
                                                                                    (IF (EQ *ATN-REDUCE* 'CONS)
                                                                                        (LIST 'XML-PARSER::|EntityData| |item|)
                                                                                      'XML-PARSER::|EntityData|)))
                                                                            (XML-PARSER::|EntityValue/EntityValue.2.6| (1+ INDEX)))
                                                                           (T
                                                                            (SETF *ATN-TERM?* 'XML-PARSER::|EntityData|)
                                                                            (XML-PARSER::|EntityValue/EntityValue.2.6| INDEX)))))))
                               (XML-PARSER::|EntityValue/EntityValue.2.6| (INDEX)
                                 (%ATN-NODE-BLOCK XML-PARSER::|EntityValue/EntityValue.2.6|
                                                  (%ATN-EDGE-BLOCK (WORD |xml|:|"|)
                                                                   (COND ((EQ |item| '|xml|:|"|)
                                                                          (SETF *ATN-TERM* '|xml|:|"|)
                                                                          (XML-PARSER::|EntityValue.2| (1+ INDEX)))
                                                                         (T (SETF *ATN-TERM?* '|xml|:|"|) NIL)))))
                               (XML-PARSER::|EntityValue/EntityValue.2.7| (INDEX)
                                 (%ATN-NODE-BLOCK XML-PARSER::|EntityValue/EntityValue.2.7|
                                                  (%ATN-EDGE-BLOCK (WORD |xml|:|'|)
                                                                   (COND ((EQ |item| '|xml|:|'|)
                                                                          (SETF *ATN-TERM* '|xml|:|'|)
                                                                          (XML-PARSER::|EntityValue/EntityValue.2.8| (1+ INDEX)))
                                                                         (T (SETF *ATN-TERM?* '|xml|:|'|) NIL)))))
                               (XML-PARSER::|EntityValue/EntityValue.2.8| (INDEX)
                                 (%ATN-NODE-BLOCK XML-PARSER::|EntityValue/EntityValue.2.8|
                                                  (LET ((XML-UTILS:*PARSETABLE* XML-PARSER::|EntityData-Parsetable|))
                                                    (%ATN-EDGE-BLOCK (TEST XML-PARSER::|EntityData|)
                                                                     (SETF XML-PARSER::*QUOTE-TOKEN*
                                                                           (OR XML-PARSER::*QUOTE-TOKEN* T))
                                                                     (COND ((XML-PARSER::|IS-EntityData| |item|)
                                                                            (SETF *ATN-TERM* 'XML-PARSER::|EntityData|)
                                                                            (SETF XML-PARSER::|EntityData|
                                                                                  (IF (EQ *ATN-REDUCE* T)
                                                                                      (ATN-REDUCE-ITEM #'XML-PARSER::|EntityData-Constructor|
                                                                                                       |item|)
                                                                                    (IF (EQ *ATN-REDUCE* 'CONS)
                                                                                        (LIST 'XML-PARSER::|EntityData| |item|)
                                                                                      'XML-PARSER::|EntityData|)))
                                                                            (XML-PARSER::|EntityValue/EntityValue.2.9| (1+ INDEX)))
                                                                           (T
                                                                            (SETF *ATN-TERM?* 'XML-PARSER::|EntityData|)
                                                                            (XML-PARSER::|EntityValue/EntityValue.2.9| INDEX)))))))
                               (XML-PARSER::|EntityValue/EntityValue.2.9| (INDEX)
                                 (%ATN-NODE-BLOCK XML-PARSER::|EntityValue/EntityValue.2.9|
                                                  (%ATN-EDGE-BLOCK (WORD |xml|:|'|)
                                                                   (COND ((EQ |item| '|xml|:|'|)
                                                                          (SETF *ATN-TERM* '|xml|:|'|)
                                                                          (XML-PARSER::|EntityValue.2| (1+ INDEX)))
                                                                         (T (SETF *ATN-TERM?* '|xml|:|'|) NIL)))))
                               (XML-PARSER::|EntityValue/fail.3| (INDEX)
                                 (%ATN-NODE-BLOCK XML-PARSER::|EntityValue/fail.3| (PROGN (FAIL INDEX))))
                               (XML-PARSER::|EntityValue/start.1| (INDEX)
                                 (%ATN-NODE-BLOCK XML-PARSER::|EntityValue/start.1|
                                                  (%ATN-EDGE-BLOCK OR
                                                                   (OR (%ATN-EDGE-BLOCK (JUMP
                                                                                         XML-PARSER::|EntityValue/EntityValue.2.4|)
                                                                                        (XML-PARSER::|EntityValue/EntityValue.2.4|
                                                                                         INDEX))
                                                                       (%ATN-EDGE-BLOCK (JUMP
                                                                                         XML-PARSER::|EntityValue/EntityValue.2.7|)
                                                                                        (XML-PARSER::|EntityValue/EntityValue.2.7|
                                                                                         INDEX))
                                                                       (XML-PARSER::|EntityValue/fail.3| INDEX))))))
                        (DECLARE
                         (INLINE SUCCEED FAIL XML-PARSER::|EntityValue.2| XML-PARSER::|EntityValue/EntityValue.2.4|
                          XML-PARSER::|EntityValue/EntityValue.2.5| XML-PARSER::|EntityValue/EntityValue.2.6|
                          XML-PARSER::|EntityValue/EntityValue.2.7| XML-PARSER::|EntityValue/EntityValue.2.8|
                          XML-PARSER::|EntityValue/EntityValue.2.9| XML-PARSER::|EntityValue/fail.3|
                          XML-PARSER::|EntityValue/start.1|))
                        (SETF XML-PARSER::*QUOTE-TOKEN* (OR XML-PARSER::*QUOTE-TOKEN* T))
                        (XML-PARSER::|EntityValue/start.1| INDEX)
                        (SETF *ATN-NODE NIL)
                        (%ATN-TRACE " [***/~a failed @ ~s." 'XML-PARSER::|EntityValue| INDEX)
                        (FAIL INDEX)))))
    (WARN "recursive grammar: ~s @ position ~s: ~s" 'XML-PARSER::|EntityValue| INDEX *ATN-STACK)))
(DEFUN XML-PARSER::|AttValue| (INDEX &AUX (XML-PARSER::|AttChildSequence| NIL))
  "{10} AttValue ::= (('\"' AttChildSequence? '\"') | ('''
                                                  AttChildSequence?
                                                  '''))
(|AttChildSequence|)"
  (DECLARE (SPECIAL XML-PARSER::|AttValue-INDEX|))
  (DECLARE (TYPE FIXNUM INDEX XML-PARSER::|AttValue-INDEX| *ATN-LEVEL))
  (DECLARE (OPTIMIZE (SPEED 1) (SAFETY 3)))
  (IF (< XML-PARSER::|AttValue-INDEX| INDEX)
      (LET ((XML-PARSER::|AttValue-INDEX| INDEX)
            (*ATN-LEVEL (1+ *ATN-LEVEL))
            (*ATN-STACK (CONS 'XML-PARSER::|AttValue| *ATN-STACK))
            (XML-UTILS:*PARSETABLE* XML-PARSER::|AttValue-Parsetable|))
        (DECLARE (SPECIAL XML-PARSER::|AttValue-INDEX|))
        (DECLARE (DYNAMIC-EXTENT *ATN-STACK))
        (DECLARE (TYPE CONS *ATN-STACK))
        (SYMBOL-MACROLET ((|item| (XML-PARSER::INPUT-REFERENCE INDEX)))
          (%ATN-BLOCK XML-PARSER::|AttValue|
                      (LABELS ((SUCCEED (INDEX RESULT)
                                 (SETF *ATN-TERM* 'XML-PARSER::|AttValue|)
                                 (RETURN-FROM XML-PARSER::|AttValue| (VALUES RESULT INDEX T)))
                               (FAIL (INDEX) (RETURN-FROM XML-PARSER::|AttValue| (VALUES NIL INDEX NIL)))
                               (XML-PARSER::|AttValue.2| (INDEX)
                                 (%ATN-NODE-BLOCK XML-PARSER::|AttValue.2|
                                                  (%ATN-EDGE-BLOCK (POP XML-PARSER::|AttValue|)
                                                                   (WHEN T
                                                                     (SETF *ATN-TERM* 'XML-PARSER::|AttValue|)
                                                                     (%ATN-TRACE " [***/~a @ ~s reduce structure: ~a"
                                                                                 'XML-PARSER::|AttValue| INDEX
                                                                                 (LIST 'XML-PARSER::|AttChildSequence|
                                                                                       XML-PARSER::|AttChildSequence|))
                                                                     (LET ((RESULT-STRUCTURE
                                                                            (IF (EQ *ATN-REDUCE* T)
                                                                                (ATN-REDUCE-STRUCTURE #'XML-PARSER::|AttValue-Constructor|
                                                                                                      XML-PARSER::|AttChildSequence|)
                                                                              (IF (EQ *ATN-REDUCE* 'CONS)
                                                                                  (CONS 'XML-PARSER::|AttValue|
                                                                                        (DELETE NIL
                                                                                                (LIST
                                                                                                 XML-PARSER::|AttChildSequence|)))
                                                                                'XML-PARSER::|AttValue|))))
                                                                       (WHEN (IS-ATN-TRACE)
                                                                         (FORMAT *TRACE-OUTPUT* " -> ~a: ~s"
                                                                                 'XML-PARSER::|AttValue| RESULT-STRUCTURE))
                                                                       (SUCCEED INDEX RESULT-STRUCTURE))))))
                               (XML-PARSER::|AttValue/AttValue.2.4| (INDEX)
                                 (%ATN-NODE-BLOCK XML-PARSER::|AttValue/AttValue.2.4|
                                                  (%ATN-EDGE-BLOCK (WORD |xml|:|"|)
                                                                   (COND ((EQ |item| '|xml|:|"|)
                                                                          (SETF *ATN-TERM* '|xml|:|"|)
                                                                          (XML-PARSER::|AttValue/AttValue.2.5| (1+ INDEX)))
                                                                         (T (SETF *ATN-TERM?* '|xml|:|"|) NIL)))))
                               (XML-PARSER::|AttValue/AttValue.2.5| (INDEX)
                                 (%ATN-NODE-BLOCK XML-PARSER::|AttValue/AttValue.2.5|
                                                  (%ATN-EDGE-BLOCK (PUSH XML-PARSER::|AttChildSequence|)
                                                                   (MULTIPLE-VALUE-BIND (RESULT RESULT-INDEX SUCCESS)
                                                                       (ATN-PARSE-SUBSTRUCTURE 'XML-PARSER::|AttChildSequence|
                                                                         INDEX)
                                                                     (COND (SUCCESS
                                                                            (WHEN RESULT
                                                                              (SETF XML-PARSER::|AttChildSequence| RESULT))
                                                                            (XML-PARSER::|AttValue/AttValue.2.6| RESULT-INDEX))
                                                                           (T
                                                                            (SETF *ATN-TERM?* 'XML-PARSER::|AttChildSequence|)
                                                                            (XML-PARSER::|AttValue/AttValue.2.6| INDEX)))))))
                               (XML-PARSER::|AttValue/AttValue.2.6| (INDEX)
                                 (%ATN-NODE-BLOCK XML-PARSER::|AttValue/AttValue.2.6|
                                                  (%ATN-EDGE-BLOCK (WORD |xml|:|"|)
                                                                   (COND ((EQ |item| '|xml|:|"|)
                                                                          (SETF *ATN-TERM* '|xml|:|"|)
                                                                          (XML-PARSER::|AttValue.2| (1+ INDEX)))
                                                                         (T (SETF *ATN-TERM?* '|xml|:|"|) NIL)))))
                               (XML-PARSER::|AttValue/AttValue.2.7| (INDEX)
                                 (%ATN-NODE-BLOCK XML-PARSER::|AttValue/AttValue.2.7|
                                                  (%ATN-EDGE-BLOCK (WORD |xml|:|'|)
                                                                   (COND ((EQ |item| '|xml|:|'|)
                                                                          (SETF *ATN-TERM* '|xml|:|'|)
                                                                          (XML-PARSER::|AttValue/AttValue.2.8| (1+ INDEX)))
                                                                         (T (SETF *ATN-TERM?* '|xml|:|'|) NIL)))))
                               (XML-PARSER::|AttValue/AttValue.2.8| (INDEX)
                                 (%ATN-NODE-BLOCK XML-PARSER::|AttValue/AttValue.2.8|
                                                  (%ATN-EDGE-BLOCK (PUSH XML-PARSER::|AttChildSequence|)
                                                                   (MULTIPLE-VALUE-BIND (RESULT RESULT-INDEX SUCCESS)
                                                                       (ATN-PARSE-SUBSTRUCTURE 'XML-PARSER::|AttChildSequence|
                                                                         INDEX)
                                                                     (COND (SUCCESS
                                                                            (WHEN RESULT
                                                                              (SETF XML-PARSER::|AttChildSequence| RESULT))
                                                                            (XML-PARSER::|AttValue/AttValue.2.9| RESULT-INDEX))
                                                                           (T
                                                                            (SETF *ATN-TERM?* 'XML-PARSER::|AttChildSequence|)
                                                                            (XML-PARSER::|AttValue/AttValue.2.9| INDEX)))))))
                               (XML-PARSER::|AttValue/AttValue.2.9| (INDEX)
                                 (%ATN-NODE-BLOCK XML-PARSER::|AttValue/AttValue.2.9|
                                                  (%ATN-EDGE-BLOCK (WORD |xml|:|'|)
                                                                   (COND ((EQ |item| '|xml|:|'|)
                                                                          (SETF *ATN-TERM* '|xml|:|'|)
                                                                          (XML-PARSER::|AttValue.2| (1+ INDEX)))
                                                                         (T (SETF *ATN-TERM?* '|xml|:|'|) NIL)))))
                               (XML-PARSER::|AttValue/fail.3| (INDEX)
                                 (%ATN-NODE-BLOCK XML-PARSER::|AttValue/fail.3| (PROGN (FAIL INDEX))))
                               (XML-PARSER::|AttValue/start.1| (INDEX)
                                 (%ATN-NODE-BLOCK XML-PARSER::|AttValue/start.1|
                                                  (%ATN-EDGE-BLOCK OR
                                                                   (OR (%ATN-EDGE-BLOCK (JUMP XML-PARSER::|AttValue/AttValue.2.4|)
                                                                                        (XML-PARSER::|AttValue/AttValue.2.4|
                                                                                         INDEX))
                                                                       (%ATN-EDGE-BLOCK (JUMP XML-PARSER::|AttValue/AttValue.2.7|)
                                                                                        (XML-PARSER::|AttValue/AttValue.2.7|
                                                                                         INDEX))
                                                                       (XML-PARSER::|AttValue/fail.3| INDEX))))))
                        (DECLARE
                         (INLINE SUCCEED FAIL XML-PARSER::|AttValue.2| XML-PARSER::|AttValue/AttValue.2.4|
                          XML-PARSER::|AttValue/AttValue.2.5| XML-PARSER::|AttValue/AttValue.2.6|
                          XML-PARSER::|AttValue/AttValue.2.7| XML-PARSER::|AttValue/AttValue.2.8|
                          XML-PARSER::|AttValue/AttValue.2.9| XML-PARSER::|AttValue/fail.3| XML-PARSER::|AttValue/start.1|))
                        (SETF XML-PARSER::*QUOTE-TOKEN* (OR XML-PARSER::*QUOTE-TOKEN* T))
                        (XML-PARSER::|AttValue/start.1| INDEX)
                        (SETF *ATN-NODE NIL)
                        (%ATN-TRACE " [***/~a failed @ ~s." 'XML-PARSER::|AttValue| INDEX)
                        (FAIL INDEX)))))
    (WARN "recursive grammar: ~s @ position ~s: ~s" 'XML-PARSER::|AttValue| INDEX *ATN-STACK)))
(DEFUN XML-PARSER::|AttChildSequence| (INDEX &AUX (XML-PARSER::|AttChild| NIL) (XML-PARSER::|AttChildSequence| NIL))
  "AttChildSequence ::= AttChild AttChildSequence?
(|AttChild| |AttChildSequence|)"
  (DECLARE (SPECIAL XML-PARSER::|AttChildSequence-INDEX|))
  (DECLARE (TYPE FIXNUM INDEX XML-PARSER::|AttChildSequence-INDEX| *ATN-LEVEL))
  (DECLARE (OPTIMIZE (SPEED 1) (SAFETY 3)))
  (IF (< XML-PARSER::|AttChildSequence-INDEX| INDEX)
      (LET ((XML-PARSER::|AttChildSequence-INDEX| INDEX)
            (*ATN-LEVEL (1+ *ATN-LEVEL))
            (*ATN-STACK (CONS 'XML-PARSER::|AttChildSequence| *ATN-STACK)))
        (DECLARE (SPECIAL XML-PARSER::|AttChildSequence-INDEX|))
        (DECLARE (DYNAMIC-EXTENT *ATN-STACK))
        (DECLARE (TYPE CONS *ATN-STACK))
        (SYMBOL-MACROLET ((|item| (XML-PARSER::INPUT-REFERENCE INDEX)))
          (%ATN-BLOCK XML-PARSER::|AttChildSequence|
                      (LABELS ((SUCCEED (INDEX RESULT)
                                 (SETF *ATN-TERM* 'XML-PARSER::|AttChildSequence|)
                                 (RETURN-FROM XML-PARSER::|AttChildSequence| (VALUES RESULT INDEX T)))
                               (FAIL (INDEX) (RETURN-FROM XML-PARSER::|AttChildSequence| (VALUES NIL INDEX NIL)))
                               (XML-PARSER::|AttChildSequence.2| (INDEX)
                                 (%ATN-NODE-BLOCK XML-PARSER::|AttChildSequence.2|
                                                  (%ATN-EDGE-BLOCK (POP XML-PARSER::|AttChildSequence|)
                                                                   (WHEN T
                                                                     (SETF *ATN-TERM* 'XML-PARSER::|AttChildSequence|)
                                                                     (%ATN-TRACE " [***/~a @ ~s reduce structure: ~a"
                                                                                 'XML-PARSER::|AttChildSequence| INDEX
                                                                                 (LIST 'XML-PARSER::|AttChild|
                                                                                       XML-PARSER::|AttChild|
                                                                                       'XML-PARSER::|AttChildSequence|
                                                                                       XML-PARSER::|AttChildSequence|))
                                                                     (LET ((RESULT-STRUCTURE
                                                                            (IF (EQ *ATN-REDUCE* T)
                                                                                (ATN-REDUCE-STRUCTURE #'XML-PARSER::|AttChildSequence-Constructor|
                                                                                                      XML-PARSER::|AttChild|
                                                                                                      XML-PARSER::|AttChildSequence|)
                                                                              (IF (EQ *ATN-REDUCE* 'CONS)
                                                                                  (CONS 'XML-PARSER::|AttChildSequence|
                                                                                        (DELETE NIL
                                                                                                (LIST
                                                                                                 XML-PARSER::|AttChild|
                                                                                                 XML-PARSER::|AttChildSequence|)))
                                                                                'XML-PARSER::|AttChildSequence|))))
                                                                       (WHEN (IS-ATN-TRACE)
                                                                         (FORMAT *TRACE-OUTPUT* " -> ~a: ~s"
                                                                                 'XML-PARSER::|AttChildSequence| RESULT-STRUCTURE))
                                                                       (SUCCEED INDEX RESULT-STRUCTURE))))))
                               (XML-PARSER::|AttChildSequence/AttChildSequence.2.4| (INDEX)
                                 (%ATN-NODE-BLOCK XML-PARSER::|AttChildSequence/AttChildSequence.2.4|
                                                  (%ATN-EDGE-BLOCK (PUSH XML-PARSER::|AttChildSequence|)
                                                                   (MULTIPLE-VALUE-BIND (RESULT RESULT-INDEX SUCCESS)
                                                                       (ATN-PARSE-SUBSTRUCTURE 'XML-PARSER::|AttChildSequence|
                                                                         INDEX)
                                                                     (COND (SUCCESS
                                                                            (WHEN RESULT
                                                                              (SETF XML-PARSER::|AttChildSequence| RESULT))
                                                                            (XML-PARSER::|AttChildSequence.2| RESULT-INDEX))
                                                                           (T
                                                                            (SETF *ATN-TERM?* 'XML-PARSER::|AttChildSequence|)
                                                                            (XML-PARSER::|AttChildSequence.2| INDEX)))))))
                               (XML-PARSER::|AttChildSequence/fail.3| (INDEX)
                                 (%ATN-NODE-BLOCK XML-PARSER::|AttChildSequence/fail.3| (PROGN (FAIL INDEX))))
                               (XML-PARSER::|AttChildSequence/start.1| (INDEX)
                                 (%ATN-NODE-BLOCK XML-PARSER::|AttChildSequence/start.1|
                                                  (%ATN-EDGE-BLOCK (PUSH XML-PARSER::|AttChild|)
                                                                   (MULTIPLE-VALUE-BIND (RESULT RESULT-INDEX SUCCESS)
                                                                       (ATN-PARSE-SUBSTRUCTURE 'XML-PARSER::|AttChild| INDEX)
                                                                     (COND (SUCCESS
                                                                            (WHEN RESULT (SETF XML-PARSER::|AttChild| RESULT))
                                                                            (XML-PARSER::|AttChildSequence/AttChildSequence.2.4|
                                                                             RESULT-INDEX))
                                                                           (T
                                                                            (SETF *ATN-TERM?* 'XML-PARSER::|AttChild|)
                                                                            (XML-PARSER::|AttChildSequence/fail.3| INDEX))))))))
                        (DECLARE
                         (INLINE SUCCEED FAIL XML-PARSER::|AttChildSequence.2| XML-PARSER::|AttChildSequence/AttChildSequence.2.4|
                          XML-PARSER::|AttChildSequence/fail.3| XML-PARSER::|AttChildSequence/start.1|))
                        (XML-PARSER::|AttChildSequence/start.1| INDEX)
                        (SETF *ATN-NODE NIL)
                        (%ATN-TRACE " [***/~a failed @ ~s." 'XML-PARSER::|AttChildSequence| INDEX)
                        (FAIL INDEX)))))
    (WARN "recursive grammar: ~s @ position ~s: ~s" 'XML-PARSER::|AttChildSequence| INDEX *ATN-STACK)))
(DEFUN XML-PARSER::|AttChild|
    (INDEX &AUX (XML-PARSER::|AttCharData| NIL) (XML-PARSER::|ParsedReference| NIL) (XML-PARSER::|Reference| NIL))
  "AttChild ::= (AttCharData | Reference | ParsedReference)
(|AttCharData| |ParsedReference| |Reference|)"
  (DECLARE (SPECIAL XML-PARSER::|AttChild-INDEX|))
  (DECLARE (TYPE FIXNUM INDEX XML-PARSER::|AttChild-INDEX| *ATN-LEVEL))
  (DECLARE (OPTIMIZE (SPEED 1) (SAFETY 3)))
  (IF (< XML-PARSER::|AttChild-INDEX| INDEX)
      (LET ((XML-PARSER::|AttChild-INDEX| INDEX)
            (*ATN-LEVEL (1+ *ATN-LEVEL))
            (*ATN-STACK (CONS 'XML-PARSER::|AttChild| *ATN-STACK))
            (XML-UTILS:*PARSETABLE* XML-PARSER::|AttChild-Parsetable|))
        (DECLARE (SPECIAL XML-PARSER::|AttChild-INDEX|))
        (DECLARE (DYNAMIC-EXTENT *ATN-STACK))
        (DECLARE (TYPE CONS *ATN-STACK))
        (SYMBOL-MACROLET ((|item| (XML-PARSER::INPUT-REFERENCE INDEX)))
          (%ATN-BLOCK XML-PARSER::|AttChild|
                      (LABELS ((SUCCEED (INDEX RESULT)
                                 (SETF *ATN-TERM* 'XML-PARSER::|AttChild|)
                                 (RETURN-FROM XML-PARSER::|AttChild| (VALUES RESULT INDEX T)))
                               (FAIL (INDEX) (RETURN-FROM XML-PARSER::|AttChild| (VALUES NIL INDEX NIL)))
                               (XML-PARSER::|AttChild.2| (INDEX)
                                 (%ATN-NODE-BLOCK XML-PARSER::|AttChild.2|
                                                  (%ATN-EDGE-BLOCK (POP XML-PARSER::|AttChild|)
                                                                   (WHEN T
                                                                     (SETF *ATN-TERM* 'XML-PARSER::|AttChild|)
                                                                     (%ATN-TRACE " [***/~a @ ~s reduce structure: ~a"
                                                                                 'XML-PARSER::|AttChild| INDEX
                                                                                 (LIST 'XML-PARSER::|AttCharData|
                                                                                       XML-PARSER::|AttCharData|
                                                                                       'XML-PARSER::|ParsedReference|
                                                                                       XML-PARSER::|ParsedReference|
                                                                                       'XML-PARSER::|Reference|
                                                                                       XML-PARSER::|Reference|))
                                                                     (LET ((RESULT-STRUCTURE
                                                                            (IF (EQ *ATN-REDUCE* T)
                                                                                (ATN-REDUCE-STRUCTURE #'XML-PARSER::|AttChild-Constructor|
                                                                                                      XML-PARSER::|AttCharData|
                                                                                                      XML-PARSER::|ParsedReference|
                                                                                                      XML-PARSER::|Reference|)
                                                                              (IF (EQ *ATN-REDUCE* 'CONS)
                                                                                  (CONS 'XML-PARSER::|AttChild|
                                                                                        (DELETE NIL
                                                                                                (LIST
                                                                                                 XML-PARSER::|AttCharData|
                                                                                                 XML-PARSER::|ParsedReference|
                                                                                                 XML-PARSER::|Reference|)))
                                                                                'XML-PARSER::|AttChild|))))
                                                                       (WHEN (IS-ATN-TRACE)
                                                                         (FORMAT *TRACE-OUTPUT* " -> ~a: ~s"
                                                                                 'XML-PARSER::|AttChild| RESULT-STRUCTURE))
                                                                       (SUCCEED INDEX RESULT-STRUCTURE))))))
                               (XML-PARSER::|AttChild/fail.3| (INDEX)
                                 (%ATN-NODE-BLOCK XML-PARSER::|AttChild/fail.3| (PROGN (FAIL INDEX))))
                               (XML-PARSER::|AttChild/start.1| (INDEX)
                                 (%ATN-NODE-BLOCK XML-PARSER::|AttChild/start.1|
                                                  (%ATN-EDGE-BLOCK OR
                                                                   (OR (%ATN-EDGE-BLOCK (TEST XML-PARSER::|AttCharData|)
                                                                                        (COND ((XML-PARSER::|IS-AttCharData|
                                                                                                |item|)
                                                                                               (SETF
                                                                                                *ATN-TERM*
                                                                                                'XML-PARSER::|AttCharData|)
                                                                                               (SETF
                                                                                                XML-PARSER::|AttCharData|
                                                                                                (IF
                                                                                                 (EQ *ATN-REDUCE* T)
                                                                                                 (ATN-REDUCE-ITEM-WITH-CONTEXT
                                                                                                  #'XML-PARSER:|AttCharData-Constructor|
                                                                                                  XML-PARSER:*CONSTRUCTION-CONTEXT*
                                                                                                  |item|)
                                                                                                 (IF
                                                                                                  (EQ *ATN-REDUCE* 'CONS)
                                                                                                  (LIST
                                                                                                   'XML-PARSER::|AttCharData|
                                                                                                   |item|)
                                                                                                  'XML-PARSER::|AttCharData|)))
                                                                                               (XML-PARSER::|AttChild.2|
                                                                                                (1+ INDEX)))
                                                                                              (T
                                                                                               (SETF
                                                                                                *ATN-TERM?*
                                                                                                'XML-PARSER::|AttCharData|)
                                                                                               NIL)))
                                                                       (%ATN-EDGE-BLOCK (PUSH XML-PARSER::|Reference|)
                                                                                        (MULTIPLE-VALUE-BIND (RESULT
                                                                                                              RESULT-INDEX
                                                                                                              SUCCESS)
                                                                                            (ATN-PARSE-SUBSTRUCTURE
                                                                                             'XML-PARSER::|Reference|
                                                                                             INDEX)
                                                                                          (COND (SUCCESS
                                                                                                 (WHEN
                                                                                                  RESULT
                                                                                                  (SETF
                                                                                                   XML-PARSER::|Reference|
                                                                                                   RESULT))
                                                                                                 (XML-PARSER::|AttChild.2|
                                                                                                  RESULT-INDEX))
                                                                                                (T
                                                                                                 (SETF
                                                                                                  *ATN-TERM?*
                                                                                                  'XML-PARSER::|Reference|)
                                                                                                 NIL))))
                                                                       (%ATN-EDGE-BLOCK (TEST XML-PARSER::|ParsedReference|)
                                                                                        (COND ((XML-PARSER::|IS-ParsedReference|
                                                                                                |item|)
                                                                                               (SETF
                                                                                                *ATN-TERM*
                                                                                                'XML-PARSER::|ParsedReference|)
                                                                                               (SETF
                                                                                                XML-PARSER::|ParsedReference|
                                                                                                (IF
                                                                                                 (EQ *ATN-REDUCE* T)
                                                                                                 (ATN-REDUCE-ITEM
                                                                                                  #'XML-PARSER::|ParsedReference-Constructor|
                                                                                                  |item|)
                                                                                                 (IF
                                                                                                  (EQ *ATN-REDUCE* 'CONS)
                                                                                                  (LIST
                                                                                                   'XML-PARSER::|ParsedReference|
                                                                                                   |item|)
                                                                                                  'XML-PARSER::|ParsedReference|)))
                                                                                               (XML-PARSER::|AttChild.2|
                                                                                                (1+ INDEX)))
                                                                                              (T
                                                                                               (SETF
                                                                                                *ATN-TERM?*
                                                                                                'XML-PARSER::|ParsedReference|)
                                                                                               NIL)))
                                                                       (XML-PARSER::|AttChild/fail.3| INDEX))))))
                        (DECLARE
                         (INLINE SUCCEED FAIL XML-PARSER::|AttChild.2| XML-PARSER::|AttChild/fail.3|
                          XML-PARSER::|AttChild/start.1|))
                        (SETF XML-PARSER::*QUOTE-TOKEN* (OR XML-PARSER::*QUOTE-TOKEN* T))
                        (XML-PARSER::|AttChild/start.1| INDEX)
                        (SETF *ATN-NODE NIL)
                        (%ATN-TRACE " [***/~a failed @ ~s." 'XML-PARSER::|AttChild| INDEX)
                        (FAIL INDEX)))))
    (WARN "recursive grammar: ~s @ position ~s: ~s" 'XML-PARSER::|AttChild| INDEX *ATN-STACK)))
(DEFUN XML-PARSER::|DefaultAttValue| (INDEX &AUX (XML-PARSER::|DefaultAttChildSequence| NIL))
  "DefaultAttValue ::= (('\"' DefaultAttChildSequence? '\"') | ('''
                                                                DefaultAttChildSequence?
                                                                '''))
(|DefaultAttChildSequence|)"
  (DECLARE (SPECIAL XML-PARSER::|DefaultAttValue-INDEX|))
  (DECLARE (TYPE FIXNUM INDEX XML-PARSER::|DefaultAttValue-INDEX| *ATN-LEVEL))
  (DECLARE (OPTIMIZE (SPEED 1) (SAFETY 3)))
  (IF (< XML-PARSER::|DefaultAttValue-INDEX| INDEX)
      (LET ((XML-PARSER::|DefaultAttValue-INDEX| INDEX)
            (*ATN-LEVEL (1+ *ATN-LEVEL))
            (*ATN-STACK (CONS 'XML-PARSER::|DefaultAttValue| *ATN-STACK))
            (XML-UTILS:*PARSETABLE* XML-PARSER::|DefaultAttValue-Parsetable|))
        (DECLARE (SPECIAL XML-PARSER::|DefaultAttValue-INDEX|))
        (DECLARE (DYNAMIC-EXTENT *ATN-STACK))
        (DECLARE (TYPE CONS *ATN-STACK))
        (SYMBOL-MACROLET ((|item| (XML-PARSER::INPUT-REFERENCE INDEX)))
          (%ATN-BLOCK XML-PARSER::|DefaultAttValue|
                      (LABELS ((SUCCEED (INDEX RESULT)
                                 (SETF *ATN-TERM* 'XML-PARSER::|DefaultAttValue|)
                                 (RETURN-FROM XML-PARSER::|DefaultAttValue| (VALUES RESULT INDEX T)))
                               (FAIL (INDEX) (RETURN-FROM XML-PARSER::|DefaultAttValue| (VALUES NIL INDEX NIL)))
                               (XML-PARSER::|DefaultAttValue.2| (INDEX)
                                 (%ATN-NODE-BLOCK XML-PARSER::|DefaultAttValue.2|
                                                  (%ATN-EDGE-BLOCK (POP XML-PARSER::|DefaultAttValue|)
                                                                   (WHEN T
                                                                     (SETF *ATN-TERM* 'XML-PARSER::|DefaultAttValue|)
                                                                     (%ATN-TRACE " [***/~a @ ~s reduce structure: ~a"
                                                                                 'XML-PARSER::|DefaultAttValue| INDEX
                                                                                 (LIST 'XML-PARSER::|DefaultAttChildSequence|
                                                                                       XML-PARSER::|DefaultAttChildSequence|))
                                                                     (LET ((RESULT-STRUCTURE
                                                                            (IF (EQ *ATN-REDUCE* T)
                                                                                (ATN-REDUCE-STRUCTURE #'XML-PARSER::|DefaultAttValue-Constructor|
                                                                                                      XML-PARSER::|DefaultAttChildSequence|)
                                                                              (IF (EQ *ATN-REDUCE* 'CONS)
                                                                                  (CONS 'XML-PARSER::|DefaultAttValue|
                                                                                        (DELETE NIL
                                                                                                (LIST
                                                                                                 XML-PARSER::|DefaultAttChildSequence|)))
                                                                                'XML-PARSER::|DefaultAttValue|))))
                                                                       (WHEN (IS-ATN-TRACE)
                                                                         (FORMAT *TRACE-OUTPUT* " -> ~a: ~s"
                                                                                 'XML-PARSER::|DefaultAttValue| RESULT-STRUCTURE))
                                                                       (SUCCEED INDEX RESULT-STRUCTURE))))))
                               (XML-PARSER::|DefaultAttValue/DefaultAttValue.2.4| (INDEX)
                                 (%ATN-NODE-BLOCK XML-PARSER::|DefaultAttValue/DefaultAttValue.2.4|
                                                  (%ATN-EDGE-BLOCK (WORD |xml|:|"|)
                                                                   (COND ((EQ |item| '|xml|:|"|)
                                                                          (SETF *ATN-TERM* '|xml|:|"|)
                                                                          (XML-PARSER::|DefaultAttValue/DefaultAttValue.2.5|
                                                                           (1+ INDEX)))
                                                                         (T (SETF *ATN-TERM?* '|xml|:|"|) NIL)))))
                               (XML-PARSER::|DefaultAttValue/DefaultAttValue.2.5| (INDEX)
                                 (%ATN-NODE-BLOCK XML-PARSER::|DefaultAttValue/DefaultAttValue.2.5|
                                                  (%ATN-EDGE-BLOCK (PUSH XML-PARSER::|DefaultAttChildSequence|)
                                                                   (MULTIPLE-VALUE-BIND (RESULT RESULT-INDEX SUCCESS)
                                                                       (ATN-PARSE-SUBSTRUCTURE
                                                                         'XML-PARSER::|DefaultAttChildSequence| INDEX)
                                                                     (COND (SUCCESS
                                                                            (WHEN RESULT
                                                                              (SETF XML-PARSER::|DefaultAttChildSequence| RESULT))
                                                                            (XML-PARSER::|DefaultAttValue/DefaultAttValue.2.6|
                                                                             RESULT-INDEX))
                                                                           (T
                                                                            (SETF *ATN-TERM?*
                                                                                  'XML-PARSER::|DefaultAttChildSequence|)
                                                                            (XML-PARSER::|DefaultAttValue/DefaultAttValue.2.6|
                                                                             INDEX)))))))
                               (XML-PARSER::|DefaultAttValue/DefaultAttValue.2.6| (INDEX)
                                 (%ATN-NODE-BLOCK XML-PARSER::|DefaultAttValue/DefaultAttValue.2.6|
                                                  (%ATN-EDGE-BLOCK (WORD |xml|:|"|)
                                                                   (COND ((EQ |item| '|xml|:|"|)
                                                                          (SETF *ATN-TERM* '|xml|:|"|)
                                                                          (XML-PARSER::|DefaultAttValue.2| (1+ INDEX)))
                                                                         (T (SETF *ATN-TERM?* '|xml|:|"|) NIL)))))
                               (XML-PARSER::|DefaultAttValue/DefaultAttValue.2.7| (INDEX)
                                 (%ATN-NODE-BLOCK XML-PARSER::|DefaultAttValue/DefaultAttValue.2.7|
                                                  (%ATN-EDGE-BLOCK (WORD |xml|:|'|)
                                                                   (COND ((EQ |item| '|xml|:|'|)
                                                                          (SETF *ATN-TERM* '|xml|:|'|)
                                                                          (XML-PARSER::|DefaultAttValue/DefaultAttValue.2.8|
                                                                           (1+ INDEX)))
                                                                         (T (SETF *ATN-TERM?* '|xml|:|'|) NIL)))))
                               (XML-PARSER::|DefaultAttValue/DefaultAttValue.2.8| (INDEX)
                                 (%ATN-NODE-BLOCK XML-PARSER::|DefaultAttValue/DefaultAttValue.2.8|
                                                  (%ATN-EDGE-BLOCK (PUSH XML-PARSER::|DefaultAttChildSequence|)
                                                                   (MULTIPLE-VALUE-BIND (RESULT RESULT-INDEX SUCCESS)
                                                                       (ATN-PARSE-SUBSTRUCTURE
                                                                         'XML-PARSER::|DefaultAttChildSequence| INDEX)
                                                                     (COND (SUCCESS
                                                                            (WHEN RESULT
                                                                              (SETF XML-PARSER::|DefaultAttChildSequence| RESULT))
                                                                            (XML-PARSER::|DefaultAttValue/DefaultAttValue.2.9|
                                                                             RESULT-INDEX))
                                                                           (T
                                                                            (SETF *ATN-TERM?*
                                                                                  'XML-PARSER::|DefaultAttChildSequence|)
                                                                            (XML-PARSER::|DefaultAttValue/DefaultAttValue.2.9|
                                                                             INDEX)))))))
                               (XML-PARSER::|DefaultAttValue/DefaultAttValue.2.9| (INDEX)
                                 (%ATN-NODE-BLOCK XML-PARSER::|DefaultAttValue/DefaultAttValue.2.9|
                                                  (%ATN-EDGE-BLOCK (WORD |xml|:|'|)
                                                                   (COND ((EQ |item| '|xml|:|'|)
                                                                          (SETF *ATN-TERM* '|xml|:|'|)
                                                                          (XML-PARSER::|DefaultAttValue.2| (1+ INDEX)))
                                                                         (T (SETF *ATN-TERM?* '|xml|:|'|) NIL)))))
                               (XML-PARSER::|DefaultAttValue/fail.3| (INDEX)
                                 (%ATN-NODE-BLOCK XML-PARSER::|DefaultAttValue/fail.3| (PROGN (FAIL INDEX))))
                               (XML-PARSER::|DefaultAttValue/start.1| (INDEX)
                                 (%ATN-NODE-BLOCK XML-PARSER::|DefaultAttValue/start.1|
                                                  (%ATN-EDGE-BLOCK OR
                                                                   (OR (%ATN-EDGE-BLOCK (JUMP
                                                                                         XML-PARSER::|DefaultAttValue/DefaultAttValue.2.4|)
                                                                                        (XML-PARSER::|DefaultAttValue/DefaultAttValue.2.4|
                                                                                         INDEX))
                                                                       (%ATN-EDGE-BLOCK (JUMP
                                                                                         XML-PARSER::|DefaultAttValue/DefaultAttValue.2.7|)
                                                                                        (XML-PARSER::|DefaultAttValue/DefaultAttValue.2.7|
                                                                                         INDEX))
                                                                       (XML-PARSER::|DefaultAttValue/fail.3| INDEX))))))
                        (DECLARE
                         (INLINE SUCCEED FAIL XML-PARSER::|DefaultAttValue.2| XML-PARSER::|DefaultAttValue/DefaultAttValue.2.4|
                          XML-PARSER::|DefaultAttValue/DefaultAttValue.2.5| XML-PARSER::|DefaultAttValue/DefaultAttValue.2.6|
                          XML-PARSER::|DefaultAttValue/DefaultAttValue.2.7| XML-PARSER::|DefaultAttValue/DefaultAttValue.2.8|
                          XML-PARSER::|DefaultAttValue/DefaultAttValue.2.9| XML-PARSER::|DefaultAttValue/fail.3|
                          XML-PARSER::|DefaultAttValue/start.1|))
                        (SETF XML-PARSER::*QUOTE-TOKEN* (OR XML-PARSER::*QUOTE-TOKEN* T))
                        (XML-PARSER::|DefaultAttValue/start.1| INDEX)
                        (SETF *ATN-NODE NIL)
                        (%ATN-TRACE " [***/~a failed @ ~s." 'XML-PARSER::|DefaultAttValue| INDEX)
                        (FAIL INDEX)))))
    (WARN "recursive grammar: ~s @ position ~s: ~s" 'XML-PARSER::|DefaultAttValue| INDEX *ATN-STACK)))
(DEFUN XML-PARSER::|DefaultAttChildSequence|
    (INDEX &AUX (XML-PARSER::|DefaultAttChild| NIL) (XML-PARSER::|DefaultAttChildSequence| NIL))
  "DefaultAttChildSequence ::= DefaultAttChild DefaultAttChildSequence?
(|DefaultAttChild| |DefaultAttChildSequence|)"
  (DECLARE (SPECIAL XML-PARSER::|DefaultAttChildSequence-INDEX|))
  (DECLARE (TYPE FIXNUM INDEX XML-PARSER::|DefaultAttChildSequence-INDEX| *ATN-LEVEL))
  (DECLARE (OPTIMIZE (SPEED 1) (SAFETY 3)))
  (IF (< XML-PARSER::|DefaultAttChildSequence-INDEX| INDEX)
      (LET ((XML-PARSER::|DefaultAttChildSequence-INDEX| INDEX)
            (*ATN-LEVEL (1+ *ATN-LEVEL))
            (*ATN-STACK (CONS 'XML-PARSER::|DefaultAttChildSequence| *ATN-STACK)))
        (DECLARE (SPECIAL XML-PARSER::|DefaultAttChildSequence-INDEX|))
        (DECLARE (DYNAMIC-EXTENT *ATN-STACK))
        (DECLARE (TYPE CONS *ATN-STACK))
        (SYMBOL-MACROLET ((|item| (XML-PARSER::INPUT-REFERENCE INDEX)))
          (%ATN-BLOCK XML-PARSER::|DefaultAttChildSequence|
                      (LABELS ((SUCCEED (INDEX RESULT)
                                 (SETF *ATN-TERM* 'XML-PARSER::|DefaultAttChildSequence|)
                                 (RETURN-FROM XML-PARSER::|DefaultAttChildSequence| (VALUES RESULT INDEX T)))
                               (FAIL (INDEX) (RETURN-FROM XML-PARSER::|DefaultAttChildSequence| (VALUES NIL INDEX NIL)))
                               (XML-PARSER::|DefaultAttChildSequence.2| (INDEX)
                                 (%ATN-NODE-BLOCK XML-PARSER::|DefaultAttChildSequence.2|
                                                  (%ATN-EDGE-BLOCK (POP XML-PARSER::|DefaultAttChildSequence|)
                                                                   (WHEN T
                                                                     (SETF *ATN-TERM* 'XML-PARSER::|DefaultAttChildSequence|)
                                                                     (%ATN-TRACE " [***/~a @ ~s reduce structure: ~a"
                                                                                 'XML-PARSER::|DefaultAttChildSequence| INDEX
                                                                                 (LIST 'XML-PARSER::|DefaultAttChild|
                                                                                       XML-PARSER::|DefaultAttChild|
                                                                                       'XML-PARSER::|DefaultAttChildSequence|
                                                                                       XML-PARSER::|DefaultAttChildSequence|))
                                                                     (LET ((RESULT-STRUCTURE
                                                                            (IF (EQ *ATN-REDUCE* T)
                                                                                (ATN-REDUCE-STRUCTURE #'XML-PARSER::|DefaultAttChildSequence-Constructor|
                                                                                                      XML-PARSER::|DefaultAttChild|
                                                                                                      XML-PARSER::|DefaultAttChildSequence|)
                                                                              (IF (EQ *ATN-REDUCE* 'CONS)
                                                                                  (CONS 'XML-PARSER::|DefaultAttChildSequence|
                                                                                        (DELETE NIL
                                                                                                (LIST
                                                                                                 XML-PARSER::|DefaultAttChild|
                                                                                                 XML-PARSER::|DefaultAttChildSequence|)))
                                                                                'XML-PARSER::|DefaultAttChildSequence|))))
                                                                       (WHEN (IS-ATN-TRACE)
                                                                         (FORMAT *TRACE-OUTPUT* " -> ~a: ~s"
                                                                                 'XML-PARSER::|DefaultAttChildSequence|
                                                                                 RESULT-STRUCTURE))
                                                                       (SUCCEED INDEX RESULT-STRUCTURE))))))
                               (XML-PARSER::|DefaultAttChildSequence/DefaultAttChildSequence.2.4| (INDEX)
                                 (%ATN-NODE-BLOCK XML-PARSER::|DefaultAttChildSequence/DefaultAttChildSequence.2.4|
                                                  (%ATN-EDGE-BLOCK (PUSH XML-PARSER::|DefaultAttChildSequence|)
                                                                   (MULTIPLE-VALUE-BIND (RESULT RESULT-INDEX SUCCESS)
                                                                       (ATN-PARSE-SUBSTRUCTURE
                                                                         'XML-PARSER::|DefaultAttChildSequence| INDEX)
                                                                     (COND (SUCCESS
                                                                            (WHEN RESULT
                                                                              (SETF XML-PARSER::|DefaultAttChildSequence| RESULT))
                                                                            (XML-PARSER::|DefaultAttChildSequence.2| RESULT-INDEX))
                                                                           (T
                                                                            (SETF *ATN-TERM?*
                                                                                  'XML-PARSER::|DefaultAttChildSequence|)
                                                                            (XML-PARSER::|DefaultAttChildSequence.2| INDEX)))))))
                               (XML-PARSER::|DefaultAttChildSequence/fail.3| (INDEX)
                                 (%ATN-NODE-BLOCK XML-PARSER::|DefaultAttChildSequence/fail.3| (PROGN (FAIL INDEX))))
                               (XML-PARSER::|DefaultAttChildSequence/start.1| (INDEX)
                                 (%ATN-NODE-BLOCK XML-PARSER::|DefaultAttChildSequence/start.1|
                                                  (%ATN-EDGE-BLOCK (PUSH XML-PARSER::|DefaultAttChild|)
                                                                   (MULTIPLE-VALUE-BIND (RESULT RESULT-INDEX SUCCESS)
                                                                       (ATN-PARSE-SUBSTRUCTURE 'XML-PARSER::|DefaultAttChild|
                                                                         INDEX)
                                                                     (COND (SUCCESS
                                                                            (WHEN RESULT
                                                                              (SETF XML-PARSER::|DefaultAttChild| RESULT))
                                                                            (XML-PARSER::|DefaultAttChildSequence/DefaultAttChildSequence.2.4|
                                                                             RESULT-INDEX))
                                                                           (T
                                                                            (SETF *ATN-TERM?* 'XML-PARSER::|DefaultAttChild|)
                                                                            (XML-PARSER::|DefaultAttChildSequence/fail.3|
                                                                             INDEX))))))))
                        (DECLARE
                         (INLINE SUCCEED FAIL XML-PARSER::|DefaultAttChildSequence.2|
                          XML-PARSER::|DefaultAttChildSequence/DefaultAttChildSequence.2.4|
                          XML-PARSER::|DefaultAttChildSequence/fail.3| XML-PARSER::|DefaultAttChildSequence/start.1|))
                        (XML-PARSER::|DefaultAttChildSequence/start.1| INDEX)
                        (SETF *ATN-NODE NIL)
                        (%ATN-TRACE " [***/~a failed @ ~s." 'XML-PARSER::|DefaultAttChildSequence| INDEX)
                        (FAIL INDEX)))))
    (WARN "recursive grammar: ~s @ position ~s: ~s" 'XML-PARSER::|DefaultAttChildSequence| INDEX *ATN-STACK)))
(DEFUN XML-PARSER::|DefaultAttChild|
    (INDEX &AUX (XML-PARSER::|DefaultAttCharData| NIL) (XML-PARSER::|ParsedReference| NIL) (XML-PARSER::|Reference| NIL))
  "DefaultAttChild ::= (DefaultAttCharData | Reference | ParsedReference)
(|DefaultAttCharData| |ParsedReference| |Reference|)"
  (DECLARE (SPECIAL XML-PARSER::|DefaultAttChild-INDEX|))
  (DECLARE (TYPE FIXNUM INDEX XML-PARSER::|DefaultAttChild-INDEX| *ATN-LEVEL))
  (DECLARE (OPTIMIZE (SPEED 1) (SAFETY 3)))
  (IF (< XML-PARSER::|DefaultAttChild-INDEX| INDEX)
      (LET ((XML-PARSER::|DefaultAttChild-INDEX| INDEX)
            (*ATN-LEVEL (1+ *ATN-LEVEL))
            (*ATN-STACK (CONS 'XML-PARSER::|DefaultAttChild| *ATN-STACK))
            (XML-UTILS:*PARSETABLE* XML-PARSER::|DefaultAttChild-Parsetable|))
        (DECLARE (SPECIAL XML-PARSER::|DefaultAttChild-INDEX|))
        (DECLARE (DYNAMIC-EXTENT *ATN-STACK))
        (DECLARE (TYPE CONS *ATN-STACK))
        (SYMBOL-MACROLET ((|item| (XML-PARSER::INPUT-REFERENCE INDEX)))
          (%ATN-BLOCK XML-PARSER::|DefaultAttChild|
                      (LABELS ((SUCCEED (INDEX RESULT)
                                 (SETF *ATN-TERM* 'XML-PARSER::|DefaultAttChild|)
                                 (RETURN-FROM XML-PARSER::|DefaultAttChild| (VALUES RESULT INDEX T)))
                               (FAIL (INDEX) (RETURN-FROM XML-PARSER::|DefaultAttChild| (VALUES NIL INDEX NIL)))
                               (XML-PARSER::|DefaultAttChild.2| (INDEX)
                                 (%ATN-NODE-BLOCK XML-PARSER::|DefaultAttChild.2|
                                                  (%ATN-EDGE-BLOCK (POP XML-PARSER::|DefaultAttChild|)
                                                                   (WHEN T
                                                                     (SETF *ATN-TERM* 'XML-PARSER::|DefaultAttChild|)
                                                                     (%ATN-TRACE " [***/~a @ ~s reduce structure: ~a"
                                                                                 'XML-PARSER::|DefaultAttChild| INDEX
                                                                                 (LIST 'XML-PARSER::|DefaultAttCharData|
                                                                                       XML-PARSER::|DefaultAttCharData|
                                                                                       'XML-PARSER::|ParsedReference|
                                                                                       XML-PARSER::|ParsedReference|
                                                                                       'XML-PARSER::|Reference|
                                                                                       XML-PARSER::|Reference|))
                                                                     (LET ((RESULT-STRUCTURE
                                                                            (IF (EQ *ATN-REDUCE* T)
                                                                                (ATN-REDUCE-STRUCTURE #'XML-PARSER::|DefaultAttChild-Constructor|
                                                                                                      XML-PARSER::|DefaultAttCharData|
                                                                                                      XML-PARSER::|ParsedReference|
                                                                                                      XML-PARSER::|Reference|)
                                                                              (IF (EQ *ATN-REDUCE* 'CONS)
                                                                                  (CONS 'XML-PARSER::|DefaultAttChild|
                                                                                        (DELETE NIL
                                                                                                (LIST
                                                                                                 XML-PARSER::|DefaultAttCharData|
                                                                                                 XML-PARSER::|ParsedReference|
                                                                                                 XML-PARSER::|Reference|)))
                                                                                'XML-PARSER::|DefaultAttChild|))))
                                                                       (WHEN (IS-ATN-TRACE)
                                                                         (FORMAT *TRACE-OUTPUT* " -> ~a: ~s"
                                                                                 'XML-PARSER::|DefaultAttChild| RESULT-STRUCTURE))
                                                                       (SUCCEED INDEX RESULT-STRUCTURE))))))
                               (XML-PARSER::|DefaultAttChild/fail.3| (INDEX)
                                 (%ATN-NODE-BLOCK XML-PARSER::|DefaultAttChild/fail.3| (PROGN (FAIL INDEX))))
                               (XML-PARSER::|DefaultAttChild/start.1| (INDEX)
                                 (%ATN-NODE-BLOCK XML-PARSER::|DefaultAttChild/start.1|
                                                  (%ATN-EDGE-BLOCK OR
                                                                   (OR (%ATN-EDGE-BLOCK (TEST XML-PARSER::|DefaultAttCharData|)
                                                                                        (COND ((XML-PARSER::|IS-DefaultAttCharData|
                                                                                                |item|)
                                                                                               (SETF
                                                                                                *ATN-TERM*
                                                                                                'XML-PARSER::|DefaultAttCharData|)
                                                                                               (SETF
                                                                                                XML-PARSER::|DefaultAttCharData|
                                                                                                (IF
                                                                                                 (EQ *ATN-REDUCE* T)
                                                                                                 (ATN-REDUCE-ITEM-WITH-CONTEXT
                                                                                                  #'XML-PARSER::|DefaultAttCharData-Constructor|
                                                                                                  XML-PARSER:*CONSTRUCTION-CONTEXT*
                                                                                                  |item|)
                                                                                                 (IF
                                                                                                  (EQ *ATN-REDUCE* 'CONS)
                                                                                                  (LIST
                                                                                                   'XML-PARSER::|DefaultAttCharData|
                                                                                                   |item|)
                                                                                                  'XML-PARSER::|DefaultAttCharData|)))
                                                                                               (XML-PARSER::|DefaultAttChild.2|
                                                                                                (1+ INDEX)))
                                                                                              (T
                                                                                               (SETF
                                                                                                *ATN-TERM?*
                                                                                                'XML-PARSER::|DefaultAttCharData|)
                                                                                               NIL)))
                                                                       (%ATN-EDGE-BLOCK (PUSH XML-PARSER::|Reference|)
                                                                                        (MULTIPLE-VALUE-BIND (RESULT
                                                                                                              RESULT-INDEX
                                                                                                              SUCCESS)
                                                                                            (ATN-PARSE-SUBSTRUCTURE
                                                                                             'XML-PARSER::|Reference|
                                                                                             INDEX)
                                                                                          (COND (SUCCESS
                                                                                                 (WHEN
                                                                                                  RESULT
                                                                                                  (SETF
                                                                                                   XML-PARSER::|Reference|
                                                                                                   RESULT))
                                                                                                 (XML-PARSER::|DefaultAttChild.2|
                                                                                                  RESULT-INDEX))
                                                                                                (T
                                                                                                 (SETF
                                                                                                  *ATN-TERM?*
                                                                                                  'XML-PARSER::|Reference|)
                                                                                                 NIL))))
                                                                       (%ATN-EDGE-BLOCK (TEST XML-PARSER::|ParsedReference|)
                                                                                        (COND ((XML-PARSER::|IS-ParsedReference|
                                                                                                |item|)
                                                                                               (SETF
                                                                                                *ATN-TERM*
                                                                                                'XML-PARSER::|ParsedReference|)
                                                                                               (SETF
                                                                                                XML-PARSER::|ParsedReference|
                                                                                                (IF
                                                                                                 (EQ *ATN-REDUCE* T)
                                                                                                 (ATN-REDUCE-ITEM
                                                                                                  #'XML-PARSER::|ParsedReference-Constructor|
                                                                                                  |item|)
                                                                                                 (IF
                                                                                                  (EQ *ATN-REDUCE* 'CONS)
                                                                                                  (LIST
                                                                                                   'XML-PARSER::|ParsedReference|
                                                                                                   |item|)
                                                                                                  'XML-PARSER::|ParsedReference|)))
                                                                                               (XML-PARSER::|DefaultAttChild.2|
                                                                                                (1+ INDEX)))
                                                                                              (T
                                                                                               (SETF
                                                                                                *ATN-TERM?*
                                                                                                'XML-PARSER::|ParsedReference|)
                                                                                               NIL)))
                                                                       (XML-PARSER::|DefaultAttChild/fail.3| INDEX))))))
                        (DECLARE
                         (INLINE SUCCEED FAIL XML-PARSER::|DefaultAttChild.2| XML-PARSER::|DefaultAttChild/fail.3|
                          XML-PARSER::|DefaultAttChild/start.1|))
                        (SETF XML-PARSER::*QUOTE-TOKEN* (OR XML-PARSER::*QUOTE-TOKEN* T))
                        (XML-PARSER::|DefaultAttChild/start.1| INDEX)
                        (SETF *ATN-NODE NIL)
                        (%ATN-TRACE " [***/~a failed @ ~s." 'XML-PARSER::|DefaultAttChild| INDEX)
                        (FAIL INDEX)))))
    (WARN "recursive grammar: ~s @ position ~s: ~s" 'XML-PARSER::|DefaultAttChild| INDEX *ATN-STACK)))
(DEFUN XML-PARSER::|SystemLiteral| (INDEX &AUX (XML-PARSER::|SystemCharData| NIL))
  "{11} SystemLiteral ::= (('\"' SystemCharData? '\"') | ('''
                                                     SystemCharData?
                                                     '''))
(|SystemCharData|)"
  (DECLARE (SPECIAL XML-PARSER::|SystemLiteral-INDEX|))
  (DECLARE (TYPE FIXNUM INDEX XML-PARSER::|SystemLiteral-INDEX| *ATN-LEVEL))
  (DECLARE (OPTIMIZE (SPEED 1) (SAFETY 3)))
  (IF (< XML-PARSER::|SystemLiteral-INDEX| INDEX)
      (LET ((XML-PARSER::|SystemLiteral-INDEX| INDEX)
            (*ATN-LEVEL (1+ *ATN-LEVEL))
            (*ATN-STACK (CONS 'XML-PARSER::|SystemLiteral| *ATN-STACK)))
        (DECLARE (SPECIAL XML-PARSER::|SystemLiteral-INDEX|))
        (DECLARE (DYNAMIC-EXTENT *ATN-STACK))
        (DECLARE (TYPE CONS *ATN-STACK))
        (SYMBOL-MACROLET ((|item| (XML-PARSER::INPUT-REFERENCE INDEX)))
          (%ATN-BLOCK XML-PARSER::|SystemLiteral|
                      (LABELS ((SUCCEED (INDEX RESULT)
                                 (SETF *ATN-TERM* 'XML-PARSER::|SystemLiteral|)
                                 (RETURN-FROM XML-PARSER::|SystemLiteral| (VALUES RESULT INDEX T)))
                               (FAIL (INDEX) (RETURN-FROM XML-PARSER::|SystemLiteral| (VALUES NIL INDEX NIL)))
                               (XML-PARSER::|SystemLiteral.2| (INDEX)
                                 (%ATN-NODE-BLOCK XML-PARSER::|SystemLiteral.2|
                                                  (%ATN-EDGE-BLOCK (POP XML-PARSER::|SystemLiteral|)
                                                                   (WHEN T
                                                                     (SETF *ATN-TERM* 'XML-PARSER::|SystemLiteral|)
                                                                     (%ATN-TRACE " [***/~a @ ~s reduce structure: ~a"
                                                                                 'XML-PARSER::|SystemLiteral| INDEX
                                                                                 (LIST 'XML-PARSER::|SystemCharData|
                                                                                       XML-PARSER::|SystemCharData|))
                                                                     (LET ((RESULT-STRUCTURE
                                                                            (IF (EQ *ATN-REDUCE* T)
                                                                                (ATN-REDUCE-STRUCTURE #'XML-PARSER::|SystemLiteral-Constructor|
                                                                                                      XML-PARSER::|SystemCharData|)
                                                                              (IF (EQ *ATN-REDUCE* 'CONS)
                                                                                  (CONS 'XML-PARSER::|SystemLiteral|
                                                                                        (DELETE NIL
                                                                                                (LIST
                                                                                                 XML-PARSER::|SystemCharData|)))
                                                                                'XML-PARSER::|SystemLiteral|))))
                                                                       (WHEN (IS-ATN-TRACE)
                                                                         (FORMAT *TRACE-OUTPUT* " -> ~a: ~s"
                                                                                 'XML-PARSER::|SystemLiteral| RESULT-STRUCTURE))
                                                                       (SUCCEED INDEX RESULT-STRUCTURE))))))
                               (XML-PARSER::|SystemLiteral/fail.3| (INDEX)
                                 (%ATN-NODE-BLOCK XML-PARSER::|SystemLiteral/fail.3| (PROGN (FAIL INDEX))))
                               (XML-PARSER::|SystemLiteral/start.1| (INDEX)
                                 (%ATN-NODE-BLOCK XML-PARSER::|SystemLiteral/start.1|
                                                  (%ATN-EDGE-BLOCK OR
                                                                   (OR (%ATN-EDGE-BLOCK (JUMP
                                                                                         XML-PARSER::|SystemLiteral/SystemLiteral.2.4|)
                                                                                        (XML-PARSER::|SystemLiteral/SystemLiteral.2.4|
                                                                                         INDEX))
                                                                       (%ATN-EDGE-BLOCK (JUMP
                                                                                         XML-PARSER::|SystemLiteral/SystemLiteral.2.7|)
                                                                                        (XML-PARSER::|SystemLiteral/SystemLiteral.2.7|
                                                                                         INDEX))
                                                                       (XML-PARSER::|SystemLiteral/fail.3| INDEX)))))
                               (XML-PARSER::|SystemLiteral/SystemLiteral.2.4| (INDEX)
                                 (%ATN-NODE-BLOCK XML-PARSER::|SystemLiteral/SystemLiteral.2.4|
                                                  (%ATN-EDGE-BLOCK (WORD |xml|:|"|)
                                                                   (COND ((EQ |item| '|xml|:|"|)
                                                                          (SETF *ATN-TERM* '|xml|:|"|)
                                                                          (XML-PARSER::|SystemLiteral/SystemLiteral.2.5|
                                                                           (1+ INDEX)))
                                                                         (T (SETF *ATN-TERM?* '|xml|:|"|) NIL)))))
                               (XML-PARSER::|SystemLiteral/SystemLiteral.2.5| (INDEX)
                                 (%ATN-NODE-BLOCK XML-PARSER::|SystemLiteral/SystemLiteral.2.5|
                                                  (LET ((XML-UTILS:*PARSETABLE* XML-PARSER::|SystemCharData-Parsetable|))
                                                    (%ATN-EDGE-BLOCK (TEST XML-PARSER::|SystemCharData|)
                                                                     (SETF XML-PARSER::*QUOTE-TOKEN*
                                                                           (OR XML-PARSER::*QUOTE-TOKEN* T))
                                                                     (COND ((XML-PARSER::|IS-SystemCharData| |item|)
                                                                            (SETF *ATN-TERM* 'XML-PARSER::|SystemCharData|)
                                                                            (SETF XML-PARSER::|SystemCharData|
                                                                                  (IF (EQ *ATN-REDUCE* T)
                                                                                      (ATN-REDUCE-ITEM #'XML-PARSER::|SystemCharData-Constructor|
                                                                                                       |item|)
                                                                                    (IF (EQ *ATN-REDUCE* 'CONS)
                                                                                        (LIST 'XML-PARSER::|SystemCharData| |item|)
                                                                                      'XML-PARSER::|SystemCharData|)))
                                                                            (XML-PARSER::|SystemLiteral/SystemLiteral.2.6|
                                                                             (1+ INDEX)))
                                                                           (T
                                                                            (SETF *ATN-TERM?* 'XML-PARSER::|SystemCharData|)
                                                                            (XML-PARSER::|SystemLiteral/SystemLiteral.2.6|
                                                                             INDEX)))))))
                               (XML-PARSER::|SystemLiteral/SystemLiteral.2.6| (INDEX)
                                 (%ATN-NODE-BLOCK XML-PARSER::|SystemLiteral/SystemLiteral.2.6|
                                                  (%ATN-EDGE-BLOCK (WORD |xml|:|"|)
                                                                   (COND ((EQ |item| '|xml|:|"|)
                                                                          (SETF *ATN-TERM* '|xml|:|"|)
                                                                          (XML-PARSER::|SystemLiteral.2| (1+ INDEX)))
                                                                         (T (SETF *ATN-TERM?* '|xml|:|"|) NIL)))))
                               (XML-PARSER::|SystemLiteral/SystemLiteral.2.7| (INDEX)
                                 (%ATN-NODE-BLOCK XML-PARSER::|SystemLiteral/SystemLiteral.2.7|
                                                  (%ATN-EDGE-BLOCK (WORD |xml|:|'|)
                                                                   (COND ((EQ |item| '|xml|:|'|)
                                                                          (SETF *ATN-TERM* '|xml|:|'|)
                                                                          (XML-PARSER::|SystemLiteral/SystemLiteral.2.8|
                                                                           (1+ INDEX)))
                                                                         (T (SETF *ATN-TERM?* '|xml|:|'|) NIL)))))
                               (XML-PARSER::|SystemLiteral/SystemLiteral.2.8| (INDEX)
                                 (%ATN-NODE-BLOCK XML-PARSER::|SystemLiteral/SystemLiteral.2.8|
                                                  (LET ((XML-UTILS:*PARSETABLE* XML-PARSER::|SystemCharData-Parsetable|))
                                                    (%ATN-EDGE-BLOCK (TEST XML-PARSER::|SystemCharData|)
                                                                     (SETF XML-PARSER::*QUOTE-TOKEN*
                                                                           (OR XML-PARSER::*QUOTE-TOKEN* T))
                                                                     (COND ((XML-PARSER::|IS-SystemCharData| |item|)
                                                                            (SETF *ATN-TERM* 'XML-PARSER::|SystemCharData|)
                                                                            (SETF XML-PARSER::|SystemCharData|
                                                                                  (IF (EQ *ATN-REDUCE* T)
                                                                                      (ATN-REDUCE-ITEM #'XML-PARSER::|SystemCharData-Constructor|
                                                                                                       |item|)
                                                                                    (IF (EQ *ATN-REDUCE* 'CONS)
                                                                                        (LIST 'XML-PARSER::|SystemCharData| |item|)
                                                                                      'XML-PARSER::|SystemCharData|)))
                                                                            (XML-PARSER::|SystemLiteral/SystemLiteral.2.9|
                                                                             (1+ INDEX)))
                                                                           (T
                                                                            (SETF *ATN-TERM?* 'XML-PARSER::|SystemCharData|)
                                                                            (XML-PARSER::|SystemLiteral/SystemLiteral.2.9|
                                                                             INDEX)))))))
                               (XML-PARSER::|SystemLiteral/SystemLiteral.2.9| (INDEX)
                                 (%ATN-NODE-BLOCK XML-PARSER::|SystemLiteral/SystemLiteral.2.9|
                                                  (%ATN-EDGE-BLOCK (WORD |xml|:|'|)
                                                                   (COND ((EQ |item| '|xml|:|'|)
                                                                          (SETF *ATN-TERM* '|xml|:|'|)
                                                                          (XML-PARSER::|SystemLiteral.2| (1+ INDEX)))
                                                                         (T (SETF *ATN-TERM?* '|xml|:|'|) NIL))))))
                        (DECLARE
                         (INLINE SUCCEED FAIL XML-PARSER::|SystemLiteral.2| XML-PARSER::|SystemLiteral/fail.3|
                          XML-PARSER::|SystemLiteral/start.1| XML-PARSER::|SystemLiteral/SystemLiteral.2.4|
                          XML-PARSER::|SystemLiteral/SystemLiteral.2.5| XML-PARSER::|SystemLiteral/SystemLiteral.2.6|
                          XML-PARSER::|SystemLiteral/SystemLiteral.2.7| XML-PARSER::|SystemLiteral/SystemLiteral.2.8|
                          XML-PARSER::|SystemLiteral/SystemLiteral.2.9|))
                        (XML-PARSER::|SystemLiteral/start.1| INDEX)
                        (SETF *ATN-NODE NIL)
                        (%ATN-TRACE " [***/~a failed @ ~s." 'XML-PARSER::|SystemLiteral| INDEX)
                        (FAIL INDEX)))))
    (WARN "recursive grammar: ~s @ position ~s: ~s" 'XML-PARSER::|SystemLiteral| INDEX *ATN-STACK)))
(DEFUN XML-PARSER::|PubidLiteral| (INDEX &AUX (XML-PARSER::|PubidCharData| NIL))
  "{12} PubidLiteral ::= (('\"' PubidCharData? '\"') | ('''
                                                   PubidCharData?
                                                   '''))
(|PubidCharData|)"
  (DECLARE (SPECIAL XML-PARSER::|PubidLiteral-INDEX|))
  (DECLARE (TYPE FIXNUM INDEX XML-PARSER::|PubidLiteral-INDEX| *ATN-LEVEL))
  (DECLARE (OPTIMIZE (SPEED 1) (SAFETY 3)))
  (IF (< XML-PARSER::|PubidLiteral-INDEX| INDEX)
      (LET ((XML-PARSER::|PubidLiteral-INDEX| INDEX)
            (*ATN-LEVEL (1+ *ATN-LEVEL))
            (*ATN-STACK (CONS 'XML-PARSER::|PubidLiteral| *ATN-STACK)))
        (DECLARE (SPECIAL XML-PARSER::|PubidLiteral-INDEX|))
        (DECLARE (DYNAMIC-EXTENT *ATN-STACK))
        (DECLARE (TYPE CONS *ATN-STACK))
        (SYMBOL-MACROLET ((|item| (XML-PARSER::INPUT-REFERENCE INDEX)))
          (%ATN-BLOCK XML-PARSER::|PubidLiteral|
                      (LABELS ((SUCCEED (INDEX RESULT)
                                 (SETF *ATN-TERM* 'XML-PARSER::|PubidLiteral|)
                                 (RETURN-FROM XML-PARSER::|PubidLiteral| (VALUES RESULT INDEX T)))
                               (FAIL (INDEX) (RETURN-FROM XML-PARSER::|PubidLiteral| (VALUES NIL INDEX NIL)))
                               (XML-PARSER::|PubidLiteral.2| (INDEX)
                                 (%ATN-NODE-BLOCK XML-PARSER::|PubidLiteral.2|
                                                  (%ATN-EDGE-BLOCK (POP XML-PARSER::|PubidLiteral|)
                                                                   (WHEN T
                                                                     (SETF *ATN-TERM* 'XML-PARSER::|PubidLiteral|)
                                                                     (%ATN-TRACE " [***/~a @ ~s reduce structure: ~a"
                                                                                 'XML-PARSER::|PubidLiteral| INDEX
                                                                                 (LIST 'XML-PARSER::|PubidCharData|
                                                                                       XML-PARSER::|PubidCharData|))
                                                                     (LET ((RESULT-STRUCTURE
                                                                            (IF (EQ *ATN-REDUCE* T)
                                                                                (ATN-REDUCE-STRUCTURE #'XML-PARSER::|PubidLiteral-Constructor|
                                                                                                      XML-PARSER::|PubidCharData|)
                                                                              (IF (EQ *ATN-REDUCE* 'CONS)
                                                                                  (CONS 'XML-PARSER::|PubidLiteral|
                                                                                        (DELETE NIL
                                                                                                (LIST
                                                                                                 XML-PARSER::|PubidCharData|)))
                                                                                'XML-PARSER::|PubidLiteral|))))
                                                                       (WHEN (IS-ATN-TRACE)
                                                                         (FORMAT *TRACE-OUTPUT* " -> ~a: ~s"
                                                                                 'XML-PARSER::|PubidLiteral| RESULT-STRUCTURE))
                                                                       (SUCCEED INDEX RESULT-STRUCTURE))))))
                               (XML-PARSER::|PubidLiteral/fail.3| (INDEX)
                                 (%ATN-NODE-BLOCK XML-PARSER::|PubidLiteral/fail.3| (PROGN (FAIL INDEX))))
                               (XML-PARSER::|PubidLiteral/PubidLiteral.2.4| (INDEX)
                                 (%ATN-NODE-BLOCK XML-PARSER::|PubidLiteral/PubidLiteral.2.4|
                                                  (%ATN-EDGE-BLOCK (WORD |xml|:|"|)
                                                                   (COND ((EQ |item| '|xml|:|"|)
                                                                          (SETF *ATN-TERM* '|xml|:|"|)
                                                                          (XML-PARSER::|PubidLiteral/PubidLiteral.2.5| (1+ INDEX)))
                                                                         (T (SETF *ATN-TERM?* '|xml|:|"|) NIL)))))
                               (XML-PARSER::|PubidLiteral/PubidLiteral.2.5| (INDEX)
                                 (%ATN-NODE-BLOCK XML-PARSER::|PubidLiteral/PubidLiteral.2.5|
                                                  (LET ((XML-UTILS:*PARSETABLE* XML-PARSER::|PubidCharData-Parsetable|))
                                                    (%ATN-EDGE-BLOCK (TEST XML-PARSER::|PubidCharData|)
                                                                     (SETF XML-PARSER::*QUOTE-TOKEN*
                                                                           (OR XML-PARSER::*QUOTE-TOKEN* T))
                                                                     (COND ((XML-PARSER::|IS-PubidCharData| |item|)
                                                                            (SETF *ATN-TERM* 'XML-PARSER::|PubidCharData|)
                                                                            (SETF XML-PARSER::|PubidCharData|
                                                                                  (IF (EQ *ATN-REDUCE* T)
                                                                                      (ATN-REDUCE-ITEM #'XML-PARSER::|PubidCharData-Constructor|
                                                                                                       |item|)
                                                                                    (IF (EQ *ATN-REDUCE* 'CONS)
                                                                                        (LIST 'XML-PARSER::|PubidCharData| |item|)
                                                                                      'XML-PARSER::|PubidCharData|)))
                                                                            (XML-PARSER::|PubidLiteral/PubidLiteral.2.6|
                                                                             (1+ INDEX)))
                                                                           (T
                                                                            (SETF *ATN-TERM?* 'XML-PARSER::|PubidCharData|)
                                                                            (XML-PARSER::|PubidLiteral/PubidLiteral.2.6|
                                                                             INDEX)))))))
                               (XML-PARSER::|PubidLiteral/PubidLiteral.2.6| (INDEX)
                                 (%ATN-NODE-BLOCK XML-PARSER::|PubidLiteral/PubidLiteral.2.6|
                                                  (%ATN-EDGE-BLOCK (WORD |xml|:|"|)
                                                                   (COND ((EQ |item| '|xml|:|"|)
                                                                          (SETF *ATN-TERM* '|xml|:|"|)
                                                                          (XML-PARSER::|PubidLiteral.2| (1+ INDEX)))
                                                                         (T (SETF *ATN-TERM?* '|xml|:|"|) NIL)))))
                               (XML-PARSER::|PubidLiteral/PubidLiteral.2.7| (INDEX)
                                 (%ATN-NODE-BLOCK XML-PARSER::|PubidLiteral/PubidLiteral.2.7|
                                                  (%ATN-EDGE-BLOCK (WORD |xml|:|'|)
                                                                   (COND ((EQ |item| '|xml|:|'|)
                                                                          (SETF *ATN-TERM* '|xml|:|'|)
                                                                          (XML-PARSER::|PubidLiteral/PubidLiteral.2.8| (1+ INDEX)))
                                                                         (T (SETF *ATN-TERM?* '|xml|:|'|) NIL)))))
                               (XML-PARSER::|PubidLiteral/PubidLiteral.2.8| (INDEX)
                                 (%ATN-NODE-BLOCK XML-PARSER::|PubidLiteral/PubidLiteral.2.8|
                                                  (LET ((XML-UTILS:*PARSETABLE* XML-PARSER::|PubidCharData-Parsetable|))
                                                    (%ATN-EDGE-BLOCK (TEST XML-PARSER::|PubidCharData|)
                                                                     (SETF XML-PARSER::*QUOTE-TOKEN*
                                                                           (OR XML-PARSER::*QUOTE-TOKEN* T))
                                                                     (COND ((XML-PARSER::|IS-PubidCharData| |item|)
                                                                            (SETF *ATN-TERM* 'XML-PARSER::|PubidCharData|)
                                                                            (SETF XML-PARSER::|PubidCharData|
                                                                                  (IF (EQ *ATN-REDUCE* T)
                                                                                      (ATN-REDUCE-ITEM #'XML-PARSER::|PubidCharData-Constructor|
                                                                                                       |item|)
                                                                                    (IF (EQ *ATN-REDUCE* 'CONS)
                                                                                        (LIST 'XML-PARSER::|PubidCharData| |item|)
                                                                                      'XML-PARSER::|PubidCharData|)))
                                                                            (XML-PARSER::|PubidLiteral/PubidLiteral.2.9|
                                                                             (1+ INDEX)))
                                                                           (T
                                                                            (SETF *ATN-TERM?* 'XML-PARSER::|PubidCharData|)
                                                                            (XML-PARSER::|PubidLiteral/PubidLiteral.2.9|
                                                                             INDEX)))))))
                               (XML-PARSER::|PubidLiteral/PubidLiteral.2.9| (INDEX)
                                 (%ATN-NODE-BLOCK XML-PARSER::|PubidLiteral/PubidLiteral.2.9|
                                                  (%ATN-EDGE-BLOCK (WORD |xml|:|'|)
                                                                   (COND ((EQ |item| '|xml|:|'|)
                                                                          (SETF *ATN-TERM* '|xml|:|'|)
                                                                          (XML-PARSER::|PubidLiteral.2| (1+ INDEX)))
                                                                         (T (SETF *ATN-TERM?* '|xml|:|'|) NIL)))))
                               (XML-PARSER::|PubidLiteral/start.1| (INDEX)
                                 (%ATN-NODE-BLOCK XML-PARSER::|PubidLiteral/start.1|
                                                  (%ATN-EDGE-BLOCK OR
                                                                   (OR (%ATN-EDGE-BLOCK (JUMP
                                                                                         XML-PARSER::|PubidLiteral/PubidLiteral.2.4|)
                                                                                        (XML-PARSER::|PubidLiteral/PubidLiteral.2.4|
                                                                                         INDEX))
                                                                       (%ATN-EDGE-BLOCK (JUMP
                                                                                         XML-PARSER::|PubidLiteral/PubidLiteral.2.7|)
                                                                                        (XML-PARSER::|PubidLiteral/PubidLiteral.2.7|
                                                                                         INDEX))
                                                                       (XML-PARSER::|PubidLiteral/fail.3| INDEX))))))
                        (DECLARE
                         (INLINE SUCCEED FAIL XML-PARSER::|PubidLiteral.2| XML-PARSER::|PubidLiteral/fail.3|
                          XML-PARSER::|PubidLiteral/PubidLiteral.2.4| XML-PARSER::|PubidLiteral/PubidLiteral.2.5|
                          XML-PARSER::|PubidLiteral/PubidLiteral.2.6| XML-PARSER::|PubidLiteral/PubidLiteral.2.7|
                          XML-PARSER::|PubidLiteral/PubidLiteral.2.8| XML-PARSER::|PubidLiteral/PubidLiteral.2.9|
                          XML-PARSER::|PubidLiteral/start.1|))
                        (XML-PARSER::|PubidLiteral/start.1| INDEX)
                        (SETF *ATN-NODE NIL)
                        (%ATN-TRACE " [***/~a failed @ ~s." 'XML-PARSER::|PubidLiteral| INDEX)
                        (FAIL INDEX)))))
    (WARN "recursive grammar: ~s @ position ~s: ~s" 'XML-PARSER::|PubidLiteral| INDEX *ATN-STACK)))
(DEFUN XML-PARSER::|Comment| (INDEX &AUX (XML-PARSER::|CommentCharData| NIL))
  "{15} Comment ::= '<!--' CommentCharData? '-->'
(|CommentCharData|)"
  (DECLARE (SPECIAL XML-PARSER::|Comment-INDEX|))
  (DECLARE (TYPE FIXNUM INDEX XML-PARSER::|Comment-INDEX| *ATN-LEVEL))
  (DECLARE (OPTIMIZE (SPEED 1) (SAFETY 3)))
  (IF (< XML-PARSER::|Comment-INDEX| INDEX)
      (LET ((XML-PARSER::|Comment-INDEX| INDEX) (*ATN-LEVEL (1+ *ATN-LEVEL)) (*ATN-STACK (CONS 'XML-PARSER::|Comment| *ATN-STACK)))
        (DECLARE (SPECIAL XML-PARSER::|Comment-INDEX|))
        (DECLARE (DYNAMIC-EXTENT *ATN-STACK))
        (DECLARE (TYPE CONS *ATN-STACK))
        (SYMBOL-MACROLET ((|item| (XML-PARSER::INPUT-REFERENCE INDEX)))
          (%ATN-BLOCK XML-PARSER::|Comment|
                      (LABELS ((SUCCEED (INDEX RESULT)
                                 (SETF *ATN-TERM* 'XML-PARSER::|Comment|)
                                 (RETURN-FROM XML-PARSER::|Comment| (VALUES RESULT INDEX T)))
                               (FAIL (INDEX) (RETURN-FROM XML-PARSER::|Comment| (VALUES NIL INDEX NIL)))
                               (XML-PARSER::|Comment.2| (INDEX)
                                 (%ATN-NODE-BLOCK XML-PARSER::|Comment.2|
                                                  (%ATN-EDGE-BLOCK (POP XML-PARSER::|Comment|)
                                                                   (WHEN T
                                                                     (SETF *ATN-TERM* 'XML-PARSER::|Comment|)
                                                                     (%ATN-TRACE " [***/~a @ ~s reduce structure: ~a"
                                                                                 'XML-PARSER::|Comment| INDEX
                                                                                 (LIST 'XML-PARSER::|CommentCharData|
                                                                                       XML-PARSER::|CommentCharData|))
                                                                     (LET ((RESULT-STRUCTURE
                                                                            (IF (EQ *ATN-REDUCE* T)
                                                                                (ATN-REDUCE-STRUCTURE-WITH-CONTEXT
                                                                                  #'XML-PARSER:|Comment-Constructor|
                                                                                  XML-PARSER:*CONSTRUCTION-CONTEXT*
                                                                                  XML-PARSER::|CommentCharData|)
                                                                              (IF (EQ *ATN-REDUCE* 'CONS)
                                                                                  (CONS 'XML-PARSER::|Comment|
                                                                                        (DELETE NIL
                                                                                                (LIST
                                                                                                 XML-PARSER::|CommentCharData|)))
                                                                                'XML-PARSER::|Comment|))))
                                                                       (WHEN (IS-ATN-TRACE)
                                                                         (FORMAT *TRACE-OUTPUT* " -> ~a: ~s" 'XML-PARSER::|Comment|
                                                                                 RESULT-STRUCTURE))
                                                                       (SUCCEED INDEX RESULT-STRUCTURE))))))
                               (XML-PARSER::|Comment/Comment.2.4| (INDEX)
                                 (%ATN-NODE-BLOCK XML-PARSER::|Comment/Comment.2.4|
                                                  (LET ((XML-UTILS:*PARSETABLE* XML-PARSER::|CommentCharData-Parsetable|))
                                                    (%ATN-EDGE-BLOCK (TEST XML-PARSER::|CommentCharData|)
                                                                     (COND ((XML-PARSER::|IS-CommentCharData| |item|)
                                                                            (SETF *ATN-TERM* 'XML-PARSER::|CommentCharData|)
                                                                            (SETF XML-PARSER::|CommentCharData|
                                                                                  (IF (EQ *ATN-REDUCE* T)
                                                                                      (ATN-REDUCE-ITEM #'XML-PARSER::|CommentCharData-Constructor|
                                                                                                       |item|)
                                                                                    (IF (EQ *ATN-REDUCE* 'CONS)
                                                                                        (LIST 'XML-PARSER::|CommentCharData|
                                                                                              |item|)
                                                                                      'XML-PARSER::|CommentCharData|)))
                                                                            (XML-PARSER::|Comment/Comment.2.5| (1+ INDEX)))
                                                                           (T
                                                                            (SETF *ATN-TERM?* 'XML-PARSER::|CommentCharData|)
                                                                            (XML-PARSER::|Comment/Comment.2.5| INDEX)))))))
                               (XML-PARSER::|Comment/Comment.2.5| (INDEX)
                                 (%ATN-NODE-BLOCK XML-PARSER::|Comment/Comment.2.5|
                                                  (%ATN-EDGE-BLOCK (WORD |xml|:-->)
                                                                   (COND ((EQ |item| '|xml|:-->)
                                                                          (SETF *ATN-TERM* '|xml|:-->)
                                                                          (XML-PARSER::|Comment.2| (1+ INDEX)))
                                                                         (T
                                                                          (SETF *ATN-TERM?* '|xml|:-->)
                                                                          (XML-PARSER::|Comment/fail.3| INDEX))))))
                               (XML-PARSER::|Comment/fail.3| (INDEX)
                                 (%ATN-NODE-BLOCK XML-PARSER::|Comment/fail.3| (PROGN (FAIL INDEX))))
                               (XML-PARSER::|Comment/start.1| (INDEX)
                                 (%ATN-NODE-BLOCK XML-PARSER::|Comment/start.1|
                                                  (%ATN-EDGE-BLOCK (WORD |xml|:<!--)
                                                                   (COND ((EQ |item| '|xml|:<!--)
                                                                          (SETF *ATN-TERM* '|xml|:<!--)
                                                                          (XML-PARSER::|Comment/Comment.2.4| (1+ INDEX)))
                                                                         (T
                                                                          (SETF *ATN-TERM?* '|xml|:<!--)
                                                                          (XML-PARSER::|Comment/fail.3| INDEX)))))))
                        (DECLARE
                         (INLINE SUCCEED FAIL XML-PARSER::|Comment.2| XML-PARSER::|Comment/Comment.2.4|
                          XML-PARSER::|Comment/Comment.2.5| XML-PARSER::|Comment/fail.3| XML-PARSER::|Comment/start.1|))
                        (XML-PARSER::|Comment/start.1| INDEX)
                        (SETF *ATN-NODE NIL)
                        (%ATN-TRACE " [***/~a failed @ ~s." 'XML-PARSER::|Comment| INDEX)
                        (FAIL INDEX)))))
    (WARN "recursive grammar: ~s @ position ~s: ~s" 'XML-PARSER::|Comment| INDEX *ATN-STACK)))
(DEFUN XML-PARSER::|Pi| (INDEX &AUX (XML-PARSER::|PiCharData| NIL) (XML-PARSER::|PiTarget| NIL))
  "{16} Pi ::= '<?' PiTarget (S PiCharData?)? '?>'
(|PiCharData| |PiTarget|)"
  (DECLARE (SPECIAL XML-PARSER::|Pi-INDEX|))
  (DECLARE (TYPE FIXNUM INDEX XML-PARSER::|Pi-INDEX| *ATN-LEVEL))
  (DECLARE (OPTIMIZE (SPEED 1) (SAFETY 3)))
  (IF (< XML-PARSER::|Pi-INDEX| INDEX)
      (LET ((XML-PARSER::|Pi-INDEX| INDEX)
            (*ATN-LEVEL (1+ *ATN-LEVEL))
            (*ATN-STACK (CONS 'XML-PARSER::|Pi| *ATN-STACK))
            (XML-UTILS:*PARSETABLE* XML-PARSER::|Pi-Parsetable|))
        (DECLARE (SPECIAL XML-PARSER::|Pi-INDEX|))
        (DECLARE (DYNAMIC-EXTENT *ATN-STACK))
        (DECLARE (TYPE CONS *ATN-STACK))
        (SYMBOL-MACROLET ((|item| (XML-PARSER::INPUT-REFERENCE INDEX)))
          (%ATN-BLOCK XML-PARSER::|Pi|
                      (LABELS ((SUCCEED (INDEX RESULT)
                                 (SETF *ATN-TERM* 'XML-PARSER::|Pi|)
                                 (RETURN-FROM XML-PARSER::|Pi| (VALUES RESULT INDEX T)))
                               (FAIL (INDEX) (RETURN-FROM XML-PARSER::|Pi| (VALUES NIL INDEX NIL)))
                               (XML-PARSER::|Pi.2| (INDEX)
                                 (%ATN-NODE-BLOCK XML-PARSER::|Pi.2|
                                                  (%ATN-EDGE-BLOCK (POP XML-PARSER::|Pi|)
                                                                   (WHEN T
                                                                     (SETF *ATN-TERM* 'XML-PARSER::|Pi|)
                                                                     (%ATN-TRACE " [***/~a @ ~s reduce structure: ~a"
                                                                                 'XML-PARSER::|Pi| INDEX
                                                                                 (LIST 'XML-PARSER::|PiCharData|
                                                                                       XML-PARSER::|PiCharData|
                                                                                       'XML-PARSER::|PiTarget|
                                                                                       XML-PARSER::|PiTarget|))
                                                                     (LET ((RESULT-STRUCTURE
                                                                            (IF (EQ *ATN-REDUCE* T)
                                                                                (ATN-REDUCE-STRUCTURE-WITH-CONTEXT
                                                                                  #'XML-PARSER:|Pi-Constructor|
                                                                                  XML-PARSER:*CONSTRUCTION-CONTEXT*
                                                                                  XML-PARSER::|PiCharData| XML-PARSER::|PiTarget|)
                                                                              (IF (EQ *ATN-REDUCE* 'CONS)
                                                                                  (CONS 'XML-PARSER::|Pi|
                                                                                        (DELETE NIL
                                                                                                (LIST
                                                                                                 XML-PARSER::|PiCharData|
                                                                                                 XML-PARSER::|PiTarget|)))
                                                                                'XML-PARSER::|Pi|))))
                                                                       (WHEN (IS-ATN-TRACE)
                                                                         (FORMAT *TRACE-OUTPUT* " -> ~a: ~s" 'XML-PARSER::|Pi|
                                                                                 RESULT-STRUCTURE))
                                                                       (SUCCEED INDEX RESULT-STRUCTURE))))))
                               (XML-PARSER::|Pi/fail.3| (INDEX) (%ATN-NODE-BLOCK XML-PARSER::|Pi/fail.3| (PROGN (FAIL INDEX))))
                               (XML-PARSER::|Pi/Pi.2.4| (INDEX)
                                 (%ATN-NODE-BLOCK XML-PARSER::|Pi/Pi.2.4|
                                                  (%ATN-EDGE-BLOCK (TEST XML-PARSER::|PiTarget|)
                                                                   (COND ((XML-PARSER::|IS-PiTarget| |item|)
                                                                          (SETF *ATN-TERM* 'XML-PARSER::|PiTarget|)
                                                                          (SETF XML-PARSER::|PiTarget|
                                                                                (IF (EQ *ATN-REDUCE* T)
                                                                                    (ATN-REDUCE-ITEM #'XML-PARSER::|PiTarget-Constructor|
                                                                                                     |item|)
                                                                                  (IF (EQ *ATN-REDUCE* 'CONS)
                                                                                      (LIST 'XML-PARSER::|PiTarget| |item|)
                                                                                    'XML-PARSER::|PiTarget|)))
                                                                          (XML-PARSER::|Pi/Pi.2.5| (1+ INDEX)))
                                                                         (T
                                                                          (SETF *ATN-TERM?* 'XML-PARSER::|PiTarget|)
                                                                          (XML-PARSER::|Pi/fail.3| INDEX))))))
                               (XML-PARSER::|Pi/Pi.2.5| (INDEX)
                                 (%ATN-NODE-BLOCK XML-PARSER::|Pi/Pi.2.5|
                                                  (%ATN-EDGE-BLOCK (JUMP XML-PARSER::|Pi/Pi/Pi.2.6.7|)
                                                                   (XML-PARSER::|Pi/Pi/Pi.2.6.7| INDEX))
                                                  (%ATN-EDGE-BLOCK (JUMP XML-PARSER::|Pi/Pi.2.6|)
                                                                   (XML-PARSER::|Pi/Pi.2.6| INDEX))))
                               (XML-PARSER::|Pi/Pi.2.6| (INDEX)
                                 (%ATN-NODE-BLOCK XML-PARSER::|Pi/Pi.2.6|
                                                  (%ATN-EDGE-BLOCK (WORD |xml|:?>)
                                                                   (COND ((EQ |item| '|xml|:?>)
                                                                          (SETF *ATN-TERM* '|xml|:?>)
                                                                          (XML-PARSER::|Pi.2| (1+ INDEX)))
                                                                         (T
                                                                          (SETF *ATN-TERM?* '|xml|:?>)
                                                                          (XML-PARSER::|Pi/fail.3| INDEX))))))
                               (XML-PARSER::|Pi/Pi/Pi.2.6.7| (INDEX)
                                 (%ATN-NODE-BLOCK XML-PARSER::|Pi/Pi/Pi.2.6.7|
                                                  (%ATN-EDGE-BLOCK (TEST XML-PARSER::S)
                                                                   (COND ((XML-PARSER::IS-S |item|)
                                                                          (SETF *ATN-TERM* 'XML-PARSER::S)
                                                                          (XML-PARSER::|Pi/Pi/Pi.2.6.8| (1+ INDEX)))
                                                                         (T (SETF *ATN-TERM?* 'XML-PARSER::S) NIL)))))
                               (XML-PARSER::|Pi/Pi/Pi.2.6.8| (INDEX)
                                 (%ATN-NODE-BLOCK XML-PARSER::|Pi/Pi/Pi.2.6.8|
                                                  (LET ((XML-UTILS:*PARSETABLE* XML-PARSER::|PiCharData-Parsetable|))
                                                    (%ATN-EDGE-BLOCK (TEST XML-PARSER::|PiCharData|)
                                                                     (COND ((XML-PARSER::|IS-PiCharData| |item|)
                                                                            (SETF *ATN-TERM* 'XML-PARSER::|PiCharData|)
                                                                            (SETF XML-PARSER::|PiCharData|
                                                                                  (IF (EQ *ATN-REDUCE* T)
                                                                                      (ATN-REDUCE-ITEM-WITH-CONTEXT
                                                                                        #'XML-PARSER:|PiCharData-Constructor|
                                                                                        XML-PARSER:*CONSTRUCTION-CONTEXT* |item|)
                                                                                    (IF (EQ *ATN-REDUCE* 'CONS)
                                                                                        (LIST 'XML-PARSER::|PiCharData| |item|)
                                                                                      'XML-PARSER::|PiCharData|)))
                                                                            (XML-PARSER::|Pi/Pi.2.6| (1+ INDEX)))
                                                                           (T
                                                                            (SETF *ATN-TERM?* 'XML-PARSER::|PiCharData|)
                                                                            (XML-PARSER::|Pi/Pi.2.6| INDEX)))))))
                               (XML-PARSER::|Pi/start.1| (INDEX)
                                 (%ATN-NODE-BLOCK XML-PARSER::|Pi/start.1|
                                                  (%ATN-EDGE-BLOCK (WORD |xml|:<?)
                                                                   (COND ((EQ |item| '|xml|:<?)
                                                                          (SETF *ATN-TERM* '|xml|:<?)
                                                                          (XML-PARSER::|Pi/Pi.2.4| (1+ INDEX)))
                                                                         (T
                                                                          (SETF *ATN-TERM?* '|xml|:<?)
                                                                          (XML-PARSER::|Pi/fail.3| INDEX)))))))
                        (DECLARE
                         (INLINE SUCCEED FAIL XML-PARSER::|Pi.2| XML-PARSER::|Pi/fail.3| XML-PARSER::|Pi/Pi.2.4|
                          XML-PARSER::|Pi/Pi.2.5| XML-PARSER::|Pi/Pi.2.6| XML-PARSER::|Pi/Pi/Pi.2.6.7| XML-PARSER::|Pi/Pi/Pi.2.6.8|
                          XML-PARSER::|Pi/start.1|))
                        (XML-PARSER::|Pi/start.1| INDEX)
                        (SETF *ATN-NODE NIL)
                        (%ATN-TRACE " [***/~a failed @ ~s." 'XML-PARSER::|Pi| INDEX)
                        (FAIL INDEX)))))
    (WARN "recursive grammar: ~s @ position ~s: ~s" 'XML-PARSER::|Pi| INDEX *ATN-STACK)))
(DEFUN XML-PARSER::|CDSect| (INDEX &AUX (XML-PARSER::|CDataCharData| NIL) (XML-PARSER::|CDEnd| NIL) (XML-PARSER::|CDStart| NIL))
  "{18} CDSect ::= CDStart CDataCharData? CDEnd
(|CDataCharData| |CDEnd| |CDStart|)"
  (DECLARE (SPECIAL XML-PARSER::|CDSect-INDEX|))
  (DECLARE (TYPE FIXNUM INDEX XML-PARSER::|CDSect-INDEX| *ATN-LEVEL))
  (DECLARE (OPTIMIZE (SPEED 1) (SAFETY 3)))
  (IF (< XML-PARSER::|CDSect-INDEX| INDEX)
      (LET ((XML-PARSER::|CDSect-INDEX| INDEX) (*ATN-LEVEL (1+ *ATN-LEVEL)) (*ATN-STACK (CONS 'XML-PARSER::|CDSect| *ATN-STACK)))
        (DECLARE (SPECIAL XML-PARSER::|CDSect-INDEX|))
        (DECLARE (DYNAMIC-EXTENT *ATN-STACK))
        (DECLARE (TYPE CONS *ATN-STACK))
        (SYMBOL-MACROLET ((|item| (XML-PARSER::INPUT-REFERENCE INDEX)))
          (%ATN-BLOCK XML-PARSER::|CDSect|
                      (LABELS ((SUCCEED (INDEX RESULT)
                                 (SETF *ATN-TERM* 'XML-PARSER::|CDSect|)
                                 (RETURN-FROM XML-PARSER::|CDSect| (VALUES RESULT INDEX T)))
                               (FAIL (INDEX) (RETURN-FROM XML-PARSER::|CDSect| (VALUES NIL INDEX NIL)))
                               (XML-PARSER::|CDSect.2| (INDEX)
                                 (%ATN-NODE-BLOCK XML-PARSER::|CDSect.2|
                                                  (%ATN-EDGE-BLOCK (POP XML-PARSER::|CDSect|)
                                                                   (WHEN T
                                                                     (SETF *ATN-TERM* 'XML-PARSER::|CDSect|)
                                                                     (%ATN-TRACE " [***/~a @ ~s reduce structure: ~a"
                                                                                 'XML-PARSER::|CDSect| INDEX
                                                                                 (LIST 'XML-PARSER::|CDataCharData|
                                                                                       XML-PARSER::|CDataCharData|
                                                                                       'XML-PARSER::|CDEnd| XML-PARSER::|CDEnd|
                                                                                       'XML-PARSER::|CDStart|
                                                                                       XML-PARSER::|CDStart|))
                                                                     (LET ((RESULT-STRUCTURE
                                                                            (IF (EQ *ATN-REDUCE* T)
                                                                                (ATN-REDUCE-STRUCTURE #'XML-PARSER::|CDSect-Constructor|
                                                                                                      XML-PARSER::|CDataCharData|
                                                                                                      XML-PARSER::|CDEnd|
                                                                                                      XML-PARSER::|CDStart|)
                                                                              (IF (EQ *ATN-REDUCE* 'CONS)
                                                                                  (CONS 'XML-PARSER::|CDSect|
                                                                                        (DELETE NIL
                                                                                                (LIST
                                                                                                 XML-PARSER::|CDataCharData|
                                                                                                 XML-PARSER::|CDEnd|
                                                                                                 XML-PARSER::|CDStart|)))
                                                                                'XML-PARSER::|CDSect|))))
                                                                       (WHEN (IS-ATN-TRACE)
                                                                         (FORMAT *TRACE-OUTPUT* " -> ~a: ~s" 'XML-PARSER::|CDSect|
                                                                                 RESULT-STRUCTURE))
                                                                       (SUCCEED INDEX RESULT-STRUCTURE))))))
                               (XML-PARSER::|CDSect/CDSect.2.4| (INDEX)
                                 (%ATN-NODE-BLOCK XML-PARSER::|CDSect/CDSect.2.4|
                                                  (LET ((XML-UTILS:*PARSETABLE* XML-PARSER::|CDataCharData-Parsetable|))
                                                    (%ATN-EDGE-BLOCK (TEST XML-PARSER::|CDataCharData|)
                                                                     (COND ((XML-PARSER::|IS-CDataCharData| |item|)
                                                                            (SETF *ATN-TERM* 'XML-PARSER::|CDataCharData|)
                                                                            (SETF XML-PARSER::|CDataCharData|
                                                                                  (IF (EQ *ATN-REDUCE* T)
                                                                                      (ATN-REDUCE-ITEM-WITH-CONTEXT
                                                                                        #'XML-PARSER:|CDataCharData-Constructor|
                                                                                        XML-PARSER:*CONSTRUCTION-CONTEXT* |item|)
                                                                                    (IF (EQ *ATN-REDUCE* 'CONS)
                                                                                        (LIST 'XML-PARSER::|CDataCharData| |item|)
                                                                                      'XML-PARSER::|CDataCharData|)))
                                                                            (XML-PARSER::|CDSect/CDSect.2.5| (1+ INDEX)))
                                                                           (T
                                                                            (SETF *ATN-TERM?* 'XML-PARSER::|CDataCharData|)
                                                                            (XML-PARSER::|CDSect/CDSect.2.5| INDEX)))))))
                               (XML-PARSER::|CDSect/CDSect.2.5| (INDEX)
                                 (%ATN-NODE-BLOCK XML-PARSER::|CDSect/CDSect.2.5|
                                                  (%ATN-EDGE-BLOCK (CAT XML-PARSER::|CDEnd|)
                                                                   (COND ((XML-PARSER::|IS-CDEnd| |item|)
                                                                          (SETF *ATN-TERM* 'XML-PARSER::|CDEnd|)
                                                                          (SETF XML-PARSER::|CDEnd|
                                                                                (IF (EQ *ATN-REDUCE* T)
                                                                                    (ATN-REDUCE-ITEM #'XML-PARSER::|CDEnd-Constructor|
                                                                                                     |item|)
                                                                                  (IF (EQ *ATN-REDUCE* 'CONS)
                                                                                      (LIST 'XML-PARSER::|CDEnd| |item|)
                                                                                    'XML-PARSER::|CDEnd|)))
                                                                          (XML-PARSER::|CDSect.2| (1+ INDEX)))
                                                                         (T
                                                                          (SETF *ATN-TERM* 'XML-PARSER::|CDEnd|)
                                                                          (XML-PARSER::|CDSect/fail.3| INDEX))))))
                               (XML-PARSER::|CDSect/fail.3| (INDEX)
                                 (%ATN-NODE-BLOCK XML-PARSER::|CDSect/fail.3| (PROGN (FAIL INDEX))))
                               (XML-PARSER::|CDSect/start.1| (INDEX)
                                 (%ATN-NODE-BLOCK XML-PARSER::|CDSect/start.1|
                                                  (%ATN-EDGE-BLOCK (CAT XML-PARSER::|CDStart|)
                                                                   (COND ((XML-PARSER::|IS-CDStart| |item|)
                                                                          (SETF *ATN-TERM* 'XML-PARSER::|CDStart|)
                                                                          (SETF XML-PARSER::|CDStart|
                                                                                (IF (EQ *ATN-REDUCE* T)
                                                                                    (ATN-REDUCE-ITEM #'XML-PARSER::|CDStart-Constructor|
                                                                                                     |item|)
                                                                                  (IF (EQ *ATN-REDUCE* 'CONS)
                                                                                      (LIST 'XML-PARSER::|CDStart| |item|)
                                                                                    'XML-PARSER::|CDStart|)))
                                                                          (XML-PARSER::|CDSect/CDSect.2.4| (1+ INDEX)))
                                                                         (T
                                                                          (SETF *ATN-TERM* 'XML-PARSER::|CDStart|)
                                                                          (XML-PARSER::|CDSect/fail.3| INDEX)))))))
                        (DECLARE
                         (INLINE SUCCEED FAIL XML-PARSER::|CDSect.2| XML-PARSER::|CDSect/CDSect.2.4|
                          XML-PARSER::|CDSect/CDSect.2.5| XML-PARSER::|CDSect/fail.3| XML-PARSER::|CDSect/start.1|))
                        (XML-PARSER::|CDSect/start.1| INDEX)
                        (SETF *ATN-NODE NIL)
                        (%ATN-TRACE " [***/~a failed @ ~s." 'XML-PARSER::|CDSect| INDEX)
                        (FAIL INDEX)))))
    (WARN "recursive grammar: ~s @ position ~s: ~s" 'XML-PARSER::|CDSect| INDEX *ATN-STACK)))
(DEFUN XML-PARSER::|Prolog|
    (INDEX &AUX (XML-PARSER::|DoctypeProlog| NIL) (XML-PARSER::|MiscSequence| NIL) (XML-PARSER::|XMLDecl| NIL))
  "{22} Prolog ::= XMLDecl? MiscSequence? DoctypeProlog?
(|DoctypeProlog| |MiscSequence| |XMLDecl|)"
  (DECLARE (SPECIAL XML-PARSER::|Prolog-INDEX|))
  (DECLARE (TYPE FIXNUM INDEX XML-PARSER::|Prolog-INDEX| *ATN-LEVEL))
  (DECLARE (OPTIMIZE (SPEED 1) (SAFETY 3)))
  (IF (< XML-PARSER::|Prolog-INDEX| INDEX)
      (LET ((XML-PARSER::|Prolog-INDEX| INDEX) (*ATN-LEVEL (1+ *ATN-LEVEL)) (*ATN-STACK (CONS 'XML-PARSER::|Prolog| *ATN-STACK)))
        (DECLARE (SPECIAL XML-PARSER::|Prolog-INDEX|))
        (DECLARE (DYNAMIC-EXTENT *ATN-STACK))
        (DECLARE (TYPE CONS *ATN-STACK))
        (SYMBOL-MACROLET ((|item| (XML-PARSER::INPUT-REFERENCE INDEX)))
          (%ATN-BLOCK XML-PARSER::|Prolog|
                      (LABELS ((SUCCEED (INDEX RESULT)
                                 (SETF *ATN-TERM* 'XML-PARSER::|Prolog|)
                                 (RETURN-FROM XML-PARSER::|Prolog| (VALUES RESULT INDEX T)))
                               (FAIL (INDEX) (RETURN-FROM XML-PARSER::|Prolog| (VALUES NIL INDEX NIL)))
                               (XML-PARSER::|Prolog.2| (INDEX)
                                 (%ATN-NODE-BLOCK XML-PARSER::|Prolog.2|
                                                  (%ATN-EDGE-BLOCK (POP XML-PARSER::|Prolog|)
                                                                   (WHEN T
                                                                     (SETF *ATN-TERM* 'XML-PARSER::|Prolog|)
                                                                     (%ATN-TRACE " [***/~a @ ~s reduce structure: ~a"
                                                                                 'XML-PARSER::|Prolog| INDEX
                                                                                 (LIST 'XML-PARSER::|DoctypeProlog|
                                                                                       XML-PARSER::|DoctypeProlog|
                                                                                       'XML-PARSER::|MiscSequence|
                                                                                       XML-PARSER::|MiscSequence|
                                                                                       'XML-PARSER::|XMLDecl|
                                                                                       XML-PARSER::|XMLDecl|))
                                                                     (LET ((RESULT-STRUCTURE
                                                                            (IF (EQ *ATN-REDUCE* T)
                                                                                (ATN-REDUCE-STRUCTURE #'XML-PARSER::|Prolog-Constructor|
                                                                                                      XML-PARSER::|DoctypeProlog|
                                                                                                      XML-PARSER::|MiscSequence|
                                                                                                      XML-PARSER::|XMLDecl|)
                                                                              (IF (EQ *ATN-REDUCE* 'CONS)
                                                                                  (CONS 'XML-PARSER::|Prolog|
                                                                                        (DELETE NIL
                                                                                                (LIST
                                                                                                 XML-PARSER::|DoctypeProlog|
                                                                                                 XML-PARSER::|MiscSequence|
                                                                                                 XML-PARSER::|XMLDecl|)))
                                                                                'XML-PARSER::|Prolog|))))
                                                                       (WHEN (IS-ATN-TRACE)
                                                                         (FORMAT *TRACE-OUTPUT* " -> ~a: ~s" 'XML-PARSER::|Prolog|
                                                                                 RESULT-STRUCTURE))
                                                                       (SUCCEED INDEX RESULT-STRUCTURE))))))
                               (XML-PARSER::|Prolog/fail.3| (INDEX)
                                 (%ATN-NODE-BLOCK XML-PARSER::|Prolog/fail.3| (PROGN (FAIL INDEX))))
                               (XML-PARSER::|Prolog/Prolog.2.4| (INDEX)
                                 (%ATN-NODE-BLOCK XML-PARSER::|Prolog/Prolog.2.4|
                                                  (%ATN-EDGE-BLOCK (PUSH XML-PARSER::|MiscSequence|)
                                                                   (MULTIPLE-VALUE-BIND (RESULT RESULT-INDEX SUCCESS)
                                                                       (ATN-PARSE-SUBSTRUCTURE 'XML-PARSER::|MiscSequence| INDEX)
                                                                     (COND (SUCCESS
                                                                            (WHEN RESULT (SETF XML-PARSER::|MiscSequence| RESULT))
                                                                            (XML-PARSER::|Prolog/Prolog.2.5| RESULT-INDEX))
                                                                           (T
                                                                            (SETF *ATN-TERM?* 'XML-PARSER::|MiscSequence|)
                                                                            (XML-PARSER::|Prolog/Prolog.2.5| INDEX)))))))
                               (XML-PARSER::|Prolog/Prolog.2.5| (INDEX)
                                 (%ATN-NODE-BLOCK XML-PARSER::|Prolog/Prolog.2.5|
                                                  (%ATN-EDGE-BLOCK (PUSH XML-PARSER::|DoctypeProlog|)
                                                                   (MULTIPLE-VALUE-BIND (RESULT RESULT-INDEX SUCCESS)
                                                                       (ATN-PARSE-SUBSTRUCTURE 'XML-PARSER::|DoctypeProlog| INDEX)
                                                                     (COND (SUCCESS
                                                                            (WHEN RESULT (SETF XML-PARSER::|DoctypeProlog| RESULT))
                                                                            (XML-PARSER::|Prolog.2| RESULT-INDEX))
                                                                           (T
                                                                            (SETF *ATN-TERM?* 'XML-PARSER::|DoctypeProlog|)
                                                                            (XML-PARSER::|Prolog.2| INDEX)))))))
                               (XML-PARSER::|Prolog/start.1| (INDEX)
                                 (%ATN-NODE-BLOCK XML-PARSER::|Prolog/start.1|
                                                  (%ATN-EDGE-BLOCK (PUSH XML-PARSER::|XMLDecl|)
                                                                   (MULTIPLE-VALUE-BIND (RESULT RESULT-INDEX SUCCESS)
                                                                       (ATN-PARSE-SUBSTRUCTURE 'XML-PARSER::|XMLDecl| INDEX)
                                                                     (COND (SUCCESS
                                                                            (WHEN RESULT (SETF XML-PARSER::|XMLDecl| RESULT))
                                                                            (XML-PARSER::|Prolog/Prolog.2.4| RESULT-INDEX))
                                                                           (T
                                                                            (SETF *ATN-TERM?* 'XML-PARSER::|XMLDecl|)
                                                                            (XML-PARSER::|Prolog/Prolog.2.4| INDEX))))))))
                        (DECLARE
                         (INLINE SUCCEED FAIL XML-PARSER::|Prolog.2| XML-PARSER::|Prolog/fail.3| XML-PARSER::|Prolog/Prolog.2.4|
                          XML-PARSER::|Prolog/Prolog.2.5| XML-PARSER::|Prolog/start.1|))
                        (XML-PARSER::|Prolog/start.1| INDEX)
                        (SETF *ATN-NODE NIL)
                        (%ATN-TRACE " [***/~a failed @ ~s." 'XML-PARSER::|Prolog| INDEX)
                        (FAIL INDEX)))))
    (WARN "recursive grammar: ~s @ position ~s: ~s" 'XML-PARSER::|Prolog| INDEX *ATN-STACK)))
(DEFUN XML-PARSER::|DoctypeProlog| (INDEX &AUX (XML-PARSER::|DoctypeDecl| NIL) (XML-PARSER::|MiscSequence| NIL))
  "DoctypeProlog ::= DoctypeDecl MiscSequence?
(|DoctypeDecl| |MiscSequence|)"
  (DECLARE (SPECIAL XML-PARSER::|DoctypeProlog-INDEX|))
  (DECLARE (TYPE FIXNUM INDEX XML-PARSER::|DoctypeProlog-INDEX| *ATN-LEVEL))
  (DECLARE (OPTIMIZE (SPEED 1) (SAFETY 3)))
  (IF (< XML-PARSER::|DoctypeProlog-INDEX| INDEX)
      (LET ((XML-PARSER::|DoctypeProlog-INDEX| INDEX)
            (*ATN-LEVEL (1+ *ATN-LEVEL))
            (*ATN-STACK (CONS 'XML-PARSER::|DoctypeProlog| *ATN-STACK)))
        (DECLARE (SPECIAL XML-PARSER::|DoctypeProlog-INDEX|))
        (DECLARE (DYNAMIC-EXTENT *ATN-STACK))
        (DECLARE (TYPE CONS *ATN-STACK))
        (SYMBOL-MACROLET ((|item| (XML-PARSER::INPUT-REFERENCE INDEX)))
          (%ATN-BLOCK XML-PARSER::|DoctypeProlog|
                      (LABELS ((SUCCEED (INDEX RESULT)
                                 (SETF *ATN-TERM* 'XML-PARSER::|DoctypeProlog|)
                                 (RETURN-FROM XML-PARSER::|DoctypeProlog| (VALUES RESULT INDEX T)))
                               (FAIL (INDEX) (RETURN-FROM XML-PARSER::|DoctypeProlog| (VALUES NIL INDEX NIL)))
                               (XML-PARSER::|DoctypeProlog.2| (INDEX)
                                 (%ATN-NODE-BLOCK XML-PARSER::|DoctypeProlog.2|
                                                  (%ATN-EDGE-BLOCK (POP XML-PARSER::|DoctypeProlog|)
                                                                   (WHEN T
                                                                     (SETF *ATN-TERM* 'XML-PARSER::|DoctypeProlog|)
                                                                     (%ATN-TRACE " [***/~a @ ~s reduce structure: ~a"
                                                                                 'XML-PARSER::|DoctypeProlog| INDEX
                                                                                 (LIST 'XML-PARSER::|DoctypeDecl|
                                                                                       XML-PARSER::|DoctypeDecl|
                                                                                       'XML-PARSER::|MiscSequence|
                                                                                       XML-PARSER::|MiscSequence|))
                                                                     (LET ((RESULT-STRUCTURE
                                                                            (IF (EQ *ATN-REDUCE* T)
                                                                                (ATN-REDUCE-STRUCTURE #'XML-PARSER::|DoctypeProlog-Constructor|
                                                                                                      XML-PARSER::|DoctypeDecl|
                                                                                                      XML-PARSER::|MiscSequence|)
                                                                              (IF (EQ *ATN-REDUCE* 'CONS)
                                                                                  (CONS 'XML-PARSER::|DoctypeProlog|
                                                                                        (DELETE NIL
                                                                                                (LIST
                                                                                                 XML-PARSER::|DoctypeDecl|
                                                                                                 XML-PARSER::|MiscSequence|)))
                                                                                'XML-PARSER::|DoctypeProlog|))))
                                                                       (WHEN (IS-ATN-TRACE)
                                                                         (FORMAT *TRACE-OUTPUT* " -> ~a: ~s"
                                                                                 'XML-PARSER::|DoctypeProlog| RESULT-STRUCTURE))
                                                                       (SUCCEED INDEX RESULT-STRUCTURE))))))
                               (XML-PARSER::|DoctypeProlog/DoctypeProlog.2.4| (INDEX)
                                 (%ATN-NODE-BLOCK XML-PARSER::|DoctypeProlog/DoctypeProlog.2.4|
                                                  (%ATN-EDGE-BLOCK (PUSH XML-PARSER::|MiscSequence|)
                                                                   (MULTIPLE-VALUE-BIND (RESULT RESULT-INDEX SUCCESS)
                                                                       (ATN-PARSE-SUBSTRUCTURE 'XML-PARSER::|MiscSequence| INDEX)
                                                                     (COND (SUCCESS
                                                                            (WHEN RESULT (SETF XML-PARSER::|MiscSequence| RESULT))
                                                                            (XML-PARSER::|DoctypeProlog.2| RESULT-INDEX))
                                                                           (T
                                                                            (SETF *ATN-TERM?* 'XML-PARSER::|MiscSequence|)
                                                                            (XML-PARSER::|DoctypeProlog.2| INDEX)))))))
                               (XML-PARSER::|DoctypeProlog/fail.3| (INDEX)
                                 (%ATN-NODE-BLOCK XML-PARSER::|DoctypeProlog/fail.3| (PROGN (FAIL INDEX))))
                               (XML-PARSER::|DoctypeProlog/start.1| (INDEX)
                                 (%ATN-NODE-BLOCK XML-PARSER::|DoctypeProlog/start.1|
                                                  (%ATN-EDGE-BLOCK (PUSH XML-PARSER::|DoctypeDecl|)
                                                                   (MULTIPLE-VALUE-BIND (RESULT RESULT-INDEX SUCCESS)
                                                                       (ATN-PARSE-SUBSTRUCTURE 'XML-PARSER::|DoctypeDecl| INDEX)
                                                                     (COND (SUCCESS
                                                                            (WHEN RESULT (SETF XML-PARSER::|DoctypeDecl| RESULT))
                                                                            (XML-PARSER::|DoctypeProlog/DoctypeProlog.2.4|
                                                                             RESULT-INDEX))
                                                                           (T
                                                                            (SETF *ATN-TERM?* 'XML-PARSER::|DoctypeDecl|)
                                                                            (XML-PARSER::|DoctypeProlog/fail.3| INDEX))))))))
                        (DECLARE
                         (INLINE SUCCEED FAIL XML-PARSER::|DoctypeProlog.2| XML-PARSER::|DoctypeProlog/DoctypeProlog.2.4|
                          XML-PARSER::|DoctypeProlog/fail.3| XML-PARSER::|DoctypeProlog/start.1|))
                        (XML-PARSER::|DoctypeProlog/start.1| INDEX)
                        (SETF *ATN-NODE NIL)
                        (%ATN-TRACE " [***/~a failed @ ~s." 'XML-PARSER::|DoctypeProlog| INDEX)
                        (FAIL INDEX)))))
    (WARN "recursive grammar: ~s @ position ~s: ~s" 'XML-PARSER::|DoctypeProlog| INDEX *ATN-STACK)))
(DEFUN XML-PARSER::|XMLDecl|
    (INDEX &AUX (XML-PARSER::|EncodingDecl| NIL) (XML-PARSER::|SDDecl| NIL) (XML-PARSER::|VersionInfo| NIL))
  "{23} XMLDecl ::= '<?xml' VersionInfo EncodingDecl? SDDecl? S* '?>'
(|EncodingDecl| |SDDecl| |VersionInfo|)"
  (DECLARE (SPECIAL XML-PARSER::|XMLDecl-INDEX|))
  (DECLARE (TYPE FIXNUM INDEX XML-PARSER::|XMLDecl-INDEX| *ATN-LEVEL))
  (DECLARE (OPTIMIZE (SPEED 1) (SAFETY 3)))
  (IF (< XML-PARSER::|XMLDecl-INDEX| INDEX)
      (LET ((XML-PARSER::|XMLDecl-INDEX| INDEX)
            (*ATN-LEVEL (1+ *ATN-LEVEL))
            (*ATN-STACK (CONS 'XML-PARSER::|XMLDecl| *ATN-STACK))
            (XML-UTILS:*PARSETABLE* XML-PARSER::|XMLDecl-Parsetable|))
        (DECLARE (SPECIAL XML-PARSER::|XMLDecl-INDEX|))
        (DECLARE (DYNAMIC-EXTENT *ATN-STACK))
        (DECLARE (TYPE CONS *ATN-STACK))
        (SYMBOL-MACROLET ((|item| (XML-PARSER::INPUT-REFERENCE INDEX)))
          (%ATN-BLOCK XML-PARSER::|XMLDecl|
                      (LABELS ((SUCCEED (INDEX RESULT)
                                 (SETF *ATN-TERM* 'XML-PARSER::|XMLDecl|)
                                 (RETURN-FROM XML-PARSER::|XMLDecl| (VALUES RESULT INDEX T)))
                               (FAIL (INDEX) (RETURN-FROM XML-PARSER::|XMLDecl| (VALUES NIL INDEX NIL)))
                               (XML-PARSER::|XMLDecl.2| (INDEX)
                                 (%ATN-NODE-BLOCK XML-PARSER::|XMLDecl.2|
                                                  (%ATN-EDGE-BLOCK (POP XML-PARSER::|XMLDecl|)
                                                                   (WHEN T
                                                                     (SETF *ATN-TERM* 'XML-PARSER::|XMLDecl|)
                                                                     (%ATN-TRACE " [***/~a @ ~s reduce structure: ~a"
                                                                                 'XML-PARSER::|XMLDecl| INDEX
                                                                                 (LIST 'XML-PARSER::|EncodingDecl|
                                                                                       XML-PARSER::|EncodingDecl|
                                                                                       'XML-PARSER::|SDDecl| XML-PARSER::|SDDecl|
                                                                                       'XML-PARSER::|VersionInfo|
                                                                                       XML-PARSER::|VersionInfo|))
                                                                     (LET ((RESULT-STRUCTURE
                                                                            (IF (EQ *ATN-REDUCE* T)
                                                                                (ATN-REDUCE-STRUCTURE #'XML-PARSER::|XMLDecl-Constructor|
                                                                                                      XML-PARSER::|EncodingDecl|
                                                                                                      XML-PARSER::|SDDecl|
                                                                                                      XML-PARSER::|VersionInfo|)
                                                                              (IF (EQ *ATN-REDUCE* 'CONS)
                                                                                  (CONS 'XML-PARSER::|XMLDecl|
                                                                                        (DELETE NIL
                                                                                                (LIST
                                                                                                 XML-PARSER::|EncodingDecl|
                                                                                                 XML-PARSER::|SDDecl|
                                                                                                 XML-PARSER::|VersionInfo|)))
                                                                                'XML-PARSER::|XMLDecl|))))
                                                                       (WHEN (IS-ATN-TRACE)
                                                                         (FORMAT *TRACE-OUTPUT* " -> ~a: ~s" 'XML-PARSER::|XMLDecl|
                                                                                 RESULT-STRUCTURE))
                                                                       (SUCCEED INDEX RESULT-STRUCTURE))))))
                               (XML-PARSER::|XMLDecl.9| (INDEX)
                                 (%ATN-NODE-BLOCK XML-PARSER::|XMLDecl.9|
                                                  (%ATN-EDGE-BLOCK (TEST XML-PARSER::S)
                                                                   (COND ((XML-PARSER::IS-S |item|)
                                                                          (SETF *ATN-TERM* 'XML-PARSER::S)
                                                                          (XML-PARSER::|XMLDecl.9| (1+ INDEX)))
                                                                         (T
                                                                          (SETF *ATN-TERM?* 'XML-PARSER::S)
                                                                          (XML-PARSER::|XMLDecl/XMLDecl.2.8| INDEX))))))
                               (XML-PARSER::|XMLDecl/fail.3| (INDEX)
                                 (%ATN-NODE-BLOCK XML-PARSER::|XMLDecl/fail.3| (PROGN (FAIL INDEX))))
                               (XML-PARSER::|XMLDecl/start.1| (INDEX)
                                 (%ATN-NODE-BLOCK XML-PARSER::|XMLDecl/start.1|
                                                  (%ATN-EDGE-BLOCK (WORD |xml|:|<?xml|)
                                                                   (COND ((EQ |item| '|xml|:|<?xml|)
                                                                          (SETF *ATN-TERM* '|xml|:|<?xml|)
                                                                          (XML-PARSER::|XMLDecl/XMLDecl.2.4| (1+ INDEX)))
                                                                         (T
                                                                          (SETF *ATN-TERM?* '|xml|:|<?xml|)
                                                                          (XML-PARSER::|XMLDecl/fail.3| INDEX))))))
                               (XML-PARSER::|XMLDecl/XMLDecl.2.4| (INDEX)
                                 (%ATN-NODE-BLOCK XML-PARSER::|XMLDecl/XMLDecl.2.4|
                                                  (%ATN-EDGE-BLOCK (PUSH XML-PARSER::|VersionInfo|)
                                                                   (MULTIPLE-VALUE-BIND (RESULT RESULT-INDEX SUCCESS)
                                                                       (ATN-PARSE-SUBSTRUCTURE 'XML-PARSER::|VersionInfo| INDEX)
                                                                     (COND (SUCCESS
                                                                            (WHEN RESULT (SETF XML-PARSER::|VersionInfo| RESULT))
                                                                            (XML-PARSER::|XMLDecl/XMLDecl.2.5| RESULT-INDEX))
                                                                           (T
                                                                            (SETF *ATN-TERM?* 'XML-PARSER::|VersionInfo|)
                                                                            (XML-PARSER::|XMLDecl/fail.3| INDEX)))))))
                               (XML-PARSER::|XMLDecl/XMLDecl.2.5| (INDEX)
                                 (%ATN-NODE-BLOCK XML-PARSER::|XMLDecl/XMLDecl.2.5|
                                                  (%ATN-EDGE-BLOCK (PUSH XML-PARSER::|EncodingDecl|)
                                                                   (MULTIPLE-VALUE-BIND (RESULT RESULT-INDEX SUCCESS)
                                                                       (ATN-PARSE-SUBSTRUCTURE 'XML-PARSER::|EncodingDecl| INDEX)
                                                                     (COND (SUCCESS
                                                                            (WHEN RESULT (SETF XML-PARSER::|EncodingDecl| RESULT))
                                                                            (XML-PARSER::|XMLDecl/XMLDecl.2.6| RESULT-INDEX))
                                                                           (T
                                                                            (SETF *ATN-TERM?* 'XML-PARSER::|EncodingDecl|)
                                                                            (XML-PARSER::|XMLDecl/XMLDecl.2.6| INDEX)))))))
                               (XML-PARSER::|XMLDecl/XMLDecl.2.6| (INDEX)
                                 (%ATN-NODE-BLOCK XML-PARSER::|XMLDecl/XMLDecl.2.6|
                                                  (%ATN-EDGE-BLOCK (PUSH XML-PARSER::|SDDecl|)
                                                                   (MULTIPLE-VALUE-BIND (RESULT RESULT-INDEX SUCCESS)
                                                                       (ATN-PARSE-SUBSTRUCTURE 'XML-PARSER::|SDDecl| INDEX)
                                                                     (COND (SUCCESS
                                                                            (WHEN RESULT (SETF XML-PARSER::|SDDecl| RESULT))
                                                                            (XML-PARSER::|XMLDecl/XMLDecl.2.7| RESULT-INDEX))
                                                                           (T
                                                                            (SETF *ATN-TERM?* 'XML-PARSER::|SDDecl|)
                                                                            (XML-PARSER::|XMLDecl/XMLDecl.2.7| INDEX)))))))
                               (XML-PARSER::|XMLDecl/XMLDecl.2.7| (INDEX)
                                 (%ATN-NODE-BLOCK XML-PARSER::|XMLDecl/XMLDecl.2.7|
                                                  (%ATN-EDGE-BLOCK (TEST XML-PARSER::S)
                                                                   (COND ((XML-PARSER::IS-S |item|)
                                                                          (SETF *ATN-TERM* 'XML-PARSER::S)
                                                                          (XML-PARSER::|XMLDecl.9| (1+ INDEX)))
                                                                         (T
                                                                          (SETF *ATN-TERM?* 'XML-PARSER::S)
                                                                          (XML-PARSER::|XMLDecl/XMLDecl.2.8| INDEX))))))
                               (XML-PARSER::|XMLDecl/XMLDecl.2.8| (INDEX)
                                 (%ATN-NODE-BLOCK XML-PARSER::|XMLDecl/XMLDecl.2.8|
                                                  (%ATN-EDGE-BLOCK (WORD |xml|:?>)
                                                                   (COND ((EQ |item| '|xml|:?>)
                                                                          (SETF *ATN-TERM* '|xml|:?>)
                                                                          (XML-PARSER::|XMLDecl.2| (1+ INDEX)))
                                                                         (T
                                                                          (SETF *ATN-TERM?* '|xml|:?>)
                                                                          (XML-PARSER::|XMLDecl/fail.3| INDEX)))))))
                        (DECLARE
                         (INLINE SUCCEED FAIL XML-PARSER::|XMLDecl.2| XML-PARSER::|XMLDecl.9| XML-PARSER::|XMLDecl/fail.3|
                          XML-PARSER::|XMLDecl/start.1| XML-PARSER::|XMLDecl/XMLDecl.2.4| XML-PARSER::|XMLDecl/XMLDecl.2.5|
                          XML-PARSER::|XMLDecl/XMLDecl.2.6| XML-PARSER::|XMLDecl/XMLDecl.2.7| XML-PARSER::|XMLDecl/XMLDecl.2.8|))
                        (XML-PARSER::|XMLDecl/start.1| INDEX)
                        (SETF *ATN-NODE NIL)
                        (%ATN-TRACE " [***/~a failed @ ~s." 'XML-PARSER::|XMLDecl| INDEX)
                        (FAIL INDEX)))))
    (WARN "recursive grammar: ~s @ position ~s: ~s" 'XML-PARSER::|XMLDecl| INDEX *ATN-STACK)))
(DEFUN XML-PARSER::|VersionInfo| (INDEX &AUX (XML-PARSER::|VersionNumCharData| NIL))
  "{24} VersionInfo ::= S+ version Eq ((('\"'
                                      VersionNumCharData
                                      '\"') | ('''
                                              VersionNumCharData
                                              ''')))
(|VersionNumCharData|)"
  (DECLARE (SPECIAL XML-PARSER::|VersionInfo-INDEX|))
  (DECLARE (TYPE FIXNUM INDEX XML-PARSER::|VersionInfo-INDEX| *ATN-LEVEL))
  (DECLARE (OPTIMIZE (SPEED 1) (SAFETY 3)))
  (IF (< XML-PARSER::|VersionInfo-INDEX| INDEX)
      (LET ((XML-PARSER::|VersionInfo-INDEX| INDEX)
            (*ATN-LEVEL (1+ *ATN-LEVEL))
            (*ATN-STACK (CONS 'XML-PARSER::|VersionInfo| *ATN-STACK))
            (XML-UTILS:*PARSETABLE* XML-PARSER::|VersionInfo-Parsetable|))
        (DECLARE (SPECIAL XML-PARSER::|VersionInfo-INDEX|))
        (DECLARE (DYNAMIC-EXTENT *ATN-STACK))
        (DECLARE (TYPE CONS *ATN-STACK))
        (SYMBOL-MACROLET ((|item| (XML-PARSER::INPUT-REFERENCE INDEX)))
          (%ATN-BLOCK XML-PARSER::|VersionInfo|
                      (LABELS ((SUCCEED (INDEX RESULT)
                                 (SETF *ATN-TERM* 'XML-PARSER::|VersionInfo|)
                                 (RETURN-FROM XML-PARSER::|VersionInfo| (VALUES RESULT INDEX T)))
                               (FAIL (INDEX) (RETURN-FROM XML-PARSER::|VersionInfo| (VALUES NIL INDEX NIL)))
                               (XML-PARSER::|VersionInfo.2| (INDEX)
                                 (%ATN-NODE-BLOCK XML-PARSER::|VersionInfo.2|
                                                  (%ATN-EDGE-BLOCK (POP XML-PARSER::|VersionInfo|)
                                                                   (WHEN T
                                                                     (SETF *ATN-TERM* 'XML-PARSER::|VersionInfo|)
                                                                     (%ATN-TRACE " [***/~a @ ~s reduce structure: ~a"
                                                                                 'XML-PARSER::|VersionInfo| INDEX
                                                                                 (LIST 'XML-PARSER::|VersionNumCharData|
                                                                                       XML-PARSER::|VersionNumCharData|))
                                                                     (LET ((RESULT-STRUCTURE
                                                                            (IF (EQ *ATN-REDUCE* T)
                                                                                (ATN-REDUCE-STRUCTURE #'XML-PARSER::|VersionInfo-Constructor|
                                                                                                      XML-PARSER::|VersionNumCharData|)
                                                                              (IF (EQ *ATN-REDUCE* 'CONS)
                                                                                  (CONS 'XML-PARSER::|VersionInfo|
                                                                                        (DELETE NIL
                                                                                                (LIST
                                                                                                 XML-PARSER::|VersionNumCharData|)))
                                                                                'XML-PARSER::|VersionInfo|))))
                                                                       (WHEN (IS-ATN-TRACE)
                                                                         (FORMAT *TRACE-OUTPUT* " -> ~a: ~s"
                                                                                 'XML-PARSER::|VersionInfo| RESULT-STRUCTURE))
                                                                       (SUCCEED INDEX RESULT-STRUCTURE))))))
                               (XML-PARSER::|VersionInfo.7| (INDEX)
                                 (%ATN-NODE-BLOCK XML-PARSER::|VersionInfo.7|
                                                  (%ATN-EDGE-BLOCK (TEST XML-PARSER::S)
                                                                   (COND ((XML-PARSER::IS-S |item|)
                                                                          (SETF *ATN-TERM* 'XML-PARSER::S)
                                                                          (XML-PARSER::|VersionInfo.7| (1+ INDEX)))
                                                                         (T
                                                                          (SETF *ATN-TERM?* 'XML-PARSER::S)
                                                                          (XML-PARSER::|VersionInfo/VersionInfo.2.4| INDEX))))))
                               (XML-PARSER::|VersionInfo/fail.3| (INDEX)
                                 (%ATN-NODE-BLOCK XML-PARSER::|VersionInfo/fail.3| (PROGN (FAIL INDEX))))
                               (XML-PARSER::|VersionInfo/start.1| (INDEX)
                                 (%ATN-NODE-BLOCK XML-PARSER::|VersionInfo/start.1|
                                                  (%ATN-EDGE-BLOCK (TEST XML-PARSER::S)
                                                                   (COND ((XML-PARSER::IS-S |item|)
                                                                          (SETF *ATN-TERM* 'XML-PARSER::S)
                                                                          (XML-PARSER::|VersionInfo.7| (1+ INDEX)))
                                                                         (T
                                                                          (SETF *ATN-TERM?* 'XML-PARSER::S)
                                                                          (XML-PARSER::|VersionInfo/fail.3| INDEX))))))
                               (XML-PARSER::|VersionInfo/VersionInfo.2.10| (INDEX)
                                 (%ATN-NODE-BLOCK XML-PARSER::|VersionInfo/VersionInfo.2.10|
                                                  (%ATN-EDGE-BLOCK (WORD |xml|:|"|)
                                                                   (COND ((EQ |item| '|xml|:|"|)
                                                                          (SETF *ATN-TERM* '|xml|:|"|)
                                                                          (XML-PARSER::|VersionInfo.2| (1+ INDEX)))
                                                                         (T (SETF *ATN-TERM?* '|xml|:|"|) NIL)))))
                               (XML-PARSER::|VersionInfo/VersionInfo.2.11| (INDEX)
                                 (%ATN-NODE-BLOCK XML-PARSER::|VersionInfo/VersionInfo.2.11|
                                                  (%ATN-EDGE-BLOCK (WORD |xml|:|'|)
                                                                   (COND ((EQ |item| '|xml|:|'|)
                                                                          (SETF *ATN-TERM* '|xml|:|'|)
                                                                          (XML-PARSER::|VersionInfo/VersionInfo.2.12| (1+ INDEX)))
                                                                         (T (SETF *ATN-TERM?* '|xml|:|'|) NIL)))))
                               (XML-PARSER::|VersionInfo/VersionInfo.2.12| (INDEX)
                                 (%ATN-NODE-BLOCK XML-PARSER::|VersionInfo/VersionInfo.2.12|
                                                  (%ATN-EDGE-BLOCK (TEST XML-PARSER::|VersionNumCharData|)
                                                                   (COND ((XML-PARSER::|IS-VersionNumCharData| |item|)
                                                                          (SETF *ATN-TERM* 'XML-PARSER::|VersionNumCharData|)
                                                                          (SETF XML-PARSER::|VersionNumCharData|
                                                                                (IF (EQ *ATN-REDUCE* T)
                                                                                    (ATN-REDUCE-ITEM #'XML-PARSER::|VersionNumCharData-Constructor|
                                                                                                     |item|)
                                                                                  (IF (EQ *ATN-REDUCE* 'CONS)
                                                                                      (LIST 'XML-PARSER::|VersionNumCharData|
                                                                                            |item|)
                                                                                    'XML-PARSER::|VersionNumCharData|)))
                                                                          (XML-PARSER::|VersionInfo/VersionInfo.2.13| (1+ INDEX)))
                                                                         (T
                                                                          (SETF *ATN-TERM?* 'XML-PARSER::|VersionNumCharData|)
                                                                          NIL)))))
                               (XML-PARSER::|VersionInfo/VersionInfo.2.13| (INDEX)
                                 (%ATN-NODE-BLOCK XML-PARSER::|VersionInfo/VersionInfo.2.13|
                                                  (%ATN-EDGE-BLOCK (WORD |xml|:|'|)
                                                                   (COND ((EQ |item| '|xml|:|'|)
                                                                          (SETF *ATN-TERM* '|xml|:|'|)
                                                                          (XML-PARSER::|VersionInfo.2| (1+ INDEX)))
                                                                         (T (SETF *ATN-TERM?* '|xml|:|'|) NIL)))))
                               (XML-PARSER::|VersionInfo/VersionInfo.2.4| (INDEX)
                                 (%ATN-NODE-BLOCK XML-PARSER::|VersionInfo/VersionInfo.2.4|
                                                  (%ATN-EDGE-BLOCK (TEST XML-PARSER::|version|)
                                                                   (COND ((XML-PARSER::|IS-versionToken| |item|)
                                                                          (SETF *ATN-TERM* 'XML-PARSER::|version|)
                                                                          (XML-PARSER::|VersionInfo/VersionInfo.2.5| (1+ INDEX)))
                                                                         (T
                                                                          (SETF *ATN-TERM?* 'XML-PARSER::|version|)
                                                                          (XML-PARSER::|VersionInfo/fail.3| INDEX))))))
                               (XML-PARSER::|VersionInfo/VersionInfo.2.5| (INDEX)
                                 (%ATN-NODE-BLOCK XML-PARSER::|VersionInfo/VersionInfo.2.5|
                                                  (%ATN-EDGE-BLOCK (PUSH XML-PARSER::|Eq|)
                                                                   (MULTIPLE-VALUE-BIND (RESULT RESULT-INDEX SUCCESS)
                                                                       (ATN-PARSE-SUBSTRUCTURE 'XML-PARSER::|Eq| INDEX)
                                                                     (COND (SUCCESS
                                                                            (SETF RESULT RESULT)
                                                                            (XML-PARSER::|VersionInfo/VersionInfo.2.6|
                                                                             RESULT-INDEX))
                                                                           (T
                                                                            (SETF *ATN-TERM?* 'XML-PARSER::|Eq|)
                                                                            (XML-PARSER::|VersionInfo/fail.3| INDEX)))))))
                               (XML-PARSER::|VersionInfo/VersionInfo.2.6| (INDEX)
                                 (%ATN-NODE-BLOCK XML-PARSER::|VersionInfo/VersionInfo.2.6|
                                                  (%ATN-EDGE-BLOCK OR
                                                                   (OR (%ATN-EDGE-BLOCK (JUMP
                                                                                         XML-PARSER::|VersionInfo/VersionInfo.2.8|)
                                                                                        (XML-PARSER::|VersionInfo/VersionInfo.2.8|
                                                                                         INDEX))
                                                                       (%ATN-EDGE-BLOCK (JUMP
                                                                                         XML-PARSER::|VersionInfo/VersionInfo.2.11|)
                                                                                        (XML-PARSER::|VersionInfo/VersionInfo.2.11|
                                                                                         INDEX))
                                                                       (XML-PARSER::|VersionInfo/fail.3| INDEX)))))
                               (XML-PARSER::|VersionInfo/VersionInfo.2.8| (INDEX)
                                 (%ATN-NODE-BLOCK XML-PARSER::|VersionInfo/VersionInfo.2.8|
                                                  (%ATN-EDGE-BLOCK (WORD |xml|:|"|)
                                                                   (COND ((EQ |item| '|xml|:|"|)
                                                                          (SETF *ATN-TERM* '|xml|:|"|)
                                                                          (XML-PARSER::|VersionInfo/VersionInfo.2.9| (1+ INDEX)))
                                                                         (T (SETF *ATN-TERM?* '|xml|:|"|) NIL)))))
                               (XML-PARSER::|VersionInfo/VersionInfo.2.9| (INDEX)
                                 (%ATN-NODE-BLOCK XML-PARSER::|VersionInfo/VersionInfo.2.9|
                                                  (%ATN-EDGE-BLOCK (TEST XML-PARSER::|VersionNumCharData|)
                                                                   (COND ((XML-PARSER::|IS-VersionNumCharData| |item|)
                                                                          (SETF *ATN-TERM* 'XML-PARSER::|VersionNumCharData|)
                                                                          (SETF XML-PARSER::|VersionNumCharData|
                                                                                (IF (EQ *ATN-REDUCE* T)
                                                                                    (ATN-REDUCE-ITEM #'XML-PARSER::|VersionNumCharData-Constructor|
                                                                                                     |item|)
                                                                                  (IF (EQ *ATN-REDUCE* 'CONS)
                                                                                      (LIST 'XML-PARSER::|VersionNumCharData|
                                                                                            |item|)
                                                                                    'XML-PARSER::|VersionNumCharData|)))
                                                                          (XML-PARSER::|VersionInfo/VersionInfo.2.10| (1+ INDEX)))
                                                                         (T
                                                                          (SETF *ATN-TERM?* 'XML-PARSER::|VersionNumCharData|)
                                                                          NIL))))))
                        (DECLARE
                         (INLINE SUCCEED FAIL XML-PARSER::|VersionInfo.2| XML-PARSER::|VersionInfo.7|
                          XML-PARSER::|VersionInfo/fail.3| XML-PARSER::|VersionInfo/start.1|
                          XML-PARSER::|VersionInfo/VersionInfo.2.10| XML-PARSER::|VersionInfo/VersionInfo.2.11|
                          XML-PARSER::|VersionInfo/VersionInfo.2.12| XML-PARSER::|VersionInfo/VersionInfo.2.13|
                          XML-PARSER::|VersionInfo/VersionInfo.2.4| XML-PARSER::|VersionInfo/VersionInfo.2.5|
                          XML-PARSER::|VersionInfo/VersionInfo.2.6| XML-PARSER::|VersionInfo/VersionInfo.2.8|
                          XML-PARSER::|VersionInfo/VersionInfo.2.9|))
                        (SETF XML-PARSER::*QUOTE-TOKEN* (OR XML-PARSER::*QUOTE-TOKEN* T))
                        (XML-PARSER::|VersionInfo/start.1| INDEX)
                        (SETF *ATN-NODE NIL)
                        (%ATN-TRACE " [***/~a failed @ ~s." 'XML-PARSER::|VersionInfo| INDEX)
                        (FAIL INDEX)))))
    (WARN "recursive grammar: ~s @ position ~s: ~s" 'XML-PARSER::|VersionInfo| INDEX *ATN-STACK)))
(DEFUN XML-PARSER::|Eq| (INDEX &AUX)
  "{25} Eq ::= S* '=' S*
NIL"
  (DECLARE (SPECIAL XML-PARSER::|Eq-INDEX|))
  (DECLARE (TYPE FIXNUM INDEX XML-PARSER::|Eq-INDEX| *ATN-LEVEL))
  (DECLARE (OPTIMIZE (SPEED 1) (SAFETY 3)))
  (IF (< XML-PARSER::|Eq-INDEX| INDEX)
      (LET ((XML-PARSER::|Eq-INDEX| INDEX)
            (*ATN-LEVEL (1+ *ATN-LEVEL))
            (*ATN-STACK (CONS 'XML-PARSER::|Eq| *ATN-STACK))
            (XML-UTILS:*PARSETABLE* XML-PARSER::|Eq-Parsetable|))
        (DECLARE (SPECIAL XML-PARSER::|Eq-INDEX|))
        (DECLARE (DYNAMIC-EXTENT *ATN-STACK))
        (DECLARE (TYPE CONS *ATN-STACK))
        (SYMBOL-MACROLET ((|item| (XML-PARSER::INPUT-REFERENCE INDEX)))
          (%ATN-BLOCK XML-PARSER::|Eq|
                      (LABELS ((SUCCEED (INDEX RESULT)
                                 (SETF *ATN-TERM* 'XML-PARSER::|Eq|)
                                 (RETURN-FROM XML-PARSER::|Eq| (VALUES RESULT INDEX T)))
                               (FAIL (INDEX) (RETURN-FROM XML-PARSER::|Eq| (VALUES NIL INDEX NIL)))
                               (XML-PARSER::|Eq.2| (INDEX)
                                 (%ATN-NODE-BLOCK XML-PARSER::|Eq.2|
                                                  (%ATN-EDGE-BLOCK (POP XML-PARSER::|Eq|)
                                                                   (WHEN T
                                                                     (SETF *ATN-TERM* 'XML-PARSER::|Eq|)
                                                                     (%ATN-TRACE " [***/~a @ ~s reduce structure: ~a"
                                                                                 'XML-PARSER::|Eq| INDEX (LIST))
                                                                     (LET ((RESULT-STRUCTURE
                                                                            (IF (EQ *ATN-REDUCE* T)
                                                                                (ATN-REDUCE-STRUCTURE #'XML-PARSER::|Eq-Constructor|)
                                                                              (IF (EQ *ATN-REDUCE* 'CONS)
                                                                                  (CONS 'XML-PARSER::|Eq| (DELETE NIL (LIST)))
                                                                                'XML-PARSER::|Eq|))))
                                                                       (WHEN (IS-ATN-TRACE)
                                                                         (FORMAT *TRACE-OUTPUT* " -> ~a: ~s" 'XML-PARSER::|Eq|
                                                                                 RESULT-STRUCTURE))
                                                                       (SUCCEED INDEX RESULT-STRUCTURE))))))
                               (XML-PARSER::|Eq.6| (INDEX)
                                 (%ATN-NODE-BLOCK XML-PARSER::|Eq.6|
                                                  (%ATN-EDGE-BLOCK (TEST XML-PARSER::S)
                                                                   (COND ((XML-PARSER::IS-S |item|)
                                                                          (SETF *ATN-TERM* 'XML-PARSER::S)
                                                                          (XML-PARSER::|Eq.6| (1+ INDEX)))
                                                                         (T
                                                                          (SETF *ATN-TERM?* 'XML-PARSER::S)
                                                                          (XML-PARSER::|Eq/Eq.2.4| INDEX))))))
                               (XML-PARSER::|Eq.7| (INDEX)
                                 (%ATN-NODE-BLOCK XML-PARSER::|Eq.7|
                                                  (%ATN-EDGE-BLOCK (TEST XML-PARSER::S)
                                                                   (COND ((XML-PARSER::IS-S |item|)
                                                                          (SETF *ATN-TERM* 'XML-PARSER::S)
                                                                          (XML-PARSER::|Eq.7| (1+ INDEX)))
                                                                         (T
                                                                          (SETF *ATN-TERM?* 'XML-PARSER::S)
                                                                          (XML-PARSER::|Eq.2| INDEX))))))
                               (XML-PARSER::|Eq/Eq.2.4| (INDEX)
                                 (%ATN-NODE-BLOCK XML-PARSER::|Eq/Eq.2.4|
                                                  (%ATN-EDGE-BLOCK (WORD |xml|:=)
                                                                   (COND ((EQ |item| '|xml|:=)
                                                                          (SETF *ATN-TERM* '|xml|:=)
                                                                          (XML-PARSER::|Eq/Eq.2.5| (1+ INDEX)))
                                                                         (T
                                                                          (SETF *ATN-TERM?* '|xml|:=)
                                                                          (XML-PARSER::|Eq/fail.3| INDEX))))))
                               (XML-PARSER::|Eq/Eq.2.5| (INDEX)
                                 (%ATN-NODE-BLOCK XML-PARSER::|Eq/Eq.2.5|
                                                  (%ATN-EDGE-BLOCK (TEST XML-PARSER::S)
                                                                   (COND ((XML-PARSER::IS-S |item|)
                                                                          (SETF *ATN-TERM* 'XML-PARSER::S)
                                                                          (XML-PARSER::|Eq.7| (1+ INDEX)))
                                                                         (T
                                                                          (SETF *ATN-TERM?* 'XML-PARSER::S)
                                                                          (XML-PARSER::|Eq.2| INDEX))))))
                               (XML-PARSER::|Eq/fail.3| (INDEX) (%ATN-NODE-BLOCK XML-PARSER::|Eq/fail.3| (PROGN (FAIL INDEX))))
                               (XML-PARSER::|Eq/start.1| (INDEX)
                                 (%ATN-NODE-BLOCK XML-PARSER::|Eq/start.1|
                                                  (%ATN-EDGE-BLOCK (TEST XML-PARSER::S)
                                                                   (COND ((XML-PARSER::IS-S |item|)
                                                                          (SETF *ATN-TERM* 'XML-PARSER::S)
                                                                          (XML-PARSER::|Eq.6| (1+ INDEX)))
                                                                         (T
                                                                          (SETF *ATN-TERM?* 'XML-PARSER::S)
                                                                          (XML-PARSER::|Eq/Eq.2.4| INDEX)))))))
                        (DECLARE
                         (INLINE SUCCEED FAIL XML-PARSER::|Eq.2| XML-PARSER::|Eq.6| XML-PARSER::|Eq.7| XML-PARSER::|Eq/Eq.2.4|
                          XML-PARSER::|Eq/Eq.2.5| XML-PARSER::|Eq/fail.3| XML-PARSER::|Eq/start.1|))
                        (SETF XML-PARSER::*QUOTE-TOKEN* (OR XML-PARSER::*QUOTE-TOKEN* T))
                        (XML-PARSER::|Eq/start.1| INDEX)
                        (SETF *ATN-NODE NIL)
                        (%ATN-TRACE " [***/~a failed @ ~s." 'XML-PARSER::|Eq| INDEX)
                        (FAIL INDEX)))))
    (WARN "recursive grammar: ~s @ position ~s: ~s" 'XML-PARSER::|Eq| INDEX *ATN-STACK)))
(DEFUN XML-PARSER::|MiscSequence| (INDEX &AUX (XML-PARSER::|Misc| NIL) (XML-PARSER::|MiscSequence| NIL))
  "MiscSequence ::= Misc MiscSequence?
(|Misc| |MiscSequence|)"
  (DECLARE (SPECIAL XML-PARSER::|MiscSequence-INDEX|))
  (DECLARE (TYPE FIXNUM INDEX XML-PARSER::|MiscSequence-INDEX| *ATN-LEVEL))
  (DECLARE (OPTIMIZE (SPEED 1) (SAFETY 3)))
  (IF (< XML-PARSER::|MiscSequence-INDEX| INDEX)
      (LET ((XML-PARSER::|MiscSequence-INDEX| INDEX)
            (*ATN-LEVEL (1+ *ATN-LEVEL))
            (*ATN-STACK (CONS 'XML-PARSER::|MiscSequence| *ATN-STACK)))
        (DECLARE (SPECIAL XML-PARSER::|MiscSequence-INDEX|))
        (DECLARE (DYNAMIC-EXTENT *ATN-STACK))
        (DECLARE (TYPE CONS *ATN-STACK))
        (SYMBOL-MACROLET ((|item| (XML-PARSER::INPUT-REFERENCE INDEX)))
          (%ATN-BLOCK XML-PARSER::|MiscSequence|
                      (LABELS ((SUCCEED (INDEX RESULT)
                                 (SETF *ATN-TERM* 'XML-PARSER::|MiscSequence|)
                                 (RETURN-FROM XML-PARSER::|MiscSequence| (VALUES RESULT INDEX T)))
                               (FAIL (INDEX) (RETURN-FROM XML-PARSER::|MiscSequence| (VALUES NIL INDEX NIL)))
                               (XML-PARSER::|MiscSequence.2| (INDEX)
                                 (%ATN-NODE-BLOCK XML-PARSER::|MiscSequence.2|
                                                  (%ATN-EDGE-BLOCK (POP XML-PARSER::|MiscSequence|)
                                                                   (WHEN T
                                                                     (SETF *ATN-TERM* 'XML-PARSER::|MiscSequence|)
                                                                     (%ATN-TRACE " [***/~a @ ~s reduce structure: ~a"
                                                                                 'XML-PARSER::|MiscSequence| INDEX
                                                                                 (LIST 'XML-PARSER::|Misc| XML-PARSER::|Misc|
                                                                                       'XML-PARSER::|MiscSequence|
                                                                                       XML-PARSER::|MiscSequence|))
                                                                     (LET ((RESULT-STRUCTURE
                                                                            (IF (EQ *ATN-REDUCE* T)
                                                                                (ATN-REDUCE-STRUCTURE #'XML-PARSER::|MiscSequence-Constructor|
                                                                                                      XML-PARSER::|Misc|
                                                                                                      XML-PARSER::|MiscSequence|)
                                                                              (IF (EQ *ATN-REDUCE* 'CONS)
                                                                                  (CONS 'XML-PARSER::|MiscSequence|
                                                                                        (DELETE NIL
                                                                                                (LIST
                                                                                                 XML-PARSER::|Misc|
                                                                                                 XML-PARSER::|MiscSequence|)))
                                                                                'XML-PARSER::|MiscSequence|))))
                                                                       (WHEN (IS-ATN-TRACE)
                                                                         (FORMAT *TRACE-OUTPUT* " -> ~a: ~s"
                                                                                 'XML-PARSER::|MiscSequence| RESULT-STRUCTURE))
                                                                       (SUCCEED INDEX RESULT-STRUCTURE))))))
                               (XML-PARSER::|MiscSequence/fail.3| (INDEX)
                                 (%ATN-NODE-BLOCK XML-PARSER::|MiscSequence/fail.3| (PROGN (FAIL INDEX))))
                               (XML-PARSER::|MiscSequence/MiscSequence.2.4| (INDEX)
                                 (%ATN-NODE-BLOCK XML-PARSER::|MiscSequence/MiscSequence.2.4|
                                                  (%ATN-EDGE-BLOCK (PUSH XML-PARSER::|MiscSequence|)
                                                                   (MULTIPLE-VALUE-BIND (RESULT RESULT-INDEX SUCCESS)
                                                                       (ATN-PARSE-SUBSTRUCTURE 'XML-PARSER::|MiscSequence| INDEX)
                                                                     (COND (SUCCESS
                                                                            (WHEN RESULT (SETF XML-PARSER::|MiscSequence| RESULT))
                                                                            (XML-PARSER::|MiscSequence.2| RESULT-INDEX))
                                                                           (T
                                                                            (SETF *ATN-TERM?* 'XML-PARSER::|MiscSequence|)
                                                                            (XML-PARSER::|MiscSequence.2| INDEX)))))))
                               (XML-PARSER::|MiscSequence/start.1| (INDEX)
                                 (%ATN-NODE-BLOCK XML-PARSER::|MiscSequence/start.1|
                                                  (%ATN-EDGE-BLOCK (PUSH XML-PARSER::|Misc|)
                                                                   (MULTIPLE-VALUE-BIND (RESULT RESULT-INDEX SUCCESS)
                                                                       (ATN-PARSE-SUBSTRUCTURE 'XML-PARSER::|Misc| INDEX)
                                                                     (COND (SUCCESS
                                                                            (WHEN RESULT (SETF XML-PARSER::|Misc| RESULT))
                                                                            (XML-PARSER::|MiscSequence/MiscSequence.2.4|
                                                                             RESULT-INDEX))
                                                                           (T
                                                                            (SETF *ATN-TERM?* 'XML-PARSER::|Misc|)
                                                                            (XML-PARSER::|MiscSequence/fail.3| INDEX))))))))
                        (DECLARE
                         (INLINE SUCCEED FAIL XML-PARSER::|MiscSequence.2| XML-PARSER::|MiscSequence/fail.3|
                          XML-PARSER::|MiscSequence/MiscSequence.2.4| XML-PARSER::|MiscSequence/start.1|))
                        (XML-PARSER::|MiscSequence/start.1| INDEX)
                        (SETF *ATN-NODE NIL)
                        (%ATN-TRACE " [***/~a failed @ ~s." 'XML-PARSER::|MiscSequence| INDEX)
                        (FAIL INDEX)))))
    (WARN "recursive grammar: ~s @ position ~s: ~s" 'XML-PARSER::|MiscSequence| INDEX *ATN-STACK)))
(DEFUN XML-PARSER::|Misc| (INDEX &AUX (XML-PARSER::|Comment| NIL) (XML-PARSER::|Pi| NIL))
  "{27} Misc ::= (Comment | Pi | S+)
(|Comment| |Pi|)"
  (DECLARE (SPECIAL XML-PARSER::|Misc-INDEX|))
  (DECLARE (TYPE FIXNUM INDEX XML-PARSER::|Misc-INDEX| *ATN-LEVEL))
  (DECLARE (OPTIMIZE (SPEED 1) (SAFETY 3)))
  (IF (< XML-PARSER::|Misc-INDEX| INDEX)
      (LET ((XML-PARSER::|Misc-INDEX| INDEX) (*ATN-LEVEL (1+ *ATN-LEVEL)) (*ATN-STACK (CONS 'XML-PARSER::|Misc| *ATN-STACK)))
        (DECLARE (SPECIAL XML-PARSER::|Misc-INDEX|))
        (DECLARE (DYNAMIC-EXTENT *ATN-STACK))
        (DECLARE (TYPE CONS *ATN-STACK))
        (SYMBOL-MACROLET ((|item| (XML-PARSER::INPUT-REFERENCE INDEX)))
          (%ATN-BLOCK XML-PARSER::|Misc|
                      (LABELS ((SUCCEED (INDEX RESULT)
                                 (SETF *ATN-TERM* 'XML-PARSER::|Misc|)
                                 (RETURN-FROM XML-PARSER::|Misc| (VALUES RESULT INDEX T)))
                               (FAIL (INDEX) (RETURN-FROM XML-PARSER::|Misc| (VALUES NIL INDEX NIL)))
                               (XML-PARSER::|Misc.2| (INDEX)
                                 (%ATN-NODE-BLOCK XML-PARSER::|Misc.2|
                                                  (%ATN-EDGE-BLOCK (POP XML-PARSER::|Misc|)
                                                                   (WHEN T
                                                                     (SETF *ATN-TERM* 'XML-PARSER::|Misc|)
                                                                     (%ATN-TRACE " [***/~a @ ~s reduce structure: ~a"
                                                                                 'XML-PARSER::|Misc| INDEX
                                                                                 (LIST 'XML-PARSER::|Comment| XML-PARSER::|Comment|
                                                                                       'XML-PARSER::|Pi| XML-PARSER::|Pi|))
                                                                     (LET ((RESULT-STRUCTURE
                                                                            (IF (EQ *ATN-REDUCE* T)
                                                                                (ATN-REDUCE-STRUCTURE #'XML-PARSER::|Misc-Constructor|
                                                                                                      XML-PARSER::|Comment|
                                                                                                      XML-PARSER::|Pi|)
                                                                              (IF (EQ *ATN-REDUCE* 'CONS)
                                                                                  (CONS 'XML-PARSER::|Misc|
                                                                                        (DELETE NIL
                                                                                                (LIST
                                                                                                 XML-PARSER::|Comment|
                                                                                                 XML-PARSER::|Pi|)))
                                                                                'XML-PARSER::|Misc|))))
                                                                       (WHEN (IS-ATN-TRACE)
                                                                         (FORMAT *TRACE-OUTPUT* " -> ~a: ~s" 'XML-PARSER::|Misc|
                                                                                 RESULT-STRUCTURE))
                                                                       (SUCCEED INDEX RESULT-STRUCTURE))))))
                               (XML-PARSER::|Misc.4| (INDEX)
                                 (%ATN-NODE-BLOCK XML-PARSER::|Misc.4|
                                                  (%ATN-EDGE-BLOCK (TEST XML-PARSER::S)
                                                                   (COND ((XML-PARSER::IS-S |item|)
                                                                          (SETF *ATN-TERM* 'XML-PARSER::S)
                                                                          (XML-PARSER::|Misc.4| (1+ INDEX)))
                                                                         (T
                                                                          (SETF *ATN-TERM?* 'XML-PARSER::S)
                                                                          (XML-PARSER::|Misc.2| INDEX))))))
                               (XML-PARSER::|Misc/fail.3| (INDEX) (%ATN-NODE-BLOCK XML-PARSER::|Misc/fail.3| (PROGN (FAIL INDEX))))
                               (XML-PARSER::|Misc/start.1| (INDEX)
                                 (%ATN-NODE-BLOCK XML-PARSER::|Misc/start.1|
                                                  (%ATN-EDGE-BLOCK OR
                                                                   (OR (%ATN-EDGE-BLOCK (PUSH XML-PARSER::|Comment|)
                                                                                        (MULTIPLE-VALUE-BIND (RESULT
                                                                                                              RESULT-INDEX
                                                                                                              SUCCESS)
                                                                                            (ATN-PARSE-SUBSTRUCTURE
                                                                                             'XML-PARSER::|Comment|
                                                                                             INDEX)
                                                                                          (COND (SUCCESS
                                                                                                 (WHEN
                                                                                                  RESULT
                                                                                                  (SETF
                                                                                                   XML-PARSER::|Comment|
                                                                                                   RESULT))
                                                                                                 (XML-PARSER::|Misc.2|
                                                                                                  RESULT-INDEX))
                                                                                                (T
                                                                                                 (SETF
                                                                                                  *ATN-TERM?*
                                                                                                  'XML-PARSER::|Comment|)
                                                                                                 NIL))))
                                                                       (%ATN-EDGE-BLOCK (PUSH XML-PARSER::|Pi|)
                                                                                        (MULTIPLE-VALUE-BIND (RESULT
                                                                                                              RESULT-INDEX
                                                                                                              SUCCESS)
                                                                                            (ATN-PARSE-SUBSTRUCTURE
                                                                                             'XML-PARSER::|Pi|
                                                                                             INDEX)
                                                                                          (COND (SUCCESS
                                                                                                 (WHEN
                                                                                                  RESULT
                                                                                                  (SETF XML-PARSER::|Pi| RESULT))
                                                                                                 (XML-PARSER::|Misc.2|
                                                                                                  RESULT-INDEX))
                                                                                                (T
                                                                                                 (SETF
                                                                                                  *ATN-TERM?*
                                                                                                  'XML-PARSER::|Pi|)
                                                                                                 NIL))))
                                                                       (%ATN-EDGE-BLOCK (TEST XML-PARSER::S)
                                                                                        (COND ((XML-PARSER::IS-S |item|)
                                                                                               (SETF *ATN-TERM* 'XML-PARSER::S)
                                                                                               (XML-PARSER::|Misc.4| (1+ INDEX)))
                                                                                              (T
                                                                                               (SETF *ATN-TERM?* 'XML-PARSER::S)
                                                                                               NIL)))
                                                                       (XML-PARSER::|Misc/fail.3| INDEX))))))
                        (DECLARE
                         (INLINE SUCCEED FAIL XML-PARSER::|Misc.2| XML-PARSER::|Misc.4| XML-PARSER::|Misc/fail.3|
                          XML-PARSER::|Misc/start.1|))
                        (XML-PARSER::|Misc/start.1| INDEX)
                        (SETF *ATN-NODE NIL)
                        (%ATN-TRACE " [***/~a failed @ ~s." 'XML-PARSER::|Misc| INDEX)
                        (FAIL INDEX)))))
    (WARN "recursive grammar: ~s @ position ~s: ~s" 'XML-PARSER::|Misc| INDEX *ATN-STACK)))
(DEFUN XML-PARSER::|DoctypeDecl|
    (INDEX &AUX (XML-PARSER::|ExternalID| NIL) (XML-PARSER::|IntSubsetDecl| NIL) (XML-PARSER::|QName| NIL))
  "{28} DoctypeDecl ::= '<!DOCTYPE' S+ QName (S
                                           ExternalID)? S* ('['
                                                            IntSubsetDecl*
                                                            ']'
                                                            S*)? '>'
(|ExternalID| |IntSubsetDecl| |QName|)"
  (DECLARE (SPECIAL XML-PARSER::|DoctypeDecl-INDEX|))
  (DECLARE (TYPE FIXNUM INDEX XML-PARSER::|DoctypeDecl-INDEX| *ATN-LEVEL))
  (DECLARE (OPTIMIZE (SPEED 1) (SAFETY 3)))
  (IF (< XML-PARSER::|DoctypeDecl-INDEX| INDEX)
      (LET ((XML-PARSER::|DoctypeDecl-INDEX| INDEX)
            (*ATN-LEVEL (1+ *ATN-LEVEL))
            (*ATN-STACK (CONS 'XML-PARSER::|DoctypeDecl| *ATN-STACK))
            (XML-PARSER::*IN-DTD* T)
            (XML-UTILS:*PARSETABLE* XML-PARSER::|DoctypeDecl-Parsetable|))
        (DECLARE (SPECIAL XML-PARSER::|DoctypeDecl-INDEX|))
        (DECLARE (DYNAMIC-EXTENT *ATN-STACK))
        (DECLARE (TYPE CONS *ATN-STACK))
        (SYMBOL-MACROLET ((|item| (XML-PARSER::INPUT-REFERENCE INDEX)))
          (%ATN-BLOCK XML-PARSER::|DoctypeDecl|
                      (LABELS ((SUCCEED (INDEX RESULT)
                                 (SETF *ATN-TERM* 'XML-PARSER::|DoctypeDecl|)
                                 (RETURN-FROM XML-PARSER::|DoctypeDecl| (VALUES RESULT INDEX T)))
                               (FAIL (INDEX) (RETURN-FROM XML-PARSER::|DoctypeDecl| (VALUES NIL INDEX NIL)))
                               (XML-PARSER::|DoctypeDecl.10| (INDEX)
                                 (%ATN-NODE-BLOCK XML-PARSER::|DoctypeDecl.10|
                                                  (%ATN-EDGE-BLOCK (TEST XML-PARSER::S)
                                                                   (COND ((XML-PARSER::IS-S |item|)
                                                                          (SETF *ATN-TERM* 'XML-PARSER::S)
                                                                          (XML-PARSER::|DoctypeDecl.10| (1+ INDEX)))
                                                                         (T
                                                                          (SETF *ATN-TERM?* 'XML-PARSER::S)
                                                                          (XML-PARSER::|DoctypeDecl/DoctypeDecl.2.5| INDEX))))))
                               (XML-PARSER::|DoctypeDecl.13| (INDEX)
                                 (%ATN-NODE-BLOCK XML-PARSER::|DoctypeDecl.13|
                                                  (%ATN-EDGE-BLOCK (TEST XML-PARSER::S)
                                                                   (COND ((XML-PARSER::IS-S |item|)
                                                                          (SETF *ATN-TERM* 'XML-PARSER::S)
                                                                          (XML-PARSER::|DoctypeDecl.13| (1+ INDEX)))
                                                                         (T
                                                                          (SETF *ATN-TERM?* 'XML-PARSER::S)
                                                                          (XML-PARSER::|DoctypeDecl/DoctypeDecl.2.8| INDEX))))))
                               (XML-PARSER::|DoctypeDecl.18| (INDEX)
                                 (%ATN-NODE-BLOCK XML-PARSER::|DoctypeDecl.18|
                                                  (%ATN-EDGE-BLOCK (PUSH XML-PARSER::|IntSubsetDecl|)
                                                                   (MULTIPLE-VALUE-BIND (RESULT RESULT-INDEX SUCCESS)
                                                                       (ATN-PARSE-SUBSTRUCTURE 'XML-PARSER::|IntSubsetDecl| INDEX)
                                                                     (COND (SUCCESS
                                                                            (WHEN RESULT
                                                                              (SETF XML-PARSER::|IntSubsetDecl|
                                                                                    (CONS RESULT XML-PARSER::|IntSubsetDecl|)))
                                                                            (XML-PARSER::|DoctypeDecl.18| RESULT-INDEX))
                                                                           (T
                                                                            (SETF *ATN-TERM?* 'XML-PARSER::|IntSubsetDecl|)
                                                                            (XML-PARSER::|DoctypeDecl/DoctypeDecl/DoctypeDecl.2.9.16|
                                                                             INDEX)))))))
                               (XML-PARSER::|DoctypeDecl.19| (INDEX)
                                 (%ATN-NODE-BLOCK XML-PARSER::|DoctypeDecl.19|
                                                  (%ATN-EDGE-BLOCK (TEST XML-PARSER::S)
                                                                   (COND ((XML-PARSER::IS-S |item|)
                                                                          (SETF *ATN-TERM* 'XML-PARSER::S)
                                                                          (XML-PARSER::|DoctypeDecl.19| (1+ INDEX)))
                                                                         (T
                                                                          (SETF *ATN-TERM?* 'XML-PARSER::S)
                                                                          (XML-PARSER::|DoctypeDecl/DoctypeDecl.2.9| INDEX))))))
                               (XML-PARSER::|DoctypeDecl.2| (INDEX)
                                 (%ATN-NODE-BLOCK XML-PARSER::|DoctypeDecl.2|
                                                  (%ATN-EDGE-BLOCK (POP XML-PARSER::|DoctypeDecl|)
                                                                   (WHEN T
                                                                     (SETF *ATN-TERM* 'XML-PARSER::|DoctypeDecl|)
                                                                     (%ATN-TRACE " [***/~a @ ~s reduce structure: ~a"
                                                                                 'XML-PARSER::|DoctypeDecl| INDEX
                                                                                 (LIST 'XML-PARSER::|ExternalID|
                                                                                       XML-PARSER::|ExternalID|
                                                                                       'XML-PARSER::|IntSubsetDecl|
                                                                                       XML-PARSER::|IntSubsetDecl|
                                                                                       'XML-PARSER::|QName| XML-PARSER::|QName|))
                                                                     (LET ((RESULT-STRUCTURE
                                                                            (IF (EQ *ATN-REDUCE* T)
                                                                                (ATN-REDUCE-STRUCTURE #'XML-PARSER::|DoctypeDecl-Constructor|
                                                                                                      XML-PARSER::|ExternalID|
                                                                                                      XML-PARSER::|IntSubsetDecl|
                                                                                                      XML-PARSER::|QName|)
                                                                              (IF (EQ *ATN-REDUCE* 'CONS)
                                                                                  (CONS 'XML-PARSER::|DoctypeDecl|
                                                                                        (DELETE NIL
                                                                                                (LIST
                                                                                                 XML-PARSER::|ExternalID|
                                                                                                 XML-PARSER::|IntSubsetDecl|
                                                                                                 XML-PARSER::|QName|)))
                                                                                'XML-PARSER::|DoctypeDecl|))))
                                                                       (WHEN (IS-ATN-TRACE)
                                                                         (FORMAT *TRACE-OUTPUT* " -> ~a: ~s"
                                                                                 'XML-PARSER::|DoctypeDecl| RESULT-STRUCTURE))
                                                                       (SUCCEED INDEX RESULT-STRUCTURE))))))
                               (XML-PARSER::|DoctypeDecl/DoctypeDecl.2.4| (INDEX)
                                 (%ATN-NODE-BLOCK XML-PARSER::|DoctypeDecl/DoctypeDecl.2.4|
                                                  (%ATN-EDGE-BLOCK (TEST XML-PARSER::S)
                                                                   (COND ((XML-PARSER::IS-S |item|)
                                                                          (SETF *ATN-TERM* 'XML-PARSER::S)
                                                                          (XML-PARSER::|DoctypeDecl.10| (1+ INDEX)))
                                                                         (T
                                                                          (SETF *ATN-TERM?* 'XML-PARSER::S)
                                                                          (XML-PARSER::|DoctypeDecl/fail.3| INDEX))))))
                               (XML-PARSER::|DoctypeDecl/DoctypeDecl.2.5| (INDEX)
                                 (%ATN-NODE-BLOCK XML-PARSER::|DoctypeDecl/DoctypeDecl.2.5|
                                                  (LET ((XML-PARSER::*IN-NAME-TOKEN* T))
                                                    (%ATN-EDGE-BLOCK (CAT XML-PARSER::|QName|)
                                                                     (COND ((XML-PARSER::|IS-QName| |item|)
                                                                            (SETF *ATN-TERM* 'XML-PARSER::|QName|)
                                                                            (SETF XML-PARSER::|QName|
                                                                                  (IF (EQ *ATN-REDUCE* T)
                                                                                      (ATN-REDUCE-ITEM #'XML-PARSER::|QName-Constructor|
                                                                                                       |item|)
                                                                                    (IF (EQ *ATN-REDUCE* 'CONS)
                                                                                        (LIST 'XML-PARSER::|QName| |item|)
                                                                                      'XML-PARSER::|QName|)))
                                                                            (XML-PARSER::|DoctypeDecl/DoctypeDecl.2.6| (1+ INDEX)))
                                                                           (T
                                                                            (SETF *ATN-TERM* 'XML-PARSER::|QName|)
                                                                            (XML-PARSER::|DoctypeDecl/fail.3| INDEX)))))))
                               (XML-PARSER::|DoctypeDecl/DoctypeDecl.2.6| (INDEX)
                                 (%ATN-NODE-BLOCK XML-PARSER::|DoctypeDecl/DoctypeDecl.2.6|
                                                  (%ATN-EDGE-BLOCK (JUMP XML-PARSER::|DoctypeDecl/DoctypeDecl/DoctypeDecl.2.7.11|)
                                                                   (XML-PARSER::|DoctypeDecl/DoctypeDecl/DoctypeDecl.2.7.11|
                                                                    INDEX))
                                                  (%ATN-EDGE-BLOCK (JUMP XML-PARSER::|DoctypeDecl/DoctypeDecl.2.7|)
                                                                   (XML-PARSER::|DoctypeDecl/DoctypeDecl.2.7| INDEX))))
                               (XML-PARSER::|DoctypeDecl/DoctypeDecl.2.7| (INDEX)
                                 (%ATN-NODE-BLOCK XML-PARSER::|DoctypeDecl/DoctypeDecl.2.7|
                                                  (%ATN-EDGE-BLOCK (TEST XML-PARSER::S)
                                                                   (COND ((XML-PARSER::IS-S |item|)
                                                                          (SETF *ATN-TERM* 'XML-PARSER::S)
                                                                          (XML-PARSER::|DoctypeDecl.13| (1+ INDEX)))
                                                                         (T
                                                                          (SETF *ATN-TERM?* 'XML-PARSER::S)
                                                                          (XML-PARSER::|DoctypeDecl/DoctypeDecl.2.8| INDEX))))))
                               (XML-PARSER::|DoctypeDecl/DoctypeDecl.2.8| (INDEX)
                                 (%ATN-NODE-BLOCK XML-PARSER::|DoctypeDecl/DoctypeDecl.2.8|
                                                  (%ATN-EDGE-BLOCK (JUMP XML-PARSER::|DoctypeDecl/DoctypeDecl/DoctypeDecl.2.9.14|)
                                                                   (XML-PARSER::|DoctypeDecl/DoctypeDecl/DoctypeDecl.2.9.14|
                                                                    INDEX))
                                                  (%ATN-EDGE-BLOCK (JUMP XML-PARSER::|DoctypeDecl/DoctypeDecl.2.9|)
                                                                   (XML-PARSER::|DoctypeDecl/DoctypeDecl.2.9| INDEX))))
                               (XML-PARSER::|DoctypeDecl/DoctypeDecl.2.9| (INDEX)
                                 (%ATN-NODE-BLOCK XML-PARSER::|DoctypeDecl/DoctypeDecl.2.9|
                                                  (%ATN-EDGE-BLOCK (WORD |xml|:>)
                                                                   (COND ((EQ |item| '|xml|:>)
                                                                          (SETF *ATN-TERM* '|xml|:>)
                                                                          (XML-PARSER::|DoctypeDecl.2| (1+ INDEX)))
                                                                         (T
                                                                          (SETF *ATN-TERM?* '|xml|:>)
                                                                          (XML-PARSER::|DoctypeDecl/fail.3| INDEX))))))
                               (XML-PARSER::|DoctypeDecl/DoctypeDecl/DoctypeDecl.2.7.11| (INDEX)
                                 (%ATN-NODE-BLOCK XML-PARSER::|DoctypeDecl/DoctypeDecl/DoctypeDecl.2.7.11|
                                                  (%ATN-EDGE-BLOCK (TEST XML-PARSER::S)
                                                                   (COND ((XML-PARSER::IS-S |item|)
                                                                          (SETF *ATN-TERM* 'XML-PARSER::S)
                                                                          (XML-PARSER::|DoctypeDecl/DoctypeDecl/DoctypeDecl.2.7.12|
                                                                           (1+ INDEX)))
                                                                         (T (SETF *ATN-TERM?* 'XML-PARSER::S) NIL)))))
                               (XML-PARSER::|DoctypeDecl/DoctypeDecl/DoctypeDecl.2.7.12| (INDEX)
                                 (%ATN-NODE-BLOCK XML-PARSER::|DoctypeDecl/DoctypeDecl/DoctypeDecl.2.7.12|
                                                  (%ATN-EDGE-BLOCK (PUSH XML-PARSER::|ExternalID|)
                                                                   (MULTIPLE-VALUE-BIND (RESULT RESULT-INDEX SUCCESS)
                                                                       (ATN-PARSE-SUBSTRUCTURE 'XML-PARSER::|ExternalID| INDEX)
                                                                     (COND (SUCCESS
                                                                            (WHEN RESULT (SETF XML-PARSER::|ExternalID| RESULT))
                                                                            (XML-PARSER::|DoctypeDecl/DoctypeDecl.2.7|
                                                                             RESULT-INDEX))
                                                                           (T
                                                                            (SETF *ATN-TERM?* 'XML-PARSER::|ExternalID|)
                                                                            NIL))))))
                               (XML-PARSER::|DoctypeDecl/DoctypeDecl/DoctypeDecl.2.9.14| (INDEX)
                                 (%ATN-NODE-BLOCK XML-PARSER::|DoctypeDecl/DoctypeDecl/DoctypeDecl.2.9.14|
                                                  (%ATN-EDGE-BLOCK (WORD |xml|:[)
                                                                   (COND ((EQ |item| '|xml|:[)
                                                                          (SETF *ATN-TERM* '|xml|:[)
                                                                          (XML-PARSER::|DoctypeDecl/DoctypeDecl/DoctypeDecl.2.9.15|
                                                                           (1+ INDEX)))
                                                                         (T (SETF *ATN-TERM?* '|xml|:[) NIL)))))
                               (XML-PARSER::|DoctypeDecl/DoctypeDecl/DoctypeDecl.2.9.15| (INDEX)
                                 (%ATN-NODE-BLOCK XML-PARSER::|DoctypeDecl/DoctypeDecl/DoctypeDecl.2.9.15|
                                                  (%ATN-EDGE-BLOCK (PUSH XML-PARSER::|IntSubsetDecl|)
                                                                   (MULTIPLE-VALUE-BIND (RESULT RESULT-INDEX SUCCESS)
                                                                       (ATN-PARSE-SUBSTRUCTURE 'XML-PARSER::|IntSubsetDecl| INDEX)
                                                                     (COND (SUCCESS
                                                                            (WHEN RESULT
                                                                              (SETF XML-PARSER::|IntSubsetDecl|
                                                                                    (CONS RESULT XML-PARSER::|IntSubsetDecl|)))
                                                                            (XML-PARSER::|DoctypeDecl.18| RESULT-INDEX))
                                                                           (T
                                                                            (SETF *ATN-TERM?* 'XML-PARSER::|IntSubsetDecl|)
                                                                            (XML-PARSER::|DoctypeDecl/DoctypeDecl/DoctypeDecl.2.9.16|
                                                                             INDEX)))))))
                               (XML-PARSER::|DoctypeDecl/DoctypeDecl/DoctypeDecl.2.9.16| (INDEX)
                                 (%ATN-NODE-BLOCK XML-PARSER::|DoctypeDecl/DoctypeDecl/DoctypeDecl.2.9.16|
                                                  (%ATN-EDGE-BLOCK (WORD |xml|:])
                                                                   (COND ((EQ |item| '|xml|:])
                                                                          (SETF *ATN-TERM* '|xml|:])
                                                                          (XML-PARSER::|DoctypeDecl/DoctypeDecl/DoctypeDecl.2.9.17|
                                                                           (1+ INDEX)))
                                                                         (T (SETF *ATN-TERM?* '|xml|:]) NIL)))))
                               (XML-PARSER::|DoctypeDecl/DoctypeDecl/DoctypeDecl.2.9.17| (INDEX)
                                 (%ATN-NODE-BLOCK XML-PARSER::|DoctypeDecl/DoctypeDecl/DoctypeDecl.2.9.17|
                                                  (%ATN-EDGE-BLOCK (TEST XML-PARSER::S)
                                                                   (COND ((XML-PARSER::IS-S |item|)
                                                                          (SETF *ATN-TERM* 'XML-PARSER::S)
                                                                          (XML-PARSER::|DoctypeDecl.19| (1+ INDEX)))
                                                                         (T
                                                                          (SETF *ATN-TERM?* 'XML-PARSER::S)
                                                                          (XML-PARSER::|DoctypeDecl/DoctypeDecl.2.9| INDEX))))))
                               (XML-PARSER::|DoctypeDecl/fail.3| (INDEX)
                                 (%ATN-NODE-BLOCK XML-PARSER::|DoctypeDecl/fail.3| (PROGN (FAIL INDEX))))
                               (XML-PARSER::|DoctypeDecl/start.1| (INDEX)
                                 (%ATN-NODE-BLOCK XML-PARSER::|DoctypeDecl/start.1|
                                                  (%ATN-EDGE-BLOCK (WORD |xml|:<!DOCTYPE)
                                                                   (COND ((EQ |item| '|xml|:<!DOCTYPE)
                                                                          (SETF *ATN-TERM* '|xml|:<!DOCTYPE)
                                                                          (XML-PARSER::|DoctypeDecl/DoctypeDecl.2.4| (1+ INDEX)))
                                                                         (T
                                                                          (SETF *ATN-TERM?* '|xml|:<!DOCTYPE)
                                                                          (XML-PARSER::|DoctypeDecl/fail.3| INDEX)))))))
                        (DECLARE
                         (INLINE SUCCEED FAIL XML-PARSER::|DoctypeDecl.10| XML-PARSER::|DoctypeDecl.13|
                          XML-PARSER::|DoctypeDecl.18| XML-PARSER::|DoctypeDecl.19| XML-PARSER::|DoctypeDecl.2|
                          XML-PARSER::|DoctypeDecl/DoctypeDecl.2.4| XML-PARSER::|DoctypeDecl/DoctypeDecl.2.5|
                          XML-PARSER::|DoctypeDecl/DoctypeDecl.2.6| XML-PARSER::|DoctypeDecl/DoctypeDecl.2.7|
                          XML-PARSER::|DoctypeDecl/DoctypeDecl.2.8| XML-PARSER::|DoctypeDecl/DoctypeDecl.2.9|
                          XML-PARSER::|DoctypeDecl/DoctypeDecl/DoctypeDecl.2.7.11|
                          XML-PARSER::|DoctypeDecl/DoctypeDecl/DoctypeDecl.2.7.12|
                          XML-PARSER::|DoctypeDecl/DoctypeDecl/DoctypeDecl.2.9.14|
                          XML-PARSER::|DoctypeDecl/DoctypeDecl/DoctypeDecl.2.9.15|
                          XML-PARSER::|DoctypeDecl/DoctypeDecl/DoctypeDecl.2.9.16|
                          XML-PARSER::|DoctypeDecl/DoctypeDecl/DoctypeDecl.2.9.17| XML-PARSER::|DoctypeDecl/fail.3|
                          XML-PARSER::|DoctypeDecl/start.1|))
                        (XML-PARSER::|DoctypeDecl/start.1| INDEX)
                        (SETF *ATN-NODE NIL)
                        (%ATN-TRACE " [***/~a failed @ ~s." 'XML-PARSER::|DoctypeDecl| INDEX)
                        (FAIL INDEX)))))
    (WARN "recursive grammar: ~s @ position ~s: ~s" 'XML-PARSER::|DoctypeDecl| INDEX *ATN-STACK)))
(DEFUN XML-PARSER::|IntSubsetDecl| (INDEX &AUX (XML-PARSER::|DeclSep| NIL) (XML-PARSER::|MarkupDecl| NIL))
  "IntSubsetDecl ::= (DeclSep | MarkupDecl)
(|DeclSep| |MarkupDecl|)"
  (DECLARE (SPECIAL XML-PARSER::|IntSubsetDecl-INDEX|))
  (DECLARE (TYPE FIXNUM INDEX XML-PARSER::|IntSubsetDecl-INDEX| *ATN-LEVEL))
  (DECLARE (OPTIMIZE (SPEED 1) (SAFETY 3)))
  (IF (< XML-PARSER::|IntSubsetDecl-INDEX| INDEX)
      (LET ((XML-PARSER::|IntSubsetDecl-INDEX| INDEX)
            (*ATN-LEVEL (1+ *ATN-LEVEL))
            (*ATN-STACK (CONS 'XML-PARSER::|IntSubsetDecl| *ATN-STACK))
            (XML-PARSER::*IN-INTERNAL-SUBSET* T)
            (XML-UTILS:*PARSETABLE* XML-PARSER::|IntSubsetDecl-Parsetable|))
        (DECLARE (SPECIAL XML-PARSER::|IntSubsetDecl-INDEX|))
        (DECLARE (DYNAMIC-EXTENT *ATN-STACK))
        (DECLARE (TYPE CONS *ATN-STACK))
        (SYMBOL-MACROLET ((|item| (XML-PARSER::INPUT-REFERENCE INDEX)))
          (%ATN-BLOCK XML-PARSER::|IntSubsetDecl|
                      (LABELS ((SUCCEED (INDEX RESULT)
                                 (SETF *ATN-TERM* 'XML-PARSER::|IntSubsetDecl|)
                                 (RETURN-FROM XML-PARSER::|IntSubsetDecl| (VALUES RESULT INDEX T)))
                               (FAIL (INDEX) (RETURN-FROM XML-PARSER::|IntSubsetDecl| (VALUES NIL INDEX NIL)))
                               (XML-PARSER::|IntSubsetDecl.2| (INDEX)
                                 (%ATN-NODE-BLOCK XML-PARSER::|IntSubsetDecl.2|
                                                  (%ATN-EDGE-BLOCK (POP XML-PARSER::|IntSubsetDecl|)
                                                                   (WHEN T
                                                                     (SETF *ATN-TERM* 'XML-PARSER::|IntSubsetDecl|)
                                                                     (%ATN-TRACE " [***/~a @ ~s reduce structure: ~a"
                                                                                 'XML-PARSER::|IntSubsetDecl| INDEX
                                                                                 (LIST 'XML-PARSER::|DeclSep| XML-PARSER::|DeclSep|
                                                                                       'XML-PARSER::|MarkupDecl|
                                                                                       XML-PARSER::|MarkupDecl|))
                                                                     (LET ((RESULT-STRUCTURE
                                                                            (IF (EQ *ATN-REDUCE* T)
                                                                                (ATN-REDUCE-STRUCTURE #'XML-PARSER::|IntSubsetDecl-Constructor|
                                                                                                      XML-PARSER::|DeclSep|
                                                                                                      XML-PARSER::|MarkupDecl|)
                                                                              (IF (EQ *ATN-REDUCE* 'CONS)
                                                                                  (CONS 'XML-PARSER::|IntSubsetDecl|
                                                                                        (DELETE NIL
                                                                                                (LIST
                                                                                                 XML-PARSER::|DeclSep|
                                                                                                 XML-PARSER::|MarkupDecl|)))
                                                                                'XML-PARSER::|IntSubsetDecl|))))
                                                                       (WHEN (IS-ATN-TRACE)
                                                                         (FORMAT *TRACE-OUTPUT* " -> ~a: ~s"
                                                                                 'XML-PARSER::|IntSubsetDecl| RESULT-STRUCTURE))
                                                                       (SUCCEED INDEX RESULT-STRUCTURE))))))
                               (XML-PARSER::|IntSubsetDecl/fail.3| (INDEX)
                                 (%ATN-NODE-BLOCK XML-PARSER::|IntSubsetDecl/fail.3| (PROGN (FAIL INDEX))))
                               (XML-PARSER::|IntSubsetDecl/start.1| (INDEX)
                                 (%ATN-NODE-BLOCK XML-PARSER::|IntSubsetDecl/start.1|
                                                  (%ATN-EDGE-BLOCK OR
                                                                   (OR (%ATN-EDGE-BLOCK (PUSH XML-PARSER::|DeclSep|)
                                                                                        (MULTIPLE-VALUE-BIND (RESULT
                                                                                                              RESULT-INDEX
                                                                                                              SUCCESS)
                                                                                            (ATN-PARSE-SUBSTRUCTURE
                                                                                             'XML-PARSER::|DeclSep|
                                                                                             INDEX)
                                                                                          (COND (SUCCESS
                                                                                                 (WHEN
                                                                                                  RESULT
                                                                                                  (SETF
                                                                                                   XML-PARSER::|DeclSep|
                                                                                                   RESULT))
                                                                                                 (XML-PARSER::|IntSubsetDecl.2|
                                                                                                  RESULT-INDEX))
                                                                                                (T
                                                                                                 (SETF
                                                                                                  *ATN-TERM?*
                                                                                                  'XML-PARSER::|DeclSep|)
                                                                                                 NIL))))
                                                                       (%ATN-EDGE-BLOCK (PUSH XML-PARSER::|MarkupDecl|)
                                                                                        (MULTIPLE-VALUE-BIND (RESULT
                                                                                                              RESULT-INDEX
                                                                                                              SUCCESS)
                                                                                            (ATN-PARSE-SUBSTRUCTURE
                                                                                             'XML-PARSER::|MarkupDecl|
                                                                                             INDEX)
                                                                                          (COND (SUCCESS
                                                                                                 (WHEN
                                                                                                  RESULT
                                                                                                  (SETF
                                                                                                   XML-PARSER::|MarkupDecl|
                                                                                                   RESULT))
                                                                                                 (XML-PARSER::|IntSubsetDecl.2|
                                                                                                  RESULT-INDEX))
                                                                                                (T
                                                                                                 (SETF
                                                                                                  *ATN-TERM?*
                                                                                                  'XML-PARSER::|MarkupDecl|)
                                                                                                 NIL))))
                                                                       (XML-PARSER::|IntSubsetDecl/fail.3| INDEX))))))
                        (DECLARE
                         (INLINE SUCCEED FAIL XML-PARSER::|IntSubsetDecl.2| XML-PARSER::|IntSubsetDecl/fail.3|
                          XML-PARSER::|IntSubsetDecl/start.1|))
                        (SETF XML-PARSER::*QUOTE-TOKEN* (OR XML-PARSER::*QUOTE-TOKEN* T))
                        (XML-PARSER::|IntSubsetDecl/start.1| INDEX)
                        (SETF *ATN-NODE NIL)
                        (%ATN-TRACE " [***/~a failed @ ~s." 'XML-PARSER::|IntSubsetDecl| INDEX)
                        (FAIL INDEX)))))
    (WARN "recursive grammar: ~s @ position ~s: ~s" 'XML-PARSER::|IntSubsetDecl| INDEX *ATN-STACK)))
(DEFUN XML-PARSER::|DeclSep| (INDEX &AUX (XML-PARSER::|ParsedExtSubset| NIL) (XML-PARSER::|PEReference| NIL))
  "{28a} DeclSep ::= (S+ | PEReference | ParsedExtSubset)
(|ParsedExtSubset| |PEReference|)"
  (DECLARE (SPECIAL XML-PARSER::|DeclSep-INDEX|))
  (DECLARE (TYPE FIXNUM INDEX XML-PARSER::|DeclSep-INDEX| *ATN-LEVEL))
  (DECLARE (OPTIMIZE (SPEED 1) (SAFETY 3)))
  (IF (< XML-PARSER::|DeclSep-INDEX| INDEX)
      (LET ((XML-PARSER::|DeclSep-INDEX| INDEX)
            (*ATN-LEVEL (1+ *ATN-LEVEL))
            (*ATN-STACK (CONS 'XML-PARSER::|DeclSep| *ATN-STACK))
            (XML-PARSER::*IN-DECL-SEP* T))
        (DECLARE (SPECIAL XML-PARSER::|DeclSep-INDEX|))
        (DECLARE (DYNAMIC-EXTENT *ATN-STACK))
        (DECLARE (TYPE CONS *ATN-STACK))
        (SYMBOL-MACROLET ((|item| (XML-PARSER::INPUT-REFERENCE INDEX)))
          (%ATN-BLOCK XML-PARSER::|DeclSep|
                      (LABELS ((SUCCEED (INDEX RESULT)
                                 (SETF *ATN-TERM* 'XML-PARSER::|DeclSep|)
                                 (RETURN-FROM XML-PARSER::|DeclSep| (VALUES RESULT INDEX T)))
                               (FAIL (INDEX) (RETURN-FROM XML-PARSER::|DeclSep| (VALUES NIL INDEX NIL)))
                               (XML-PARSER::|DeclSep.2| (INDEX)
                                 (%ATN-NODE-BLOCK XML-PARSER::|DeclSep.2|
                                                  (%ATN-EDGE-BLOCK (POP XML-PARSER::|DeclSep|)
                                                                   (WHEN T
                                                                     (SETF *ATN-TERM* 'XML-PARSER::|DeclSep|)
                                                                     (%ATN-TRACE " [***/~a @ ~s reduce structure: ~a"
                                                                                 'XML-PARSER::|DeclSep| INDEX
                                                                                 (LIST 'XML-PARSER::|ParsedExtSubset|
                                                                                       XML-PARSER::|ParsedExtSubset|
                                                                                       'XML-PARSER::|PEReference|
                                                                                       XML-PARSER::|PEReference|))
                                                                     (LET ((RESULT-STRUCTURE
                                                                            (IF (EQ *ATN-REDUCE* T)
                                                                                (ATN-REDUCE-STRUCTURE #'XML-PARSER::|DeclSep-Constructor|
                                                                                                      XML-PARSER::|ParsedExtSubset|
                                                                                                      XML-PARSER::|PEReference|)
                                                                              (IF (EQ *ATN-REDUCE* 'CONS)
                                                                                  (CONS 'XML-PARSER::|DeclSep|
                                                                                        (DELETE NIL
                                                                                                (LIST
                                                                                                 XML-PARSER::|ParsedExtSubset|
                                                                                                 XML-PARSER::|PEReference|)))
                                                                                'XML-PARSER::|DeclSep|))))
                                                                       (WHEN (IS-ATN-TRACE)
                                                                         (FORMAT *TRACE-OUTPUT* " -> ~a: ~s" 'XML-PARSER::|DeclSep|
                                                                                 RESULT-STRUCTURE))
                                                                       (SUCCEED INDEX RESULT-STRUCTURE))))))
                               (XML-PARSER::|DeclSep.4| (INDEX)
                                 (%ATN-NODE-BLOCK XML-PARSER::|DeclSep.4|
                                                  (%ATN-EDGE-BLOCK (TEST XML-PARSER::S)
                                                                   (COND ((XML-PARSER::IS-S |item|)
                                                                          (SETF *ATN-TERM* 'XML-PARSER::S)
                                                                          (XML-PARSER::|DeclSep.4| (1+ INDEX)))
                                                                         (T
                                                                          (SETF *ATN-TERM?* 'XML-PARSER::S)
                                                                          (XML-PARSER::|DeclSep.2| INDEX))))))
                               (XML-PARSER::|DeclSep/fail.3| (INDEX)
                                 (%ATN-NODE-BLOCK XML-PARSER::|DeclSep/fail.3| (PROGN (FAIL INDEX))))
                               (XML-PARSER::|DeclSep/start.1| (INDEX)
                                 (%ATN-NODE-BLOCK XML-PARSER::|DeclSep/start.1|
                                                  (%ATN-EDGE-BLOCK OR
                                                                   (OR (%ATN-EDGE-BLOCK (TEST XML-PARSER::S)
                                                                                        (COND ((XML-PARSER::IS-S |item|)
                                                                                               (SETF *ATN-TERM* 'XML-PARSER::S)
                                                                                               (XML-PARSER::|DeclSep.4|
                                                                                                (1+ INDEX)))
                                                                                              (T
                                                                                               (SETF *ATN-TERM?* 'XML-PARSER::S)
                                                                                               NIL)))
                                                                       (%ATN-EDGE-BLOCK (PUSH XML-PARSER::|PEReference|)
                                                                                        (MULTIPLE-VALUE-BIND (RESULT
                                                                                                              RESULT-INDEX
                                                                                                              SUCCESS)
                                                                                            (ATN-PARSE-SUBSTRUCTURE
                                                                                             'XML-PARSER::|PEReference|
                                                                                             INDEX)
                                                                                          (COND (SUCCESS
                                                                                                 (WHEN
                                                                                                  RESULT
                                                                                                  (SETF
                                                                                                   XML-PARSER::|PEReference|
                                                                                                   RESULT))
                                                                                                 (XML-PARSER::|DeclSep.2|
                                                                                                  RESULT-INDEX))
                                                                                                (T
                                                                                                 (SETF
                                                                                                  *ATN-TERM?*
                                                                                                  'XML-PARSER::|PEReference|)
                                                                                                 NIL))))
                                                                       (%ATN-EDGE-BLOCK (TEST XML-PARSER::|ParsedExtSubset|)
                                                                                        (COND ((XML-PARSER::|IS-ParsedExtSubset|
                                                                                                |item|)
                                                                                               (SETF
                                                                                                *ATN-TERM*
                                                                                                'XML-PARSER::|ParsedExtSubset|)
                                                                                               (SETF
                                                                                                XML-PARSER::|ParsedExtSubset|
                                                                                                (IF
                                                                                                 (EQ *ATN-REDUCE* T)
                                                                                                 (ATN-REDUCE-ITEM
                                                                                                  #'XML-PARSER::|ParsedExtSubset-Constructor|
                                                                                                  |item|)
                                                                                                 (IF
                                                                                                  (EQ *ATN-REDUCE* 'CONS)
                                                                                                  (LIST
                                                                                                   'XML-PARSER::|ParsedExtSubset|
                                                                                                   |item|)
                                                                                                  'XML-PARSER::|ParsedExtSubset|)))
                                                                                               (XML-PARSER::|DeclSep.2|
                                                                                                (1+ INDEX)))
                                                                                              (T
                                                                                               (SETF
                                                                                                *ATN-TERM?*
                                                                                                'XML-PARSER::|ParsedExtSubset|)
                                                                                               NIL)))
                                                                       (XML-PARSER::|DeclSep/fail.3| INDEX))))))
                        (DECLARE
                         (INLINE SUCCEED FAIL XML-PARSER::|DeclSep.2| XML-PARSER::|DeclSep.4| XML-PARSER::|DeclSep/fail.3|
                          XML-PARSER::|DeclSep/start.1|))
                        (XML-PARSER::|DeclSep/start.1| INDEX)
                        (SETF *ATN-NODE NIL)
                        (%ATN-TRACE " [***/~a failed @ ~s." 'XML-PARSER::|DeclSep| INDEX)
                        (FAIL INDEX)))))
    (WARN "recursive grammar: ~s @ position ~s: ~s" 'XML-PARSER::|DeclSep| INDEX *ATN-STACK)))
(DEFUN XML-PARSER::|MarkupDecl|
    (INDEX &AUX (XML-PARSER::|AttlistDecl| NIL) (XML-PARSER::|Comment| NIL) (XML-PARSER::|ElementDecl| NIL)
     (XML-PARSER::|EntityDecl| NIL) (XML-PARSER::|NotationDecl| NIL) (XML-PARSER::|Pi| NIL))
  "{29} MarkupDecl ::= (ElementDecl | AttlistDecl | EntityDecl | NotationDecl | Pi | Comment)
(|AttlistDecl| |Comment| |ElementDecl| |EntityDecl| |NotationDecl| |Pi|)"
  (DECLARE (SPECIAL XML-PARSER::|MarkupDecl-INDEX|))
  (DECLARE (TYPE FIXNUM INDEX XML-PARSER::|MarkupDecl-INDEX| *ATN-LEVEL))
  (DECLARE (OPTIMIZE (SPEED 1) (SAFETY 3)))
  (IF (< XML-PARSER::|MarkupDecl-INDEX| INDEX)
      (LET ((XML-PARSER::|MarkupDecl-INDEX| INDEX)
            (*ATN-LEVEL (1+ *ATN-LEVEL))
            (*ATN-STACK (CONS 'XML-PARSER::|MarkupDecl| *ATN-STACK)))
        (DECLARE (SPECIAL XML-PARSER::|MarkupDecl-INDEX|))
        (DECLARE (DYNAMIC-EXTENT *ATN-STACK))
        (DECLARE (TYPE CONS *ATN-STACK))
        (SYMBOL-MACROLET ((|item| (XML-PARSER::INPUT-REFERENCE INDEX)))
          (%ATN-BLOCK XML-PARSER::|MarkupDecl|
                      (LABELS ((SUCCEED (INDEX RESULT)
                                 (SETF *ATN-TERM* 'XML-PARSER::|MarkupDecl|)
                                 (RETURN-FROM XML-PARSER::|MarkupDecl| (VALUES RESULT INDEX T)))
                               (FAIL (INDEX) (RETURN-FROM XML-PARSER::|MarkupDecl| (VALUES NIL INDEX NIL)))
                               (XML-PARSER::|MarkupDecl.2| (INDEX)
                                 (%ATN-NODE-BLOCK XML-PARSER::|MarkupDecl.2|
                                                  (%ATN-EDGE-BLOCK (POP XML-PARSER::|MarkupDecl|)
                                                                   (WHEN T
                                                                     (SETF *ATN-TERM* 'XML-PARSER::|MarkupDecl|)
                                                                     (%ATN-TRACE " [***/~a @ ~s reduce structure: ~a"
                                                                                 'XML-PARSER::|MarkupDecl| INDEX
                                                                                 (LIST 'XML-PARSER::|AttlistDecl|
                                                                                       XML-PARSER::|AttlistDecl|
                                                                                       'XML-PARSER::|Comment| XML-PARSER::|Comment|
                                                                                       'XML-PARSER::|ElementDecl|
                                                                                       XML-PARSER::|ElementDecl|
                                                                                       'XML-PARSER::|EntityDecl|
                                                                                       XML-PARSER::|EntityDecl|
                                                                                       'XML-PARSER::|NotationDecl|
                                                                                       XML-PARSER::|NotationDecl| 'XML-PARSER::|Pi|
                                                                                       XML-PARSER::|Pi|))
                                                                     (LET ((RESULT-STRUCTURE
                                                                            (IF (EQ *ATN-REDUCE* T)
                                                                                (ATN-REDUCE-STRUCTURE #'XML-PARSER::|MarkupDecl-Constructor|
                                                                                                      XML-PARSER::|AttlistDecl|
                                                                                                      XML-PARSER::|Comment|
                                                                                                      XML-PARSER::|ElementDecl|
                                                                                                      XML-PARSER::|EntityDecl|
                                                                                                      XML-PARSER::|NotationDecl|
                                                                                                      XML-PARSER::|Pi|)
                                                                              (IF (EQ *ATN-REDUCE* 'CONS)
                                                                                  (CONS 'XML-PARSER::|MarkupDecl|
                                                                                        (DELETE NIL
                                                                                                (LIST
                                                                                                 XML-PARSER::|AttlistDecl|
                                                                                                 XML-PARSER::|Comment|
                                                                                                 XML-PARSER::|ElementDecl|
                                                                                                 XML-PARSER::|EntityDecl|
                                                                                                 XML-PARSER::|NotationDecl|
                                                                                                 XML-PARSER::|Pi|)))
                                                                                'XML-PARSER::|MarkupDecl|))))
                                                                       (WHEN (IS-ATN-TRACE)
                                                                         (FORMAT *TRACE-OUTPUT* " -> ~a: ~s"
                                                                                 'XML-PARSER::|MarkupDecl| RESULT-STRUCTURE))
                                                                       (SUCCEED INDEX RESULT-STRUCTURE))))))
                               (XML-PARSER::|MarkupDecl/fail.3| (INDEX)
                                 (%ATN-NODE-BLOCK XML-PARSER::|MarkupDecl/fail.3| (PROGN (FAIL INDEX))))
                               (XML-PARSER::|MarkupDecl/start.1| (INDEX)
                                 (%ATN-NODE-BLOCK XML-PARSER::|MarkupDecl/start.1|
                                                  (%ATN-EDGE-BLOCK OR
                                                                   (OR (%ATN-EDGE-BLOCK (PUSH XML-PARSER::|ElementDecl|)
                                                                                        (MULTIPLE-VALUE-BIND (RESULT
                                                                                                              RESULT-INDEX
                                                                                                              SUCCESS)
                                                                                            (ATN-PARSE-SUBSTRUCTURE
                                                                                             'XML-PARSER::|ElementDecl|
                                                                                             INDEX)
                                                                                          (COND (SUCCESS
                                                                                                 (WHEN
                                                                                                  RESULT
                                                                                                  (SETF
                                                                                                   XML-PARSER::|ElementDecl|
                                                                                                   RESULT))
                                                                                                 (XML-PARSER::|MarkupDecl.2|
                                                                                                  RESULT-INDEX))
                                                                                                (T
                                                                                                 (SETF
                                                                                                  *ATN-TERM?*
                                                                                                  'XML-PARSER::|ElementDecl|)
                                                                                                 NIL))))
                                                                       (%ATN-EDGE-BLOCK (PUSH XML-PARSER::|AttlistDecl|)
                                                                                        (MULTIPLE-VALUE-BIND (RESULT
                                                                                                              RESULT-INDEX
                                                                                                              SUCCESS)
                                                                                            (ATN-PARSE-SUBSTRUCTURE
                                                                                             'XML-PARSER::|AttlistDecl|
                                                                                             INDEX)
                                                                                          (COND (SUCCESS
                                                                                                 (WHEN
                                                                                                  RESULT
                                                                                                  (SETF
                                                                                                   XML-PARSER::|AttlistDecl|
                                                                                                   RESULT))
                                                                                                 (XML-PARSER::|MarkupDecl.2|
                                                                                                  RESULT-INDEX))
                                                                                                (T
                                                                                                 (SETF
                                                                                                  *ATN-TERM?*
                                                                                                  'XML-PARSER::|AttlistDecl|)
                                                                                                 NIL))))
                                                                       (%ATN-EDGE-BLOCK (PUSH XML-PARSER::|EntityDecl|)
                                                                                        (MULTIPLE-VALUE-BIND (RESULT
                                                                                                              RESULT-INDEX
                                                                                                              SUCCESS)
                                                                                            (ATN-PARSE-SUBSTRUCTURE
                                                                                             'XML-PARSER::|EntityDecl|
                                                                                             INDEX)
                                                                                          (COND (SUCCESS
                                                                                                 (WHEN
                                                                                                  RESULT
                                                                                                  (SETF
                                                                                                   XML-PARSER::|EntityDecl|
                                                                                                   RESULT))
                                                                                                 (XML-PARSER::|MarkupDecl.2|
                                                                                                  RESULT-INDEX))
                                                                                                (T
                                                                                                 (SETF
                                                                                                  *ATN-TERM?*
                                                                                                  'XML-PARSER::|EntityDecl|)
                                                                                                 NIL))))
                                                                       (%ATN-EDGE-BLOCK (PUSH XML-PARSER::|NotationDecl|)
                                                                                        (MULTIPLE-VALUE-BIND (RESULT
                                                                                                              RESULT-INDEX
                                                                                                              SUCCESS)
                                                                                            (ATN-PARSE-SUBSTRUCTURE
                                                                                             'XML-PARSER::|NotationDecl|
                                                                                             INDEX)
                                                                                          (COND (SUCCESS
                                                                                                 (WHEN
                                                                                                  RESULT
                                                                                                  (SETF
                                                                                                   XML-PARSER::|NotationDecl|
                                                                                                   RESULT))
                                                                                                 (XML-PARSER::|MarkupDecl.2|
                                                                                                  RESULT-INDEX))
                                                                                                (T
                                                                                                 (SETF
                                                                                                  *ATN-TERM?*
                                                                                                  'XML-PARSER::|NotationDecl|)
                                                                                                 NIL))))
                                                                       (%ATN-EDGE-BLOCK (PUSH XML-PARSER::|Pi|)
                                                                                        (MULTIPLE-VALUE-BIND (RESULT
                                                                                                              RESULT-INDEX
                                                                                                              SUCCESS)
                                                                                            (ATN-PARSE-SUBSTRUCTURE
                                                                                             'XML-PARSER::|Pi|
                                                                                             INDEX)
                                                                                          (COND (SUCCESS
                                                                                                 (WHEN
                                                                                                  RESULT
                                                                                                  (SETF XML-PARSER::|Pi| RESULT))
                                                                                                 (XML-PARSER::|MarkupDecl.2|
                                                                                                  RESULT-INDEX))
                                                                                                (T
                                                                                                 (SETF
                                                                                                  *ATN-TERM?*
                                                                                                  'XML-PARSER::|Pi|)
                                                                                                 NIL))))
                                                                       (%ATN-EDGE-BLOCK (PUSH XML-PARSER::|Comment|)
                                                                                        (MULTIPLE-VALUE-BIND (RESULT
                                                                                                              RESULT-INDEX
                                                                                                              SUCCESS)
                                                                                            (ATN-PARSE-SUBSTRUCTURE
                                                                                             'XML-PARSER::|Comment|
                                                                                             INDEX)
                                                                                          (COND (SUCCESS
                                                                                                 (WHEN
                                                                                                  RESULT
                                                                                                  (SETF
                                                                                                   XML-PARSER::|Comment|
                                                                                                   RESULT))
                                                                                                 (XML-PARSER::|MarkupDecl.2|
                                                                                                  RESULT-INDEX))
                                                                                                (T
                                                                                                 (SETF
                                                                                                  *ATN-TERM?*
                                                                                                  'XML-PARSER::|Comment|)
                                                                                                 NIL))))
                                                                       (XML-PARSER::|MarkupDecl/fail.3| INDEX))))))
                        (DECLARE
                         (INLINE SUCCEED FAIL XML-PARSER::|MarkupDecl.2| XML-PARSER::|MarkupDecl/fail.3|
                          XML-PARSER::|MarkupDecl/start.1|))
                        (XML-PARSER::|MarkupDecl/start.1| INDEX)
                        (SETF *ATN-NODE NIL)
                        (%ATN-TRACE " [***/~a failed @ ~s." 'XML-PARSER::|MarkupDecl| INDEX)
                        (FAIL INDEX)))))
    (WARN "recursive grammar: ~s @ position ~s: ~s" 'XML-PARSER::|MarkupDecl| INDEX *ATN-STACK)))
(DEFUN XML-PARSER::|ExtSubset| (INDEX &AUX (XML-PARSER::|ExtSubsetDecl| NIL) (XML-PARSER::|TextDecl| NIL))
  "{30} ExtSubset ::= TextDecl? ExtSubsetDecl*
(|ExtSubsetDecl| |TextDecl|)"
  (DECLARE (SPECIAL XML-PARSER::|ExtSubset-INDEX|))
  (DECLARE (TYPE FIXNUM INDEX XML-PARSER::|ExtSubset-INDEX| *ATN-LEVEL))
  (DECLARE (OPTIMIZE (SPEED 1) (SAFETY 3)))
  (IF (< XML-PARSER::|ExtSubset-INDEX| INDEX)
      (LET ((XML-PARSER::|ExtSubset-INDEX| INDEX)
            (*ATN-LEVEL (1+ *ATN-LEVEL))
            (*ATN-STACK (CONS 'XML-PARSER::|ExtSubset| *ATN-STACK))
            (XML-PARSER::*IN-DTD* T))
        (DECLARE (SPECIAL XML-PARSER::|ExtSubset-INDEX|))
        (DECLARE (DYNAMIC-EXTENT *ATN-STACK))
        (DECLARE (TYPE CONS *ATN-STACK))
        (SYMBOL-MACROLET ((|item| (XML-PARSER::INPUT-REFERENCE INDEX)))
          (%ATN-BLOCK XML-PARSER::|ExtSubset|
                      (LABELS ((SUCCEED (INDEX RESULT)
                                 (SETF *ATN-TERM* 'XML-PARSER::|ExtSubset|)
                                 (RETURN-FROM XML-PARSER::|ExtSubset| (VALUES RESULT INDEX T)))
                               (FAIL (INDEX) (RETURN-FROM XML-PARSER::|ExtSubset| (VALUES NIL INDEX NIL)))
                               (XML-PARSER::|ExtSubset.2| (INDEX)
                                 (%ATN-NODE-BLOCK XML-PARSER::|ExtSubset.2|
                                                  (%ATN-EDGE-BLOCK (POP XML-PARSER::|ExtSubset|)
                                                                   (WHEN T
                                                                     (SETF *ATN-TERM* 'XML-PARSER::|ExtSubset|)
                                                                     (%ATN-TRACE " [***/~a @ ~s reduce structure: ~a"
                                                                                 'XML-PARSER::|ExtSubset| INDEX
                                                                                 (LIST 'XML-PARSER::|ExtSubsetDecl|
                                                                                       XML-PARSER::|ExtSubsetDecl|
                                                                                       'XML-PARSER::|TextDecl|
                                                                                       XML-PARSER::|TextDecl|))
                                                                     (LET ((RESULT-STRUCTURE
                                                                            (IF (EQ *ATN-REDUCE* T)
                                                                                (ATN-REDUCE-STRUCTURE #'XML-PARSER::|ExtSubset-Constructor|
                                                                                                      XML-PARSER::|ExtSubsetDecl|
                                                                                                      XML-PARSER::|TextDecl|)
                                                                              (IF (EQ *ATN-REDUCE* 'CONS)
                                                                                  (CONS 'XML-PARSER::|ExtSubset|
                                                                                        (DELETE NIL
                                                                                                (LIST
                                                                                                 XML-PARSER::|ExtSubsetDecl|
                                                                                                 XML-PARSER::|TextDecl|)))
                                                                                'XML-PARSER::|ExtSubset|))))
                                                                       (WHEN (IS-ATN-TRACE)
                                                                         (FORMAT *TRACE-OUTPUT* " -> ~a: ~s"
                                                                                 'XML-PARSER::|ExtSubset| RESULT-STRUCTURE))
                                                                       (SUCCEED INDEX RESULT-STRUCTURE))))))
                               (XML-PARSER::|ExtSubset.5| (INDEX)
                                 (%ATN-NODE-BLOCK XML-PARSER::|ExtSubset.5|
                                                  (%ATN-EDGE-BLOCK (PUSH XML-PARSER::|ExtSubsetDecl|)
                                                                   (MULTIPLE-VALUE-BIND (RESULT RESULT-INDEX SUCCESS)
                                                                       (ATN-PARSE-SUBSTRUCTURE 'XML-PARSER::|ExtSubsetDecl| INDEX)
                                                                     (COND (SUCCESS
                                                                            (WHEN RESULT
                                                                              (SETF XML-PARSER::|ExtSubsetDecl|
                                                                                    (CONS RESULT XML-PARSER::|ExtSubsetDecl|)))
                                                                            (XML-PARSER::|ExtSubset.5| RESULT-INDEX))
                                                                           (T
                                                                            (SETF *ATN-TERM?* 'XML-PARSER::|ExtSubsetDecl|)
                                                                            (XML-PARSER::|ExtSubset.2| INDEX)))))))
                               (XML-PARSER::|ExtSubset/ExtSubset.2.4| (INDEX)
                                 (%ATN-NODE-BLOCK XML-PARSER::|ExtSubset/ExtSubset.2.4|
                                                  (%ATN-EDGE-BLOCK (PUSH XML-PARSER::|ExtSubsetDecl|)
                                                                   (MULTIPLE-VALUE-BIND (RESULT RESULT-INDEX SUCCESS)
                                                                       (ATN-PARSE-SUBSTRUCTURE 'XML-PARSER::|ExtSubsetDecl| INDEX)
                                                                     (COND (SUCCESS
                                                                            (WHEN RESULT
                                                                              (SETF XML-PARSER::|ExtSubsetDecl|
                                                                                    (CONS RESULT XML-PARSER::|ExtSubsetDecl|)))
                                                                            (XML-PARSER::|ExtSubset.5| RESULT-INDEX))
                                                                           (T
                                                                            (SETF *ATN-TERM?* 'XML-PARSER::|ExtSubsetDecl|)
                                                                            (XML-PARSER::|ExtSubset.2| INDEX)))))))
                               (XML-PARSER::|ExtSubset/fail.3| (INDEX)
                                 (%ATN-NODE-BLOCK XML-PARSER::|ExtSubset/fail.3| (PROGN (FAIL INDEX))))
                               (XML-PARSER::|ExtSubset/start.1| (INDEX)
                                 (%ATN-NODE-BLOCK XML-PARSER::|ExtSubset/start.1|
                                                  (%ATN-EDGE-BLOCK (PUSH XML-PARSER::|TextDecl|)
                                                                   (MULTIPLE-VALUE-BIND (RESULT RESULT-INDEX SUCCESS)
                                                                       (ATN-PARSE-SUBSTRUCTURE 'XML-PARSER::|TextDecl| INDEX)
                                                                     (COND (SUCCESS
                                                                            (WHEN RESULT (SETF XML-PARSER::|TextDecl| RESULT))
                                                                            (XML-PARSER::|ExtSubset/ExtSubset.2.4| RESULT-INDEX))
                                                                           (T
                                                                            (SETF *ATN-TERM?* 'XML-PARSER::|TextDecl|)
                                                                            (XML-PARSER::|ExtSubset/ExtSubset.2.4| INDEX))))))))
                        (DECLARE
                         (INLINE SUCCEED FAIL XML-PARSER::|ExtSubset.2| XML-PARSER::|ExtSubset.5|
                          XML-PARSER::|ExtSubset/ExtSubset.2.4| XML-PARSER::|ExtSubset/fail.3| XML-PARSER::|ExtSubset/start.1|))
                        (XML-PARSER::|ExtSubset/start.1| INDEX)
                        (SETF *ATN-NODE NIL)
                        (%ATN-TRACE " [***/~a failed @ ~s." 'XML-PARSER::|ExtSubset| INDEX)
                        (FAIL INDEX)))))
    (WARN "recursive grammar: ~s @ position ~s: ~s" 'XML-PARSER::|ExtSubset| INDEX *ATN-STACK)))
(DEFUN XML-PARSER::|ExtSubsetDecl|
    (INDEX &AUX (XML-PARSER::|ConditionalSect| NIL) (XML-PARSER::|DeclSep| NIL) (XML-PARSER::|MarkupDecl| NIL))
  "{31} ExtSubsetDecl ::= (MarkupDecl | ConditionalSect | DeclSep)
(|ConditionalSect| |DeclSep| |MarkupDecl|)"
  (DECLARE (SPECIAL XML-PARSER::|ExtSubsetDecl-INDEX|))
  (DECLARE (TYPE FIXNUM INDEX XML-PARSER::|ExtSubsetDecl-INDEX| *ATN-LEVEL))
  (DECLARE (OPTIMIZE (SPEED 1) (SAFETY 3)))
  (IF (< XML-PARSER::|ExtSubsetDecl-INDEX| INDEX)
      (LET ((XML-PARSER::|ExtSubsetDecl-INDEX| INDEX)
            (*ATN-LEVEL (1+ *ATN-LEVEL))
            (*ATN-STACK (CONS 'XML-PARSER::|ExtSubsetDecl| *ATN-STACK))
            (XML-UTILS:*PARSETABLE* XML-PARSER::|ExtSubsetDecl-Parsetable|))
        (DECLARE (SPECIAL XML-PARSER::|ExtSubsetDecl-INDEX|))
        (DECLARE (DYNAMIC-EXTENT *ATN-STACK))
        (DECLARE (TYPE CONS *ATN-STACK))
        (SYMBOL-MACROLET ((|item| (XML-PARSER::INPUT-REFERENCE INDEX)))
          (%ATN-BLOCK XML-PARSER::|ExtSubsetDecl|
                      (LABELS ((SUCCEED (INDEX RESULT)
                                 (SETF *ATN-TERM* 'XML-PARSER::|ExtSubsetDecl|)
                                 (RETURN-FROM XML-PARSER::|ExtSubsetDecl| (VALUES RESULT INDEX T)))
                               (FAIL (INDEX) (RETURN-FROM XML-PARSER::|ExtSubsetDecl| (VALUES NIL INDEX NIL)))
                               (XML-PARSER::|ExtSubsetDecl.2| (INDEX)
                                 (%ATN-NODE-BLOCK XML-PARSER::|ExtSubsetDecl.2|
                                                  (%ATN-EDGE-BLOCK (POP XML-PARSER::|ExtSubsetDecl|)
                                                                   (WHEN T
                                                                     (SETF *ATN-TERM* 'XML-PARSER::|ExtSubsetDecl|)
                                                                     (%ATN-TRACE " [***/~a @ ~s reduce structure: ~a"
                                                                                 'XML-PARSER::|ExtSubsetDecl| INDEX
                                                                                 (LIST 'XML-PARSER::|ConditionalSect|
                                                                                       XML-PARSER::|ConditionalSect|
                                                                                       'XML-PARSER::|DeclSep| XML-PARSER::|DeclSep|
                                                                                       'XML-PARSER::|MarkupDecl|
                                                                                       XML-PARSER::|MarkupDecl|))
                                                                     (LET ((RESULT-STRUCTURE
                                                                            (IF (EQ *ATN-REDUCE* T)
                                                                                (ATN-REDUCE-STRUCTURE #'XML-PARSER::|ExtSubsetDecl-Constructor|
                                                                                                      XML-PARSER::|ConditionalSect|
                                                                                                      XML-PARSER::|DeclSep|
                                                                                                      XML-PARSER::|MarkupDecl|)
                                                                              (IF (EQ *ATN-REDUCE* 'CONS)
                                                                                  (CONS 'XML-PARSER::|ExtSubsetDecl|
                                                                                        (DELETE NIL
                                                                                                (LIST
                                                                                                 XML-PARSER::|ConditionalSect|
                                                                                                 XML-PARSER::|DeclSep|
                                                                                                 XML-PARSER::|MarkupDecl|)))
                                                                                'XML-PARSER::|ExtSubsetDecl|))))
                                                                       (WHEN (IS-ATN-TRACE)
                                                                         (FORMAT *TRACE-OUTPUT* " -> ~a: ~s"
                                                                                 'XML-PARSER::|ExtSubsetDecl| RESULT-STRUCTURE))
                                                                       (SUCCEED INDEX RESULT-STRUCTURE))))))
                               (XML-PARSER::|ExtSubsetDecl/fail.3| (INDEX)
                                 (%ATN-NODE-BLOCK XML-PARSER::|ExtSubsetDecl/fail.3| (PROGN (FAIL INDEX))))
                               (XML-PARSER::|ExtSubsetDecl/start.1| (INDEX)
                                 (%ATN-NODE-BLOCK XML-PARSER::|ExtSubsetDecl/start.1|
                                                  (%ATN-EDGE-BLOCK OR
                                                                   (OR (%ATN-EDGE-BLOCK (PUSH XML-PARSER::|MarkupDecl|)
                                                                                        (MULTIPLE-VALUE-BIND (RESULT
                                                                                                              RESULT-INDEX
                                                                                                              SUCCESS)
                                                                                            (ATN-PARSE-SUBSTRUCTURE
                                                                                             'XML-PARSER::|MarkupDecl|
                                                                                             INDEX)
                                                                                          (COND (SUCCESS
                                                                                                 (WHEN
                                                                                                  RESULT
                                                                                                  (SETF
                                                                                                   XML-PARSER::|MarkupDecl|
                                                                                                   RESULT))
                                                                                                 (XML-PARSER::|ExtSubsetDecl.2|
                                                                                                  RESULT-INDEX))
                                                                                                (T
                                                                                                 (SETF
                                                                                                  *ATN-TERM?*
                                                                                                  'XML-PARSER::|MarkupDecl|)
                                                                                                 NIL))))
                                                                       (%ATN-EDGE-BLOCK (PUSH XML-PARSER::|ConditionalSect|)
                                                                                        (MULTIPLE-VALUE-BIND (RESULT
                                                                                                              RESULT-INDEX
                                                                                                              SUCCESS)
                                                                                            (ATN-PARSE-SUBSTRUCTURE
                                                                                             'XML-PARSER::|ConditionalSect|
                                                                                             INDEX)
                                                                                          (COND (SUCCESS
                                                                                                 (WHEN
                                                                                                  RESULT
                                                                                                  (SETF
                                                                                                   XML-PARSER::|ConditionalSect|
                                                                                                   RESULT))
                                                                                                 (XML-PARSER::|ExtSubsetDecl.2|
                                                                                                  RESULT-INDEX))
                                                                                                (T
                                                                                                 (SETF
                                                                                                  *ATN-TERM?*
                                                                                                  'XML-PARSER::|ConditionalSect|)
                                                                                                 NIL))))
                                                                       (%ATN-EDGE-BLOCK (PUSH XML-PARSER::|DeclSep|)
                                                                                        (MULTIPLE-VALUE-BIND (RESULT
                                                                                                              RESULT-INDEX
                                                                                                              SUCCESS)
                                                                                            (ATN-PARSE-SUBSTRUCTURE
                                                                                             'XML-PARSER::|DeclSep|
                                                                                             INDEX)
                                                                                          (COND (SUCCESS
                                                                                                 (WHEN
                                                                                                  RESULT
                                                                                                  (SETF
                                                                                                   XML-PARSER::|DeclSep|
                                                                                                   RESULT))
                                                                                                 (XML-PARSER::|ExtSubsetDecl.2|
                                                                                                  RESULT-INDEX))
                                                                                                (T
                                                                                                 (SETF
                                                                                                  *ATN-TERM?*
                                                                                                  'XML-PARSER::|DeclSep|)
                                                                                                 NIL))))
                                                                       (XML-PARSER::|ExtSubsetDecl/fail.3| INDEX))))))
                        (DECLARE
                         (INLINE SUCCEED FAIL XML-PARSER::|ExtSubsetDecl.2| XML-PARSER::|ExtSubsetDecl/fail.3|
                          XML-PARSER::|ExtSubsetDecl/start.1|))
                        (SETF XML-PARSER::*QUOTE-TOKEN* (OR XML-PARSER::*QUOTE-TOKEN* T))
                        (XML-PARSER::|ExtSubsetDecl/start.1| INDEX)
                        (SETF *ATN-NODE NIL)
                        (%ATN-TRACE " [***/~a failed @ ~s." 'XML-PARSER::|ExtSubsetDecl| INDEX)
                        (FAIL INDEX)))))
    (WARN "recursive grammar: ~s @ position ~s: ~s" 'XML-PARSER::|ExtSubsetDecl| INDEX *ATN-STACK)))
(DEFUN XML-PARSER::|SDDecl| (INDEX &AUX (XML-PARSER::|YesOrNo| NIL))
  "{32} SDDecl ::= S+ standalone Eq ((('\"'
                                    YesOrNo
                                    '\"') | (''' YesOrNo ''')))
(|YesOrNo|)"
  (DECLARE (SPECIAL XML-PARSER::|SDDecl-INDEX|))
  (DECLARE (TYPE FIXNUM INDEX XML-PARSER::|SDDecl-INDEX| *ATN-LEVEL))
  (DECLARE (OPTIMIZE (SPEED 1) (SAFETY 3)))
  (IF (< XML-PARSER::|SDDecl-INDEX| INDEX)
      (LET ((XML-PARSER::|SDDecl-INDEX| INDEX)
            (*ATN-LEVEL (1+ *ATN-LEVEL))
            (*ATN-STACK (CONS 'XML-PARSER::|SDDecl| *ATN-STACK))
            (XML-UTILS:*PARSETABLE* XML-PARSER::|SDDecl-Parsetable|))
        (DECLARE (SPECIAL XML-PARSER::|SDDecl-INDEX|))
        (DECLARE (DYNAMIC-EXTENT *ATN-STACK))
        (DECLARE (TYPE CONS *ATN-STACK))
        (SYMBOL-MACROLET ((|item| (XML-PARSER::INPUT-REFERENCE INDEX)))
          (%ATN-BLOCK XML-PARSER::|SDDecl|
                      (LABELS ((SUCCEED (INDEX RESULT)
                                 (SETF *ATN-TERM* 'XML-PARSER::|SDDecl|)
                                 (RETURN-FROM XML-PARSER::|SDDecl| (VALUES RESULT INDEX T)))
                               (FAIL (INDEX) (RETURN-FROM XML-PARSER::|SDDecl| (VALUES NIL INDEX NIL)))
                               (XML-PARSER::|SDDecl.2| (INDEX)
                                 (%ATN-NODE-BLOCK XML-PARSER::|SDDecl.2|
                                                  (%ATN-EDGE-BLOCK (POP XML-PARSER::|SDDecl|)
                                                                   (WHEN T
                                                                     (SETF *ATN-TERM* 'XML-PARSER::|SDDecl|)
                                                                     (%ATN-TRACE " [***/~a @ ~s reduce structure: ~a"
                                                                                 'XML-PARSER::|SDDecl| INDEX
                                                                                 (LIST 'XML-PARSER::|YesOrNo|
                                                                                       XML-PARSER::|YesOrNo|))
                                                                     (LET ((RESULT-STRUCTURE
                                                                            (IF (EQ *ATN-REDUCE* T)
                                                                                (ATN-REDUCE-STRUCTURE #'XML-PARSER::|SDDecl-Constructor|
                                                                                                      XML-PARSER::|YesOrNo|)
                                                                              (IF (EQ *ATN-REDUCE* 'CONS)
                                                                                  (CONS 'XML-PARSER::|SDDecl|
                                                                                        (DELETE NIL (LIST XML-PARSER::|YesOrNo|)))
                                                                                'XML-PARSER::|SDDecl|))))
                                                                       (WHEN (IS-ATN-TRACE)
                                                                         (FORMAT *TRACE-OUTPUT* " -> ~a: ~s" 'XML-PARSER::|SDDecl|
                                                                                 RESULT-STRUCTURE))
                                                                       (SUCCEED INDEX RESULT-STRUCTURE))))))
                               (XML-PARSER::|SDDecl.7| (INDEX)
                                 (%ATN-NODE-BLOCK XML-PARSER::|SDDecl.7|
                                                  (%ATN-EDGE-BLOCK (TEST XML-PARSER::S)
                                                                   (COND ((XML-PARSER::IS-S |item|)
                                                                          (SETF *ATN-TERM* 'XML-PARSER::S)
                                                                          (XML-PARSER::|SDDecl.7| (1+ INDEX)))
                                                                         (T
                                                                          (SETF *ATN-TERM?* 'XML-PARSER::S)
                                                                          (XML-PARSER::|SDDecl/SDDecl.2.4| INDEX))))))
                               (XML-PARSER::|SDDecl/fail.3| (INDEX)
                                 (%ATN-NODE-BLOCK XML-PARSER::|SDDecl/fail.3| (PROGN (FAIL INDEX))))
                               (XML-PARSER::|SDDecl/SDDecl.2.10| (INDEX)
                                 (%ATN-NODE-BLOCK XML-PARSER::|SDDecl/SDDecl.2.10|
                                                  (%ATN-EDGE-BLOCK (WORD |xml|:|"|)
                                                                   (COND ((EQ |item| '|xml|:|"|)
                                                                          (SETF *ATN-TERM* '|xml|:|"|)
                                                                          (XML-PARSER::|SDDecl.2| (1+ INDEX)))
                                                                         (T (SETF *ATN-TERM?* '|xml|:|"|) NIL)))))
                               (XML-PARSER::|SDDecl/SDDecl.2.11| (INDEX)
                                 (%ATN-NODE-BLOCK XML-PARSER::|SDDecl/SDDecl.2.11|
                                                  (%ATN-EDGE-BLOCK (WORD |xml|:|'|)
                                                                   (COND ((EQ |item| '|xml|:|'|)
                                                                          (SETF *ATN-TERM* '|xml|:|'|)
                                                                          (XML-PARSER::|SDDecl/SDDecl.2.12| (1+ INDEX)))
                                                                         (T (SETF *ATN-TERM?* '|xml|:|'|) NIL)))))
                               (XML-PARSER::|SDDecl/SDDecl.2.12| (INDEX)
                                 (%ATN-NODE-BLOCK XML-PARSER::|SDDecl/SDDecl.2.12|
                                                  (%ATN-EDGE-BLOCK (CAT XML-PARSER::|YesOrNo|)
                                                                   (COND ((XML-PARSER::|IS-YesOrNo| |item|)
                                                                          (SETF *ATN-TERM* 'XML-PARSER::|YesOrNo|)
                                                                          (SETF XML-PARSER::|YesOrNo|
                                                                                (IF (EQ *ATN-REDUCE* T)
                                                                                    (ATN-REDUCE-ITEM #'XML-PARSER::|YesOrNo-Constructor|
                                                                                                     |item|)
                                                                                  (IF (EQ *ATN-REDUCE* 'CONS)
                                                                                      (LIST 'XML-PARSER::|YesOrNo| |item|)
                                                                                    'XML-PARSER::|YesOrNo|)))
                                                                          (XML-PARSER::|SDDecl/SDDecl.2.13| (1+ INDEX)))
                                                                         (T (SETF *ATN-TERM* 'XML-PARSER::|YesOrNo|) NIL)))))
                               (XML-PARSER::|SDDecl/SDDecl.2.13| (INDEX)
                                 (%ATN-NODE-BLOCK XML-PARSER::|SDDecl/SDDecl.2.13|
                                                  (%ATN-EDGE-BLOCK (WORD |xml|:|'|)
                                                                   (COND ((EQ |item| '|xml|:|'|)
                                                                          (SETF *ATN-TERM* '|xml|:|'|)
                                                                          (XML-PARSER::|SDDecl.2| (1+ INDEX)))
                                                                         (T (SETF *ATN-TERM?* '|xml|:|'|) NIL)))))
                               (XML-PARSER::|SDDecl/SDDecl.2.4| (INDEX)
                                 (%ATN-NODE-BLOCK XML-PARSER::|SDDecl/SDDecl.2.4|
                                                  (%ATN-EDGE-BLOCK (TEST XML-PARSER::|standalone|)
                                                                   (COND ((XML-PARSER::|IS-standaloneToken| |item|)
                                                                          (SETF *ATN-TERM* 'XML-PARSER::|standalone|)
                                                                          (XML-PARSER::|SDDecl/SDDecl.2.5| (1+ INDEX)))
                                                                         (T
                                                                          (SETF *ATN-TERM?* 'XML-PARSER::|standalone|)
                                                                          (XML-PARSER::|SDDecl/fail.3| INDEX))))))
                               (XML-PARSER::|SDDecl/SDDecl.2.5| (INDEX)
                                 (%ATN-NODE-BLOCK XML-PARSER::|SDDecl/SDDecl.2.5|
                                                  (%ATN-EDGE-BLOCK (PUSH XML-PARSER::|Eq|)
                                                                   (MULTIPLE-VALUE-BIND (RESULT RESULT-INDEX SUCCESS)
                                                                       (ATN-PARSE-SUBSTRUCTURE 'XML-PARSER::|Eq| INDEX)
                                                                     (COND (SUCCESS
                                                                            (SETF RESULT RESULT)
                                                                            (XML-PARSER::|SDDecl/SDDecl.2.6| RESULT-INDEX))
                                                                           (T
                                                                            (SETF *ATN-TERM?* 'XML-PARSER::|Eq|)
                                                                            (XML-PARSER::|SDDecl/fail.3| INDEX)))))))
                               (XML-PARSER::|SDDecl/SDDecl.2.6| (INDEX)
                                 (%ATN-NODE-BLOCK XML-PARSER::|SDDecl/SDDecl.2.6|
                                                  (%ATN-EDGE-BLOCK OR
                                                                   (OR (%ATN-EDGE-BLOCK (JUMP XML-PARSER::|SDDecl/SDDecl.2.8|)
                                                                                        (XML-PARSER::|SDDecl/SDDecl.2.8| INDEX))
                                                                       (%ATN-EDGE-BLOCK (JUMP XML-PARSER::|SDDecl/SDDecl.2.11|)
                                                                                        (XML-PARSER::|SDDecl/SDDecl.2.11| INDEX))
                                                                       (XML-PARSER::|SDDecl/fail.3| INDEX)))))
                               (XML-PARSER::|SDDecl/SDDecl.2.8| (INDEX)
                                 (%ATN-NODE-BLOCK XML-PARSER::|SDDecl/SDDecl.2.8|
                                                  (%ATN-EDGE-BLOCK (WORD |xml|:|"|)
                                                                   (COND ((EQ |item| '|xml|:|"|)
                                                                          (SETF *ATN-TERM* '|xml|:|"|)
                                                                          (XML-PARSER::|SDDecl/SDDecl.2.9| (1+ INDEX)))
                                                                         (T (SETF *ATN-TERM?* '|xml|:|"|) NIL)))))
                               (XML-PARSER::|SDDecl/SDDecl.2.9| (INDEX)
                                 (%ATN-NODE-BLOCK XML-PARSER::|SDDecl/SDDecl.2.9|
                                                  (%ATN-EDGE-BLOCK (CAT XML-PARSER::|YesOrNo|)
                                                                   (COND ((XML-PARSER::|IS-YesOrNo| |item|)
                                                                          (SETF *ATN-TERM* 'XML-PARSER::|YesOrNo|)
                                                                          (SETF XML-PARSER::|YesOrNo|
                                                                                (IF (EQ *ATN-REDUCE* T)
                                                                                    (ATN-REDUCE-ITEM #'XML-PARSER::|YesOrNo-Constructor|
                                                                                                     |item|)
                                                                                  (IF (EQ *ATN-REDUCE* 'CONS)
                                                                                      (LIST 'XML-PARSER::|YesOrNo| |item|)
                                                                                    'XML-PARSER::|YesOrNo|)))
                                                                          (XML-PARSER::|SDDecl/SDDecl.2.10| (1+ INDEX)))
                                                                         (T (SETF *ATN-TERM* 'XML-PARSER::|YesOrNo|) NIL)))))
                               (XML-PARSER::|SDDecl/start.1| (INDEX)
                                 (%ATN-NODE-BLOCK XML-PARSER::|SDDecl/start.1|
                                                  (%ATN-EDGE-BLOCK (TEST XML-PARSER::S)
                                                                   (COND ((XML-PARSER::IS-S |item|)
                                                                          (SETF *ATN-TERM* 'XML-PARSER::S)
                                                                          (XML-PARSER::|SDDecl.7| (1+ INDEX)))
                                                                         (T
                                                                          (SETF *ATN-TERM?* 'XML-PARSER::S)
                                                                          (XML-PARSER::|SDDecl/fail.3| INDEX)))))))
                        (DECLARE
                         (INLINE SUCCEED FAIL XML-PARSER::|SDDecl.2| XML-PARSER::|SDDecl.7| XML-PARSER::|SDDecl/fail.3|
                          XML-PARSER::|SDDecl/SDDecl.2.10| XML-PARSER::|SDDecl/SDDecl.2.11| XML-PARSER::|SDDecl/SDDecl.2.12|
                          XML-PARSER::|SDDecl/SDDecl.2.13| XML-PARSER::|SDDecl/SDDecl.2.4| XML-PARSER::|SDDecl/SDDecl.2.5|
                          XML-PARSER::|SDDecl/SDDecl.2.6| XML-PARSER::|SDDecl/SDDecl.2.8| XML-PARSER::|SDDecl/SDDecl.2.9|
                          XML-PARSER::|SDDecl/start.1|))
                        (SETF XML-PARSER::*QUOTE-TOKEN* (OR XML-PARSER::*QUOTE-TOKEN* T))
                        (XML-PARSER::|SDDecl/start.1| INDEX)
                        (SETF *ATN-NODE NIL)
                        (%ATN-TRACE " [***/~a failed @ ~s." 'XML-PARSER::|SDDecl| INDEX)
                        (FAIL INDEX)))))
    (WARN "recursive grammar: ~s @ position ~s: ~s" 'XML-PARSER::|SDDecl| INDEX *ATN-STACK)))
(DEFUN XML-PARSER::|Element| (INDEX &AUX (XML-PARSER::|Content| NIL) (XML-PARSER::|ETag| NIL) (XML-PARSER::|STag| NIL))
  "{39} Element ::= STag (('/>' | ('>' Content* ETag)))
(|Content| |ETag| |STag|)"
  (DECLARE (SPECIAL XML-PARSER::|Element-INDEX|))
  (DECLARE (TYPE FIXNUM INDEX XML-PARSER::|Element-INDEX| *ATN-LEVEL))
  (DECLARE (OPTIMIZE (SPEED 1) (SAFETY 3)))
  (IF (< XML-PARSER::|Element-INDEX| INDEX)
      (LET ((XML-PARSER::|Element-INDEX| INDEX)
            (*ATN-LEVEL (1+ *ATN-LEVEL))
            (*ATN-STACK (CONS 'XML-PARSER::|Element| *ATN-STACK))
            (XML-QUERY-DATA-MODEL:*NAMESPACE-BINDINGS* XML-QUERY-DATA-MODEL:*NAMESPACE-BINDINGS*)
            (XML-QUERY-DATA-MODEL:*DEFAULT-NAMESPACE* XML-QUERY-DATA-MODEL:*DEFAULT-NAMESPACE*)
            (XML-PARSER:*CONSTRUCTION-CONTEXT* XML-PARSER:*CONSTRUCTION-CONTEXT*))
        (DECLARE (SPECIAL XML-PARSER::|Element-INDEX|))
        (DECLARE (DYNAMIC-EXTENT *ATN-STACK))
        (DECLARE (TYPE CONS *ATN-STACK))
        (SYMBOL-MACROLET ((|item| (XML-PARSER::INPUT-REFERENCE INDEX)))
          (%ATN-BLOCK XML-PARSER::|Element|
                      (LABELS ((SUCCEED (INDEX RESULT)
                                 (SETF *ATN-TERM* 'XML-PARSER::|Element|)
                                 (RETURN-FROM XML-PARSER::|Element| (VALUES RESULT INDEX T)))
                               (FAIL (INDEX) (RETURN-FROM XML-PARSER::|Element| (VALUES NIL INDEX NIL)))
                               (XML-PARSER::|Element.2| (INDEX)
                                 (%ATN-NODE-BLOCK XML-PARSER::|Element.2|
                                                  (%ATN-EDGE-BLOCK (POP XML-PARSER::|Element|)
                                                                   (WHEN T
                                                                     (SETF *ATN-TERM* 'XML-PARSER::|Element|)
                                                                     (%ATN-TRACE " [***/~a @ ~s reduce structure: ~a"
                                                                                 'XML-PARSER::|Element| INDEX
                                                                                 (LIST 'XML-PARSER::|Content| XML-PARSER::|Content|
                                                                                       'XML-PARSER::|ETag| XML-PARSER::|ETag|
                                                                                       'XML-PARSER::|STag| XML-PARSER::|STag|))
                                                                     (LET ((RESULT-STRUCTURE
                                                                            (IF (EQ *ATN-REDUCE* T)
                                                                                (ATN-REDUCE-STRUCTURE-WITH-CONTEXT
                                                                                  #'XML-PARSER:|Element-Constructor|
                                                                                  XML-PARSER:*CONSTRUCTION-CONTEXT*
                                                                                  XML-PARSER::|Content| XML-PARSER::|ETag|
                                                                                  XML-PARSER::|STag|)
                                                                              (IF (EQ *ATN-REDUCE* 'CONS)
                                                                                  (CONS 'XML-PARSER::|Element|
                                                                                        (DELETE NIL
                                                                                                (LIST
                                                                                                 XML-PARSER::|Content|
                                                                                                 XML-PARSER::|ETag|
                                                                                                 XML-PARSER::|STag|)))
                                                                                'XML-PARSER::|Element|))))
                                                                       (WHEN (IS-ATN-TRACE)
                                                                         (FORMAT *TRACE-OUTPUT* " -> ~a: ~s" 'XML-PARSER::|Element|
                                                                                 RESULT-STRUCTURE))
                                                                       (SUCCEED INDEX RESULT-STRUCTURE))))))
                               (XML-PARSER::|Element.8| (INDEX)
                                 (%ATN-NODE-BLOCK XML-PARSER::|Element.8|
                                                  (%ATN-EDGE-BLOCK (PUSH XML-PARSER::|Content|)
                                                                   (MULTIPLE-VALUE-BIND (RESULT RESULT-INDEX SUCCESS)
                                                                       (ATN-PARSE-SUBSTRUCTURE 'XML-PARSER::|Content| INDEX)
                                                                     (COND (SUCCESS
                                                                            (WHEN RESULT
                                                                              (SETF XML-PARSER::|Content|
                                                                                    (CONS RESULT XML-PARSER::|Content|)))
                                                                            (XML-PARSER::|Element.8| RESULT-INDEX))
                                                                           (T
                                                                            (SETF *ATN-TERM?* 'XML-PARSER::|Content|)
                                                                            (XML-PARSER::|Element/Element.2.7| INDEX)))))))
                               (XML-PARSER::|Element/Element.2.4| (INDEX)
                                 (%ATN-NODE-BLOCK XML-PARSER::|Element/Element.2.4|
                                                  (%ATN-EDGE-BLOCK OR
                                                                   (OR (%ATN-EDGE-BLOCK (WORD |xml|:/>)
                                                                                        (COND ((EQ |item| '|xml|:/>)
                                                                                               (SETF *ATN-TERM* '|xml|:/>)
                                                                                               (XML-PARSER::|Element.2|
                                                                                                (1+ INDEX)))
                                                                                              (T
                                                                                               (SETF *ATN-TERM?* '|xml|:/>)
                                                                                               NIL)))
                                                                       (%ATN-EDGE-BLOCK (JUMP XML-PARSER::|Element/Element.2.5|)
                                                                                        (XML-PARSER::|Element/Element.2.5| INDEX))
                                                                       (XML-PARSER::|Element/fail.3| INDEX)))))
                               (XML-PARSER::|Element/Element.2.5| (INDEX)
                                 (%ATN-NODE-BLOCK XML-PARSER::|Element/Element.2.5|
                                                  (%ATN-EDGE-BLOCK (WORD |xml|:>)
                                                                   (COND ((EQ |item| '|xml|:>)
                                                                          (SETF *ATN-TERM* '|xml|:>)
                                                                          (XML-PARSER::|Element/Element.2.6| (1+ INDEX)))
                                                                         (T (SETF *ATN-TERM?* '|xml|:>) NIL)))))
                               (XML-PARSER::|Element/Element.2.6| (INDEX)
                                 (%ATN-NODE-BLOCK XML-PARSER::|Element/Element.2.6|
                                                  (%ATN-EDGE-BLOCK (PUSH XML-PARSER::|Content|)
                                                                   (MULTIPLE-VALUE-BIND (RESULT RESULT-INDEX SUCCESS)
                                                                       (ATN-PARSE-SUBSTRUCTURE 'XML-PARSER::|Content| INDEX)
                                                                     (COND (SUCCESS
                                                                            (WHEN RESULT
                                                                              (SETF XML-PARSER::|Content|
                                                                                    (CONS RESULT XML-PARSER::|Content|)))
                                                                            (XML-PARSER::|Element.8| RESULT-INDEX))
                                                                           (T
                                                                            (SETF *ATN-TERM?* 'XML-PARSER::|Content|)
                                                                            (XML-PARSER::|Element/Element.2.7| INDEX)))))))
                               (XML-PARSER::|Element/Element.2.7| (INDEX)
                                 (%ATN-NODE-BLOCK XML-PARSER::|Element/Element.2.7|
                                                  (%ATN-EDGE-BLOCK (PUSH XML-PARSER::|ETag|)
                                                                   (MULTIPLE-VALUE-BIND (RESULT RESULT-INDEX SUCCESS)
                                                                       (ATN-PARSE-SUBSTRUCTURE 'XML-PARSER::|ETag| INDEX)
                                                                     (COND (SUCCESS
                                                                            (WHEN RESULT (SETF XML-PARSER::|ETag| RESULT))
                                                                            (XML-PARSER::|Element.2| RESULT-INDEX))
                                                                           (T (SETF *ATN-TERM?* 'XML-PARSER::|ETag|) NIL))))))
                               (XML-PARSER::|Element/fail.3| (INDEX)
                                 (%ATN-NODE-BLOCK XML-PARSER::|Element/fail.3| (PROGN (FAIL INDEX))))
                               (XML-PARSER::|Element/start.1| (INDEX)
                                 (%ATN-NODE-BLOCK XML-PARSER::|Element/start.1|
                                                  (%ATN-EDGE-BLOCK (PUSH XML-PARSER::|STag|)
                                                                   (MULTIPLE-VALUE-BIND (RESULT RESULT-INDEX SUCCESS)
                                                                       (ATN-PARSE-SUBSTRUCTURE 'XML-PARSER::|STag| INDEX)
                                                                     (COND (SUCCESS
                                                                            (WHEN RESULT (SETF XML-PARSER::|STag| RESULT))
                                                                            (XML-PARSER::|Element/Element.2.4| RESULT-INDEX))
                                                                           (T
                                                                            (SETF *ATN-TERM?* 'XML-PARSER::|STag|)
                                                                            (XML-PARSER::|Element/fail.3| INDEX))))))))
                        (DECLARE
                         (INLINE SUCCEED FAIL XML-PARSER::|Element.2| XML-PARSER::|Element.8| XML-PARSER::|Element/Element.2.4|
                          XML-PARSER::|Element/Element.2.5| XML-PARSER::|Element/Element.2.6| XML-PARSER::|Element/Element.2.7|
                          XML-PARSER::|Element/fail.3| XML-PARSER::|Element/start.1|))
                        (XML-PARSER::|Element/start.1| INDEX)
                        (SETF *ATN-NODE NIL)
                        (%ATN-TRACE " [***/~a failed @ ~s." 'XML-PARSER::|Element| INDEX)
                        (FAIL INDEX)))))
    (WARN "recursive grammar: ~s @ position ~s: ~s" 'XML-PARSER::|Element| INDEX *ATN-STACK)))
(DEFUN XML-PARSER::|STag| (INDEX &AUX (XML-PARSER::|AttributeSequence| NIL) (XML-PARSER::|QName| NIL))
  "{40} STag ::= '<' QName AttributeSequence? S*
(|AttributeSequence| |QName|)"
  (DECLARE (SPECIAL XML-PARSER::|STag-INDEX|))
  (DECLARE (TYPE FIXNUM INDEX XML-PARSER::|STag-INDEX| *ATN-LEVEL))
  (DECLARE (OPTIMIZE (SPEED 1) (SAFETY 3)))
  (IF (< XML-PARSER::|STag-INDEX| INDEX)
      (LET ((XML-PARSER::|STag-INDEX| INDEX)
            (*ATN-LEVEL (1+ *ATN-LEVEL))
            (*ATN-STACK (CONS 'XML-PARSER::|STag| *ATN-STACK))
            (XML-UTILS:*PARSETABLE* XML-PARSER::|STag-Parsetable|))
        (DECLARE (SPECIAL XML-PARSER::|STag-INDEX|))
        (DECLARE (DYNAMIC-EXTENT *ATN-STACK))
        (DECLARE (TYPE CONS *ATN-STACK))
        (SYMBOL-MACROLET ((|item| (XML-PARSER::INPUT-REFERENCE INDEX)))
          (%ATN-BLOCK XML-PARSER::|STag|
                      (LABELS ((SUCCEED (INDEX RESULT)
                                 (SETF *ATN-TERM* 'XML-PARSER::|STag|)
                                 (RETURN-FROM XML-PARSER::|STag| (VALUES RESULT INDEX T)))
                               (FAIL (INDEX) (RETURN-FROM XML-PARSER::|STag| (VALUES NIL INDEX NIL)))
                               (XML-PARSER::|STag.2| (INDEX)
                                 (%ATN-NODE-BLOCK XML-PARSER::|STag.2|
                                                  (%ATN-EDGE-BLOCK (POP XML-PARSER::|STag|)
                                                                   (WHEN T
                                                                     (SETF *ATN-TERM* 'XML-PARSER::|STag|)
                                                                     (%ATN-TRACE " [***/~a @ ~s reduce structure: ~a"
                                                                                 'XML-PARSER::|STag| INDEX
                                                                                 (LIST 'XML-PARSER::|AttributeSequence|
                                                                                       XML-PARSER::|AttributeSequence|
                                                                                       'XML-PARSER::|QName| XML-PARSER::|QName|))
                                                                     (LET ((RESULT-STRUCTURE
                                                                            (IF (EQ *ATN-REDUCE* T)
                                                                                (ATN-REDUCE-STRUCTURE-WITH-CONTEXT
                                                                                  #'XML-PARSER:|STag-Constructor|
                                                                                  XML-PARSER:*CONSTRUCTION-CONTEXT*
                                                                                  XML-PARSER::|AttributeSequence|
                                                                                  XML-PARSER::|QName|)
                                                                              (IF (EQ *ATN-REDUCE* 'CONS)
                                                                                  (CONS 'XML-PARSER::|STag|
                                                                                        (DELETE NIL
                                                                                                (LIST
                                                                                                 XML-PARSER::|AttributeSequence|
                                                                                                 XML-PARSER::|QName|)))
                                                                                'XML-PARSER::|STag|))))
                                                                       (WHEN (IS-ATN-TRACE)
                                                                         (FORMAT *TRACE-OUTPUT* " -> ~a: ~s" 'XML-PARSER::|STag|
                                                                                 RESULT-STRUCTURE))
                                                                       (SUCCEED INDEX RESULT-STRUCTURE))))))
                               (XML-PARSER::|STag.7| (INDEX)
                                 (%ATN-NODE-BLOCK XML-PARSER::|STag.7|
                                                  (%ATN-EDGE-BLOCK (TEST XML-PARSER::S)
                                                                   (COND ((XML-PARSER::IS-S |item|)
                                                                          (SETF *ATN-TERM* 'XML-PARSER::S)
                                                                          (XML-PARSER::|STag.7| (1+ INDEX)))
                                                                         (T
                                                                          (SETF *ATN-TERM?* 'XML-PARSER::S)
                                                                          (XML-PARSER::|STag.2| INDEX))))))
                               (XML-PARSER::|STag/fail.3| (INDEX) (%ATN-NODE-BLOCK XML-PARSER::|STag/fail.3| (PROGN (FAIL INDEX))))
                               (XML-PARSER::|STag/STag.2.4| (INDEX)
                                 (%ATN-NODE-BLOCK XML-PARSER::|STag/STag.2.4|
                                                  (LET ((XML-PARSER::*IN-NAME-TOKEN* T))
                                                    (%ATN-EDGE-BLOCK (CAT XML-PARSER::|QName|)
                                                                     (COND ((XML-PARSER::|IS-QName| |item|)
                                                                            (SETF *ATN-TERM* 'XML-PARSER::|QName|)
                                                                            (SETF XML-PARSER::|QName|
                                                                                  (IF (EQ *ATN-REDUCE* T)
                                                                                      (ATN-REDUCE-ITEM #'XML-PARSER::|QName-Constructor|
                                                                                                       |item|)
                                                                                    (IF (EQ *ATN-REDUCE* 'CONS)
                                                                                        (LIST 'XML-PARSER::|QName| |item|)
                                                                                      'XML-PARSER::|QName|)))
                                                                            (XML-PARSER::|STag/STag.2.5| (1+ INDEX)))
                                                                           (T
                                                                            (SETF *ATN-TERM* 'XML-PARSER::|QName|)
                                                                            (XML-PARSER::|STag/fail.3| INDEX)))))))
                               (XML-PARSER::|STag/STag.2.5| (INDEX)
                                 (%ATN-NODE-BLOCK XML-PARSER::|STag/STag.2.5|
                                                  (%ATN-EDGE-BLOCK (PUSH XML-PARSER::|AttributeSequence|)
                                                                   (MULTIPLE-VALUE-BIND (RESULT RESULT-INDEX SUCCESS)
                                                                       (ATN-PARSE-SUBSTRUCTURE 'XML-PARSER::|AttributeSequence|
                                                                         INDEX)
                                                                     (COND (SUCCESS
                                                                            (WHEN RESULT
                                                                              (SETF XML-PARSER::|AttributeSequence| RESULT))
                                                                            (XML-PARSER::|STag/STag.2.6| RESULT-INDEX))
                                                                           (T
                                                                            (SETF *ATN-TERM?* 'XML-PARSER::|AttributeSequence|)
                                                                            (XML-PARSER::|STag/STag.2.6| INDEX)))))))
                               (XML-PARSER::|STag/STag.2.6| (INDEX)
                                 (%ATN-NODE-BLOCK XML-PARSER::|STag/STag.2.6|
                                                  (%ATN-EDGE-BLOCK (TEST XML-PARSER::S)
                                                                   (COND ((XML-PARSER::IS-S |item|)
                                                                          (SETF *ATN-TERM* 'XML-PARSER::S)
                                                                          (XML-PARSER::|STag.7| (1+ INDEX)))
                                                                         (T
                                                                          (SETF *ATN-TERM?* 'XML-PARSER::S)
                                                                          (XML-PARSER::|STag.2| INDEX))))))
                               (XML-PARSER::|STag/start.1| (INDEX)
                                 (%ATN-NODE-BLOCK XML-PARSER::|STag/start.1|
                                                  (%ATN-EDGE-BLOCK (WORD |xml|:<)
                                                                   (COND ((EQ |item| '|xml|:<)
                                                                          (SETF *ATN-TERM* '|xml|:<)
                                                                          (XML-PARSER::|STag/STag.2.4| (1+ INDEX)))
                                                                         (T
                                                                          (SETF *ATN-TERM?* '|xml|:<)
                                                                          (XML-PARSER::|STag/fail.3| INDEX)))))))
                        (DECLARE
                         (INLINE SUCCEED FAIL XML-PARSER::|STag.2| XML-PARSER::|STag.7| XML-PARSER::|STag/fail.3|
                          XML-PARSER::|STag/STag.2.4| XML-PARSER::|STag/STag.2.5| XML-PARSER::|STag/STag.2.6|
                          XML-PARSER::|STag/start.1|))
                        (XML-PARSER::|STag/start.1| INDEX)
                        (SETF *ATN-NODE NIL)
                        (%ATN-TRACE " [***/~a failed @ ~s." 'XML-PARSER::|STag| INDEX)
                        (FAIL INDEX)))))
    (WARN "recursive grammar: ~s @ position ~s: ~s" 'XML-PARSER::|STag| INDEX *ATN-STACK)))
(DEFUN XML-PARSER::|AttributeSequence| (INDEX &AUX (XML-PARSER::|Attribute| NIL) (XML-PARSER::|AttributeSequence| NIL))
  "AttributeSequence ::= Attribute AttributeSequence?
(|Attribute| |AttributeSequence|)"
  (DECLARE (SPECIAL XML-PARSER::|AttributeSequence-INDEX|))
  (DECLARE (TYPE FIXNUM INDEX XML-PARSER::|AttributeSequence-INDEX| *ATN-LEVEL))
  (DECLARE (OPTIMIZE (SPEED 1) (SAFETY 3)))
  (IF (< XML-PARSER::|AttributeSequence-INDEX| INDEX)
      (LET ((XML-PARSER::|AttributeSequence-INDEX| INDEX)
            (*ATN-LEVEL (1+ *ATN-LEVEL))
            (*ATN-STACK (CONS 'XML-PARSER::|AttributeSequence| *ATN-STACK)))
        (DECLARE (SPECIAL XML-PARSER::|AttributeSequence-INDEX|))
        (DECLARE (DYNAMIC-EXTENT *ATN-STACK))
        (DECLARE (TYPE CONS *ATN-STACK))
        (SYMBOL-MACROLET ((|item| (XML-PARSER::INPUT-REFERENCE INDEX)))
          (%ATN-BLOCK XML-PARSER::|AttributeSequence|
                      (LABELS ((SUCCEED (INDEX RESULT)
                                 (SETF *ATN-TERM* 'XML-PARSER::|AttributeSequence|)
                                 (RETURN-FROM XML-PARSER::|AttributeSequence| (VALUES RESULT INDEX T)))
                               (FAIL (INDEX) (RETURN-FROM XML-PARSER::|AttributeSequence| (VALUES NIL INDEX NIL)))
                               (XML-PARSER::|AttributeSequence.2| (INDEX)
                                 (%ATN-NODE-BLOCK XML-PARSER::|AttributeSequence.2|
                                                  (%ATN-EDGE-BLOCK (POP XML-PARSER::|AttributeSequence|)
                                                                   (WHEN T
                                                                     (SETF *ATN-TERM* 'XML-PARSER::|AttributeSequence|)
                                                                     (%ATN-TRACE " [***/~a @ ~s reduce structure: ~a"
                                                                                 'XML-PARSER::|AttributeSequence| INDEX
                                                                                 (LIST 'XML-PARSER::|Attribute|
                                                                                       XML-PARSER::|Attribute|
                                                                                       'XML-PARSER::|AttributeSequence|
                                                                                       XML-PARSER::|AttributeSequence|))
                                                                     (LET ((RESULT-STRUCTURE
                                                                            (IF (EQ *ATN-REDUCE* T)
                                                                                (ATN-REDUCE-STRUCTURE #'XML-PARSER::|AttributeSequence-Constructor|
                                                                                                      XML-PARSER::|Attribute|
                                                                                                      XML-PARSER::|AttributeSequence|)
                                                                              (IF (EQ *ATN-REDUCE* 'CONS)
                                                                                  (CONS 'XML-PARSER::|AttributeSequence|
                                                                                        (DELETE NIL
                                                                                                (LIST
                                                                                                 XML-PARSER::|Attribute|
                                                                                                 XML-PARSER::|AttributeSequence|)))
                                                                                'XML-PARSER::|AttributeSequence|))))
                                                                       (WHEN (IS-ATN-TRACE)
                                                                         (FORMAT *TRACE-OUTPUT* " -> ~a: ~s"
                                                                                 'XML-PARSER::|AttributeSequence|
                                                                                 RESULT-STRUCTURE))
                                                                       (SUCCEED INDEX RESULT-STRUCTURE))))))
                               (XML-PARSER::|AttributeSequence/AttributeSequence.2.4| (INDEX)
                                 (%ATN-NODE-BLOCK XML-PARSER::|AttributeSequence/AttributeSequence.2.4|
                                                  (%ATN-EDGE-BLOCK (PUSH XML-PARSER::|AttributeSequence|)
                                                                   (MULTIPLE-VALUE-BIND (RESULT RESULT-INDEX SUCCESS)
                                                                       (ATN-PARSE-SUBSTRUCTURE 'XML-PARSER::|AttributeSequence|
                                                                         INDEX)
                                                                     (COND (SUCCESS
                                                                            (WHEN RESULT
                                                                              (SETF XML-PARSER::|AttributeSequence| RESULT))
                                                                            (XML-PARSER::|AttributeSequence.2| RESULT-INDEX))
                                                                           (T
                                                                            (SETF *ATN-TERM?* 'XML-PARSER::|AttributeSequence|)
                                                                            (XML-PARSER::|AttributeSequence.2| INDEX)))))))
                               (XML-PARSER::|AttributeSequence/fail.3| (INDEX)
                                 (%ATN-NODE-BLOCK XML-PARSER::|AttributeSequence/fail.3| (PROGN (FAIL INDEX))))
                               (XML-PARSER::|AttributeSequence/start.1| (INDEX)
                                 (%ATN-NODE-BLOCK XML-PARSER::|AttributeSequence/start.1|
                                                  (%ATN-EDGE-BLOCK (PUSH XML-PARSER::|Attribute|)
                                                                   (MULTIPLE-VALUE-BIND (RESULT RESULT-INDEX SUCCESS)
                                                                       (ATN-PARSE-SUBSTRUCTURE 'XML-PARSER::|Attribute| INDEX)
                                                                     (COND (SUCCESS
                                                                            (WHEN RESULT (SETF XML-PARSER::|Attribute| RESULT))
                                                                            (XML-PARSER::|AttributeSequence/AttributeSequence.2.4|
                                                                             RESULT-INDEX))
                                                                           (T
                                                                            (SETF *ATN-TERM?* 'XML-PARSER::|Attribute|)
                                                                            (XML-PARSER::|AttributeSequence/fail.3| INDEX))))))))
                        (DECLARE
                         (INLINE SUCCEED FAIL XML-PARSER::|AttributeSequence.2|
                          XML-PARSER::|AttributeSequence/AttributeSequence.2.4| XML-PARSER::|AttributeSequence/fail.3|
                          XML-PARSER::|AttributeSequence/start.1|))
                        (XML-PARSER::|AttributeSequence/start.1| INDEX)
                        (SETF *ATN-NODE NIL)
                        (%ATN-TRACE " [***/~a failed @ ~s." 'XML-PARSER::|AttributeSequence| INDEX)
                        (FAIL INDEX)))))
    (WARN "recursive grammar: ~s @ position ~s: ~s" 'XML-PARSER::|AttributeSequence| INDEX *ATN-STACK)))
(DEFUN XML-PARSER::|Attribute| (INDEX &AUX (XML-PARSER::|AttValue| NIL) (XML-PARSER::|QName| NIL))
  "{41} Attribute ::= S+ QName Eq AttValue
(|AttValue| |QName|)"
  (DECLARE (SPECIAL XML-PARSER::|Attribute-INDEX|))
  (DECLARE (TYPE FIXNUM INDEX XML-PARSER::|Attribute-INDEX| *ATN-LEVEL))
  (DECLARE (OPTIMIZE (SPEED 1) (SAFETY 3)))
  (IF (< XML-PARSER::|Attribute-INDEX| INDEX)
      (LET ((XML-PARSER::|Attribute-INDEX| INDEX)
            (*ATN-LEVEL (1+ *ATN-LEVEL))
            (*ATN-STACK (CONS 'XML-PARSER::|Attribute| *ATN-STACK))
            (XML-UTILS:*PARSETABLE* XML-PARSER::|Attribute-Parsetable|))
        (DECLARE (SPECIAL XML-PARSER::|Attribute-INDEX|))
        (DECLARE (DYNAMIC-EXTENT *ATN-STACK))
        (DECLARE (TYPE CONS *ATN-STACK))
        (SYMBOL-MACROLET ((|item| (XML-PARSER::INPUT-REFERENCE INDEX)))
          (%ATN-BLOCK XML-PARSER::|Attribute|
                      (LABELS ((SUCCEED (INDEX RESULT)
                                 (SETF *ATN-TERM* 'XML-PARSER::|Attribute|)
                                 (RETURN-FROM XML-PARSER::|Attribute| (VALUES RESULT INDEX T)))
                               (FAIL (INDEX) (RETURN-FROM XML-PARSER::|Attribute| (VALUES NIL INDEX NIL)))
                               (XML-PARSER::|Attribute.2| (INDEX)
                                 (%ATN-NODE-BLOCK XML-PARSER::|Attribute.2|
                                                  (%ATN-EDGE-BLOCK (POP XML-PARSER::|Attribute|)
                                                                   (WHEN T
                                                                     (SETF *ATN-TERM* 'XML-PARSER::|Attribute|)
                                                                     (%ATN-TRACE " [***/~a @ ~s reduce structure: ~a"
                                                                                 'XML-PARSER::|Attribute| INDEX
                                                                                 (LIST 'XML-PARSER::|AttValue|
                                                                                       XML-PARSER::|AttValue| 'XML-PARSER::|QName|
                                                                                       XML-PARSER::|QName|))
                                                                     (LET ((RESULT-STRUCTURE
                                                                            (IF (EQ *ATN-REDUCE* T)
                                                                                (ATN-REDUCE-STRUCTURE-WITH-CONTEXT
                                                                                  #'XML-PARSER:|Attribute-Constructor|
                                                                                  XML-PARSER:*CONSTRUCTION-CONTEXT*
                                                                                  XML-PARSER::|AttValue| XML-PARSER::|QName|)
                                                                              (IF (EQ *ATN-REDUCE* 'CONS)
                                                                                  (CONS 'XML-PARSER::|Attribute|
                                                                                        (DELETE NIL
                                                                                                (LIST
                                                                                                 XML-PARSER::|AttValue|
                                                                                                 XML-PARSER::|QName|)))
                                                                                'XML-PARSER::|Attribute|))))
                                                                       (WHEN (IS-ATN-TRACE)
                                                                         (FORMAT *TRACE-OUTPUT* " -> ~a: ~s"
                                                                                 'XML-PARSER::|Attribute| RESULT-STRUCTURE))
                                                                       (SUCCEED INDEX RESULT-STRUCTURE))))))
                               (XML-PARSER::|Attribute.7| (INDEX)
                                 (%ATN-NODE-BLOCK XML-PARSER::|Attribute.7|
                                                  (%ATN-EDGE-BLOCK (TEST XML-PARSER::S)
                                                                   (COND ((XML-PARSER::IS-S |item|)
                                                                          (SETF *ATN-TERM* 'XML-PARSER::S)
                                                                          (XML-PARSER::|Attribute.7| (1+ INDEX)))
                                                                         (T
                                                                          (SETF *ATN-TERM?* 'XML-PARSER::S)
                                                                          (XML-PARSER::|Attribute/Attribute.2.4| INDEX))))))
                               (XML-PARSER::|Attribute/Attribute.2.4| (INDEX)
                                 (%ATN-NODE-BLOCK XML-PARSER::|Attribute/Attribute.2.4|
                                                  (LET ((XML-PARSER::*IN-NAME-TOKEN* T))
                                                    (%ATN-EDGE-BLOCK (CAT XML-PARSER::|QName|)
                                                                     (COND ((XML-PARSER::|IS-QName| |item|)
                                                                            (SETF *ATN-TERM* 'XML-PARSER::|QName|)
                                                                            (SETF XML-PARSER::|QName|
                                                                                  (IF (EQ *ATN-REDUCE* T)
                                                                                      (ATN-REDUCE-ITEM #'XML-PARSER::|QName-Constructor|
                                                                                                       |item|)
                                                                                    (IF (EQ *ATN-REDUCE* 'CONS)
                                                                                        (LIST 'XML-PARSER::|QName| |item|)
                                                                                      'XML-PARSER::|QName|)))
                                                                            (XML-PARSER::|Attribute/Attribute.2.5| (1+ INDEX)))
                                                                           (T
                                                                            (SETF *ATN-TERM* 'XML-PARSER::|QName|)
                                                                            (XML-PARSER::|Attribute/fail.3| INDEX)))))))
                               (XML-PARSER::|Attribute/Attribute.2.5| (INDEX)
                                 (%ATN-NODE-BLOCK XML-PARSER::|Attribute/Attribute.2.5|
                                                  (%ATN-EDGE-BLOCK (PUSH XML-PARSER::|Eq|)
                                                                   (MULTIPLE-VALUE-BIND (RESULT RESULT-INDEX SUCCESS)
                                                                       (ATN-PARSE-SUBSTRUCTURE 'XML-PARSER::|Eq| INDEX)
                                                                     (COND (SUCCESS
                                                                            (SETF RESULT RESULT)
                                                                            (XML-PARSER::|Attribute/Attribute.2.6| RESULT-INDEX))
                                                                           (T
                                                                            (SETF *ATN-TERM?* 'XML-PARSER::|Eq|)
                                                                            (XML-PARSER::|Attribute/fail.3| INDEX)))))))
                               (XML-PARSER::|Attribute/Attribute.2.6| (INDEX)
                                 (%ATN-NODE-BLOCK XML-PARSER::|Attribute/Attribute.2.6|
                                                  (%ATN-EDGE-BLOCK (PUSH XML-PARSER::|AttValue|)
                                                                   (MULTIPLE-VALUE-BIND (RESULT RESULT-INDEX SUCCESS)
                                                                       (ATN-PARSE-SUBSTRUCTURE 'XML-PARSER::|AttValue| INDEX)
                                                                     (COND (SUCCESS
                                                                            (WHEN RESULT (SETF XML-PARSER::|AttValue| RESULT))
                                                                            (XML-PARSER::|Attribute.2| RESULT-INDEX))
                                                                           (T
                                                                            (SETF *ATN-TERM?* 'XML-PARSER::|AttValue|)
                                                                            (XML-PARSER::|Attribute/fail.3| INDEX)))))))
                               (XML-PARSER::|Attribute/fail.3| (INDEX)
                                 (%ATN-NODE-BLOCK XML-PARSER::|Attribute/fail.3| (PROGN (FAIL INDEX))))
                               (XML-PARSER::|Attribute/start.1| (INDEX)
                                 (%ATN-NODE-BLOCK XML-PARSER::|Attribute/start.1|
                                                  (%ATN-EDGE-BLOCK (TEST XML-PARSER::S)
                                                                   (COND ((XML-PARSER::IS-S |item|)
                                                                          (SETF *ATN-TERM* 'XML-PARSER::S)
                                                                          (XML-PARSER::|Attribute.7| (1+ INDEX)))
                                                                         (T
                                                                          (SETF *ATN-TERM?* 'XML-PARSER::S)
                                                                          (XML-PARSER::|Attribute/fail.3| INDEX)))))))
                        (DECLARE
                         (INLINE SUCCEED FAIL XML-PARSER::|Attribute.2| XML-PARSER::|Attribute.7|
                          XML-PARSER::|Attribute/Attribute.2.4| XML-PARSER::|Attribute/Attribute.2.5|
                          XML-PARSER::|Attribute/Attribute.2.6| XML-PARSER::|Attribute/fail.3| XML-PARSER::|Attribute/start.1|))
                        (XML-PARSER::|Attribute/start.1| INDEX)
                        (SETF *ATN-NODE NIL)
                        (%ATN-TRACE " [***/~a failed @ ~s." 'XML-PARSER::|Attribute| INDEX)
                        (FAIL INDEX)))))
    (WARN "recursive grammar: ~s @ position ~s: ~s" 'XML-PARSER::|Attribute| INDEX *ATN-STACK)))
(DEFUN XML-PARSER::|ETag| (INDEX &AUX (XML-PARSER::|QName| NIL))
  "{42} ETag ::= '</' QName S* '>'
(|QName|)"
  (DECLARE (SPECIAL XML-PARSER::|ETag-INDEX|))
  (DECLARE (TYPE FIXNUM INDEX XML-PARSER::|ETag-INDEX| *ATN-LEVEL))
  (DECLARE (OPTIMIZE (SPEED 1) (SAFETY 3)))
  (IF (< XML-PARSER::|ETag-INDEX| INDEX)
      (LET ((XML-PARSER::|ETag-INDEX| INDEX)
            (*ATN-LEVEL (1+ *ATN-LEVEL))
            (*ATN-STACK (CONS 'XML-PARSER::|ETag| *ATN-STACK))
            (XML-UTILS:*PARSETABLE* XML-PARSER::|ETag-Parsetable|))
        (DECLARE (SPECIAL XML-PARSER::|ETag-INDEX|))
        (DECLARE (DYNAMIC-EXTENT *ATN-STACK))
        (DECLARE (TYPE CONS *ATN-STACK))
        (SYMBOL-MACROLET ((|item| (XML-PARSER::INPUT-REFERENCE INDEX)))
          (%ATN-BLOCK XML-PARSER::|ETag|
                      (LABELS ((SUCCEED (INDEX RESULT)
                                 (SETF *ATN-TERM* 'XML-PARSER::|ETag|)
                                 (RETURN-FROM XML-PARSER::|ETag| (VALUES RESULT INDEX T)))
                               (FAIL (INDEX) (RETURN-FROM XML-PARSER::|ETag| (VALUES NIL INDEX NIL)))
                               (XML-PARSER::|ETag.2| (INDEX)
                                 (%ATN-NODE-BLOCK XML-PARSER::|ETag.2|
                                                  (%ATN-EDGE-BLOCK (POP XML-PARSER::|ETag|)
                                                                   (WHEN T
                                                                     (SETF *ATN-TERM* 'XML-PARSER::|ETag|)
                                                                     (%ATN-TRACE " [***/~a @ ~s reduce structure: ~a"
                                                                                 'XML-PARSER::|ETag| INDEX
                                                                                 (LIST 'XML-PARSER::|QName| XML-PARSER::|QName|))
                                                                     (LET ((RESULT-STRUCTURE
                                                                            (IF (EQ *ATN-REDUCE* T)
                                                                                (ATN-REDUCE-STRUCTURE #'XML-PARSER::|ETag-Constructor|
                                                                                                      XML-PARSER::|QName|)
                                                                              (IF (EQ *ATN-REDUCE* 'CONS)
                                                                                  (CONS 'XML-PARSER::|ETag|
                                                                                        (DELETE NIL (LIST XML-PARSER::|QName|)))
                                                                                'XML-PARSER::|ETag|))))
                                                                       (WHEN (IS-ATN-TRACE)
                                                                         (FORMAT *TRACE-OUTPUT* " -> ~a: ~s" 'XML-PARSER::|ETag|
                                                                                 RESULT-STRUCTURE))
                                                                       (SUCCEED INDEX RESULT-STRUCTURE))))))
                               (XML-PARSER::|ETag.7| (INDEX)
                                 (%ATN-NODE-BLOCK XML-PARSER::|ETag.7|
                                                  (%ATN-EDGE-BLOCK (TEST XML-PARSER::S)
                                                                   (COND ((XML-PARSER::IS-S |item|)
                                                                          (SETF *ATN-TERM* 'XML-PARSER::S)
                                                                          (XML-PARSER::|ETag.7| (1+ INDEX)))
                                                                         (T
                                                                          (SETF *ATN-TERM?* 'XML-PARSER::S)
                                                                          (XML-PARSER::|ETag/ETag.2.6| INDEX))))))
                               (XML-PARSER::|ETag/ETag.2.4| (INDEX)
                                 (%ATN-NODE-BLOCK XML-PARSER::|ETag/ETag.2.4|
                                                  (LET ((XML-PARSER::*IN-NAME-TOKEN* T))
                                                    (%ATN-EDGE-BLOCK (CAT XML-PARSER::|QName|)
                                                                     (COND ((XML-PARSER::|IS-QName| |item|)
                                                                            (SETF *ATN-TERM* 'XML-PARSER::|QName|)
                                                                            (SETF XML-PARSER::|QName|
                                                                                  (IF (EQ *ATN-REDUCE* T)
                                                                                      (ATN-REDUCE-ITEM #'XML-PARSER::|QName-Constructor|
                                                                                                       |item|)
                                                                                    (IF (EQ *ATN-REDUCE* 'CONS)
                                                                                        (LIST 'XML-PARSER::|QName| |item|)
                                                                                      'XML-PARSER::|QName|)))
                                                                            (XML-PARSER::|ETag/ETag.2.5| (1+ INDEX)))
                                                                           (T
                                                                            (SETF *ATN-TERM* 'XML-PARSER::|QName|)
                                                                            (XML-PARSER::|ETag/fail.3| INDEX)))))))
                               (XML-PARSER::|ETag/ETag.2.5| (INDEX)
                                 (%ATN-NODE-BLOCK XML-PARSER::|ETag/ETag.2.5|
                                                  (%ATN-EDGE-BLOCK (TEST XML-PARSER::S)
                                                                   (COND ((XML-PARSER::IS-S |item|)
                                                                          (SETF *ATN-TERM* 'XML-PARSER::S)
                                                                          (XML-PARSER::|ETag.7| (1+ INDEX)))
                                                                         (T
                                                                          (SETF *ATN-TERM?* 'XML-PARSER::S)
                                                                          (XML-PARSER::|ETag/ETag.2.6| INDEX))))))
                               (XML-PARSER::|ETag/ETag.2.6| (INDEX)
                                 (%ATN-NODE-BLOCK XML-PARSER::|ETag/ETag.2.6|
                                                  (%ATN-EDGE-BLOCK (WORD |xml|:>)
                                                                   (COND ((EQ |item| '|xml|:>)
                                                                          (SETF *ATN-TERM* '|xml|:>)
                                                                          (XML-PARSER::|ETag.2| (1+ INDEX)))
                                                                         (T
                                                                          (SETF *ATN-TERM?* '|xml|:>)
                                                                          (XML-PARSER::|ETag/fail.3| INDEX))))))
                               (XML-PARSER::|ETag/fail.3| (INDEX) (%ATN-NODE-BLOCK XML-PARSER::|ETag/fail.3| (PROGN (FAIL INDEX))))
                               (XML-PARSER::|ETag/start.1| (INDEX)
[truncated: 575,027 more chars]
