# Supplementary material for: Visual setup of logical models of signaling and regulatory networks with ProMoT
Source: BMC Bioinformatics. 2006 Nov 17;7:506. doi: 10.1186/1471-2105-7-506 (PMC1665465; doi:10.1186/1471-2105-7-506)
Supplement: Additional File 2 — ProMoT's source. The source code of ProMoT is attached. ProMoT binaries, source, and ProMoT binaries plus all additional libraries (e.g. java) can be downloaded from ProMoT's web page (see Availability and requirements section). [file 1471-2105-7-506-S2.bz2 › Promot/xml/demos/rdf/rdf-inline-parser.lisp]

;;; -*- package: WILBUR; Syntax: Common-lisp; Base: 10 -*-


(in-package "WILBUR")


;; an xmlp-based rdf parser drives the wilbur event-based counterpart based on

;; inline parser construction operations 


(defClass rdf-xmlp-parser (rdf-parser)

  ()

  (:default-initargs

    :producer (make-instance 'nox::sax-construction-context

                :consumer (make-instance 'rdf-syntax-normalizer))))


;;

;;

;; the top-level parse function


(defGeneric parse-db-from-xmlp-stream (source &rest options)

  (:documentation

   "generate an rdf database from an input source.

    uses an rdf parser specialized to translate xmlp parse events into the required

    SAX-equivalent events.

    includes a somewhat redundant method to map a string source to an URI as the

    rdf parsing interface required that before the xmlp parser itself is called. ")

  (:method ((source t) &rest options)

           (apply #'parse-db-from-stream source (xqdm:uri source)

                  :parser-class 'rdf-xmlp-parser

                  options))

  (:method ((source string) &rest options)

           (cond ((char= (char source 0) #\<)

                  (apply #'parse-db-from-xmlp-stream

                         (make-instance 'vector-input-stream :vector source)

                         options))

                 (t

                  (apply #'parse-db-from-xmlp-stream (xutils:make-uri source)

                         options)))))


:EOF
