# Supplementary material for: Visual setup of logical models of signaling and regulatory networks with ProMoT
Source: BMC Bioinformatics. 2006 Nov 17;7:506. doi: 10.1186/1471-2105-7-506 (PMC1665465; doi:10.1186/1471-2105-7-506)
Supplement: Additional File 2 — ProMoT's source. The source code of ProMoT is attached. ProMoT binaries, source, and ProMoT binaries plus all additional libraries (e.g. java) can be downloaded from ProMoT's web page (see Availability and requirements section). [file 1471-2105-7-506-S2.bz2 › Promot/xml/demos/rdf/rdf-dom-parser.lisp]

;;; -*- package: WILBUR; Syntax: Common-lisp; Base: 10 -*-


(in-package "WILBUR")


;; a dom-based rdf parser


(defClass dom-parser (nox:sax-producer)

  ())


(defClass rdf-dom-parser (rdf-parser)

  ()

  (:default-initargs

    :producer (make-instance 'dom-parser

                :consumer (make-instance 'rdf-syntax-normalizer))))


(defMethod nox:parse ((parser dom-parser) (source xqdm:doc-node) locator)

  (let ((nox:*current-parser* parser)

        (consumer (nox:sax-producer-consumer parser)))

    (nox:start-document consumer locator)

    (parse-dom parser (xqdm:root source))

    (nox:end-document consumer (nox:sax-consumer-mode consumer))))


(defMethod open-tag ((node xqdm:elem-node))

  (let ((tag (make-instance 'nox:open-tag))

        (name (xqdm:name node)))

    (flet ((tag-attribute (attr-node)

             (let* ((name (xqdm:name attr-node))

                    (value (xqdm:value attr-node))

                    (namespace (xqdm:namespace-name name))

                    (local-part (xqdm:local-part name)))

               (cons (concatenate 'string namespace local-part)

                     value)))

           (tag-namespace (ns-node)

             (let* ((name (xqdm:name ns-node))

                    (value (xqdm:value ns-node)))

               (cons (if (eq name xqdm:*default-namespace-attribute-name*)

                       nil

                       (xqdm:local-part name))

                     value))))

      (setf (nox:token-string tag)

            (if (eq (xqdm:namespace name) xqdm:*null-namespace*)

              (string name)

              (concatenate 'string

                           (xqdm:namespace-name name)

                           ;; "#"

                           (string name)))

            (nox::tag-original-name tag)

            (if (xqdm:prefix name)

              (format nil "~a:~a" (xqdm:prefix name) (string name))

              (string name))

            (nox:tag-attributes tag)

            (mapcar #'tag-attribute (xqdm:attributes node))

            (nox:tag-empty-p tag)

            (null (xqdm:children node))

            (nox:tag-namespaces tag)

            (mapcar #'tag-namespace (xqdm:namespaces node)))

      tag)))

          

(defMethod close-tag ((node xqdm:elem-node))

  (make-instance 'nox:close-tag))


(defMethod parse-dom ((parser dom-parser) (source xqdm:elem-node))

  (let ((open-tag (open-tag source))

        (close-tag (close-tag source)))

    (setf (nox:tag-counterpart open-tag) close-tag

          (nox:tag-counterpart close-tag) open-tag)

  (nox:start-element (nox:sax-producer-consumer parser) open-tag

                     (nox:sax-consumer-mode (nox:sax-producer-consumer parser)))

  (dolist (node (xqdm:children source))

    (parse-dom parser node))

  (nox:end-element (nox:sax-producer-consumer parser) open-tag

                   (nox:sax-consumer-mode (nox:sax-producer-consumer parser)))))


(defMethod instruction ((node xqdm:pi-node))

  (format nil "~a ~a" (xqdm:target node) (xqdm:value node)))


(defMethod parse-dom ((parser dom-parser) (source xqdm:pi-node))

  (nox:proc-instruction (nox:sax-producer-consumer parser)

                    (instruction source)

                    (nox:sax-consumer-mode (nox:sax-producer-consumer parser))))


(defMethod parse-dom ((parser dom-parser) (source string))

  (setf source (nox::collapse-whitespace source))

  (when (plusp (length source))

    (nox:char-content (nox:sax-producer-consumer parser)

                      source

                      (nox:sax-consumer-mode (nox:sax-producer-consumer parser)))))


(defun parse-db-from-dom (document &rest options)

  (apply #'parse-db-from-stream document (xqdm:uri document)

         :parser-class 'rdf-dom-parser

         options))


:EOF
