# Supplementary material for: Visual setup of logical models of signaling and regulatory networks with ProMoT
Source: BMC Bioinformatics. 2006 Nov 17;7:506. doi: 10.1186/1471-2105-7-506 (PMC1665465; doi:10.1186/1471-2105-7-506)
Supplement: Additional File 2 — ProMoT's source. The source code of ProMoT is attached. ProMoT binaries, source, and ProMoT binaries plus all additional libraries (e.g. java) can be downloaded from ProMoT's web page (see Availability and requirements section). [file 1471-2105-7-506-S2.bz2 › Promot/xml/demos/sax/null-construction-context.lisp]

;;; -*- package: "XML-PARSER"; Syntax: Common-lisp; Base: 10 -*-


(in-package "XML-PARSER")


;; examples of construction context implementations which produces no results.


(defClass null-construction-context ()

  ()

  (:documentation

   "the class <code>NULL-CONSTRUCTION-CONTEXT</code> implements the minimum required

    of a construction context to cause the parser to generate a null result."))


(defMethod |Attribute-Constructor|

           ((context null-construction-context)

            (att-value t) (name t))

  nil)


(defMethod |AttCharData-Constructor|

           ((context null-construction-context)

            (structure t))

  nil)


(defMethod |CharData-Constructor|

           ((context null-construction-context)

            (data string))

  nil)


(defMethod |CDataCharData-Constructor|

           ((context null-construction-context)

            (data string))

  nil)


(defMethod |Comment-Constructor|

           ((context null-construction-context)

            (comment-char-data t))

  nil)


(defMethod construct-construction-context

           ((context null-construction-context)

            (component t))

  context)


(defMethod |Document-Constructor|

           ((construction-context null-construction-context) 

            (third-misc-sequence t) (prolog t) (root t))

  nil)


(defMethod |Element-Constructor|

           ((context null-construction-context)

            (content* t) (etag t) (stag t))

  nil)


(defMethod |ExtParsedEnt-Constructor|

           ((construction-context t)

            (content* t) (text-decl t))

  nil)


(defMethod |Pi-Constructor|

           ((context null-construction-context)

            (literal t) (target t))

  nil)


(defMethod |PICharData-Constructor|

           ((context null-construction-context)

            (data string))

  nil)


(defMethod |STag-Constructor|

           ((context null-construction-context)

            (attr-plist+ns-cons* t) (name t))

  nil)


(defClass null-construction-context-redundantly ()

  ()

  (:documentation

   "the class <code>NULL-CONSTRUCTION-CONTEXT-COMPLETE</code> extends the minimal

    <code>NULL-CONSTRUCTION-CONTEXT</code> implementation to include methods for all

    available generic functions. these additional definitions serve documentary purposes

    only: given the minimal definitions, these additions are never invoked."))


(defMethod construct-attribute-name

           ((context null-construction-context-redundantly)

            (name t))

  nil)


(defMethod construct-attribute-plist

           ((context null-construction-context-redundantly)

            (att-value t) (name t))

  nil)


(defMethod construct-content-sequence

           ((context null-construction-context-redundantly)

            (content* t))

  nil)


(defMethod construct-elem-property-node

           ((context null-construction-context-redundantly)

            (prototype t) (children t))

  nil)


(defMethod construct-element-name

           ((context null-construction-context-redundantly)

            (name t))

  nil)


(defMethod construct-element-node

           ((context null-construction-context-redundantly)

            (name t) (attr-plist+ns-node* t))

  nil)


(defMethod construct-ns-node

           ((context null-construction-context-redundantly)

            (attribute-value t)  (name t)

            &optional colon-position)

  (declare (ignore colon-position))

  nil)


(defMethod construct-string-attr-node

           ((context null-construction-context-redundantly)

            (att-value t) (name t))

  nil)


(defMethod |Content-Constructor|

           ((context null-construction-context-redundantly)

            (|CDSect| t) (|CharData| t) (|Comment| t) (|Element| t)

            (|ParsedReference| t) (|Pi| t) (|Reference| t))

  "this method is redundant because all the constituents will already be null."

  nil)


(defMethod |ContentSequence-Constructor|

           ((context null-construction-context-redundantly)

            (content t) (content-sequence t))

  "this method is redundant because all the constituents will already be null."

  nil)


;;

;;

;; the top-level parse function parses a source to produce nothing


(defun null-document-parser (source &rest args)

  (apply #'document-parser source

         :construction-context (make-instance 'null-construction-context)

         args))


;; (null-document-parser "<asdf q='t'>1234</asdf>")

;; (null-document-parser "file://xml/tests/xml/channel.xml")


:EOF
