# Supplementary material for: Visual setup of logical models of signaling and regulatory networks with ProMoT
Source: BMC Bioinformatics. 2006 Nov 17;7:506. doi: 10.1186/1471-2105-7-506 (PMC1665465; doi:10.1186/1471-2105-7-506)
Supplement: Additional File 2 — ProMoT's source. The source code of ProMoT is attached. ProMoT binaries, source, and ProMoT binaries plus all additional libraries (e.g. java) can be downloaded from ProMoT's web page (see Availability and requirements section). [file 1471-2105-7-506-S2.bz2 › Promot/xml/demos/sax/sax-construction-context.lisp]

;;; -*- package: NOX; Syntax: Common-lisp; Base: 10 -*-


(in-package "NOX")


;; an xmlp-based sax parser drives the event-based counterpart based on

;; inline parser construction operations.

;; note that the bridge class implementation does not specify the

;; instantiation and invocation structure.


(defClass sax-construction-context (sax-producer)

  ())


(defMethod parse ((parser sax-construction-context) (source t) (locator xutils:uri))

  (parse parser source (xutils:uri-namestring locator)))

(defMethod parse ((parser sax-construction-context) (source t) (locator null))

  (parse parser source ""))

(defMethod parse ((parser sax-construction-context) (source t) (locator string))

  (let ((*current-parser* parser)

        (consumer (sax-producer-consumer parser)))

    (start-document consumer locator)

    (xmlp:document-parser source :construction-context parser)

    ))


;;

;;

;; specialized versions of the xml parser constructors generate parse events.


(defMethod xmlp:|CDataCharData-Constructor|

           ((context sax-construction-context) (data string))

  (when (plusp (length data))

    (char-content (sax-producer-consumer context)

                  data

                  (sax-consumer-mode (sax-producer-consumer context)))

    nil))


(defMethod xmlp:|CharData-Constructor|

           ((context sax-construction-context) (data string))

  (setf data (collapse-whitespace data))

  (when (plusp (length data))

    (char-content (sax-producer-consumer context)

                  data

                  (sax-consumer-mode (sax-producer-consumer context)))

    nil))


(defMethod xmlp:construct-construction-context

           ((context sax-construction-context) (component t))

  "the context remains unchanged throughout the parse process."

  context)


(defMethod xmlp:construct-ns-node

           ((context sax-construction-context) attribute-value name

            &optional (colon-position (position #\: name))

            &aux ns-name namespace)

  (setf ns-name (xqdm:value-string attribute-value))

  (unless (stringp ns-name)

    (xqdm:xml-error "namespace name syntax error: ~s: ~s." name attribute-value))

  (when (and colon-position (zerop (length ns-name)))

    (xqdm:xml-error xqdm:|NSC: No Null Namespace Bindings| :name name))

  (setf namespace (xqdm:find-namespace ns-name :if-does-not-exist :create))

  (xmlp:call-with-name-properties

   #'(lambda (&key local-part &allow-other-keys) (cons local-part namespace))

   name :colon-position colon-position :namespace xqdm:*xmlns-namespace*))


(defMethod xmlp:|Document-Constructor|

           ((construction-context sax-construction-context) (third-misc-sequence t) (prolog t) (root t))

  (let ((consumer (sax-producer-consumer construction-context)))

    (end-document consumer (sax-consumer-mode consumer))))


(defMethod xmlp:|Element-Constructor|

           ((context sax-construction-context) (content* t) etag stag)

  (when etag

    (let ((close-tag (make-instance 'close-tag)))

      (setf (tag-counterpart stag) close-tag

            (tag-counterpart close-tag) stag)))

  (end-element (sax-producer-consumer context) stag

               (sax-consumer-mode (sax-producer-consumer context)))

  nil)


(defMethod xmlp:|STag-Constructor|

           ((context sax-construction-context) attr-plist+ns-cons* name)

  (let ((tag (make-instance 'open-tag))

        (namespaces nil)

        (attributes nil))

    (xmlp:call-with-name-properties

     #'(lambda (&key namestring local-part namespace &allow-other-keys)

         (flet ((tag-attribute (&key name att-value)

                  (xmlp:call-with-name-properties

                   #'(lambda (&key local-part namespace &allow-other-keys)

                       (cons (concatenate 'string (xqdm:namespace-name namespace) local-part)

                             (xqdm:value-string att-value)))

                   name))

                (tag-namespace (name value)

                  (cons (if (string-equal name xqdm:*xmlns-prefix-namestring*)

                          nil

                          name)

                        value)))

           (setf (token-string tag) (if (eq namespace xqdm:*null-namespace*)

                                      local-part

                                      (concatenate 'string

                                                   (xqdm:namespace-name namespace)

                                                   local-part))

                 (tag-original-name tag) namestring)

           (mapcar #'(lambda (attr-plist+ns-cons)

                       (cond ((consp (rest attr-plist+ns-cons)) ;; an attribute

                              (push (apply #'tag-attribute attr-plist+ns-cons) attributes))

                             (t

                              (push (tag-namespace (first attr-plist+ns-cons) (rest attr-plist+ns-cons))

                                    namespaces))))

                   attr-plist+ns-cons*)

           (setf (tag-attributes tag) attributes

                 (tag-namespaces tag) namespaces)))

     name)

    (start-element (sax-producer-consumer context) tag

                   (sax-consumer-mode (sax-producer-consumer context)))

    tag))


(defMethod xmlp:|ExtParsedEnt-Constructor|

           ((context sax-construction-context) (content* t) (text-decl t))

  nil)


(defMethod xmlp:|Pi-Constructor|

           ((context sax-construction-context) literal target)

  (proc-instruction (sax-producer-consumer context)

                    (format nil "~a ~a" target literal)

                    (sax-consumer-mode (sax-producer-consumer context))))


:EOF
