# Supplementary material for: Visual setup of logical models of signaling and regulatory networks with ProMoT
Source: BMC Bioinformatics. 2006 Nov 17;7:506. doi: 10.1186/1471-2105-7-506 (PMC1665465; doi:10.1186/1471-2105-7-506)
Supplement: Additional File 2 — ProMoT's source. The source code of ProMoT is attached. ProMoT binaries, source, and ProMoT binaries plus all additional libraries (e.g. java) can be downloaded from ProMoT's web page (see Availability and requirements section). [file 1471-2105-7-506-S2.bz2 › Promot/xml/demos/graphs/test-xqdm-graph.lisp]

;;; -*- Mode: lisp; Syntax: ansi-common-lisp; Base: 10; Package: xml-parser; -*-


(in-package "XML-PARSER")


(defParameter *email-dom* nil)

(defparameter *xml-dom* nil)

(defparameter *html-dom* nil)


;;

;; load the system definition facility

#-CL-HTTP

(load "entwicklung@bataille:source:lisp:xml:define-system.lisp")


;; set this pathname appropriately and load the xml parser

(register-system-definition :xparser

                            "entwicklung@bataille:source:lisp:xml:sysdcl.lisp")

(unless (system-loaded-p :xparser)

  (execute-system-operations :xparser '(:load)))


;; load the grapher

(load "xml:demos;graphs;xqdm-graph.lisp")


;; for 0.908 add (export 'xqdm::write-node-graph "XQDM")

;; nb. this example is coded for symbol-implemented names


;; load and graph the channel document and its document definition

(defParameter *channel-dom* (document-parser #P"xml:tests;xml;channel.xml"))

(defParameter *channel-dom* (document-parser "file://xml/tests/xml/channel.xml"))

(write-node-graph *channel-dom* "channelDOM.dot")

(write-node-graph (find-def-type '||::|Channel| *channel-dom*) "channelDTD.dot")


(defParameter *email-dom* (document-parser #P"xml:tests;xml;email.xml"))

(write-node-graph *email-dom* "emailDOM.dot")

(write-node-graph (find-def-type '||::|Email| *email-dom*) "emailDTD.dot")


(defParameter *xml-dom* (document-parser #P"www:Dokumente:Standards:XML:REC-xml-20001006.xml"))

;;(setf *xml-dom* (document-parser "http://www.w3.org/TR/2000/REC-xml-20001006.xml"))

(write-node-graph (find-def-type '||::|spec| *xml-dom*) "xmlSpecDTD.dot")


(defParameter *html-dom* (document-parser #P"www:dokumente:standards:xml:XHTML1+DTD:REC-xhtml1-20000126.html"))

(write-node-graph (find-def-type '|http://www.w3.org/1999/xhtml|::|html| *html-dom*) "xhtmlHtmlDTD.dot")


(let ((count 0) (content-count 0) (content-max 0) (content-min 100))

  (maphash #'(lambda (key def &aux cc)

               (declare (ignore key))

               (incf count)

               (setf cc (length (collect-model-names (first (bnfp::bnf-rhs (model def))))))

               (setf content-max (max content-max cc))

               (setf content-min (min content-min cc))

               (incf content-count cc))

           (types *html-dom*))

  (list :count count :average (float (/ content-count count)) :min content-min :max content-max))


(inspect *)


:EOF
