# Supplementary material for: Visual setup of logical models of signaling and regulatory networks with ProMoT
Source: BMC Bioinformatics. 2006 Nov 17;7:506. doi: 10.1186/1471-2105-7-506 (PMC1665465; doi:10.1186/1471-2105-7-506)
Supplement: Additional File 2 — ProMoT's source. The source code of ProMoT is attached. ProMoT binaries, source, and ProMoT binaries plus all additional libraries (e.g. java) can be downloaded from ProMoT's web page (see Availability and requirements section). [file 1471-2105-7-506-S2.bz2 › Promot/xml/demos/graphs/channelDOM.dot]

digraph Channel {


  "Channel" ;


  "Channel-8319" ;


  "xmlns-8320" [label="xmlns=''"];


  "Channel-8319" -> "xmlns-8320" ;


  "HREF-8321" [label="HREF='http://www.foosports.com/foosports.cdf'"];


  "Channel-8319" -> "HREF-8321" ;


  "IsClonable-8322" [label="IsClonable='YES'"];


  "Channel-8319" -> "IsClonable-8322" ;


  "STRING-8323" [label="'\n\n    '"];


  "Channel-8319" -> "STRING-8323" ;


  "IntroURI-8324" ;


  "VALUE-8325" [label="VALUE='http://www.foosports.com/channel-setup.html'"];


  "IntroURI-8324" -> "VALUE-8325" ;


  "Channel-8319" -> "IntroURI-8324" ;


  "STRING-8326" [label="'\n    '"];


  "Channel-8319" -> "STRING-8326" ;


  "LastMod-8327" ;


  "VALUE-8328" [label="VALUE='1994.11.05T08:15-0500'"];


  "LastMod-8327" -> "VALUE-8328" ;


  "Channel-8319" -> "LastMod-8327" ;


  "STRING-8329" [label="'\n    '"];


  "Channel-8319" -> "STRING-8329" ;


  "Title-8330" ;


  "VALUE-8331" [label="VALUE='FooSports'"];


  "Title-8330" -> "VALUE-8331" ;


  "Channel-8319" -> "Title-8330" ;


  "STRING-8332" [label="'\n    '"];


  "Channel-8319" -> "STRING-8332" ;


  "Abstract-8333" ;


  "VALUE-8334" [label="VALUE='The latest in sports and atheletics from\nFooSports'"];


  "Abstract-8333" -> "VALUE-8334" ;


  "Channel-8319" -> "Abstract-8333" ;


  "STRING-8335" [label="'\n    '"];


  "Channel-8319" -> "STRING-8335" ;


  "Author-8336" ;


  "VALUE-8337" [label="VALUE='FooSports'"];


  "Author-8336" -> "VALUE-8337" ;


  "Channel-8319" -> "Author-8336" ;


  "STRING-8338" [label="'\n\n    '"];


  "Channel-8319" -> "STRING-8338" ;


  "Schedule-8339" ;


  "STRING-8340" [label="'\n      '"];


  "Schedule-8339" -> "STRING-8340" ;


  "EndDate-8341" ;


  "VALUE-8342" [label="VALUE='1994.11.05T08:15-0500'"];


  "EndDate-8341" -> "VALUE-8342" ;


  "Schedule-8339" -> "EndDate-8341" ;


  "STRING-8343" [label="'\n      '"];


  "Schedule-8339" -> "STRING-8343" ;


  "IntervalTime-8344" ;


  "DAY-8345" [label="DAY='1'"];


  "IntervalTime-8344" -> "DAY-8345" ;


  "HOUR-8346" [label="HOUR='0'"];


  "IntervalTime-8344" -> "HOUR-8346" ;


  "MIN-8347" [label="MIN='0'"];


  "IntervalTime-8344" -> "MIN-8347" ;


  "SEC-8348" [label="SEC='0'"];


  "IntervalTime-8344" -> "SEC-8348" ;


  "Schedule-8339" -> "IntervalTime-8344" ;


  "STRING-8349" [label="'\n      '"];


  "Schedule-8339" -> "STRING-8349" ;


  "EarliestTime-8350" ;


  "HOUR-8351" [label="HOUR='12'"];


  "EarliestTime-8350" -> "HOUR-8351" ;


  "DAY-8352" [label="DAY='0'"];


  "EarliestTime-8350" -> "DAY-8352" ;


  "MIN-8353" [label="MIN='0'"];


  "EarliestTime-8350" -> "MIN-8353" ;


  "SEC-8354" [label="SEC='0'"];


  "EarliestTime-8350" -> "SEC-8354" ;


  "Schedule-8339" -> "EarliestTime-8350" ;


  "STRING-8355" [label="'\n      '"];


  "Schedule-8339" -> "STRING-8355" ;


  "LatestTime-8356" ;


  "HOUR-8357" [label="HOUR='18'"];


  "LatestTime-8356" -> "HOUR-8357" ;


  "DAY-8358" [label="DAY='0'"];


  "LatestTime-8356" -> "DAY-8358" ;


  "MIN-8359" [label="MIN='0'"];


  "LatestTime-8356" -> "MIN-8359" ;


  "SEC-8360" [label="SEC='0'"];


  "LatestTime-8356" -> "SEC-8360" ;


  "Schedule-8339" -> "LatestTime-8356" ;


  "STRING-8361" [label="'\n   '"];


  "Schedule-8339" -> "STRING-8361" ;


  "Channel-8319" -> "Schedule-8339" ;


  "STRING-8362" [label="'\n\n    '"];


  "Channel-8319" -> "STRING-8362" ;


  "Logo-8363" ;


  "HREF-8364" [label="HREF='http://www.foosports.com/images/logo.gif'"];


  "Logo-8363" -> "HREF-8364" ;


  "TYPE-8365" [label="TYPE='REGULAR'"];


  "Logo-8363" -> "TYPE-8365" ;


  "Channel-8319" -> "Logo-8363" ;


  "STRING-8366" [label="'\n\n    '"];


  "Channel-8319" -> "STRING-8366" ;


  "Item-8367" ;


  "HREF-8368" [label="HREF='http://www.foosports.com/articles/a1.html'"];


  "Item-8367" -> "HREF-8368" ;


  "IsVisible-8369" [label="IsVisible='YES'"];


  "Item-8367" -> "IsVisible-8369" ;


  "Priority-8370" [label="Priority='NORMAL'"];


  "Item-8367" -> "Priority-8370" ;


  "Precache-8371" [label="Precache='DEFAULT'"];


  "Item-8367" -> "Precache-8371" ;


  "STRING-8372" [label="'\n       '"];


  "Item-8367" -> "STRING-8372" ;


  "LastMod-8373" ;


  "VALUE-8374" [label="VALUE='1994.11.05T08:15-0500'"];


  "LastMod-8373" -> "VALUE-8374" ;


  "Item-8367" -> "LastMod-8373" ;


  "STRING-8375" [label="'\n       '"];


  "Item-8367" -> "STRING-8375" ;


  "Title-8376" ;


  "VALUE-8377" [label="VALUE='How to get the most out of your mountain\nbike'"];


  "Title-8376" -> "VALUE-8377" ;


  "Item-8367" -> "Title-8376" ;


  "STRING-8378" [label="'\n       '"];


  "Item-8367" -> "STRING-8378" ;


  "Abstract-8379" ;


  "VALUE-8380" [label="VALUE='20 tips on how to work your mountain-bike\nto the bone and come out on top.'"];


  "Abstract-8379" -> "VALUE-8380" ;


  "Item-8367" -> "Abstract-8379" ;


  "STRING-8381" [label="'\n       '"];


  "Item-8367" -> "STRING-8381" ;


  "Author-8382" ;


  "VALUE-8383" [label="VALUE='FooSports'"];


  "Author-8382" -> "VALUE-8383" ;


  "Item-8367" -> "Author-8382" ;


  "STRING-8384" [label="'\n    '"];


  "Item-8367" -> "STRING-8384" ;


  "Channel-8319" -> "Item-8367" ;


  "STRING-8385" [label="'\n\n    '"];


  "Channel-8319" -> "STRING-8385" ;


  "Channel-8386" ;


  "xmlns-8387" [label="xmlns=''"];


  "Channel-8386" -> "xmlns-8387" ;


  "IsClonable-8388" [label="IsClonable='NO'"];


  "Channel-8386" -> "IsClonable-8388" ;


  "STRING-8389" [label="'\n        '"];


  "Channel-8386" -> "STRING-8389" ;


  "LastMod-8390" ;


  "VALUE-8391" [label="VALUE='1994.11.05T08:15-0500'"];


  "LastMod-8390" -> "VALUE-8391" ;


  "Channel-8386" -> "LastMod-8390" ;


  "STRING-8392" [label="'\n        '"];


  "Channel-8386" -> "STRING-8392" ;


  "Title-8393" ;


  "VALUE-8394" [label="VALUE='FooSports News'"];


  "Title-8393" -> "VALUE-8394" ;


  "Channel-8386" -> "Title-8393" ;


  "STRING-8395" [label="'\n        '"];


  "Channel-8386" -> "STRING-8395" ;


  "Abstract-8396" ;


  "VALUE-8397" [label="VALUE='Up-to-date daily sports news from\nFooSports'"];


  "Abstract-8396" -> "VALUE-8397" ;


  "Channel-8386" -> "Abstract-8396" ;


  "STRING-8398" [label="'\n        '"];


  "Channel-8386" -> "STRING-8398" ;


  "Author-8399" ;


  "VALUE-8400" [label="VALUE='FooSports'"];


  "Author-8399" -> "VALUE-8400" ;


  "Channel-8386" -> "Author-8399" ;


  "STRING-8401" [label="'\n\n        '"];


  "Channel-8386" -> "STRING-8401" ;


  "Logo-8402" ;


  "HREF-8403" [label="HREF='http://www.foosports.com/images/newslogo.gif'"];


  "Logo-8402" -> "HREF-8403" ;


  "TYPE-8404" [label="TYPE='REGULAR'"];


  "Logo-8402" -> "TYPE-8404" ;


  "Channel-8386" -> "Logo-8402" ;


  "STRING-8405" [label="'\n        '"];


  "Channel-8386" -> "STRING-8405" ;


  "Logo-8406" ;


  "HREF-8407" [label="HREF='http://www.foosports.com/images/newslogowide.gif'"];


  "Logo-8406" -> "HREF-8407" ;


  "TYPE-8408" [label="TYPE='WIDE'"];


  "Logo-8406" -> "TYPE-8408" ;


  "Channel-8386" -> "Logo-8406" ;


  "STRING-8409" [label="'\n\n        '"];


  "Channel-8386" -> "STRING-8409" ;


  "Item-8410" ;


  "HREF-8411" [label="HREF='http://www.foosports.com/articles/news1.html'"];


  "Item-8410" -> "HREF-8411" ;


  "IsVisible-8412" [label="IsVisible='YES'"];


  "Item-8410" -> "IsVisible-8412" ;


  "Priority-8413" [label="Priority='NORMAL'"];


  "Item-8410" -> "Priority-8413" ;


  "Precache-8414" [label="Precache='DEFAULT'"];


  "Item-8410" -> "Precache-8414" ;


  "STRING-8415" [label="'\n            '"];


  "Item-8410" -> "STRING-8415" ;


  "LastMod-8416" ;


  "VALUE-8417" [label="VALUE='1994.11.05T08:15-0500'"];


  "LastMod-8416" -> "VALUE-8417" ;


  "Item-8410" -> "LastMod-8416" ;


  "STRING-8418" [label="'\n            '"];


  "Item-8410" -> "STRING-8418" ;


  "Title-8419" ;


  "VALUE-8420" [label="VALUE='Michael Jordan does it again!'"];


  "Title-8419" -> "VALUE-8420" ;


  "Item-8410" -> "Title-8419" ;


  "STRING-8421" [label="'\n            '"];


  "Item-8410" -> "STRING-8421" ;


  "Abstract-8422" ;


  "VALUE-8423" [label="VALUE='Led by Michael Jordan in scoring, the\nChicago Bulls make it to the playoffs again!'"];


  "Abstract-8422" -> "VALUE-8423" ;


  "Item-8410" -> "Abstract-8422" ;


  "STRING-8424" [label="'\n            '"];


  "Item-8410" -> "STRING-8424" ;


  "Author-8425" ;


  "VALUE-8426" [label="VALUE='FooSports'"];


  "Author-8425" -> "VALUE-8426" ;


  "Item-8410" -> "Author-8425" ;


  "STRING-8427" [label="'\n        '"];


  "Item-8410" -> "STRING-8427" ;


  "Channel-8386" -> "Item-8410" ;


  "STRING-8428" [label="'\n\n        '"];


  "Channel-8386" -> "STRING-8428" ;


  "Item-8429" ;


  "HREF-8430" [label="HREF='http://www.foosports.com/articles/news2.html'"];


  "Item-8429" -> "HREF-8430" ;


  "IsVisible-8431" [label="IsVisible='YES'"];


  "Item-8429" -> "IsVisible-8431" ;


  "Priority-8432" [label="Priority='NORMAL'"];


  "Item-8429" -> "Priority-8432" ;


  "Precache-8433" [label="Precache='DEFAULT'"];


  "Item-8429" -> "Precache-8433" ;


  "STRING-8434" [label="'\n            '"];


  "Item-8429" -> "STRING-8434" ;


  "LastMod-8435" ;


  "VALUE-8436" [label="VALUE='1994.11.05T08:15-0500'"];


  "LastMod-8435" -> "VALUE-8436" ;


  "Item-8429" -> "LastMod-8435" ;


  "STRING-8437" [label="'\n            '"];


  "Item-8429" -> "STRING-8437" ;


  "Title-8438" ;


  "VALUE-8439" [label="VALUE='Islanders winning streak ends'"];


  "Title-8438" -> "VALUE-8439" ;


  "Item-8429" -> "Title-8438" ;


  "STRING-8440" [label="'\n            '"];


  "Item-8429" -> "STRING-8440" ;


  "Abstract-8441" ;


  "VALUE-8442" [label="VALUE='The New York islanders' 10-game\nwinning streak ended with a disappointing loss to the Rangers'"];


  "Abstract-8441" -> "VALUE-8442" ;


  "Item-8429" -> "Abstract-8441" ;


  "STRING-8443" [label="'\n            '"];


  "Item-8429" -> "STRING-8443" ;


  "Author-8444" ;


  "VALUE-8445" [label="VALUE='FooSports'"];


  "Author-8444" -> "VALUE-8445" ;


  "Item-8429" -> "Author-8444" ;


  "STRING-8446" [label="'\n        '"];


  "Item-8429" -> "STRING-8446" ;


  "Channel-8386" -> "Item-8429" ;


  "STRING-8447" [label="'\n\n    '"];


  "Channel-8386" -> "STRING-8447" ;


  "Channel-8319" -> "Channel-8386" ;


  "STRING-8448" [label="'\n\n    '"];


  "Channel-8319" -> "STRING-8448" ;


  "Item-8449" ;


  "HREF-8450" [label="HREF='http://www.foosports.com/animations/scrnsvr.html'"];


  "Item-8449" -> "HREF-8450" ;


  "IsVisible-8451" [label="IsVisible='YES'"];


  "Item-8449" -> "IsVisible-8451" ;


  "Priority-8452" [label="Priority='NORMAL'"];


  "Item-8449" -> "Priority-8452" ;


  "Precache-8453" [label="Precache='DEFAULT'"];


  "Item-8449" -> "Precache-8453" ;


  "STRING-8454" [label="'\n       '"];


  "Item-8449" -> "STRING-8454" ;


  "Usage-8455" ;


  "VALUE-8456" [label="VALUE='ScreenSaver'"];


  "Usage-8455" -> "VALUE-8456" ;


  "Item-8449" -> "Usage-8455" ;


  "STRING-8457" [label="'\n    '"];


  "Item-8449" -> "STRING-8457" ;


  "Channel-8319" -> "Item-8449" ;


  "STRING-8458" [label="'\n\n    '"];


  "Channel-8319" -> "STRING-8458" ;


  "Item-8459" ;


  "HREF-8460" [label="HREF='http://www.foosports.com/ticker.html'"];


  "Item-8459" -> "HREF-8460" ;


  "IsVisible-8461" [label="IsVisible='YES'"];


  "Item-8459" -> "IsVisible-8461" ;


  "Priority-8462" [label="Priority='NORMAL'"];


  "Item-8459" -> "Priority-8462" ;


  "Precache-8463" [label="Precache='DEFAULT'"];


  "Item-8459" -> "Precache-8463" ;


  "STRING-8464" [label="'\n       '"];


  "Item-8459" -> "STRING-8464" ;


  "Title-8465" ;


  "VALUE-8466" [label="VALUE='FooSports News Ticker'"];


  "Title-8465" -> "VALUE-8466" ;


  "Item-8459" -> "Title-8465" ;


  "STRING-8467" [label="'\n       '"];


  "Item-8459" -> "STRING-8467" ;


  "Abstract-8468" ;


  "VALUE-8469" [label="VALUE='The latest sports headlines from\nFooSports'"];


  "Abstract-8468" -> "VALUE-8469" ;


  "Item-8459" -> "Abstract-8468" ;


  "STRING-8470" [label="'\n       '"];


  "Item-8459" -> "STRING-8470" ;


  "Author-8471" ;


  "VALUE-8472" [label="VALUE='FooSports'"];


  "Author-8471" -> "VALUE-8472" ;


  "Item-8459" -> "Author-8471" ;


  "STRING-8473" [label="'\n       '"];


  "Item-8459" -> "STRING-8473" ;


  "LastMod-8474" ;


  "VALUE-8475" [label="VALUE='1994.11.05T08:15-0500'"];


  "LastMod-8474" -> "VALUE-8475" ;


  "Item-8459" -> "LastMod-8474" ;


  "STRING-8476" [label="'\n\n       '"];


  "Item-8459" -> "STRING-8476" ;


  "COMMENT-8477" [label="' This is an example of how Usage can be used for client\nenhancements '"];


  "Item-8459" -> "COMMENT-8477" ;


  "STRING-8478" [label="'\n       '"];


  "Item-8459" -> "STRING-8478" ;


  "Usage-8479" ;


  "VALUE-8480" [label="VALUE='DesktopComponent'"];


  "Usage-8479" -> "VALUE-8480" ;


  "STRING-8481" [label="'\n         '"];


  "Usage-8479" -> "STRING-8481" ;


  "Width-8482" ;


  "VALUE-8483" [label="VALUE='400'"];


  "Width-8482" -> "VALUE-8483" ;


  "Usage-8479" -> "Width-8482" ;


  "STRING-8484" [label="'\n         '"];


  "Usage-8479" -> "STRING-8484" ;


  "Height-8485" ;


  "VALUE-8486" [label="VALUE='80'"];


  "Height-8485" -> "VALUE-8486" ;


  "Usage-8479" -> "Height-8485" ;


  "STRING-8487" [label="'\n       '"];


  "Usage-8479" -> "STRING-8487" ;


  "Item-8459" -> "Usage-8479" ;


  "STRING-8488" [label="'\n\n       '"];


  "Item-8459" -> "STRING-8488" ;


  "Schedule-8489" ;


  "STRING-8490" [label="'\n          '"];


  "Schedule-8489" -> "STRING-8490" ;


  "StartDate-8491" ;


  "VALUE-8492" [label="VALUE='1994.11.05T08:15-0500'"];


  "StartDate-8491" -> "VALUE-8492" ;


  "Schedule-8489" -> "StartDate-8491" ;


  "STRING-8493" [label="'\n          '"];


  "Schedule-8489" -> "STRING-8493" ;


  "EndDate-8494" ;


  "VALUE-8495" [label="VALUE='1994.11.05T08:15-0500'"];


  "EndDate-8494" -> "VALUE-8495" ;


  "Schedule-8489" -> "EndDate-8494" ;


  "STRING-8496" [label="'\n          '"];


  "Schedule-8489" -> "STRING-8496" ;


  "IntervalTime-8497" ;


  "DAY-8498" [label="DAY='1'"];


  "IntervalTime-8497" -> "DAY-8498" ;


  "HOUR-8499" [label="HOUR='0'"];


  "IntervalTime-8497" -> "HOUR-8499" ;


  "MIN-8500" [label="MIN='0'"];


  "IntervalTime-8497" -> "MIN-8500" ;


  "SEC-8501" [label="SEC='0'"];


  "IntervalTime-8497" -> "SEC-8501" ;


  "Schedule-8489" -> "IntervalTime-8497" ;


  "STRING-8502" [label="'\n          '"];


  "Schedule-8489" -> "STRING-8502" ;


  "EarliestTime-8503" ;


  "HOUR-8504" [label="HOUR='12'"];


  "EarliestTime-8503" -> "HOUR-8504" ;


  "DAY-8505" [label="DAY='0'"];


  "EarliestTime-8503" -> "DAY-8505" ;


  "MIN-8506" [label="MIN='0'"];


  "EarliestTime-8503" -> "MIN-8506" ;


  "SEC-8507" [label="SEC='0'"];


  "EarliestTime-8503" -> "SEC-8507" ;


  "Schedule-8489" -> "EarliestTime-8503" ;


  "STRING-8508" [label="'\n          '"];


  "Schedule-8489" -> "STRING-8508" ;


  "LatestTime-8509" ;


  "HOUR-8510" [label="HOUR='18'"];


  "LatestTime-8509" -> "HOUR-8510" ;


  "DAY-8511" [label="DAY='0'"];


  "LatestTime-8509" -> "DAY-8511" ;


  "MIN-8512" [label="MIN='0'"];


  "LatestTime-8509" -> "MIN-8512" ;


  "SEC-8513" [label="SEC='0'"];


  "LatestTime-8509" -> "SEC-8513" ;


  "Schedule-8489" -> "LatestTime-8509" ;


  "STRING-8514" [label="'\n       '"];


  "Schedule-8489" -> "STRING-8514" ;


  "Item-8459" -> "Schedule-8489" ;


  "STRING-8515" [label="'\n    '"];


  "Item-8459" -> "STRING-8515" ;


  "Channel-8319" -> "Item-8459" ;


  "STRING-8516" [label="'\n\n'"];


  "Channel-8319" -> "STRING-8516" ;


  "Channel" -> "Channel-8319" ;


 }
