# Supplementary material for: Visual setup of logical models of signaling and regulatory networks with ProMoT
Source: BMC Bioinformatics. 2006 Nov 17;7:506. doi: 10.1186/1471-2105-7-506 (PMC1665465; doi:10.1186/1471-2105-7-506)
Supplement: Additional File 2 — ProMoT's source. The source code of ProMoT is attached. ProMoT binaries, source, and ProMoT binaries plus all additional libraries (e.g. java) can be downloaded from ProMoT's web page (see Availability and requirements section). [file 1471-2105-7-506-S2.bz2 › Promot/xml/demos/graphs/xqdm-graph.lisp]

;;; -*- Package: ("XML-QUERY-DATA-MODEL") -*-

;;;


#|

<DOCUMENTATION>

 <DESCRIPTION>

  type and instance graphs via serialization to dot format.

  </DESCRIPTION>

 <COPYRIGHT YEAR='2001' AUTHOR='james adam anderson' MARK='(C)'

            href='file://xml/sysdcl.lisp' />

 <CHRONOLOGY>

  <DELTA DATE='20010324' AUTHOR='JAA'>

   new</DELTA>

  </CHRONOLOGY>

 </DOCUMENTATION>

|#


(in-package "XML-QUERY-DATA-MODEL")


(defParameter *node-graph-cache* nil)

(defParameter *eol*

  (make-array 2 :element-type 'character

              :initial-contents '(#\return #\linefeed))

  "network-standard eol sequence for use with .dot files. otherwise windows

   interpreters can't parse them.")


(defGeneric write-node-graph (node stream)

  (:method (node (pathname pathname))

           (with-open-file (stream pathname :direction :output

                                   :if-exists :supersede

                                   :if-does-not-exist :create)

             (write-node-graph node stream)))

  (:method (node (pathname string))

           (write-node-graph node (pathname pathname)))

  (:method (node (*standard-output* stream))

           (let ((*node-graph-cache* (make-hash-table)))

             (format *standard-output* "~a~a ~a {"

                     *eol* "digraph" (name node))

             (encode-node-graph node)

             (format *standard-output* "~a }~a" *eol* *eol*))))


(defGeneric encode-node-graph (node)

  (:documentation

   "write .dot form for a node to <code>*standard-output*</code>.

    where the node is a type definition, the content models are

    graphed recursively. where the node is an instance, the instance

    graph is generated using generated names."))


(defGeneric node-graph-properties (node)

  (:documentation

   "where properties are to be ascribed to a specific node,

    specialize the function to generate them as an p-list.")

  (:method ((node t)) nil))


(defGeneric node-link-properties (node1 node2)

  (:documentation

   "where properties are to be ascribed to links between specific nodes,

    specialize the function to generate them as an p-list.")

  (:method ((node1 t) (node2 t)) nil))


(defun encode-node-string (string &aux char)

  ;; write out the string with returns and quotes escaped

  (dotimes (i (length string))

    (case (setf char (char string i))

      (#.(code-char #x0A) (write-string "\\n" *standard-output*))

      (#\" (write-string "\\\"" *standard-output*))

      (t (write-char char *standard-output*)))))


(defMethod encode-node-graph ((node doc-node) &aux c-id)

  (format *standard-output* "~a  \"~a\" ~@[[~{~a=\"~a\"~^,~}]~];"

          *eol* (name node) (node-graph-properties node))

  (dolist (c (children node))

    (when (setf c-id (encode-node-graph c))

      (format *standard-output*

                   "~a  \"~a\" -> \"~a\" ~@[[~{~a=\"~a\"~^,~}]~];"

                   *eol* (name node) c-id (node-link-properties node c)))))


(defMethod encode-node-graph ((node elem-node) &aux cache-entry id props c-id)

  (flet ((format-node (name properties)

           (format *standard-output* "~a  \"~a\" ~@[[~{~a=\"~a\"~^,~}]~];"

                   *eol* name properties))

         (format-link (from to properties)

           (format *standard-output*

                   "~a  \"~a\" -> \"~a\" ~@[[~{~a=\"~a\"~^, ~}]~];"

                   *eol* from to properties)))

    ;; instance graphs should, of themselves, be acyclic, but prepare

    ;; for tracing id links.

    (cond ((setf cache-entry (gethash node *node-graph-cache*))

           (setf id (second cache-entry))

           (format-node id (third cache-entry))

           id)

          (t ;generate new node and recurse

           (setf id (gensym (concatenate 'string (string (name node)) "-"))

                 props (node-graph-properties node))

           (setf (gethash node *node-graph-cache*) (list node id props))

           (format-node id props)

           (dolist (c (namespaces node))

             (when (setf c-id (encode-node-graph c))

               (format-link id c-id (node-link-properties node c))))

           (dolist (c (attributes node))

             (when (setf c-id (encode-node-graph c))

               (format-link id c-id (node-link-properties node c))))

           (dolist (c (children node))

             (when (setf c-id (encode-node-graph c))

               (format-link id c-id (node-link-properties node c))))

           id))))


(defMethod encode-node-graph ((node elem-property-node) &aux name id)

  (setf name (name node))

  (when (eq name *default-namespace-attribute-name*)

    (setf name "xmlns"))

  (setf id (gensym (concatenate 'string (string name) "-")))

  (format *standard-output* "~a  \"~a\" [label=\"~a='" *eol* id name)

  (map nil #'encode-node-string (children node))

  (format *standard-output* "'\"~@[~{,~a=\"~a\"~}~]];" (node-graph-properties node))

  id)


(defMethod encode-node-graph ((node string) &aux id)

  (setf id (gensym "STRING-"))

  (format *standard-output* "~a  \"~a\" [label=\"'" *eol* id)

  (encode-node-string node)

  (format *standard-output* "'\"~@[~{,~a=\"~a\"~}~]];" (node-graph-properties node))

  id)


(defMethod encode-node-graph ((node comment-node) &aux id)

  (setf id (gensym "COMMENT-"))

  (format *standard-output* "~a  \"~a\" [label=\"'" *eol* id)

  (map nil #'encode-node-string (children node))

  (format *standard-output* "'\"~@[~{,~a=\"~a\"~}~]];" (node-graph-properties node))

  id)


(defMethod encode-node-graph ((node pi-node) &aux id)

  (setf id (gensym "PI-"))

  (format *standard-output* "~a  \"~a\" [label=\"~a: '" *eol* id (target node))

  (map nil #'encode-node-string (children node))

  (format *standard-output* "'\"~@[~{,~a=\"~a\"~}~]];" (node-graph-properties node))

  id)


(defMethod encode-node-graph ((node def-type) &aux cache-entry id props c-def)

  (flet ((format-node (name properties)

           (format *standard-output* "~a  \"~a\" ~@[[~{~a=\"~a\"~^,~}]~];"

                   *eol* name properties))

         (format-link (from to properties)

           (format *standard-output*

                   "~a  \"~a\" -> \"~a\" ~@[[~{~a=\"~a\"~^,~}]~];"

                   *eol* from to properties)))

    ;; instance graphs should, of themselves, be acyclic, but prepare

    ;; for tracing id links.

    (cond ((setf cache-entry (gethash node *node-graph-cache*))

           (setf id (second cache-entry))

           ; (format-node id (third cache-entry))

           id)

          (t ;generate new node and recurse

           (setf id (name node)

                 props (node-graph-properties node))

           (setf (gethash node *node-graph-cache*) (list node id props))

           (format-node id props)

           ;; the q-name contexts has already resolved the successors, but that

           ;; is the closure. this expression required the immediate successors

           ;; only.

           (dolist (c-id

                    (collect-model-names (first (bnfp::bnf-rhs (model node)))))

             (cond ((eq c-id '|xml|:|()|)

                    c-id)

                   ((eq c-id '|xml|:|*|)

                    (unless (gethash '|xml|:|ANY| *node-graph-cache*)

                      (setf props (node-graph-properties '|xml|:|ANY|))

                      (setf (gethash node *node-graph-cache*)

                            (list c-id c-id props))

                      (format-node c-id props))

                    (format-link id c-id (node-link-properties node c-id)))

                   ((setf c-def (find-def-type c-id (document node)))

                    (encode-node-graph c-def)

                    (format-link id c-id (node-link-properties node c-def)))

                   

                   (t

                    (warn "definition not found: ~a: ~a." node c-id))))

           id))))


           

:EOF
