# Supplementary material for: Visual setup of logical models of signaling and regulatory networks with ProMoT
Source: BMC Bioinformatics. 2006 Nov 17;7:506. doi: 10.1186/1471-2105-7-506 (PMC1665465; doi:10.1186/1471-2105-7-506)
Supplement: Additional File 2 — ProMoT's source. The source code of ProMoT is attached. ProMoT binaries, source, and ProMoT binaries plus all additional libraries (e.g. java) can be downloaded from ProMoT's web page (see Availability and requirements section). [file 1471-2105-7-506-S2.bz2 › Promot/xml/demos/saxandsoap/simple-soap.lisp]

(in-package :xml-sax)


;;; This "sax consumer" parses soap format XML document

;;; NOTE: this can't handle everything in soap yet.


#+isc

(isc::record-source-file "$Revision: 1.1 $" "$State: Exp $" "$Source: /fs/devl/icad/lang/basic/RCS/allegro-preferences.lisp,v $")


(eval-when (compile load eval)

  (defclass soap-xml-parser (empty-sax-consumer)

    ((pending-tags :initform nil

		   :documentation "stores the pending tags as (tag elem)")

     (open-tag :initform nil :documentation "Current tag")

     (open-element :initform nil :documentation "Current element")

     (open-element-type :initform nil :documentation "soap-type object")

     (document :initform nil)

     ))

  

  (defclass soap-xml-container ()

    ((children :initform nil :accessor xml-children)))

  

  (defclass soap-xml-document (soap-xml-container)

    ((ids :initform (make-hash-table :test #'equalp))))


  ;; structures are simple objects

  (defclass soap-xml-structure (soap-xml-container)

    ((name :initform nil :accessor xml-name :initarg :name)

     (attributes :initform nil :accessor xml-attributes :initarg :attributes)

     (value :initform nil :accessor xml-value)))


  ;; the array class is temporary during parsing

  (defclass soap-xml-array (soap-xml-structure)

    ((array :initform nil)

     (next-element :initform 0)))


  ;;---

  (defclass soap-type-info ()

    ((name :initarg :name :accessor soap-type-name)

     (func :initarg :function :accessor soap-type-function)

     (parse-element-type :initarg :parse-element-type

			 :initform 'soap-xml-structure

			 :accessor soap-type-parse-element-type)

     (collapse-whitespace-p :initarg :collapse-whitespace-p

			    :accessor soap-type-collapse-whitespace-p)))

  

  (defvar *soap-type-table* (make-hash-table :test #'equalp))

  

  (defun declare-soap-type (name func &key collapse-whitespace-p

					   (parse-element-type 'soap-xml-structure))

    (let* ((type (make-instance 'soap-type-info

		   :function func

		   :name name

		   :parse-element-type parse-element-type

		   :collapse-whitespace-p collapse-whitespace-p)))

      (setf (gethash name *soap-type-table*) type)))

		    

  ;; The predefined soap types -> function, collapse-whitespacep

  (declare-soap-type "xsd:int" 'soap-int-element)

  (declare-soap-type "xsd:boolean" 'soap-boolean-element)

  (declare-soap-type "xsd:float" 'soap-float-element)

  (declare-soap-type "xsd:double" 'soap-double-element)

  (declare-soap-type "xsd:string" 'soap-string-element)

  ;;?? what is the real type here?

  (declare-soap-type "xsd:string-with-whitespace" 'soap-string-element

		     :collapse-whitespace-p t)

  ;; TBW: "SOAP-ENC:base64" soap-base64-element


  (declare-soap-type "SOAP-ENC:Array" 'soap-array-element

		     :parse-element-type 'soap-xml-array)


  (declare-soap-type "default" 'soap-simple-element)

  )


(defun soap-xml-parse (source)

  (parse-object source :consumer 'soap-xml-parser))


(defmethod start-document ((xml-consumer soap-xml-parser) locator mode)

  "Receive notification of the beginning of a document."

  (declare (ignore locator mode))

  (call-next-method) ;; stores the locator

  (with-slots (document) xml-consumer

    (setf document (make-instance 'soap-xml-document))))


(defmethod end-document ((xml-consumer soap-xml-parser) mode)

  "Receive notification of the end of a document.

Returns two values: the document and the parser"

  (declare (ignore mode))

  (call-next-method)

  (with-slots (document) xml-consumer

    (values document xml-consumer)))


;;; ?? may need to retain namespaces

(defmethod start-element ((xml-consumer soap-xml-parser)

			  element-tag attributes namespaces mode)

  (declare (ignore mode namespaces))

  (with-slots (open-tag open-element open-element-type 

	       pending-tags document) xml-consumer

    (push (list open-tag open-element open-element-type) pending-tags)

    (setf open-tag element-tag)

    (let* ((attr+val (assoc "xsi:type" attributes :test #'equalp))

	   (type (if attr+val

		     (gethash (second attr+val) *soap-type-table*))))

      (if (and attr+val (null type))

	  (warn "~s ignored" attr+val))

      (if (null type)

	  (setf type (gethash "default" *soap-type-table*)))

      (setf open-element (make-instance (soap-type-parse-element-type type)

			 :name (tag-original-name element-tag)

			 :attributes attributes))

      (initialize-parse open-element)

      (setf open-element-type type))))


(defmethod end-element ((xml-consumer soap-xml-parser)

			element-tag content mode)

  (declare (ignore element-tag mode))

  (with-slots (open-tag open-element open-element-type

	       pending-tags document) xml-consumer

    (let* ((outer (pop pending-tags))

	   ;; content is the value to be stored

	   ;; so dispatch by the type if we know it

	   (func (if open-element-type

		     (soap-type-function open-element-type)))

	   ;; process the content

	   (real-value (funcall (or func #'soap-simple-element)

				open-element content))

	   ;; now store into the appropriate object.

	   (to-store (or (second outer) document)))

      ;; add the new element to the appropriate parent

      ;; the container called dispatchs for arrays/structs 

      (add-soap-child to-store open-element real-value)


      ;; now proceed with outer info

      (setf open-tag (first outer))

      (setf open-element (second outer))

      (setf open-element-type (third outer)))))


;;; --------------------------------------------------

;;; Type-specific code


;;; NOTE: 

;;; the implementation here is deferring the read 

;;; until after all of the char-data has been accumulated.

;;; This results in unnecessary consing since the list of the string is created

;;; I don't know if multiple call to char-content might be made


(defun soap-int-element (element content)

  (declare (ignore element))

  (read-from-string (first content)))


;;; Booelans are 0 or 1

(defun soap-boolean-element (element content)

  (declare (ignore element))

  (string= (first content) "1"))


(defun soap-float-element (element content)

  (declare (ignore element))

  (read-from-string (first content)))


(defun soap-double-element (element content)

  (declare (ignore element))

  (read-from-string (first content)))


(defun soap-string-element (element content)

  (declare (ignore element))

  (if (eq (length content) 1)

      (first content)

    (apply #'concatenate 'string content)))


;;; For types we don't handle yet, just store the element

(defun soap-simple-element (element content)

  (declare (ignore content))

  element)


(defmethod initialize-parse ((element soap-xml-structure))

  element)


;;; Create an array

;;; Note the length must be specified

;;; [we don't yet deal with typed arrays, everything is a general array]

(defmethod initialize-parse ((element soap-xml-array))

  (with-slots (attributes) element

    ;; attribute info is SOAP-ENC:arrayType="xsd:ur-type[4]"

    (let* ((attr+val (assoc "SOAP-ENC:arrayType" attributes :test #'equalp))

	   (val (second attr+val))

	   (size (let* ((len (length val)))

		   (unless (and val (> len 12)

				(string-equal val "xsd:ur-type[" :end1 12))

		     (xml-error *construction-context*

				"No array size specified - SOAP-ENC:arrayType is ~s"

				val))

		   (read-from-string val nil nil :start 12 :end (1- len)))))

      (unless (and (typep size 'fixnum)

		   (< 0 size 10000000))

	(xml-error "Specified arrayType ~s is not valid" val))

      (with-slots (array next-element) element

	(setf array (make-array size))

	(setf next-element 0)))))


;;; for arrays, there is not supposed to be any other content

;;; so the result is the array that was collected

(defun soap-array-element (element content)

  (declare (ignore content))

  (with-slots (array) element

    array))

	

(defmethod collapse-whitespace-p ((consumer soap-xml-parser))

  (with-slots (open-element-type) consumer

    (if open-element-type

	(soap-type-collapse-whitespace-p open-element-type)

      t)))


;;; create plist of name and child value [as for a structure]

(defmethod add-soap-child ((container soap-xml-container) open-element child)

  (with-slots (children) container

    (with-slots (name) open-element

      (push child children)

      (push (construct-attribute-name xmlp::*construction-context* name) 

	    children))))


(defmethod add-soap-child ((container soap-xml-array) open-element child)

  (declare (ignore open-element))

  (with-slots (array next-element) container

    (if (>= next-element (length array))

	;; too much data, print a warning and ignore it

	(warn "Too much data in array ~s, more than ~d elements"

	      (xml-name container) (length array))

      (progn

	(format t "stored ~s in ~d~%" child next-element)

	;; for arrays, the name is ignored

	(setf (aref array next-element) child)

	(incf next-element)))))


;;; --------------------------------------------------

;;; methods on the document and elements


(defmethod print-as-tree ((document soap-xml-document)

			  &key (stream t) (indent 0) &allow-other-keys)

  (format stream "~vTXML Document~%" indent)

  ;; call the soap-xml-container version

  (call-next-method))


(defmethod print-as-tree ((node soap-xml-container)

			  &key (stream t) (indent 0) (index '())

			  &allow-other-keys)

  (with-slots (children) node

    (let* ((this-index 0))

      (loop for val on children by #'cddr

	  do

	    (let* ((name (first val))

		   (data (second val)))

	      (format stream "~vT ~s = " indent name)

	      (if (typep data 'soap-xml-structure)

		  (progn

		    (format stream "~%")

		    (print-as-tree data :stream stream 

				   :indent (+ 2 indent)

				   :index (append index (list (incf this-index)))))

		(format stream "~s~%" data)))))))


(defmethod print-as-tree ((node soap-xml-structure)

			  &key (stream t) (indent 0) (index '())

			  &allow-other-keys)

  (with-slots (name attributes value) node

    (format stream "~vT~s Node ~s~%" indent index name)

    (format stream "~vT   Value ~s~%" indent value)

    (format stream "~vT   Attrs ~s~%" indent attributes)

    ;; call container version to deal with children

    (call-next-method)))
