# Supplementary material for: Visual setup of logical models of signaling and regulatory networks with ProMoT
Source: BMC Bioinformatics. 2006 Nov 17;7:506. doi: 10.1186/1471-2105-7-506 (PMC1665465; doi:10.1186/1471-2105-7-506)
Supplement: Additional File 2 — ProMoT's source. The source code of ProMoT is attached. ProMoT binaries, source, and ProMoT binaries plus all additional libraries (e.g. java) can be downloaded from ProMoT's web page (see Availability and requirements section). [file 1471-2105-7-506-S2.bz2 › Promot/xml/demos/saxandsoap/empty-consumer.lisp]

(in-package :xml-sax)


;;; This "sax api" is modeled after java 

;;; with some differences for lisp style


#+isc

(isc::record-source-file "$Revision: 1.1 $" "$State: Exp $" "$Source: /fs/devl/icad/lang/basic/RCS/allegro-preferences.lisp,v $")


(eval-when (compile load eval)

  (defclass empty-sax-consumer ()

    ((locator :initform nil

	      :documentation "stores the locator if one is available.")

     )

    (:documentation

     "The empty-sax-consumer is a sample class that

 can be subclassed to do custom parsing of XML documents.

 The methods here process notification of the logical content 

of a document during reading of an XML file.


<p>This is the main interface that most SAX applications

 implement: if the application needs to be informed of basic parsing 

 events, it subclasses empty-sax-consumer and passes an instance to

 the XML parser using argument.

 The parser uses the instance to report 

 basic document-related events like the start and end of elements 

 and character data.</p>


<p>The order of events in this interface is very important, and

 mirrors the order of information in the document itself.  For

 example, all of an element's content (character data, processing

 instructions, and/or subelements) will appear, in order, between

 the startElement event and the corresponding endElement event.</p>")))


(defmethod set-locator ((self empty-sax-consumer) doc-locator)

  "Receive an object for locating the origin of SAX document events.


<p>SAX parsers are strongly encouraged (though not absolutely

required) to supply a locator: if it does so, it must supply

the locator to the application by invoking this method before

invoking any of the other methods in the ContentHandler

interface.</p>


<p>The locator allows the application to determine the end

position of any document-related event, even if the parser is

not reporting an error.  Typically, the application will

use this information for reporting its own errors (such as

character content that does not match an application's

business rules).  The information returned by the locator

is probably not sufficient for use with a search engine.

The locator's primary functions are document-location and document-position</p>


<p>Note that the locator will return correct information only

during the invocation of the events in this interface.  The

application should not attempt to use it at any other time.</p>


:PARAM doc-locator An object that can return the location of any SAX document event.

:SEE org.xml.sax.Locator"

  (with-slots (locator) self

    (setf locator doc-locator)))


(defmethod start-document ((self empty-sax-consumer) locator mode)

  "Receive notification of the beginning of a document.


<p>The SAX parser will invoke this method only once, before any

other methods in this interface (except for :SEE set-document-locator )

PARAM locator is a document locator object implementing 

document-location and document-position.

PARAM mode is a mode variable stored in the ?? object

"

  (declare (ignore mode))

  (set-locator self locator)

  nil)


(defmethod end-document ((self empty-sax-consumer) mode)

  "Receive notification of the end of a document.


<p>The SAX parser will invoke this method only once, and it will

be the last method invoked during the parse.  The parser shall

not invoke this method until it has either abandoned parsing

 (because of an unrecoverable error) or reached the end of

input.</p>"

  (declare (ignore mode))

  nil)


(defmethod start-prefix-mapping ((self empty-sax-consumer) prefix uri mode)

  "Begin the scope of a prefix-URI Namespace mapping.


<p>The information from this event is not necessary for

 normal Namespace processing: the SAX XML reader will 

 automatically replace prefixes for element and attribute

 names when the <code>http://xml.org/sax/features/namespaces</code>

 feature is <var>true</var> (the default).</p>


 <p>There are cases, however, when applications need to

 use prefixes in character data or in attribute values,

 where they cannot safely be expanded automatically; the

 start/endPrefixMapping event supplies the information

 to the application to expand prefixes in those contexts

 itself, if necessary.</p>


 <p>Note that start/endPrefixMapping events are not

 guaranteed to be properly nested relative to each-other:

 all startPrefixMapping events will occur before the

 corresponding {@link #startElement startElement} event, 

 and all {@link #endPrefixMapping endPrefixMapping}

 events will occur after the corresponding {@link #endElement

 endElement} event, but their order is not otherwise 

 guaranteed.</p>


 <p>There should never be start/endPrefixMapping events for the

 'xml' prefix, since it is predeclared and immutable.</p>


:PARAM prefix The Namespace prefix being declared.

:PARAM uri The Namespace URI the prefix is mapped to.

:SEE end-prefix-mapping

:SEE start-element

"

  (declare (ignore prefix uri mode))

  nil)


(defmethod end-prefix-mapping ((self empty-sax-consumer) prefix mode)

  "End the scope of a prefix-URI mapping.


 <p>See :SEE start-prefix-mapping for 

 details.  This event will always occur after the corresponding 

 :SEE end-element event, but the order of 

 end-prefix-mapping events is not otherwise

 guaranteed.</p>


:PARAM prefix The prefix that was being mapping.

:SEE start-prefix-mapping

:SEE end-element

"

  (declare (ignore prefix mode))

  nil)


(defmethod start-element ((self empty-sax-consumer) element-name attributes namespaces mode)

  "Receive notification of the beginning of an element.


 <p>The Parser will invoke this method at the beginning of every

 element in the XML document; there will be a corresponding

 :SEE end-element event for every start-element event

 (even when the element is empty). All of the element's content will be

 reported, in order, before the corresponding end-element

 event.</p>


<p>The element-name is a symbol giving the qualified name (namespace:localname)

for this element.


 <p>Note that the attribute list provided will contain only

 attributes with explicit values (specified or defaulted):

 #IMPLIED attributes will be omitted.  The attribute list

 will contain attributes used for Namespace declarations

 (xmlns* attributes) only if the

 <code>http://xml.org/sax/features/namespace-prefixes</code>

 property is true (it is false by default, and support for a 

 true value is optional).</p>


<p>The default implementation pushes the element name and attributes

on a stack, for return via the default end-element operation.</p>


:PARAM element-name is the symbol naming the element

This symbol is a direct intern of the string given in the document,

so it is often printed (for example) as <code>|my-ns:my-element|</code>


<p>The default behavior is to do nothing.


:PARAM tag is the name of the tag


:PARAM atts The attributes attached to the element as a list of keyword/value

  pairs. If there are no attributes, the value is nil.


:PARAM mode is the result of the sax-consumer-mode function.

It is neither used or set by the XML parser, and instead a convience 

for SAX handlers that need to access internal state on every event.


:SEE end-element

"

  (declare (ignore element-name attributes namespaces mode))

  nil)


(defmethod end-element ((self empty-sax-consumer) element-name content-data mode)

  "Receive notification of the end of an element.


 <p>The SAX parser will invoke this method at the end of every

 element in the XML document; there will be a corresponding

 :SEE start-element event for every end-element 

 event (even when the element is empty).</p>


<p>The primary result of end-element is to return an 'element value'

to be added into the containing element's 'content data'.


<p>The default here is to return <code>(values nil t)</code>

so as to indicate 'no value'.


:RETURN end-element returns TWO values:  

<br>the first value is the 'element value' to be accumulated

for a containing element

<br>the second value is 'suppress accumulation' meaning the

element value is not to be accumulated.

:PARAM element-name is the symbol naming this element.

:PARAM content-data is a list of the elements found between

the begin and end operations.  This is just an accumulated list

of the results for the end-element operations performed.

"

  (declare (ignore element-name content-data mode))

  (values nil t))


(defmethod char-content ((self empty-sax-consumer) char-data mode)

  "Receive notification of character data. Result is collected to become the

content passed to end-element"

  (declare (ignore mode))

  char-data)


#+not-used

(defmethod add-ignorable-whitespace ((self empty-sax-consumer) ch-array start length mode)

  "Receive notification of ignorable whitespace in element content.


 <p>Validating Parsers must use this method to report each chunk

 of whitespace in element content (see the W3C XML 1.0 recommendation,

 section 2.10): non-validating parsers may also use this method

 if they are capable of parsing and using content models.</p>


 <p>SAX parsers may return all contiguous whitespace in a single

 chunk, or they may split it into several chunks; however, all of

 the characters in any single event must come from the same

 external entity, so that the Locator provides useful

 information.</p>


 <p>The application must not attempt to read from the array

 outside of the specified range.</p>


<p>The default behavior is to do nothing


:PARAM ch-array The characters from the XML document.

:PARAM start The start position in the array.

:PARAM length The number of characters to read from the array.

"

  (declare (ignore ch-array start length mode))

  nil)


(defmethod processing-instruction ((self empty-sax-consumer) target data mode)

  "Receive notification of a processing instruction.


 <p>The Parser will invoke this method once for each processing

 instruction found: note that processing instructions may occur

 before or after the main document element.</p>


 <p>A SAX parser must never report an XML declaration (XML 1.0,

 section 2.8) or a text declaration (XML 1.0, section 4.3.1)

 using this method.</p>


:PARAM target The processing instruction target.

:PARAM data The processing instruction data, or nil if

        none was supplied.  The data does not include any

        whitespace separating it from the target.

"

  (declare (ignore target data mode))

  nil)


#+not-used

(defmethod skipped-entity ((self empty-sax-consumer) name mode)

  "Receive notification of a skipped entity.


 <p>The Parser will invoke this method once for each entity

 skipped.  Non-validating processors may skip entities if they

 have not seen the declarations (because, for example, the

 entity was declared in an external DTD subset).  All processors

 may skip external entities, depending on the values of the

 <code>http://xml.org/sax/features/external-general-entities</code>

 and the

 <code>http://xml.org/sax/features/external-parameter-entities</code>

 properties.</p>


:PARAM name The name of the skipped entity.  If it is a 

        parameter entity, the name will begin with '%', and if

        it is the external DTD subset, it will be the string

        \"[dtd]\".

"

  (declare (ignore name mode))

  nil)


(defmethod start-cdata ((self empty-sax-consumer) mode)

  "Report the start of a CDATA section.


 <p>The contents of the CDATA section will be reported through

 the regular :SEE add-characters event; this event is intended only to report

 the boundary.</p>

"

  (declare (ignore mode))

  nil)


(defmethod end-cdata ((self empty-sax-consumer) mode)

  "Report the start of a CDATA section.


 <p>The contents of the CDATA section will be reported through

 the regular :SEE add-characters event; this event is intended only to report

 the boundary.</p>

"

  (declare (ignore mode))

  nil)


(defmethod sax-consumer-mode ((self empty-sax-consumer))

  "Return a mode indicative of current state.

Passed as argument to the various state transition functions"

  nil)


(defmethod collapse-whitespace-p ((self empty-sax-consumer))

  "Return T if the contents of the current element are have

whitespace condensed. Default is t."

  t)
