# Supplementary material for: Visual setup of logical models of signaling and regulatory networks with ProMoT
Source: BMC Bioinformatics. 2006 Nov 17;7:506. doi: 10.1186/1471-2105-7-506 (PMC1665465; doi:10.1186/1471-2105-7-506)
Supplement: Additional File 2 — ProMoT's source. The source code of ProMoT is attached. ProMoT binaries, source, and ProMoT binaries plus all additional libraries (e.g. java) can be downloaded from ProMoT's web page (see Availability and requirements section). [file 1471-2105-7-506-S2.bz2 › Promot/xml/demos/saxandsoap/simple-xml.lisp]

(in-package :xml-sax)


;;; This "sax consumer" creates simple structures based on the document content

;;; NOTE: this can't handle everything in xml since namespaces are not really dealt with


;;; The specific goal is to create a sax parser test case


#+isc

(isc::record-source-file "$Revision: 1.1 $" "$State: Exp $" "$Source: /fs/devl/icad/lang/basic/RCS/allegro-preferences.lisp,v $")


(eval-when (compile load eval)

  (defclass simple-xml-parser (empty-sax-consumer)

    ((pending-tags :initform nil

		   :documentation "stores the pending tags as (tag elem)")

     (open-tag :initform nil :documentation "Current tag")

     (open-element :initform nil :documentation "Current element")

     (document :initform nil)

     ))

  

  (defclass simple-xml-document ()

    ((ids :initform (make-hash-table :test #'equalp))

     (children :initform nil :accessor xml-children)))

  (defclass simple-xml-element ()

    ((name :initform nil :accessor xml-name :initarg :name)

     (attributes :initform nil :accessor xml-attributes :initarg :attributes)

     ;; children is a plist of children tags

     (children :initform nil :accessor xml-children)

     (value :initform nil :accessor xml-value)))

)


(defun simple-xml-parse (source)

  (parse-object source :consumer 'simple-xml-parser))


(defmethod start-document ((xml-consumer simple-xml-parser) locator mode)

  "Receive notification of the beginning of a document."

  (declare (ignore mode))

  (with-slots (document) xml-consumer

    (setf document (make-instance 'simple-xml-document))))


(defmethod end-document ((xml-consumer simple-xml-parser) mode)

  "Receive notification of the end of a document.

Returns two values: the document and the parser"

  (with-slots (document) xml-consumer

    (values document xml-consumer)))


(defmethod start-element ((xml-consumer simple-xml-parser) element-tag attributes namespaces mode)

  (with-slots (open-tag open-element pending-tags document) xml-consumer

    (let* ((outer-element open-element))

      (push (list open-tag open-element) pending-tags)

      (setf open-tag element-tag)

      (setf open-element (make-instance 'simple-xml-element

			   :name (tag-original-name element-tag)

			   :attributes attributes))

      ;; add the new element to the appropriate parent

      (if outer-element

	  (push open-element (xml-children outer-element))

	(push open-element (xml-children document))))

    ))


(defmethod end-element ((xml-consumer simple-xml-parser)

			element-tag content mode)

  (with-slots (open-tag open-element pending-tags) xml-consumer


    (setf (xml-value open-element) content)

    (let* ((outer (pop pending-tags)))

      (setf open-tag (first outer))

      (setf open-element (second outer)))))


;;; --------------------------------------------------

;;; methods on the document and elements


(defmethod print-as-tree ((document simple-xml-document)

			  &key (stream t) (indent 0) &allow-other-keys)

  (format stream "~vTXML Document~%" indent)

  (with-slots (children) document

    (let* ((index 0))

      (dolist (ch children)

	(print-as-tree ch :stream stream 

		       :indent (+ 2 indent)

		       :index (list (incf index)))))))


(defmethod print-as-tree ((node simple-xml-element)

			  &key (stream t) (indent 0) (index '())

			  &allow-other-keys)

  (with-slots (children name attributes value) node

    (format stream "~vT[~s] Node ~s~%" indent index name)

    (format stream "~vT     Value ~s~%" indent value)

    (format stream "~vT     Attrs ~s~%" indent attributes)

    (let* ((this-index 0))

      (dolist (ch children)

	(print-as-tree ch :stream stream 

		       :indent (+ 2 indent)

		       :index (append index (list (incf this-index))))))))
