# Supplementary material for: Visual setup of logical models of signaling and regulatory networks with ProMoT
Source: BMC Bioinformatics. 2006 Nov 17;7:506. doi: 10.1186/1471-2105-7-506 (PMC1665465; doi:10.1186/1471-2105-7-506)
Supplement: Additional File 2 — ProMoT's source. The source code of ProMoT is attached. ProMoT binaries, source, and ProMoT binaries plus all additional libraries (e.g. java) can be downloaded from ProMoT's web page (see Availability and requirements section). [file 1471-2105-7-506-S2.bz2 › Promot/xml/demos/saxandsoap/sax-basics.lisp]

(in-package :xml-sax)


;;; ----------------------------------------------------------------------------

;;;

;;;   Much of the contents of this file are subject to the NOKOS License Version 1.0a

;;;   (the "License"); you may not use this file except in compliance with

;;;   the License. 

;;;

;;;   Software distributed under the License is distributed on an "AS IS"

;;;   basis, WITHOUT WARRANTY OF ANY KIND, either express or implied. See the

;;;   License for the specific language governing rights and limitations under

;;;   the License. 

;;;

;;;   The Original Software is 

;;;     WILBUR: Nokia RDF/XML Processor for CLOS

;;;

;;;   Copyright (c) 2001 Nokia and others. All Rights Reserved.

;;;   Portions Copyright (c) 1989-1992 Ora Lassila. All Rights Reserved.

;;;

;;;   Contributor(s): Ora Lassila (mailto:ora.lassila@nokia.com)

;;;                   Louis Theran <theran@pobox.com>

;;;

;;;  NOTE: only the SAX api definition portion of wilbur-xml is being used.

;;;     the underlying parser is cl-xml

;;;

;;; ----------------------------------------------------------------------------

;;; Extracted from file windows/core/source/xml-utils.lisp

;;; from distribution at http://wilbur-rdf.sourceforge.net.


;;; 7-27-01: Stanley Knutson (knewt@alum.mit.edu): modified to not

;;; specialize based on open-tag type, for easier migration to CL-XML


;;; 18-sep-01: added locator slot


;;; ----------------------------------------------------------------------------

;;;

;;;   XML TOKEN CLASSES

;;;

;;;   The SAX parser uses some tag classe

;;;

;;;   TOKEN [removed]                abstract

;;;     TAG                       abstract

;;;       OPEN-TAG                processed

;;;       CLOSE-TAG               processed


(defclass tag ()  

  ((string

    :initarg :string

    :accessor token-string)

   (counterpart

    :initform nil

    :accessor tag-counterpart)))


(defmethod print-object ((self tag) stream)

  (print-unreadable-object (self stream :type t)

    (princ (token-string self) stream)))


(defclass open-tag (tag)

  ((original-name

    :initform nil

    :accessor tag-original-name)

   (attributes

    :initform nil

    :accessor tag-attributes)

   (emptyp

    :initform nil

    :accessor tag-empty-p)

   (namespaces

    :initarg :namespaces

    :accessor tag-namespaces)))


(defclass close-tag (tag)

  ())


;;; ----------------------------------------------------------------------------

;;;

;;;   CLASS SAX-CONSUMER

;;;   SIMPLE SAX 1 -LIKE INTERFACE ("CL-SAX")

;;;


(defclass sax-consumer ()

  ((producer

    :initarg :producer

    :initform nil

    :accessor sax-consumer-producer)

   (locator

    :initarg :locator

    :initform nil

    :accessor sax-consumer-locator)

   (debugp

    :initarg :debugp

    :initform nil

    :reader sax-consumer-debug-p)))


(defgeneric start-element (consumer tag attributes namespaces mode))


(defgeneric end-element (consumer tag content mode))


#+java-form-not-used

(defgeneric add-characters (consumer char-array start length mode))


(defgeneric char-content (consume string mode))


(defgeneric processing-instruction (consumer instruction data mode))


(defgeneric start-document (consumer locator mode))


(defgeneric end-document (consumer mode))


(defgeneric character-events-p (consumer mode))


(defgeneric cdata-events-p (consumer mode))


(defgeneric collapse-whitespace-p (consume))


;;; The locator protocol [probably provided by the producer]

(defgeneric document-location (locator))

(defgeneric document-position (locator))


;;; XML-error can be specialized by a consumer (or producer) if needed

(defmethod xml-error ((self t) msg &rest args)

  "Signal an error in processing of this document.


<p>The default behavior is to invoke the error function with 

'XML text not well formed' in front of the msg


:PARAM msg is the format string

:PARAM args are the arguments to format"

  (apply #'error msg args))


;;; --------------------------------------------------

(defun debug-format (consumer string &rest args)

  (when (sax-consumer-debug-p consumer)

     (apply #'format *debug-io* string args)))


(defmethod find-first-producer ((consumer sax-consumer))

  (find-first-producer (sax-consumer-producer consumer)))


;;; Mode is an extension to assist in creating parsers

;;; that have state to be accessed on every sax event

(defmethod sax-consumer-mode ((self sax-consumer))

  nil)


;;; SGK 7/27/01: modified the following to dispatch on first arg only

;;; for improved speed in ACL6 (also allows open-tag class to be defined later)

(defmethod start-element ((self sax-consumer) tag attributes namespaces mode)

  (when (sax-consumer-debug-p self)

    (debug-format self "~&START ~A ~S ~s ~S" tag attributes namespaces mode)))


(defmethod end-element ((self sax-consumer) tag content mode)

  (debug-format self "~&END ~A ~s ~S" tag content mode))


(defmethod add-characters ((self sax-consumer) char-array start length mode)

  (debug-format self "~&CHARACTERS ~S ~S" (subseq char-array start (+ start length))

		mode))


(defmethod processing-instruction ((self sax-consumer) tag data mode)

  (debug-format self "~&PI ~S ~s ~S" tag data mode))


(defmethod start-document ((self sax-consumer) locator mode)

  (setf (slot-value self 'locator) locator)

  (debug-format self "~&START DOCUMENT ~S ~s" locator mode))


(defmethod end-document ((self sax-consumer) mode)

  (debug-format self "~&END DOCUMENT ~S" mode))


;;; Indicate we do not need individual character events at this time

(defmethod character-events-p ((self sax-consumer) mode)

  (declare (ignore mode))

  nil)


;;; Indicate we do not need individual CDATA events at this time

(defmethod cdata-events-p ((self sax-consumer) mode)

  (declare (ignore mode))

  nil)


;;; ----------------------------------------------------------------------------

;;;

;;;   CLASS SAX-PRODUCER

;;;


(defclass sax-producer ()

  ((consumer

    :accessor sax-producer-consumer)))


(defmethod find-first-producer ((producer sax-producer))

  producer)


(defmethod initialize-instance :after ((self sax-producer)

                                       &key (consumer

                                             (make-instance 'sax-consumer

                                               :debugp t))

                                       &allow-other-keys)

  (setf (sax-producer-consumer self) consumer))


(defmethod (setf sax-producer-consumer) :after ((consumer sax-consumer)

                                                (producer sax-producer))

  (setf (sax-consumer-producer consumer) producer))


;;; ----------------------------------------------------------------------------

;;;

;;;   CLASS SAX-FILTER

;;;


(defclass sax-filter (sax-consumer sax-producer)

  ((blockp

    :initform nil

    :initarg :blockp

    :accessor sax-filter-block-p)))


(defmethod start-element ((self sax-filter) tag attributes namespaces mode)

  (unless (sax-filter-block-p self)

    (start-element (sax-producer-consumer self)

		   tag attributes namespaces mode)))


(defmethod end-element ((self sax-filter) tag content mode)

  (unless (sax-filter-block-p self)

    (end-element (sax-producer-consumer self) tag content mode)))


(defmethod char-content ((self sax-filter) (content string) mode)

  (unless (sax-filter-block-p self)

    (char-content (sax-producer-consumer self) content mode)))


(defmethod processing-instruction ((self sax-filter) tag data mode)

  (unless (sax-filter-block-p self)

    (processing-instruction (sax-producer-consumer self) tag data mode)))


(defmethod start-document ((self sax-filter) locator mode)

  (unless (sax-filter-block-p self)

    (start-document (sax-producer-consumer self) locator mode)))


(defmethod end-document ((self sax-filter) mode)

  (unless (sax-filter-block-p self)

    (end-document (sax-producer-consumer self) mode)))


;;; --------------------------------------------------

;;; added 18-sep-01 knewt@alum.mit.edu


;;; ?? Needs a rethink -- the problem with xqdm-conditions

;;; is mostly the document source and position should be displayed

;;; and that may already be handled


(defmethod xml-error ((self sax-consumer) msg &rest args)

  "Signal an error in processing of this document.


Uses the current locator to include the document position


:PARAM msg is the format string

:PARAM args are the arguments to format"

  (with-slots (locator) self

    (if locator

	(apply #'error 

	       (concatenate 'string

		 msg "~%Document ~s position ~s")

	       (append args 

		       (list (document-location locator)

			     (document-position locator))))

      (apply #'error msg args))))


;;; --------------------------------------------------

(defun xml-space-p (char)

  (declare (optimize (speed 3) (safety 1)))

  (let ((code (char-code char)))

    (declare (type fixnum code))

    (or (eq code #x20)

	(eq code #x9)

	(eq code #xD)

	(eq code #xA))))


;;; Collapse-whitespace removes extra space

;;; rewritten to be efficient for Allegro: arrays with fill pointers are slow

;;; As a result, there are no function calls -- everything is inlined

(defun collapse-whitespace (string)

  (declare (type simple-string string)

	   (optimize speed)

	   ;; (:explain :types :calls) ;; show allegro optimizations

	   )

  ;; give up if they give use a variable string or one with a fill pointer

  (check-type string simple-string)

  (let* ((mode :start)

         (n (length string))

         (result nil)

	 (pass-two nil)

	 (pos 0))

    (declare (type fixnum pos n)(type simple-string result))

    (flet ((pushit (char)

	     (if pass-two

		 (setf (aref result pos) char))

	     (incf pos)))

      (dotimes (pass 2)

	;; first pass: compute size

	;; second pass: fill the string

	(if (eq pass 1) ;; 0,1 are the passes

	    (progn

	      (if (plusp pos)

		  (setq result (make-string pos))

		(progn

		  (setq result "")

		  (return result)))

	      (setq pass-two t pos 0)))

	(loop for i fixnum from 0 below n

	    do

	      (let ((c (aref string i)))

		(case mode

		  (:collect

		   (if (xml-space-p c)

		       (setf mode :white)

		     (pushit c)))

		  (:white

		   (unless (xml-space-p c)

		     (pushit #\Space)

		     (pushit c))

		   (setf mode :collect))

		  (:start

		   (unless (xml-space-p c)

		     (pushit c))

		   (setf mode :collect)))))))

    result))
