# Supplementary material for: Visual setup of logical models of signaling and regulatory networks with ProMoT
Source: BMC Bioinformatics. 2006 Nov 17;7:506. doi: 10.1186/1471-2105-7-506 (PMC1665465; doi:10.1186/1471-2105-7-506)
Supplement: Additional File 2 — ProMoT's source. The source code of ProMoT is attached. ProMoT binaries, source, and ProMoT binaries plus all additional libraries (e.g. java) can be downloaded from ProMoT's web page (see Availability and requirements section). [file 1471-2105-7-506-S2.bz2 › Promot/xml/tests/xml/lisp.dtd]

<!-- an xml dtd fur lisp definition forms

     19971127 changed LISP and BODY elements to explicitly recognise SEXP's

 -->

<!ELEMENT LISP ((DEFCLASS | DEFCONSTANT | DEFUN | DEFGENERIC |

                 DEFMACRO | DEFMETHOD | DEFPARAMETER | DEFSTRUCT |

                 DEFVAR | SEXP | ATOM)* ) >

<!ELEMENT DEFCLASS (NAME, CLASS-LIST, SLOT-LIST, (DOCUMENTATION | METACLASS)*) >

<!ELEMENT DEFCONSTANT (NAME, VALUE, DOCUMENTATION?) >

<!ELEMENT DEFUN (NAME, ARGUMENT-LIST, DOCUMENTATION?, BODY) >

<!ELEMENT DEFGENERIC (NAME, GENERIC-ARGUMENT-LIST, DOCUMENTATION?) >

<!ELEMENT DEFMACRO (NAME, ARGUMENT-LIST, DOCUMENTATION?, BODY) >

<!ELEMENT DEFMETHOD (NAME, QUALIFIER-LIST?, SPECIALIZED-ARGUMENT-LIST,

                           DOCUMENTATION?, BODY) >

<!ELEMENT DEFPARAMETER (NAME, VALUE, DOCUMENTATION?) >

<!ELEMENT DEFSTRUCT (NAME, INCLUDE?, STRUCTURE-SLOT-LIST) >

<!ELEMENT DEFVAR (NAME, (VALUE | (VALUE, DOCUMENTATION))?)>

<!ELEMENT LAMBDA (ARGUMENT-LIST, BODY) >


<!ELEMENT NAME (#PCDATA) >

<!ELEMENT KEYWORD (#PCDATA) >

<!ELEMENT INCLUDE (#PCDATA) >

<!ELEMENT QUALIFIER-LIST (QUALIFIER*) >

<!ELEMENT QUALIFIER (#PCDATA) >

<!ELEMENT ARGUMENT-LIST (ARGUMENT*,

                         (OPTIONAL, ARGUMENT)?,

                         (REST, ARGUMENT)?,

                         (KEY, KEYWORD-ARGUMENT*)?,

                         (AUX, DEFAULT-ARGUMENT*)?) >

<!ELEMENT GENERIC-ARGUMENT-LIST (ARGUMENT*,

                                (OPTIONAL, ARGUMENT)?,

                                (REST, ARGUMENT)?,

                                (KEY, ARGUMENT*)?,

                                (AUX, ARGUMENT*)?) >

<!ELEMENT SPECIALIZED-ARGUMENT-LIST (SPECIALIZED-ARGUMENT*,

                                    (OPTIONAL, ARGUMENT)?,

                                     (REST, ARGUMENT)?,

                                     (KEY, KEYWORD-ARGUMENT*)?,

                                     (AUX, DEFAULT-ARGUMENT*)?) >

<!ELEMENT REST (#PCDATA) >

<!ELEMENT AUX (#PCDATA) >

<!ELEMENT KEY (#PCDATA) >

<!ELEMENT OPTIONAL (NAME) >

<!ELEMENT ARGUMENT (NAME) >

<!ELEMENT KEYWORD-ARGUMENT (NAME | (NAME, DEFAULT) | (NAME, DEFAULT, KEYWORD)) >

<!ELEMENT DEFAULT-ARGUMENT (NAME | (NAME, DEFAULT)) >

<!ELEMENT DEFAULT (#PCDATA) >

<!ELEMENT SPECIALIZED-ARGUMENT ((NAME, SPECIALIZER) | NAME) >

<!ELEMENT SPECIALIZER (#PCDATA) >

<!ELEMENT CLASS-LIST (CLASS*) >

<!ELEMENT CLASS (#PCDATA) >

<!ELEMENT DOCUMENTATION (#PCDATA) >

<!ELEMENT SLOT-LIST (SLOT*) >

<!ELEMENT SLOT (NAME, DEFAULT, TYPE, DOCUMENTATION) >

<!ELEMENT STRUCTURE-SLOT-LIST (STRUCTURE-SLOT*) >

<!ELEMENT STRUCTURE-SLOT (NAME, DEFAULT, TYPE) >

<!ELEMENT VALUE (#PCDATA) >

<!ELEMENT TYPE (#PCDATA) >

<!ELEMENT METACLASS (#PCDATA) >

<!ELEMENT BODY (SEXP*) >

<!ELEMENT SEXP ((OPERATOR | LAMBDA), (SEXP | ATOM)*) >

<!ELEMENT OPERATOR (#PCDATA) >

<!ELEMENT ATOM (#PCDATA) >
