# Supplementary material for: Visual setup of logical models of signaling and regulatory networks with ProMoT
Source: BMC Bioinformatics. 2006 Nov 17;7:506. doi: 10.1186/1471-2105-7-506 (PMC1665465; doi:10.1186/1471-2105-7-506)
Supplement: Additional File 2 — ProMoT's source. The source code of ProMoT is attached. ProMoT binaries, source, and ProMoT binaries plus all additional libraries (e.g. java) can be downloaded from ProMoT's web page (see Availability and requirements section). [file 1471-2105-7-506-S2.bz2 › Promot/xml/tests/xml/xsl.dtd]

<!-- a dtd for xsl patterns

     excerpted from 19970807 draft xsl proposal (http://www.w3.org/TR/NOTE-XSL.html)

     and edited for xml, and to define the action and style entities

 -->


<!-- This DTD is for exegesis only.  It assumes that the

action parameter entity has been defined as an or-group

of flow object elements. The style parameter entity is

used to represent an or-group of the apply element

and styles defined with define-style. -->


<!ENTITY % pattern "(root | (target-element | element | any)*)">

<!ENTITY % action "(SCRIPT |

                   PRE  |

                   HTML  |

                   TITLE  |

                   META |

                   BASE  |

                   BODY  |

                   DIV  |

                   BR  |

                   SPAN |

                   TABLE  |

                   CAPTION  |

                   COL  |

                   COLGROUP  |

                   THEAD  |

                   TBODY  |

                   TFOOT |

                   TR  |

                   TD |

                   A  |

                   FORM  |

                   INPUT  |

                   SELECT |

                   TEXTAREA  |

                   HR  |

                   IMG  |

                   MAP |

                   AREA  |

                   OBJECT  |

                   PARAM |

                   FRAMESET)" > <!-- dsssl flow objects -->


<!ENTITY % style "apply" >


<!ELEMENT rule (%pattern;, %action;) >


<!ELEMENT style-rule (%pattern;, %style;)>


<!ELEMENT root  EMPTY>


<!ATTLIST rule

        priority   NUMBER     #IMPLIED

        importance NUMBER     #IMPLIED

        mode       NAME       #IMPLIED>


<!ATTLIST style-rule

        priority   NUMBER     #IMPLIED

        importance NUMBER     #IMPLIED

        mode       NAME       #IMPLIED>


<!ELEMENT target-element

        (attribute*, (element+ | any)?) >


<!ELEMENT element

        (attribute*, (target-element | element | any)?) >


<!ELEMENT any  EMPTY >


<!ATTLIST element

        type      NAME        #IMPLIED

        id        NAME        #IMPLIED

        class     NAME        #IMPLIED

        only    (of-type|of-any)  #IMPLIED

        position  (first-of-type|last-of-type|first-of-any|last-of-any)  #IMPLIED

        >


<!ATTLIST target-element

        type      NAME        #IMPLIED

        id        NAME        #IMPLIED

        class     NAME        #IMPLIED

        only    (of-type|of-any)  #IMPLIED

        position  (first-of-type|last-of-type|first-of-any|last-of-any)  #IMPLIED

        >


<!ELEMENT attribute EMPTY >


<!ATTLIST attribute

        name     NAME        #REQUIRED

        value   CDATA      #IMPLIED

        has-value (yes|no)    'yes'

        >
