# Supplementary material for: Visual setup of logical models of signaling and regulatory networks with ProMoT
Source: BMC Bioinformatics. 2006 Nov 17;7:506. doi: 10.1186/1471-2105-7-506 (PMC1665465; doi:10.1186/1471-2105-7-506)
Supplement: Additional File 2 — ProMoT's source. The source code of ProMoT is attached. ProMoT binaries, source, and ProMoT binaries plus all additional libraries (e.g. java) can be downloaded from ProMoT's web page (see Availability and requirements section). [file 1471-2105-7-506-S2.bz2 › Promot/xml/tests/xml/email.xml]

<?xml version="1.0" standalone='yes'?>

<!-- This is a sample email data file -->

<!DOCTYPE mail SYSTEM "email.dtd" [

        <!ELEMENT mail (#PCDATA)>

        <!ENTITY ingo    "Ingo.Macherius@tu-clausthal.de" >

        <!ENTITY henning "hb@ix.heise.de"                 >

]>

<mail>

        <Recipient attr='val'>&henning;</Recipient>

        <Sender>&ingo;</Sender>

        <Date>Mon, 21 Apr 1997 09:27:55 +0200</Date>

        <Subject>XML literature</Subject>


<Textbody>

        <p>Hello Mr <Name>Behme</Name>,</p>


        <p>Please read <Name>Jon Bosak</Name>'s

           introductory text</p>

        <p>"SGML, Java and the Future of the Web"</p>

        <p>Best wishes,</p>


        <p>

                <Name>Ingo Macherius</Name>

        </p>

</Textbody>

</mail>
