# Supplementary material for: Visual setup of logical models of signaling and regulatory networks with ProMoT
Source: BMC Bioinformatics. 2006 Nov 17;7:506. doi: 10.1186/1471-2105-7-506 (PMC1665465; doi:10.1186/1471-2105-7-506)
Supplement: Additional File 2 — ProMoT's source. The source code of ProMoT is attached. ProMoT binaries, source, and ProMoT binaries plus all additional libraries (e.g. java) can be downloaded from ProMoT's web page (see Availability and requirements section). [file 1471-2105-7-506-S2.bz2 › Promot/xml/tests/xml/old-testament.dtd]

<!-- DTD for testaments    J. Bosak    1992.11.15, 1994.03.26,

                                       1994.04.01, 1997.01.02

 19971210.jaa : with j.bosak e-mail additions 1997.11.28.  you should check the

 <A HREF="http://sunsite.unc.edu/pub/sun-info/standards/xml/eg/religion.1.02.xml.zip">definitive

 source.</A> this is included here as a convenience only, since the complete zip files are rather

 large.

 -->


<!ENTITY amp "&#38;">

<!ELEMENT p          (#PCDATA)>


<!ELEMENT tstmt      (ttitle,fm,sbttitle?,preface?,(sura | book)+)>

<!ELEMENT ttitle     (#PCDATA | ttitle2)*>

<!ELEMENT ttitle2    (#PCDATA)>

<!ELEMENT fm         (p)+>

<!ELEMENT sbttitle   (p)+>

<!ELEMENT preface    (ptitle, p+)+>

<!ELEMENT ptitle     (#PCDATA)>

<!ELEMENT book       (bktlong, bktshort, epigraph?, bksum?, chapter+)>

<!ELEMENT sura       (bktlong, bktshort, epigraph?, bksum?, v+)>

<!ELEMENT bktlong    (#PCDATA)>

<!ELEMENT bktshort   (#PCDATA)>

<!ELEMENT bksum      (p)+>

<!ELEMENT epigraph   (p)+>

<!ELEMENT chapter    (chtitle, epigraph?, chsum?, v+)>

<!ELEMENT chtitle    (#PCDATA)>

<!ELEMENT chsum      (p)+>

<!ELEMENT v          (vn, p)>

<!ELEMENT vn         (#PCDATA)>
