# Supplementary material for: Visual setup of logical models of signaling and regulatory networks with ProMoT
Source: BMC Bioinformatics. 2006 Nov 17;7:506. doi: 10.1186/1471-2105-7-506 (PMC1665465; doi:10.1186/1471-2105-7-506)
Supplement: Additional File 2 — ProMoT's source. The source code of ProMoT is attached. ProMoT binaries, source, and ProMoT binaries plus all additional libraries (e.g. java) can be downloaded from ProMoT's web page (see Availability and requirements section). [file 1471-2105-7-506-S2.bz2 › Promot/xml/tests/xml/aramaic.dtd]

<!-- xml dtd for aramaic dictionary -->

<!-- the optional fields are hebrew forms, alternate forms,

cross-references, and notes -->

    <!ENTITY % OPTIONAL-FIELDS 'HB?, ALT?, TRF*, XRF?, NT*'>

    <!ENTITY % STATUS 'st CDATA #IMPLIED'>

         <!-- a dictionary is entry* -->

         <!-- an entry is root and subentry+ or citation form and words,

and note* -->

    <!ELEMENT  DICTIONARY (EN*) >

    <!ELEMENT  EN (((RT,SB+) | (CF,W*)),NT*) >

    <!ATTLIST EN hw ID #REQUIRED md NMTOKEN #REQUIRED>

         <!-- a subentry is an optional grammar, gloss, and citation form,

word*, and note* -->

    <!ELEMENT  SB (GR?,GL?,CF?,W*,NT*) >

    <!ATTLIST SB p (y|n) 'y'>

         <!-- a citation form is only obligatory word of a subentry -->

         <!-- a citation form has a gloss, grammatical info, and optional

fields -->

         <!-- cf and w form derived from id number -->

    <!ELEMENT  CF (GR,GL?,%OPTIONAL-FIELDS;) >

    <!ATTLIST CF id ID #REQUIRED >

         <!-- a word has grammatical info, maybe a gloss, and optional

fields -->

    <!ELEMENT W (GR,GL?,%OPTIONAL-FIELDS;) >

    <!ATTLIST W id ID #REQUIRED >

         <!-- root form content derived from entry hw number -->

         <!-- root has gloss and may have grammatical info -->

    <!ELEMENT RT (GR?,GL,%OPTIONAL-FIELDS;) >

    <!ELEMENT GL (#PCDATA) >

    <!ATTLIST GL %STATUS; >

    <!ELEMENT GR (#PCDATA) >

    <!ATTLIST GR %STATUS; >

    <!ELEMENT HB (#PCDATA) >

    <!ELEMENT ALT (#PCDATA) >

        <!-- text reference -->

    <!ELEMENT TRF (#PCDATA) >

    <!ELEMENT XRF (#PCDATA) >

    <!ELEMENT NT (#PCDATA) >
