# Supplementary material for: Visual setup of logical models of signaling and regulatory networks with ProMoT
Source: BMC Bioinformatics. 2006 Nov 17;7:506. doi: 10.1186/1471-2105-7-506 (PMC1665465; doi:10.1186/1471-2105-7-506)
Supplement: Additional File 2 — ProMoT's source. The source code of ProMoT is attached. ProMoT binaries, source, and ProMoT binaries plus all additional libraries (e.g. java) can be downloaded from ProMoT's web page (see Availability and requirements section). [file 1471-2105-7-506-S2.bz2 › Promot/xml/tests/xml/shakespeare.dtd]

<!-- DTD for Shakespeare    J. Bosak    1994.03.01, 1997.01.02 -->

<!-- Revised for case sensitivity 1997.09.10 -->

<!-- e-mail corrections 1997.11.28

 19971210.jaa : you should check the

 <A HREF="http://sunsite.unc.edu/pub/sun-info/standards/xml/eg/shakespeare.1.02.xml.zip">definitive

 source.</A> this is included here as a convenience only, since the complete zip files are rather

 large.

 -->


<!ENTITY amp "&#38;">

<!ELEMENT PLAY     (TITLE, FM, PERSONAE, SCNDESCR, PLAYSUBT, INDUCT?,

                                             PROLOGUE?, ACT+, EPILOGUE?)>

<!ELEMENT TITLE    (#PCDATA)>

<!ELEMENT FM       (P+)>

<!ELEMENT P        (#PCDATA)>

<!ELEMENT PERSONAE (TITLE, (PERSONA | PGROUP)+)>

<!ELEMENT PGROUP   (PERSONA+, GRPDESCR)>

<!ELEMENT PERSONA  (#PCDATA)>

<!ELEMENT GRPDESCR (#PCDATA)>

<!ELEMENT SCNDESCR (#PCDATA)>

<!ELEMENT PLAYSUBT (#PCDATA)>

<!ELEMENT INDUCT   (TITLE, SUBTITLE*, (SCENE+|(SPEECH|STAGEDIR|SUBHEAD)+))>

<!ELEMENT ACT      (TITLE, SUBTITLE*, PROLOGUE?, SCENE+, EPILOGUE?)>

<!ELEMENT SCENE    (TITLE, SUBTITLE*, (SPEECH | STAGEDIR | SUBHEAD)+)>

<!ELEMENT PROLOGUE (TITLE, SUBTITLE*, (STAGEDIR | SPEECH)+)>

<!ELEMENT EPILOGUE (TITLE, SUBTITLE*, (STAGEDIR | SPEECH)+)>

<!ELEMENT SPEECH   (SPEAKER+, (LINE | STAGEDIR | SUBHEAD)+)>

<!ELEMENT SPEAKER  (#PCDATA)>

<!ELEMENT LINE     (#PCDATA | STAGEDIR)*>

<!ELEMENT STAGEDIR (#PCDATA)>

<!ELEMENT SUBTITLE (#PCDATA)>

<!ELEMENT SUBHEAD  (#PCDATA)>
