# Supplementary material for: Visual setup of logical models of signaling and regulatory networks with ProMoT
Source: BMC Bioinformatics. 2006 Nov 17;7:506. doi: 10.1186/1471-2105-7-506 (PMC1665465; doi:10.1186/1471-2105-7-506)
Supplement: Additional File 2 — ProMoT's source. The source code of ProMoT is attached. ProMoT binaries, source, and ProMoT binaries plus all additional libraries (e.g. java) can be downloaded from ProMoT's web page (see Availability and requirements section). [file 1471-2105-7-506-S2.bz2 › Promot/xml/tests/xml/channel.dtd]

<!ELEMENT LastMod EMPTY>

<!ATTLIST LastMod VALUE CDATA #REQUIRED>

<!ELEMENT Title EMPTY>

<!ATTLIST Title VALUE CDATA #REQUIRED>

<!ELEMENT Abstract EMPTY>

<!ATTLIST Abstract VALUE CDATA #REQUIRED>

<!ELEMENT Author EMPTY>

<!ATTLIST Author VALUE CDATA #REQUIRED>

<!ELEMENT Publisher EMPTY>

<!ATTLIST Publisher VALUE CDATA #REQUIRED>

<!ELEMENT Copyright EMPTY>

<!ATTLIST Copyright VALUE CDATA #REQUIRED>

<!ELEMENT PublicationDate EMPTY>

<!ATTLIST PublicationDate VALUE CDATA #REQUIRED>

<!ELEMENT Keywords EMPTY>

<!ATTLIST Keywords VALUE CDATA #REQUIRED>

<!ELEMENT Category EMPTY>

<!ATTLIST Category VALUE CDATA #REQUIRED>

<!ELEMENT Rating EMPTY>

<!ATTLIST Rating PICS-Label CDATA #REQUIRED> 


<!ELEMENT Channel ( LastMod | Logo | Title | Abstract | Author | Publisher | Copyright | PublicationDate | Keywords | Category | Rating | Channel | Item | Schedule | IntroURI | Authorization | IsClonable | MinStorage | Tracking )* > 

<!ATTLIST Channel HREF CDATA #IMPLIED>

<!-- 20010603.jaa

     not clear if IsClonable was intended to be an attribute or element content.

     added to close the model, otherwise the name remains uninterned -->

<!ATTLIST Channel IsClonable (YES | NO) "NO"> 

<!ELEMENT IsClonable EMPTY>


<!ELEMENT IntroURI EMPTY>

<!ATTLIST IntroURI VALUE CDATA #REQUIRED>

<!ELEMENT Authorization EMPTY>

<!ATTLIST Authorization VALUE CDATA #REQUIRED>

<!ELEMENT MinStorage EMPTY>

<!ATTLIST MinStorage VALUE CDATA "0"> 


<!ELEMENT Item ( LastMod | Title | Abstract | Author | Publisher | Copyright | PublicationDate | Keywords | Category | Rating | Schedule | Usage )* > 

<!ATTLIST Item HREF CDATA #REQUIRED>

<!ATTLIST Item MIMEType CDATA #IMPLIED>

<!ATTLIST Item IsVisible (YES| NO) "YES">

<!ATTLIST Item Priority (HI| NORMAL| LOW) "NORMAL">

<!ATTLIST Item Precache (YES| NO| DEFAULT) "DEFAULT"> 


<!ELEMENT Usage ANY>

<!ATTLIST Usage VALUE CDATA #REQUIRED> 

<!ELEMENT UserSchedule EMPTY>

<!ATTLIST UserSchedule VALUE (DAILY| WEEKLY| HOURLY) #REQUIRED> 


<!ELEMENT Schedule ( StartDate?, EndDate?, IntervalTime?, EarliestTime?, LatestTime? ) > 


<!ELEMENT StartDate EMPTY>

<!ATTLIST StartDate VALUE CDATA #REQUIRED>

<!ELEMENT EndDate EMPTY>

<!ATTLIST EndDate VALUE CDATA #REQUIRED>

<!ELEMENT IntervalTime EMPTY>

<!ATTLIST IntervalTime DAY CDATA "0">

<!ATTLIST IntervalTime HOUR CDATA "0">

<!ATTLIST IntervalTime MIN CDATA "0">

<!ATTLIST IntervalTime SEC CDATA "0">

<!ELEMENT EarliestTime EMPTY>

<!ATTLIST EarliestTime DAY CDATA "0">

<!ATTLIST EarliestTime HOUR CDATA "0">

<!ATTLIST EarliestTime MIN CDATA "0">

<!ATTLIST EarliestTime SEC CDATA "0">

<!ELEMENT LatestTime EMPTY>

<!ATTLIST LatestTime DAY CDATA "0">

<!ATTLIST LatestTime HOUR CDATA "0">

<!ATTLIST LatestTime MIN CDATA "0">

<!ATTLIST LatestTime SEC CDATA "0"> 


<!ELEMENT Logo EMPTY>

<!ATTLIST Logo HREF CDATA #REQUIRED>

<!ATTLIST Logo TYPE (BIG | WIDE | SMALL | REGULAR) "REGULAR"> 


<!ELEMENT Tracking (PostURL?)>

<!ELEMENT PostURL EMPTY>

<!ATTLIST PostURL HREF CDATA #REQUIRED> 
