# Supplementary material for: Visual setup of logical models of signaling and regulatory networks with ProMoT
Source: BMC Bioinformatics. 2006 Nov 17;7:506. doi: 10.1186/1471-2105-7-506 (PMC1665465; doi:10.1186/1471-2105-7-506)
Supplement: Additional File 2 — ProMoT's source. The source code of ProMoT is attached. ProMoT binaries, source, and ProMoT binaries plus all additional libraries (e.g. java) can be downloaded from ProMoT's web page (see Availability and requirements section). [file 1471-2105-7-506-S2.bz2 › Promot/xml/tests/xml/channel.xml]

<!DOCTYPE Channel SYSTEM "channel.dtd">


<Channel HREF="http://www.foosports.com/foosports.cdf"

        IsClonable="YES" >

    <IntroURI VALUE="http://www.foosports.com/channel-setup.html" />

    <LastMod VALUE="1994.11.05T08:15-0500" />

    <Title VALUE="FooSports" />

    <Abstract VALUE="The latest in sports and atheletics from

              FooSports" />

    <Author VALUE="FooSports" />


    <Schedule>

      <EndDate VALUE="1994.11.05T08:15-0500" />

      <IntervalTime DAY="1" />

      <EarliestTime HOUR="12" />

      <LatestTime HOUR="18" />

   </Schedule>


    <Logo HREF="http://www.foosports.com/images/logo.gif"

          TYPE="REGULAR" />


    <Item HREF="http://www.foosports.com/articles/a1.html" >

       <LastMod VALUE="1994.11.05T08:15-0500" />

       <Title VALUE="How to get the most out of your mountain bike" />

       <Abstract VALUE="20 tips on how to work your mountain-bike

to the bone and come out on top." />

       <Author VALUE="FooSports" />

    </Item>

    <Channel IsClonable="NO" >

        <LastMod VALUE="1994.11.05T08:15-0500" />

        <Title VALUE="FooSports News" />

        <Abstract VALUE="Up-to-date daily sports news from FooSports" />

        <Author VALUE="FooSports" />


        <Logo HREF="http://www.foosports.com/images/newslogo.gif"

              TYPE="REGULAR" />

        <Logo HREF="http://www.foosports.com/images/newslogowide.gif"

              TYPE="WIDE" />


        <Item HREF="http://www.foosports.com/articles/news1.html" >

            <LastMod VALUE="1994.11.05T08:15-0500" />

            <Title VALUE="Michael Jordan does it again!" />

            <Abstract VALUE="Led by Michael Jordan in scoring, the

Chicago Bulls make it to the playoffs again!" />

            <Author VALUE="FooSports" />

        </Item>


        <Item HREF="http://www.foosports.com/articles/news2.html" >

            <LastMod VALUE="1994.11.05T08:15-0500" />

            <Title VALUE="Islanders winning streak ends" />

            <Abstract VALUE="The New York islanders' 10-game

winning streak ended with a disappointing loss to the Rangers" />

            <Author VALUE="FooSports" />

        </Item>


    </Channel>


    <Item HREF="http://www.foosports.com/animations/scrnsvr.html" >

       <Usage VALUE="ScreenSaver"></Usage>

    </Item>


    <Item HREF="http://www.foosports.com/ticker.html" >

       <Title VALUE="FooSports News Ticker" />

       <Abstract VALUE="The latest sports headlines from

FooSports" />

       <Author VALUE="FooSports" />

       <LastMod VALUE="1994.11.05T08:15-0500" />


       <!-- This is an example of how Usage can be used for client

            enhancements -->

       <Usage VALUE="DesktopComponent">

         <Width VALUE="400" />

         <Height VALUE="80" />

       </Usage>


       <Schedule>

          <StartDate VALUE="1994.11.05T08:15-0500" />

          <EndDate VALUE="1994.11.05T08:15-0500" />

          <IntervalTime DAY="1" />

          <EarliestTime HOUR="12" />

          <LatestTime HOUR="18" />

       </Schedule>

    </Item>


</Channel>
