# Supplementary material for: Visual setup of logical models of signaling and regulatory networks with ProMoT
Source: BMC Bioinformatics. 2006 Nov 17;7:506. doi: 10.1186/1471-2105-7-506 (PMC1665465; doi:10.1186/1471-2105-7-506)
Supplement: Additional File 2 — ProMoT's source. The source code of ProMoT is attached. ProMoT binaries, source, and ProMoT binaries plus all additional libraries (e.g. java) can be downloaded from ProMoT's web page (see Availability and requirements section). [file 1471-2105-7-506-S2.bz2 › Promot/xml/tests/xquerydatamodel/model.lisp]

;;; -*- Mode: lisp; Syntax: ansi-common-lisp; Base: 10; Package: xml-query-data-model; -*-

#|
<DOCUMENTATION>
 <DESCRIPTION>
  demonstrates a simple model definition and its serialization.
  note the effect of undeclared namespaces: the requisite nodes are generated on-demand based
  on static namespaces
  </DESCRIPTION
 <CHRONOLOGY>
  <DELTA DATE='20010906'>names recoded for instance names v/s symbols</DELTA>
  <CHRONOLOGY>
 <DOCUMENTATION>
|#

;; 20030328 0.949

(in-package "XML-QUERY-DATA-MODEL")


;; now generate and serialize a simple model

(write-node (make-doc-node :root (make-elem-node :name '{}xml)) *trace-output*)

(with-namespaces (("data,ns1" (:intern "a1" "e1" "e2")))
  (let* ((attr-name (find-name "a1" "data,ns1"))
         (root-node (make-elem-node
                     :name (find-name "e1" "data,ns1")
                     :namespaces (list (make-ns-node :name '{xmlns}p1
                                                     :children (list "data,ns1")))
                     :attributes (list (make-string-attr-node :name attr-name
                                                              :children (list "attribute value")))
                     :children (list (make-elem-node
                                      :name (intern-name "e2" "data,ns1")
                                      :attributes (list (make-string-attr-node
                                                         :name (intern-name "x" "data,ns1")
                                                         :children (list "some data")))
                                      :children (list (make-elem-node
                                                       :name (intern-name "e3" "data,ns1"))))
                                     (make-comment-node
                                      :children '("a comment text"))
                                     (make-pi-node
                                      :target '{}aPiNode
                                      :children '("with some text")))))
         (doc-node (make-doc-node :root root-node))
         (*print-pretty* t))
    ;; write the original
    (format *trace-output* "~%~%initial document: ~a.~%" doc-node)
    (write-node doc-node *trace-output*)
    ;; modify it
    (setf (value (./@ root-node attr-name)) "modified value")
    ;; add an attribute
    (push (make-string-attr-node :name (intern-name "aNew" "data,ns1")
                                 :children (list "new attribute value"))
          (attributes root-node))
    (format *trace-output* "~%~%modified document: ~a.~%" doc-node)
    (write-node doc-node *trace-output*)))
  

:EOF
