# Supplementary material for: Visual setup of logical models of signaling and regulatory networks with ProMoT
Source: BMC Bioinformatics. 2006 Nov 17;7:506. doi: 10.1186/1471-2105-7-506 (PMC1665465; doi:10.1186/1471-2105-7-506)
Supplement: Additional File 2 — ProMoT's source. The source code of ProMoT is attached. ProMoT binaries, source, and ProMoT binaries plus all additional libraries (e.g. java) can be downloaded from ProMoT's web page (see Availability and requirements section). [file 1471-2105-7-506-S2.bz2 › Promot/xml/tests/implementation/cmucl-18e+/cl-xml-0-949-20030406.txt]

* (software-version)

"Linux version 2.4.18-686-smp (herbert@gondolin) (gcc version 2.95.4 20011002 (Debian prerelease)) #1 SMP Sun Apr 14 12:07:19 EST 2002"
NIL
* (machine-version)

"X86"
* (lisp-implementation-version)

"18e 2003-03-28--17-00-33 src-head"
* (setq *load-verbose* t)

T
* (setq *compile-verbose* nil)

NIL
* "CMU Common Lisp 18e 2003-03-28--17-00-33 src-head, running on spe140
With core: /house/janson/cmucl-20030328T172037-i686/lib/cmucl/lib/lisp.core
Dumped on: Fri, 2003-03-28 11:14:05-05:00 on debian
See <http://www.cons.org/cmucl/> for support information.
Loaded subsystems:
    Python 1.1, target Intel x86
    CLOS based on Gerd's PCL 2003/03/22 16:15:17
"

"CMU Common Lisp 18e 2003-03-28--17-00-33 src-head, running on spe140
With core: /house/janson/cmucl-20030328T172037-i686/lib/cmucl/lib/lisp.core
Dumped on: Fri, 2003-03-28 11:14:05-05:00 on debian
See <http://www.cons.org/cmucl/> for support information.
Loaded subsystems:
    Python 1.1, target Intel x86
    CLOS based on Gerd's PCL 2003/03/22 16:15:17
"
* (setq *compile-print* nil)

NIL
* 
(require :gray-streams)

; Loading #p"/house/janson/cmucl-20030328T172037-i686/lib/cmucl/lib/subsystems/gray-streams-library.x86f".
T
* (setq EXTENSIONS:*GC-VERBOSE* nil)

NIL
* (setq EXTENSIONS:*INLINE-EXPANSION-LIMIT* 2)

2
* (load "load")

; Loading #p"/house/janson/XML-0-949-20030408T1846-CRLF/load.lisp".
;; Loading #p"/house/janson/XML-0-949-20030408T1846-CRLF/library/define-system.lisp".

; In: DEFMETHOD EXECUTE-SYSTEM-OPERATIONS (CONS CONS)

;   (DEFMETHOD EXECUTE-SYSTEM-OPERATIONS
;              (# # &AUX EFFECTIVE-SYSTEMS EFFECTIVE-COMPONENTS ...)
;              (DECLARE #)
;              (WHEN # #)
;              ...)
; --> PROGN PCL::LOAD-DEFMETHOD LIST* LAMBDA 
; ==>
;   #'(LAMBDA (PCL::.PV-CELL. PCL::.NEXT-METHOD-CALL. *SYSTEMS* *OPERATIONS*)
;       (DECLARE #)
;       (DECLARE #)
;       (DECLARE #)
;       ...)
; Note: Declaring special variable *OPERATIONS* to be ignored.
; 
; Note: Declaring special variable *SYSTEMS* to be ignored.
; 

; In:
;     LAMBDA (PCL::.PV-CELL. PCL::.NEXT-METHOD-CALL. *SYSTEMS* *OPERATIONS*)

;   #'(LAMBDA (PCL::.PV-CELL. PCL::.NEXT-METHOD-CALL. *SYSTEMS* *OPERATIONS*)
;       (DECLARE #)
;       (DECLARE #)
;       (DECLARE #)
;       ...)
; Note: Declaring special variable *OPERATIONS* to be ignored.
; 
; Note: Declaring special variable *SYSTEMS* to be ignored.
; 

; Compilation unit finished.
;   2 notes


;; Loading #p"/house/janson/XML-0-949-20030408T1846-CRLF/sysdcl.lisp".

;;; Loading #p"/house/janson/cmucl-20030328T172037-i686/lib/cmucl/lib/subsystems/gray-streams-library.x86f".

;; Loading #p"/house/janson/XML-0-949-20030408T1846-CRLF/bin/cmuclfasl/code/patch/cmucl.fasl".

;; Loading #p"/house/janson/XML-0-949-20030408T1846-CRLF/bin/cmuclfasl/library/de/setf/utility/package.fasl".

; 
; 
; File: /house/janson/XML-0-949-20030408T1846-CRLF/library/de/setf/utility/string.lisp

; In: DEFUN CONCATENATE-STRING*

;   (COND (# # # # STRING) (T ""))
; --> IF COND IF PROGN 
; ==>
;   ""
; Note: Deleting unreachable code.
; 
;   (DEFUN CONCATENATE-STRING* (LIST &AUX # STRING #)
;     (DECLARE # # #)
;     (COND # #))
; Warning: The binding of STRING is not a (VALUES &OPTIONAL BASE-STRING &REST T):
;   NIL
; 
; Note: Deleting unreachable code.
; 
;   (MAKE-STRING LENGTH)
; ==>
;   LENGTH
; Note: Deleting unreachable code.
; 
; --> MAKE-ARRAY EXTENSIONS:TRULY-THE KERNEL:ALLOCATE-VECTOR 
; ==>
;   LENGTH
; Note: Deleting unreachable code.
; 
;   (COND (# # # # STRING) (T ""))
; --> IF PROGN 
; ==>
;   STRING
; Note: Deleting unreachable code.
; 
;   (STRINGP ELT)
; Note: Deleting unreachable code.
; 
;   (LENGTH ELT)
; ==>
;   ELT
; Note: Deleting unreachable code.
; 
;   (DOTIMES (I #) (DECLARE #) (SETF # #) (INCF INDEX))
; --> DO BLOCK LET TAGBODY UNLESS COND IF NOT IF >= IF < 
; ==>
;   I
; Note: Deleting unreachable code.
; 
;   (SETF (SCHAR STRING INDEX) (CHAR ELT I))
; --> COMMON-LISP::%SCHARSET COMMON-LISP::%ASET THE 
; ==>
;   STRING
; Note: Deleting unreachable code.
; 
;   #'(LAMBDA (REST &AUX #) (ETYPECASE ELT # # #) (WHEN ELT #))
; Note: Deleting unreachable code.
; 
;   (CONCATENATE-STRING* ELT)
; Note: Deleting unreachable code.
; 
;   (WHEN ELT (INCF LENGTH #))
; --> COND IF 
; ==>
;   ELT
; Note: Deleting unreachable code.
; 
;   (INCF LENGTH (LENGTH ELT))
; --> LET* + 
; ==>
;   LENGTH
; Note: Deleting unreachable code.
; 

; In: DEFUN STRING+

;   (SETF (FIRST DESIGNATOR) (MAKE-STRING 1 :INITIAL-ELEMENT DESIGNATOR))
; --> COMMON-LISP::%RPLACA 
; ==>
;   DESIGNATOR
; Warning: Result is a BASE-CHAR, not a (VALUES &OPTIONAL CONS &REST T).
; 
;; Loading #p"/house/janson/XML-0-949-20030408T1846-CRLF/bin/cmuclfasl/library/de/setf/utility/string.fasl".

;; Loading #p"/house/janson/XML-0-949-20030408T1846-CRLF/bin/cmuclfasl/library/de/setf/utility/conditions.fasl".

Warning:  redefining SIMPLE-CONDITION-FORMAT-ARGUMENTS
Warning:  redefining SIMPLE-CONDITION-FORMAT-CONTROL

; In: LAMBDA (#:G1557 #:G1558 #:MEMF1559)

;   (LET* (# # #)
;     (DECLARE #)
;     NIL
;     (PROGN # #))
; Note: Variable CONDITION defined but never used.
; 

; 
; 
; File: /house/janson/XML-0-949-20030408T1846-CRLF/library/de/setf/utility/test.lisp

; In: DEFUN TEST-OUTPUT

;   (DEFUN TEST-OUTPUT (&KEY #)
;     (DECLARE #)
;     (FLET #
;       #))
; Note: Variable WINDOW-TITLE-P defined but never used.
; 
;; Loading #p"/house/janson/XML-0-949-20030408T1846-CRLF/bin/cmuclfasl/library/de/setf/utility/test.fasl".

;; Loading #p"/house/janson/XML-0-949-20030408T1846-CRLF/bin/cmuclfasl/code/base/package.fasl".

;; Loading #p"/house/janson/XML-0-949-20030408T1846-CRLF/bin/cmuclfasl/code/atn-parser/clifs/inference-system-classes.fasl".

;; Loading #p"/house/janson/XML-0-949-20030408T1846-CRLF/bin/cmuclfasl/code/atn-parser/clifs/inference-units.fasl".

;; Loading #p"/house/janson/XML-0-949-20030408T1846-CRLF/bin/cmuclfasl/code/atn-parser/atn-parameters.fasl".


; 
; 
; File: /house/janson/XML-0-949-20030408T1846-CRLF/code/atn-parser/atn-classes.lisp

; In: DEFMETHOD BIND-NET (ATN)

;   (ETYPECASE EDGE (PUSH-ATN-EDGE #) (JUMP-ATN-EDGE #) (OR-ATN-EDGE #) ...)
; --> LET COND IF TYPEP C::%INSTANCE-TYPEP AND IF AND KERNEL:CLASS-CELL-TYPEP 
; ==>
;   (KERNEL:LAYOUT-OF C::OBJECT)
; Note: *Inline-Expansion-Limit* (2) exceeded, probably trying to
;   inline a recursive function.
; 
;; Loading #p"/house/janson/XML-0-949-20030408T1846-CRLF/bin/cmuclfasl/code/atn-parser/atn-classes.fasl".

;; Loading #p"/house/janson/XML-0-949-20030408T1846-CRLF/bin/cmuclfasl/code/atn-parser/atn-macros.fasl".

;; Loading #p"/house/janson/XML-0-949-20030408T1846-CRLF/bin/cmuclfasl/code/atn-parser/ebnf-tokenizer.fasl".


; 
; 
; File: /house/janson/XML-0-949-20030408T1846-CRLF/code/atn-parser/ebnf-to-atn-translator.lisp

; In: DEFMETHOD PRINT-OBJECT (BNF-QEXPR T)

;   (TYPECASE OBJECT
;     (BNF-ONE-EXPR NIL)
;     (BNF-PLUS-EXPR "+")
;     (BNF-OPT-EXPR "?")
;     ...)
; --> LET COND IF COND IF TYPEP C::%INSTANCE-TYPEP AND IF AND 
; --> KERNEL:CLASS-CELL-TYPEP 
; ==>
;   (KERNEL:LAYOUT-OF C::OBJECT)
; Note: *Inline-Expansion-Limit* (2) exceeded, probably trying to
;   inline a recursive function.
; 

; In: DEFUN RECLASSIFY-BNF-SYMBOLS

;   (TYPEP BNF-SYMBOL 'BNF-CELL-SYMBOL)
; --> C::%INSTANCE-TYPEP AND IF AND KERNEL:CLASS-CELL-TYPEP 
; ==>
;   (KERNEL:LAYOUT-OF C::OBJECT)
; Note: *Inline-Expansion-Limit* (2) exceeded, probably trying to
;   inline a recursive function.
; 

; In: DEFUN ENSURE-CATEGORY-OBJECTS

;   (TYPECASE EDGE (CAT-ATN-EDGE #) (OR-ATN-EDGE #))
; --> LET COND IF COND IF TYPEP C::%INSTANCE-TYPEP AND IF AND 
; --> KERNEL:CLASS-CELL-TYPEP 
; ==>
;   (KERNEL:LAYOUT-OF C::OBJECT)
; Note: *Inline-Expansion-Limit* (2) exceeded, probably trying to
;   inline a recursive function.
; 

; In: DEFUN BUILD-ATN-LEXICON

;   (TYPEP LHS 'BNF-INDIRECT-CAT-SYMBOL)
; --> C::%INSTANCE-TYPEP AND IF AND KERNEL:CLASS-CELL-TYPEP 
; ==>
;   (KERNEL:LAYOUT-OF C::OBJECT)
; Note: *Inline-Expansion-Limit* (2) exceeded, probably trying to
;   inline a recursive function.
; 
;; Loading #p"/house/janson/XML-0-949-20030408T1846-CRLF/bin/cmuclfasl/code/atn-parser/ebnf-to-atn-translator.fasl".


; 
; 
; File: /house/janson/XML-0-949-20030408T1846-CRLF/code/atn-parser/atn-macro-to-canonic-form.lisp

; In: DEFMETHOD ATN-CANONIC-FORM ((EQL 'DEFLEXICON) T)

;   (TYPEP X 'BNF-TABLE-CELL)
; --> C::%INSTANCE-TYPEP AND IF AND KERNEL:CLASS-CELL-TYPEP 
; ==>
;   (KERNEL:LAYOUT-OF C::OBJECT)
; Note: *Inline-Expansion-Limit* (2) exceeded, probably trying to
;   inline a recursive function.
; 

; In: DEFUN ENSURE-DEF-OBJECT

;   (TYPEP DEF 'BNF-TABLE-CELL)
; --> C::%INSTANCE-TYPEP AND IF AND KERNEL:CLASS-CELL-TYPEP 
; ==>
;   (KERNEL:LAYOUT-OF C::OBJECT)
; Note: *Inline-Expansion-Limit* (2) exceeded, probably trying to
;   inline a recursive function.
; 
;; Loading #p"/house/janson/XML-0-949-20030408T1846-CRLF/bin/cmuclfasl/code/atn-parser/atn-macro-to-canonic-form.fasl".

;; Loading #p"/house/janson/XML-0-949-20030408T1846-CRLF/bin/cmuclfasl/code/atn-parser/ebnf-grammar.fasl".


; 
; 
; File: /house/janson/XML-0-949-20030408T1846-CRLF/code/atn-parser/atn-runtime.lisp

; In: DEFUN COLLECT-ASSOCIATION-LIST

;   (DECF COUNT)
; --> LET* 
; ==>
;   (SETQ COUNT #:G6)
; Note: Doing signed word to integer coercion (cost 20), for:
;     The first argument of CHECK-FIXNUM.
; 

; In: DEFUN COLLECT-ASSOCIATION-VECTOR

;   (DECF COUNT)
; --> LET* 
; ==>
;   (SETQ COUNT #:G6)
; Note: Doing signed word to integer coercion (cost 20), for:
;     The first argument of CHECK-FIXNUM.
; 
;; Loading #p"/house/janson/XML-0-949-20030408T1846-CRLF/bin/cmuclfasl/code/atn-parser/atn-runtime.fasl".

;; Loading #p"/house/janson/XML-0-949-20030408T1846-CRLF/bin/cmuclfasl/code/atn-parser/conditions.fasl".


; In: LAMBDA (#:G4195 #:G4196 #:MEMF4197)

;   (LET* (# # #)
;     (DECLARE #)
;     NIL
;     (PROGN #))
; Note: Variable CONDITION defined but never used.
; 
; Note: Variable STREAM defined but never used.
; 

; In: LAMBDA (#:G4212 #:G4213 #:MEMF4214 #:MEMF4215)

;   (LET* (# # #)
;     (DECLARE #)
;     NIL
;     (PROGN # #))
; Note: Variable CONDITION defined but never used.
; 

; 
; 
; File: /house/janson/XML-0-949-20030408T1846-CRLF/code/atn-parser/atn-lisp-compiler.lisp

; In: DEFMETHOD COMPILE-ATN-SYSTEM (ATN-SYSTEM)

;   (DEFMETHOD COMPILE-ATN-SYSTEM
;              (# &KEY COMPILE # LOAD ...)
;              "compile an atn system. may be directly evaluated oremitted to a file and compiled from there."
;              (DECLARE #)
;              ...)
; --> PROGN PCL::LOAD-DEFMETHOD PCL::LOAD-DEFMETHOD LIST* LAMBDA 
; ==>
;   #'(LAMBDA
;         (PCL::.PV-CELL. PCL::.NEXT-METHOD-CALL. *GRAMMAR-SYSTEM
;          PCL::.REST-ARG.)
;       (DECLARE #)
;       (DECLARE #) ..)
; Note: Declaring special variable *GRAMMAR-SYSTEM to be ignored.
; 

; In: DEFMETHOD COMPILE-ATN-SYSTEM (STRING)

;   (DEFMETHOD COMPILE-ATN-SYSTEM
;              (# &REST KEYS &KEY # ...)
;              "compile a bnf grammar to an atn system and from there to a lisp parser implementation."
;              (DECLARE #)
;              ...)
; --> PROGN PCL::LOAD-DEFMETHOD PCL::LOAD-DEFMETHOD LIST* LAMBDA 
; ==>
;   #'(LAMBDA (PCL::.PV-CELL. PCL::.NEXT-METHOD-CALL. *GRAMMAR PCL::.REST-ARG.)
;       (DECLARE #)
;       (DECLARE #)
;       (DECLARE #)
;       ...)
; Note: Declaring special variable *GRAMMAR to be ignored.
; 

; In: DEFMETHOD COMPILE-ATN-SYSTEM (PATHNAME)

;   (DEFMETHOD COMPILE-ATN-SYSTEM
;              (# &REST KEYS &KEY &ALLOW-OTHER-KEYS)
;              "read a bnf grammar from a file and compile it to a parser."
;              (DECLARE #)
;              ...)
; --> PROGN PCL::LOAD-DEFMETHOD PCL::LOAD-DEFMETHOD LIST* LAMBDA 
; ==>
;   #'(LAMBDA
;         (PCL::.PV-CELL. PCL::.NEXT-METHOD-CALL. *GRAMMAR-PATHNAME
;          PCL::.REST-ARG.)
;       (DECLARE #)
;       (DECLARE #) ..)
; Note: Declaring special variable *GRAMMAR-PATHNAME to be ignored.
; 
;; Loading #p"/house/janson/XML-0-949-20030408T1846-CRLF/bin/cmuclfasl/code/atn-parser/atn-lisp-compiler.fasl".

;; Loading #p"/house/janson/XML-0-949-20030408T1846-CRLF/bin/cmuclfasl/code/atn-parser/atn-regex.fasl".

;; Loading #p"/house/janson/XML-0-949-20030408T1846-CRLF/bin/cmuclfasl/code/base/parameters.fasl".

;; Loading #p"/house/janson/XML-0-949-20030408T1846-CRLF/bin/cmuclfasl/code/base/cllib.fasl".


; 
; 
; File: /house/janson/XML-0-949-20030408T1846-CRLF/code/base/utils.lisp

; In: DEFUN MAKE-FILE-URL

;   (ETYPECASE DEFAULTS (# # #) (STRING #) (PATHNAME #) ...)
; --> LET COND IF TYPEP LET OR LET IF OR TYPEP C::%INSTANCE-TYPEP AND IF AND 
; --> KERNEL:CLASS-CELL-TYPEP 
; ==>
;   (KERNEL:LAYOUT-OF C::OBJECT)
; Note: *Inline-Expansion-Limit* (2) exceeded, probably trying to
;   inline a recursive function.
; 

; In: DEFUN MAKE-URI

;   (ETYPECASE BASE (FILE-URL #) (NULL #) (PATHNAME #) ...)
; --> LET COND IF COND IF COND IF COND IF TYPEP C::%INSTANCE-TYPEP AND IF AND 
; --> KERNEL:CLASS-CELL-TYPEP 
; ==>
;   (KERNEL:LAYOUT-OF C::OBJECT)
; Note: *Inline-Expansion-Limit* (2) exceeded, probably trying to
;   inline a recursive function.
; 
;; Loading #p"/house/janson/XML-0-949-20030408T1846-CRLF/bin/cmuclfasl/code/base/utils.fasl".

;; Loading #p"/house/janson/XML-0-949-20030408T1846-CRLF/bin/cmuclfasl/code/base/parsetable.fasl".

;; Loading #p"/house/janson/XML-0-949-20030408T1846-CRLF/bin/cmuclfasl/code/base/vector-stream.fasl".


; 
; 
; File: /house/janson/XML-0-949-20030408T1846-CRLF/code/base/www-utils-ersatz.lisp

; In: DEFUN HTTP::COPY-VECTOR-PORTION

;   (LOOP FOR IDX1 UPFROM FROM-START ...)
; --> BLOCK LET LET ANSI-LOOP::LOOP-BODY TAGBODY WHEN COND IF >= IF 
; ==>
;   (< IDX1 #:G0)
; Note: Unable to optimize due to type uncertainty:
;     The first argument is a REAL, not a SINGLE-FLOAT.
;     The second argument is a REAL, not a DOUBLE-FLOAT.
; 
; Note: Unable to optimize due to type uncertainty:
;     The first argument is a REAL, not a DOUBLE-FLOAT.
;     The second argument is a REAL, not a SINGLE-FLOAT.
; 
; Note: Unable to optimize due to type uncertainty:
;     The first argument is a REAL, not a FLOAT.
;     The second argument is a REAL, not a RATIONAL.
; 
; ==>
;   (< IDX2 #:G1)
; Note: Unable to optimize due to type uncertainty:
;     The first argument is a REAL, not a SINGLE-FLOAT.
;     The second argument is a REAL, not a DOUBLE-FLOAT.
; 
; Note: Unable to optimize due to type uncertainty:
;     The first argument is a REAL, not a DOUBLE-FLOAT.
;     The second argument is a REAL, not a SINGLE-FLOAT.
; 
; Note: Unable to optimize due to type uncertainty:
;     The first argument is a REAL, not a FLOAT.
;     The second argument is a REAL, not a RATIONAL.
; 
; ==>
;   (< IDX1 #:G0)
; Note: Unable to optimize due to type uncertainty:
;     The first argument is a REAL, not a SINGLE-FLOAT.
;     The second argument is a REAL, not a DOUBLE-FLOAT.
; 
; Note: Unable to optimize due to type uncertainty:
;     The first argument is a REAL, not a DOUBLE-FLOAT.
;     The second argument is a REAL, not a SINGLE-FLOAT.
; 
; Note: Unable to optimize due to type uncertainty:
;     The first argument is a REAL, not a FLOAT.
;     The second argument is a REAL, not a RATIONAL.
; 
;   (SETF (AREF TO-VECTOR IDX2) (AREF FROM-VECTOR IDX1))
; --> COMMON-LISP::%ASET LET* 
; ==>
;   (KERNEL:DATA-VECTOR-SET ARRAY KERNEL:INDEX C::NEW-VALUE)
; Note: Unable to optimize due to type uncertainty:
;     The first argument is a VECTOR, not a SIMPLE-ARRAY.
; 
;   (AREF FROM-VECTOR IDX1)
; --> LET* 
; ==>
;   (KERNEL:DATA-VECTOR-REF ARRAY KERNEL:INDEX)
; Note: Unable to optimize due to type uncertainty:
;     The first argument is a VECTOR, not a SIMPLE-ARRAY.
; 
;   (LOOP FOR IDX1 UPFROM FROM-START ...)
; --> BLOCK LET LET ANSI-LOOP::LOOP-BODY TAGBODY WHEN COND IF >= IF 
; ==>
;   (< IDX1 #:G0)
; Note: Forced to do GENERIC-< (cost 10).
;     Unable to do inline float comparison (cost 3) because:
;     The first argument is a REAL, not a DOUBLE-FLOAT.
;     The second argument is a REAL, not a DOUBLE-FLOAT.
;     Unable to do inline float comparison (cost 3) because:
;     The first argument is a REAL, not a SINGLE-FLOAT.
;     The second argument is a REAL, not a SINGLE-FLOAT.
;     etc.
; 
; ==>
;   (< IDX2 #:G1)
; Note: Forced to do GENERIC-< (cost 10).
;     Unable to do inline float comparison (cost 3) because:
;     The first argument is a REAL, not a DOUBLE-FLOAT.
;     The second argument is a REAL, not a DOUBLE-FLOAT.
;     Unable to do inline float comparison (cost 3) because:
;     The first argument is a REAL, not a SINGLE-FLOAT.
;     The second argument is a REAL, not a SINGLE-FLOAT.
;     etc.
; 
;   (AREF FROM-VECTOR IDX1)
; --> LET* 
; ==>
;   (KERNEL:DATA-VECTOR-REF ARRAY KERNEL:INDEX)
; Note: Forced to do full call.
;     Unable to do inline array access (cost 5) because:
;     The first argument is a VECTOR, not a (SIMPLE-ARRAY
;                                            (COMPLEX SINGLE-FLOAT) (*)).
;     The result is a T, not a (COMPLEX SINGLE-FLOAT).
;     Unable to do inline array access (cost 5) because:
;     The first argument is a VECTOR, not a (SIMPLE-ARRAY SINGLE-FLOAT (*)).
;     The result is a T, not a SINGLE-FLOAT.
;     etc.
; 
;   (SETF (AREF TO-VECTOR IDX2) (AREF FROM-VECTOR IDX1))
; --> COMMON-LISP::%ASET LET* 
; ==>
;   (KERNEL:DATA-VECTOR-SET ARRAY KERNEL:INDEX C::NEW-VALUE)
; Note: Forced to do full call.
;     Unable to do inline array store (cost 5) because:
;     The first argument is a VECTOR, not a (SIMPLE-ARRAY
;                                            (COMPLEX SINGLE-FLOAT) (*)).
;     The third argument is a T, not a (COMPLEX SINGLE-FLOAT).
;     The result is a T, not a (COMPLEX SINGLE-FLOAT).
;     Unable to do inline array store (cost 5) because:
;     The first argument is a VECTOR, not a (SIMPLE-ARRAY SINGLE-FLOAT (*)).
;     The third argument is a T, not a SINGLE-FLOAT.
;     The result is a T, not a SINGLE-FLOAT.
;     etc.
; 
;   (LOOP FOR IDX1 UPFROM FROM-START ...)
; --> BLOCK LET LET ANSI-LOOP::LOOP-BODY TAGBODY WHEN COND IF >= IF 
; ==>
;   (< IDX1 #:G0)
; Note: Forced to do GENERIC-< (cost 10).
;     Unable to do inline float comparison (cost 3) because:
;     The first argument is a REAL, not a DOUBLE-FLOAT.
;     The second argument is a REAL, not a DOUBLE-FLOAT.
;     Unable to do inline float comparison (cost 3) because:
;     The first argument is a REAL, not a SINGLE-FLOAT.
;     The second argument is a REAL, not a SINGLE-FLOAT.
;     etc.
; 
;; Loading #p"/house/janson/XML-0-949-20030408T1846-CRLF/bin/cmuclfasl/code/base/www-utils-ersatz.fasl".


; 
; 
; File: /house/janson/XML-0-949-20030408T1846-CRLF/code/base/tokenizer.lisp

; In: DEFUN HASH-STRING

;   (WITH-STACK-SUBSTRING (STR STRING :START START :END ...)
;    (NSTRING-UPCASE STR) (SXHASH STR))
; --> LET* OR LET IF OR LENGTH 
; ==>
;   STRING
; Note: Deleting unreachable code.
; 
;   (WITH-STACK-SUBSTRING (STR STRING :START START :END ...) (SXHASH STR))
; --> LET* OR LET IF OR LENGTH 
; ==>
;   STRING
; Note: Deleting unreachable code.
; 
;   (DEFUN HASH-STRING (STRING &OPTIONAL # END #)
;     (DECLARE #)
;     (ECASE HASH-MASK # #))
; ==>
;   (C::%FUNCALL
;    #<LAMBDA #x485159B5  NAME= NIL  TYPE= #  WHERE-FROM= :DEFINED  VARS= #>
;    STRING
;    START
;    NIL)
; Warning: A possible binding of END is not a (VALUES &OPTIONAL FIXNUM &REST T):
;   NIL
; 

; In: LAMBDA (MAX-SIZE)

;   (MOD PRIME+2 FACTOR)
; --> BLOCK LET 
; ==>
;   (REM NUMBER KERNEL::DIVISOR)
; Note: *Inline-Expansion-Limit* (2) exceeded, probably trying to
;   inline a recursive function.
; 

; 
; 
; File: /house/janson/XML-0-949-20030408T1846-CRLF/code/base/tokenizer.lisp

; In: DEFUN PRIME-NUMBERS-FOR-TOKENIZER-SYSTEM

;   (MOD PRIME+2 FACTOR)
; --> BLOCK LET 
; ==>
;   (REM NUMBER KERNEL::DIVISOR)
; Note: *Inline-Expansion-Limit* (2) exceeded, probably trying to
;   inline a recursive function.
; 

; In: DEFUN SELECT-TABLE-SIZE

;   (ERROR
;    "Attempt to create a tokenizer table larger than the maximum implementation size, ~D."
;    *TOKENIZER-MAXIMUM-SIZE*)
; Note: Deleting unreachable code.
; 

; In: DEFUN MAP-TOKENS

;   (ENTRY-VALID-P ENTRY)
; Note: *Inline-Expansion-Limit* (2) exceeded, probably trying to
;   inline a recursive function.
; 

; In: DEFUN %REHASH-TOKENIZER

;   (COMPUTE-SECONDARY-OFFSET HASH MODULUS)
; --> 1+ + MOD BLOCK LET 
; ==>
;   (REM NUMBER KERNEL::DIVISOR)
; Note: *Inline-Expansion-Limit* (2) exceeded, probably trying to
;   inline a recursive function.
; 
; --> 1+ + MOD BLOCK LET IF AND IF NOT IF ZEROP 
; ==>
;   (= REM 0)
; Note: Unable to optimize due to type uncertainty:
;     The first argument is a REAL, not a FLOAT.
; 
; Note: Unable to open code because:
;     Operands might not be the same type.
; 
; --> 1+ + MOD BLOCK LET IF 
; ==>
;   (+ REM KERNEL::DIVISOR)
; Note: Unable to optimize due to type uncertainty:
;     The first argument is a REAL, not a FLOAT.
; 
;   (LOOP WITH HASH = (ENTRY-HASH ENTRY) ...)
; --> BLOCK LET LET LET ANSI-LOOP::LOOP-BODY LET TAGBODY WHEN COND IF MINUSP < 
; --> DECF LET* 
; ==>
;   (- #:G2 1)
; Note: Unable to optimize due to type uncertainty:
;     The first argument is a REAL, not a FLOAT.
; 
; --> BLOCK LET LET LET ANSI-LOOP::LOOP-BODY LET TAGBODY WHEN COND IF MINUSP 
; ==>
;   (< (DECF #:G2) 0)
; Note: Unable to optimize due to type uncertainty:
;     The first argument is a REAL, not a FLOAT.
; 
;   (COMPUTE-SECONDARY-OFFSET HASH MODULUS)
; --> 1+ 
; ==>
;   (+ (MOD # #) 1)
; Note: Unable to optimize due to type uncertainty:
;     The first argument is a REAL, not a FLOAT.
; 
;   (LOOP WITH COUNT FIXNUM = ...)
; --> BLOCK LET LET ANSI-LOOP::LOOP-BODY TAGBODY SETQ LENGTH 
; ==>
;   (C::VECTOR-LENGTH VECTOR)
; Note: Unable to optimize due to type uncertainty:
;     The first argument is a VECTOR, not a (SIMPLE-ARRAY * (*)).
; 
; --> BLOCK LET LET ANSI-LOOP::LOOP-BODY TAGBODY ANSI-LOOP::LOOP-REALLY-DESETQ 
; --> SETQ AREF LET* 
; ==>
;   (KERNEL:DATA-VECTOR-REF ARRAY KERNEL:INDEX)
; Note: Unable to optimize due to type uncertainty:
;     The first argument is a VECTOR, not a SIMPLE-ARRAY.
; 
;   (COMPUTE-SECONDARY-OFFSET HASH MODULUS)
; --> 1+ + MOD BLOCK LET IF 
; ==>
;   (+ REM KERNEL::DIVISOR)
; Note: Forced to do GENERIC-+ (cost 10).
;     Unable to do inline fixnum arithmetic (cost 2) because:
;     The first argument is a REAL, not a FIXNUM.
;     The result is a REAL, not a FIXNUM.
;     Unable to do inline (signed-byte 32) arithmetic (cost 5) because:
;     The first argument is a REAL, not a (SIGNED-BYTE 32).
;     The result is a REAL, not a (SIGNED-BYTE 32).
;     etc.
; 
;   (LOOP WITH COUNT FIXNUM = ...)
; --> BLOCK LET LET ANSI-LOOP::LOOP-BODY TAGBODY ANSI-LOOP::LOOP-REALLY-DESETQ 
; --> SETQ AREF LET* 
; ==>
;   (KERNEL:DATA-VECTOR-REF ARRAY KERNEL:INDEX)
; Note: Forced to do full call.
;     Unable to do inline array access (cost 5) because:
;     The first argument is a VECTOR, not a (SIMPLE-ARRAY
;                                            (COMPLEX SINGLE-FLOAT) (*)).
;     The result is a T, not a (COMPLEX SINGLE-FLOAT).
;     Unable to do inline array access (cost 5) because:
;     The first argument is a VECTOR, not a (SIMPLE-ARRAY SINGLE-FLOAT (*)).
;     The result is a T, not a SINGLE-FLOAT.
;     etc.
; 
;   (LOOP WITH HASH = (ENTRY-HASH ENTRY) ...)
; --> BLOCK LET LET LET ANSI-LOOP::LOOP-BODY LET TAGBODY WHEN COND IF MINUSP < 
; --> DECF LET* 
; ==>
;   (- #:G2 1)
; Note: Forced to do GENERIC-- (cost 10).
;     Unable to do inline fixnum arithmetic (cost 1) because:
;     The first argument is a REAL, not a FIXNUM.
;     The result is a REAL, not a FIXNUM.
;     Unable to do inline fixnum arithmetic (cost 2) because:
;     The first argument is a REAL, not a FIXNUM.
;     The result is a REAL, not a FIXNUM.
;     etc.
; 
; --> BLOCK LET LET LET ANSI-LOOP::LOOP-BODY LET TAGBODY WHEN COND IF MINUSP 
; ==>
;   (< (DECF #:G2) 0)
; Note: Forced to do GENERIC-< (cost 10).
;     Unable to do inline fixnum comparison (cost 3) because:
;     The first argument is a REAL, not a FIXNUM.
;     Unable to do inline fixnum comparison (cost 4) because:
;     The first argument is a REAL, not a FIXNUM.
;     etc.
; 
;   (COMPUTE-SECONDARY-OFFSET HASH MODULUS)
; --> 1+ 
; ==>
;   (+ (MOD # #) 1)
; Note: Forced to do GENERIC-+ (cost 10).
;     Unable to do inline fixnum arithmetic (cost 1) because:
;     The first argument is a REAL, not a FIXNUM.
;     The result is a REAL, not a FIXNUM.
;     Unable to do inline fixnum arithmetic (cost 2) because:
;     The first argument is a REAL, not a FIXNUM.
;     The result is a REAL, not a FIXNUM.
;     etc.
; 

; In: DEFUN %TOKENIZE

;   (WITH-TOKENIZING (TOKENIZER HASH-MASK HASH STRING START ...) :ENTRY-FOUND
;    (VALUES # NIL) :ENTRY-NOT-FOUND ...)
; --> LET* WITH-FAST-ARRAY-REFERENCES LET LOCALLY LOOP BLOCK LET LET LET 
; --> ANSI-LOOP::LOOP-BODY LET TAGBODY IF ANSI-LOOP::LOOP-REALLY-DESETQ SETQ 
; --> COMPUTE-NEXT-INDEX LET + THE OR LET IF OR SETQ COMPUTE-SECONDARY-OFFSET 
; --> 1+ + 
; ==>
;   (MOD (THE FIXNUM HASH) (THE FIXNUM #))
; Note: *Inline-Expansion-Limit* (2) exceeded, probably trying to
;   inline a recursive function.
; 
; --> LET* WITH-FAST-ARRAY-REFERENCES LET LOCALLY LOOP BLOCK LET LET LET 
; --> ANSI-LOOP::LOOP-BODY LET TAGBODY WHEN COND IF MINUSP < DECF LET* 
; ==>
;   (- #:G27 1)
; Note: Unable to optimize due to type uncertainty:
;     The first argument is a REAL, not a FLOAT.
; 
; --> LET* WITH-FAST-ARRAY-REFERENCES LET LOCALLY LOOP BLOCK LET LET LET 
; --> ANSI-LOOP::LOOP-BODY LET TAGBODY WHEN COND IF MINUSP 
; ==>
;   (< (DECF #:G27) 0)
; Note: Unable to optimize due to type uncertainty:
;     The first argument is a REAL, not a FLOAT.
; 
; --> LET* WITH-FAST-ARRAY-REFERENCES LET LOCALLY LOOP BLOCK LET LET LET 
; --> ANSI-LOOP::LOOP-BODY LET TAGBODY IF ANSI-LOOP::LOOP-REALLY-DESETQ SETQ 
; --> COMPUTE-NEXT-INDEX LET + THE OR LET IF OR SETQ COMPUTE-SECONDARY-OFFSET 
; --> 1+ 
; ==>
;   (+ (MOD # #) 1)
; Note: Unable to optimize due to type uncertainty:
;     The first argument is a REAL, not a FLOAT.
; 
; --> LET* WITH-FAST-ARRAY-REFERENCES LET LOCALLY LOOP BLOCK LET LET LET 
; --> ANSI-LOOP::LOOP-BODY LET TAGBODY WHEN COND IF MINUSP < DECF LET* 
; ==>
;   (- #:G11 1)
; Note: Unable to optimize due to type uncertainty:
;     The first argument is a REAL, not a FLOAT.
; 
; --> LET* WITH-FAST-ARRAY-REFERENCES LET LOCALLY LOOP BLOCK LET LET LET 
; --> ANSI-LOOP::LOOP-BODY LET TAGBODY WHEN COND IF MINUSP 
; ==>
;   (< (DECF #:G11) 0)
; Note: Unable to optimize due to type uncertainty:
;     The first argument is a REAL, not a FLOAT.
; 
; --> LET* WITH-FAST-ARRAY-REFERENCES LET LOCALLY LOOP BLOCK LET LET LET 
; --> ANSI-LOOP::LOOP-BODY LET TAGBODY IF ANSI-LOOP::LOOP-REALLY-DESETQ SETQ 
; --> COMPUTE-NEXT-INDEX LET + THE OR LET IF OR SETQ COMPUTE-SECONDARY-OFFSET 
; --> 1+ 
; ==>
;   (+ (MOD # #) 1)
; Note: Unable to optimize due to type uncertainty:
;     The first argument is a REAL, not a FLOAT.
; 
; --> LET* WITH-FAST-ARRAY-REFERENCES LET LOCALLY LOOP BLOCK LET LET LET 
; --> ANSI-LOOP::LOOP-BODY LET TAGBODY PROGN WHEN COND IF AND IF AND IF AND IF 
; --> AND %%TOKEN-EQUAL ECASE LET COND IF COND IF PROGN %%TOKEN-EQUAL STRING= 
; ==>
;   (COMMON-LISP::STRING=* C::STRING1 C::STRING2 C::START1 C::END1 ...)
; Note: Unable to optimize due to type uncertainty:
;     The first argument is a (OR NULL BASE-STRING), not a SIMPLE-BASE-STRING.
;     The second argument is a (OR SYMBOL
;                                  BASE-CHAR
;                                  BASE-STRING), not a SIMPLE-BASE-STRING.
; 
; --> LET* WITH-FAST-ARRAY-REFERENCES LET LOCALLY LOOP BLOCK LET LET LET 
; --> ANSI-LOOP::LOOP-BODY LET TAGBODY ANSI-LOOP::LOOP-REALLY-DESETQ SETQ AREF 
; --> LET* 
; ==>
;   (KERNEL:DATA-VECTOR-REF ARRAY KERNEL:INDEX)
; Note: Unable to optimize due to type uncertainty:
;     The first argument is a VECTOR, not a SIMPLE-ARRAY.
; 
; --> LET* WITH-FAST-ARRAY-REFERENCES LET LOCALLY LOOP BLOCK LET LET LET 
; --> ANSI-LOOP::LOOP-BODY LET TAGBODY PROGN WHEN COND IF AND IF AND IF AND IF 
; --> AND %%TOKEN-EQUAL ECASE LET COND IF COND IF PROGN %%TOKEN-EQUAL STRING= 
; ==>
;   (COMMON-LISP::STRING=* C::STRING1 C::STRING2 C::START1 C::END1 ...)
; Note: Unable to optimize due to type uncertainty:
;     The first argument is a (OR NULL BASE-STRING), not a SIMPLE-BASE-STRING.
;     The second argument is a (OR SYMBOL
;                                  BASE-CHAR
;                                  BASE-STRING), not a SIMPLE-BASE-STRING.
; 
; --> LET* WITH-FAST-ARRAY-REFERENCES LET LOCALLY LOOP BLOCK LET LET LET 
; --> ANSI-LOOP::LOOP-BODY LET TAGBODY ANSI-LOOP::LOOP-REALLY-DESETQ SETQ AREF 
; --> LET* 
; ==>
;   (KERNEL:DATA-VECTOR-REF ARRAY KERNEL:INDEX)
; Note: Unable to optimize due to type uncertainty:
;     The first argument is a VECTOR, not a SIMPLE-ARRAY.
; 
; --> LET* WITH-FAST-ARRAY-REFERENCES LET LOCALLY LOOP BLOCK LET LET LET 
; --> ANSI-LOOP::LOOP-BODY LET TAGBODY WHEN COND IF MINUSP < DECF LET* 
; ==>
;   (- #:G11 1)
; Note: Forced to do GENERIC-- (cost 10).
;     Unable to do inline fixnum arithmetic (cost 1) because:
;     The first argument is a REAL, not a FIXNUM.
;     The result is a REAL, not a FIXNUM.
;     Unable to do inline fixnum arithmetic (cost 2) because:
;     The first argument is a REAL, not a FIXNUM.
;     The result is a REAL, not a FIXNUM.
;     etc.
; 
; --> LET* WITH-FAST-ARRAY-REFERENCES LET LOCALLY LOOP BLOCK LET LET LET 
; --> ANSI-LOOP::LOOP-BODY LET TAGBODY WHEN COND IF MINUSP 
; ==>
;   (< (DECF #:G11) 0)
; Note: Forced to do GENERIC-< (cost 10).
;     Unable to do inline fixnum comparison (cost 3) because:
;     The first argument is a REAL, not a FIXNUM.
;     Unable to do inline fixnum comparison (cost 4) because:
;     The first argument is a REAL, not a FIXNUM.
;     etc.
; 
; --> LET* WITH-FAST-ARRAY-REFERENCES LET LOCALLY LOOP BLOCK LET LET LET 
; --> ANSI-LOOP::LOOP-BODY LET TAGBODY IF ANSI-LOOP::LOOP-REALLY-DESETQ SETQ 
; --> COMPUTE-NEXT-INDEX LET + THE OR LET IF OR SETQ COMPUTE-SECONDARY-OFFSET 
; --> 1+ 
; ==>
;   (+ (MOD # #) 1)
; Note: Forced to do GENERIC-+ (cost 10).
;     Unable to do inline fixnum arithmetic (cost 1) because:
;     The first argument is a REAL, not a FIXNUM.
;     The result is a REAL, not a FIXNUM.
;     Unable to do inline fixnum arithmetic (cost 2) because:
;     The first argument is a REAL, not a FIXNUM.
;     The result is a REAL, not a FIXNUM.
;     etc.
; 
; --> LET* WITH-FAST-ARRAY-REFERENCES LET LOCALLY LOOP BLOCK LET LET LET 
; --> ANSI-LOOP::LOOP-BODY LET TAGBODY ANSI-LOOP::LOOP-REALLY-DESETQ SETQ AREF 
; --> LET* 
; ==>
;   (KERNEL:DATA-VECTOR-REF ARRAY KERNEL:INDEX)
; Note: Forced to do full call.
;     Unable to do inline array access (cost 5) because:
;     The first argument is a VECTOR, not a (SIMPLE-ARRAY
;                                            (COMPLEX SINGLE-FLOAT) (*)).
;     The result is a T, not a (COMPLEX SINGLE-FLOAT).
;     Unable to do inline array access (cost 5) because:
;     The first argument is a VECTOR, not a (SIMPLE-ARRAY SINGLE-FLOAT (*)).
;     The result is a T, not a SINGLE-FLOAT.
;     etc.
; 
; --> LET* WITH-FAST-ARRAY-REFERENCES LET LOCALLY LOOP BLOCK LET LET LET 
; --> ANSI-LOOP::LOOP-BODY LET TAGBODY WHEN COND IF MINUSP < DECF LET* 
; ==>
;   (- #:G27 1)
; Note: Forced to do GENERIC-- (cost 10).
;     Unable to do inline fixnum arithmetic (cost 1) because:
;     The first argument is a REAL, not a FIXNUM.
;     The result is a REAL, not a FIXNUM.
;     Unable to do inline fixnum arithmetic (cost 2) because:
;     The first argument is a REAL, not a FIXNUM.
;     The result is a REAL, not a FIXNUM.
;     etc.
; 
; --> LET* WITH-FAST-ARRAY-REFERENCES LET LOCALLY LOOP BLOCK LET LET LET 
; --> ANSI-LOOP::LOOP-BODY LET TAGBODY WHEN COND IF MINUSP 
; ==>
;   (< (DECF #:G27) 0)
; Note: Forced to do GENERIC-< (cost 10).
;     Unable to do inline fixnum comparison (cost 3) because:
;     The first argument is a REAL, not a FIXNUM.
;     Unable to do inline fixnum comparison (cost 4) because:
;     The first argument is a REAL, not a FIXNUM.
;     etc.
; 
; --> LET* WITH-FAST-ARRAY-REFERENCES LET LOCALLY LOOP BLOCK LET LET LET 
; --> ANSI-LOOP::LOOP-BODY LET TAGBODY IF ANSI-LOOP::LOOP-REALLY-DESETQ SETQ 
; --> COMPUTE-NEXT-INDEX LET + THE OR LET IF OR SETQ COMPUTE-SECONDARY-OFFSET 
; --> 1+ 
; ==>
;   (+ (MOD # #) 1)
; Note: Forced to do GENERIC-+ (cost 10).
;     Unable to do inline fixnum arithmetic (cost 1) because:
;     The first argument is a REAL, not a FIXNUM.
;     The result is a REAL, not a FIXNUM.
;     Unable to do inline fixnum arithmetic (cost 2) because:
;     The first argument is a REAL, not a FIXNUM.
;     The result is a REAL, not a FIXNUM.
;     etc.
; 
; --> LET* WITH-FAST-ARRAY-REFERENCES LET LOCALLY LOOP BLOCK LET LET LET 
; --> ANSI-LOOP::LOOP-BODY LET TAGBODY ANSI-LOOP::LOOP-REALLY-DESETQ SETQ AREF 
; --> LET* 
; ==>
;   (KERNEL:DATA-VECTOR-REF ARRAY KERNEL:INDEX)
; Note: Forced to do full call.
;     Unable to do inline array access (cost 5) because:
;     The first argument is a VECTOR, not a (SIMPLE-ARRAY
;                                            (COMPLEX SINGLE-FLOAT) (*)).
;     The result is a T, not a (COMPLEX SINGLE-FLOAT).
;     Unable to do inline array access (cost 5) because:
;     The first argument is a VECTOR, not a (SIMPLE-ARRAY SINGLE-FLOAT (*)).
;     The result is a T, not a SINGLE-FLOAT.
;     etc.
; 

; In: DEFUN TOKENIZE

;   (%TOKENIZE TOKENIZER (TOKENIZER-MASK TOKENIZER) STRING START ...)
; --> BLOCK LET WITH-LOCK-HELD MULTIPROCESSING:WITH-LOCK-HELD LET 
; --> UNWIND-PROTECT FLET BLOCK MULTIPLE-VALUE-BIND MULTIPLE-VALUE-CALL BLOCK 
; --> C::%WITHIN-CLEANUP RETURN-FROM PROGN WHEN COND IF AND IF 
; ==>
;   (MULTIPROCESSING::ERROR-CHECK-LOCK-P LOCK)
; Note: *Inline-Expansion-Limit* (2) exceeded, probably trying to
;   inline a recursive function.
; 
; --> BLOCK LET WITH-LOCK-HELD MULTIPROCESSING:WITH-LOCK-HELD LET 
; --> UNWIND-PROTECT FLET BLOCK MULTIPLE-VALUE-BIND MULTIPLE-VALUE-CALL BLOCK 
; --> C::%WITHIN-CLEANUP RETURN-FROM PROGN WITH-TOKENIZING LET* 
; --> WITH-FAST-ARRAY-REFERENCES LET LOCALLY LOOP BLOCK LET LET LET 
; --> ANSI-LOOP::LOOP-BODY LET TAGBODY WHEN COND IF MINUSP < DECF LET* 
; ==>
;   (- #:G11 1)
; Note: Unable to optimize due to type uncertainty:
;     The first argument is a REAL, not a FLOAT.
; 
; --> BLOCK LET WITH-LOCK-HELD MULTIPROCESSING:WITH-LOCK-HELD LET 
; --> UNWIND-PROTECT FLET BLOCK MULTIPLE-VALUE-BIND MULTIPLE-VALUE-CALL BLOCK 
; --> C::%WITHIN-CLEANUP RETURN-FROM PROGN WITH-TOKENIZING LET* 
; --> WITH-FAST-ARRAY-REFERENCES LET LOCALLY LOOP BLOCK LET LET LET 
; --> ANSI-LOOP::LOOP-BODY LET TAGBODY WHEN COND IF MINUSP 
; ==>
;   (< (DECF #:G11) 0)
; Note: Unable to optimize due to type uncertainty:
;     The first argument is a REAL, not a FLOAT.
; 
; --> BLOCK LET WITH-LOCK-HELD MULTIPROCESSING:WITH-LOCK-HELD LET 
; --> UNWIND-PROTECT FLET BLOCK MULTIPLE-VALUE-BIND MULTIPLE-VALUE-CALL BLOCK 
; --> C::%WITHIN-CLEANUP RETURN-FROM PROGN WITH-TOKENIZING LET* 
; --> WITH-FAST-ARRAY-REFERENCES LET LOCALLY LOOP BLOCK LET LET LET 
; --> ANSI-LOOP::LOOP-BODY LET TAGBODY IF ANSI-LOOP::LOOP-REALLY-DESETQ SETQ 
; --> COMPUTE-NEXT-INDEX LET + THE OR LET IF OR SETQ COMPUTE-SECONDARY-OFFSET 
; --> 1+ 
; ==>
;   (+ (MOD # #) 1)
; Note: Unable to optimize due to type uncertainty:
;     The first argument is a REAL, not a FLOAT.
; 
; --> BLOCK LET WITH-LOCK-HELD MULTIPROCESSING:WITH-LOCK-HELD LET 
; --> UNWIND-PROTECT FLET BLOCK MULTIPLE-VALUE-BIND MULTIPLE-VALUE-CALL BLOCK 
; --> C::%WITHIN-CLEANUP RETURN-FROM PROGN WITH-TOKENIZING LET* 
; --> WITH-FAST-ARRAY-REFERENCES LET LOCALLY LOOP BLOCK LET LET LET 
; --> ANSI-LOOP::LOOP-BODY LET TAGBODY WHEN COND IF MINUSP < DECF LET* 
; ==>
;   (- #:G27 1)
; Note: Unable to optimize due to type uncertainty:
;     The first argument is a REAL, not a FLOAT.
; 
; --> BLOCK LET WITH-LOCK-HELD MULTIPROCESSING:WITH-LOCK-HELD LET 
; --> UNWIND-PROTECT FLET BLOCK MULTIPLE-VALUE-BIND MULTIPLE-VALUE-CALL BLOCK 
; --> C::%WITHIN-CLEANUP RETURN-FROM PROGN WITH-TOKENIZING LET* 
; --> WITH-FAST-ARRAY-REFERENCES LET LOCALLY LOOP BLOCK LET LET LET 
; --> ANSI-LOOP::LOOP-BODY LET TAGBODY WHEN COND IF MINUSP 
; ==>
;   (< (DECF #:G27) 0)
; Note: Unable to optimize due to type uncertainty:
;     The first argument is a REAL, not a FLOAT.
; 
; --> BLOCK LET WITH-LOCK-HELD MULTIPROCESSING:WITH-LOCK-HELD LET 
; --> UNWIND-PROTECT FLET BLOCK MULTIPLE-VALUE-BIND MULTIPLE-VALUE-CALL BLOCK 
; --> C::%WITHIN-CLEANUP RETURN-FROM PROGN WITH-TOKENIZING LET* 
; --> WITH-FAST-ARRAY-REFERENCES LET LOCALLY LOOP BLOCK LET LET LET 
; --> ANSI-LOOP::LOOP-BODY LET TAGBODY IF ANSI-LOOP::LOOP-REALLY-DESETQ SETQ 
; --> COMPUTE-NEXT-INDEX LET + THE OR LET IF OR SETQ COMPUTE-SECONDARY-OFFSET 
; --> 1+ 
; ==>
;   (+ (MOD # #) 1)
; Note: Unable to optimize due to type uncertainty:
;     The first argument is a REAL, not a FLOAT.
; 
; --> BLOCK LET WITH-LOCK-HELD MULTIPROCESSING:WITH-LOCK-HELD LET 
; --> UNWIND-PROTECT FLET BLOCK MULTIPLE-VALUE-BIND MULTIPLE-VALUE-CALL BLOCK 
; --> C::%WITHIN-CLEANUP RETURN-FROM PROGN WITH-TOKENIZING LET* 
; --> WITH-FAST-ARRAY-REFERENCES LET LOCALLY LOOP BLOCK LET LET LET 
; --> ANSI-LOOP::LOOP-BODY LET TAGBODY PROGN WHEN COND IF AND IF AND IF AND IF 
; --> AND %%TOKEN-EQUAL ECASE LET COND IF COND IF PROGN %%TOKEN-EQUAL STRING= 
; ==>
;   (COMMON-LISP::STRING=* C::STRING1 C::STRING2 C::START1 C::END1 ...)
; Note: Unable to optimize due to type uncertainty:
;     The first argument is a (OR NULL BASE-STRING), not a SIMPLE-BASE-STRING.
;     The second argument is a (OR SYMBOL
;                                  BASE-CHAR
;                                  BASE-STRING), not a SIMPLE-BASE-STRING.
; 
; --> BLOCK LET WITH-LOCK-HELD MULTIPROCESSING:WITH-LOCK-HELD LET 
; --> UNWIND-PROTECT FLET BLOCK MULTIPLE-VALUE-BIND MULTIPLE-VALUE-CALL BLOCK 
; --> C::%WITHIN-CLEANUP RETURN-FROM PROGN WITH-TOKENIZING LET* 
; --> WITH-FAST-ARRAY-REFERENCES LET LOCALLY LOOP BLOCK LET LET LET 
; --> ANSI-LOOP::LOOP-BODY LET TAGBODY ANSI-LOOP::LOOP-REALLY-DESETQ SETQ AREF 
; --> LET* 
; ==>
;   (KERNEL:DATA-VECTOR-REF ARRAY KERNEL:INDEX)
; Note: Unable to optimize due to type uncertainty:
;     The first argument is a VECTOR, not a SIMPLE-ARRAY.
; 
; --> BLOCK LET WITH-LOCK-HELD MULTIPROCESSING:WITH-LOCK-HELD LET 
; --> UNWIND-PROTECT FLET BLOCK MULTIPLE-VALUE-BIND MULTIPLE-VALUE-CALL BLOCK 
; --> C::%WITHIN-CLEANUP RETURN-FROM PROGN WITH-TOKENIZING LET* 
; --> WITH-FAST-ARRAY-REFERENCES LET LOCALLY LOOP BLOCK LET LET LET 
; --> ANSI-LOOP::LOOP-BODY LET TAGBODY PROGN WHEN COND IF AND IF AND IF AND IF 
; --> AND %%TOKEN-EQUAL ECASE LET COND IF COND IF PROGN %%TOKEN-EQUAL STRING= 
; ==>
;   (COMMON-LISP::STRING=* C::STRING1 C::STRING2 C::START1 C::END1 ...)
; Note: Unable to optimize due to type uncertainty:
;     The first argument is a (OR NULL BASE-STRING), not a SIMPLE-BASE-STRING.
;     The second argument is a (OR SYMBOL
;                                  BASE-CHAR
;                                  BASE-STRING), not a SIMPLE-BASE-STRING.
; 
; --> BLOCK LET WITH-LOCK-HELD MULTIPROCESSING:WITH-LOCK-HELD LET 
; --> UNWIND-PROTECT FLET BLOCK MULTIPLE-VALUE-BIND MULTIPLE-VALUE-CALL BLOCK 
; --> C::%WITHIN-CLEANUP RETURN-FROM PROGN WITH-TOKENIZING LET* 
; --> WITH-FAST-ARRAY-REFERENCES LET LOCALLY LOOP BLOCK LET LET LET 
; --> ANSI-LOOP::LOOP-BODY LET TAGBODY ANSI-LOOP::LOOP-REALLY-DESETQ SETQ AREF 
; --> LET* 
; ==>
;   (KERNEL:DATA-VECTOR-REF ARRAY KERNEL:INDEX)
; Note: Unable to optimize due to type uncertainty:
;     The first argument is a VECTOR, not a SIMPLE-ARRAY.
; 
; --> BLOCK LET WITH-LOCK-HELD MULTIPROCESSING:WITH-LOCK-HELD LET 
; --> UNWIND-PROTECT FLET BLOCK MULTIPLE-VALUE-BIND MULTIPLE-VALUE-CALL BLOCK 
; --> C::%WITHIN-CLEANUP RETURN-FROM PROGN WITH-TOKENIZING LET* 
; --> WITH-FAST-ARRAY-REFERENCES LET LOCALLY LOOP BLOCK LET LET LET 
; --> ANSI-LOOP::LOOP-BODY LET TAGBODY WHEN COND IF MINUSP < DECF LET* 
; ==>
;   (- #:G11 1)
; Note: Forced to do GENERIC-- (cost 10).
;     Unable to do inline fixnum arithmetic (cost 1) because:
;     The first argument is a REAL, not a FIXNUM.
;     The result is a REAL, not a FIXNUM.
;     Unable to do inline fixnum arithmetic (cost 2) because:
;     The first argument is a REAL, not a FIXNUM.
;     The result is a REAL, not a FIXNUM.
;     etc.
; 
; --> BLOCK LET WITH-LOCK-HELD MULTIPROCESSING:WITH-LOCK-HELD LET 
; --> UNWIND-PROTECT FLET BLOCK MULTIPLE-VALUE-BIND MULTIPLE-VALUE-CALL BLOCK 
; --> C::%WITHIN-CLEANUP RETURN-FROM PROGN WITH-TOKENIZING LET* 
; --> WITH-FAST-ARRAY-REFERENCES LET LOCALLY LOOP BLOCK LET LET LET 
; --> ANSI-LOOP::LOOP-BODY LET TAGBODY WHEN COND IF MINUSP 
; ==>
;   (< (DECF #:G11) 0)
; Note: Forced to do GENERIC-< (cost 10).
;     Unable to do inline fixnum comparison (cost 3) because:
;     The first argument is a REAL, not a FIXNUM.
;     Unable to do inline fixnum comparison (cost 4) because:
;     The first argument is a REAL, not a FIXNUM.
;     etc.
; 
; --> BLOCK LET WITH-LOCK-HELD MULTIPROCESSING:WITH-LOCK-HELD LET 
; --> UNWIND-PROTECT FLET BLOCK MULTIPLE-VALUE-BIND MULTIPLE-VALUE-CALL BLOCK 
; --> C::%WITHIN-CLEANUP RETURN-FROM PROGN WITH-TOKENIZING LET* 
; --> WITH-FAST-ARRAY-REFERENCES LET LOCALLY LOOP BLOCK LET LET LET 
; --> ANSI-LOOP::LOOP-BODY LET TAGBODY IF ANSI-LOOP::LOOP-REALLY-DESETQ SETQ 
; --> COMPUTE-NEXT-INDEX LET + THE OR LET IF OR SETQ COMPUTE-SECONDARY-OFFSET 
; --> 1+ 
; ==>
;   (+ (MOD # #) 1)
; Note: Forced to do GENERIC-+ (cost 10).
;     Unable to do inline fixnum arithmetic (cost 1) because:
;     The first argument is a REAL, not a FIXNUM.
;     The result is a REAL, not a FIXNUM.
;     Unable to do inline fixnum arithmetic (cost 2) because:
;     The first argument is a REAL, not a FIXNUM.
;     The result is a REAL, not a FIXNUM.
;     etc.
; 
; --> BLOCK LET WITH-LOCK-HELD MULTIPROCESSING:WITH-LOCK-HELD LET 
; --> UNWIND-PROTECT FLET BLOCK MULTIPLE-VALUE-BIND MULTIPLE-VALUE-CALL BLOCK 
; --> C::%WITHIN-CLEANUP RETURN-FROM PROGN WITH-TOKENIZING LET* 
; --> WITH-FAST-ARRAY-REFERENCES LET LOCALLY LOOP BLOCK LET LET LET 
; --> ANSI-LOOP::LOOP-BODY LET TAGBODY ANSI-LOOP::LOOP-REALLY-DESETQ SETQ AREF 
; --> LET* 
; ==>
;   (KERNEL:DATA-VECTOR-REF ARRAY KERNEL:INDEX)
; Note: Forced to do full call.
;     Unable to do inline array access (cost 5) because:
;     The first argument is a VECTOR, not a (SIMPLE-ARRAY
;                                            (COMPLEX SINGLE-FLOAT) (*)).
;     The result is a T, not a (COMPLEX SINGLE-FLOAT).
;     Unable to do inline array access (cost 5) because:
;     The first argument is a VECTOR, not a (SIMPLE-ARRAY SINGLE-FLOAT (*)).
;     The result is a T, not a SINGLE-FLOAT.
;     etc.
; 
; --> BLOCK LET WITH-LOCK-HELD MULTIPROCESSING:WITH-LOCK-HELD LET 
; --> UNWIND-PROTECT FLET BLOCK MULTIPLE-VALUE-BIND MULTIPLE-VALUE-CALL BLOCK 
; --> C::%WITHIN-CLEANUP RETURN-FROM PROGN WITH-TOKENIZING LET* 
; --> WITH-FAST-ARRAY-REFERENCES LET LOCALLY LOOP BLOCK LET LET LET 
; --> ANSI-LOOP::LOOP-BODY LET TAGBODY WHEN COND IF MINUSP < DECF LET* 
; ==>
;   (- #:G27 1)
; Note: Forced to do GENERIC-- (cost 10).
;     Unable to do inline fixnum arithmetic (cost 1) because:
;     The first argument is a REAL, not a FIXNUM.
;     The result is a REAL, not a FIXNUM.
;     Unable to do inline fixnum arithmetic (cost 2) because:
;     The first argument is a REAL, not a FIXNUM.
;     The result is a REAL, not a FIXNUM.
;     etc.
; 
; --> BLOCK LET WITH-LOCK-HELD MULTIPROCESSING:WITH-LOCK-HELD LET 
; --> UNWIND-PROTECT FLET BLOCK MULTIPLE-VALUE-BIND MULTIPLE-VALUE-CALL BLOCK 
; --> C::%WITHIN-CLEANUP RETURN-FROM PROGN WITH-TOKENIZING LET* 
; --> WITH-FAST-ARRAY-REFERENCES LET LOCALLY LOOP BLOCK LET LET LET 
; --> ANSI-LOOP::LOOP-BODY LET TAGBODY WHEN COND IF MINUSP 
; ==>
;   (< (DECF #:G27) 0)
; Note: Forced to do GENERIC-< (cost 10).
;     Unable to do inline fixnum comparison (cost 3) because:
;     The first argument is a REAL, not a FIXNUM.
;     Unable to do inline fixnum comparison (cost 4) because:
;     The first argument is a REAL, not a FIXNUM.
;     etc.
; 
; --> BLOCK LET WITH-LOCK-HELD MULTIPROCESSING:WITH-LOCK-HELD LET 
; --> UNWIND-PROTECT FLET BLOCK MULTIPLE-VALUE-BIND MULTIPLE-VALUE-CALL BLOCK 
; --> C::%WITHIN-CLEANUP RETURN-FROM PROGN WITH-TOKENIZING LET* 
; --> WITH-FAST-ARRAY-REFERENCES LET LOCALLY LOOP BLOCK LET LET LET 
; --> ANSI-LOOP::LOOP-BODY LET TAGBODY IF ANSI-LOOP::LOOP-REALLY-DESETQ SETQ 
; --> COMPUTE-NEXT-INDEX LET + THE OR LET IF OR SETQ COMPUTE-SECONDARY-OFFSET 
; --> 1+ 
; ==>
;   (+ (MOD # #) 1)
; Note: Forced to do GENERIC-+ (cost 10).
;     Unable to do inline fixnum arithmetic (cost 1) because:
;     The first argument is a REAL, not a FIXNUM.
;     The result is a REAL, not a FIXNUM.
;     Unable to do inline fixnum arithmetic (cost 2) because:
;     The first argument is a REAL, not a FIXNUM.
;     The result is a REAL, not a FIXNUM.
;     etc.
; 
; --> BLOCK LET WITH-LOCK-HELD MULTIPROCESSING:WITH-LOCK-HELD LET 
; --> UNWIND-PROTECT FLET BLOCK MULTIPLE-VALUE-BIND MULTIPLE-VALUE-CALL BLOCK 
; --> C::%WITHIN-CLEANUP RETURN-FROM PROGN WITH-TOKENIZING LET* 
; --> WITH-FAST-ARRAY-REFERENCES LET LOCALLY LOOP BLOCK LET LET LET 
; --> ANSI-LOOP::LOOP-BODY LET TAGBODY ANSI-LOOP::LOOP-REALLY-DESETQ SETQ AREF 
; --> LET* 
; ==>
;   (KERNEL:DATA-VECTOR-REF ARRAY KERNEL:INDEX)
; Note: Forced to do full call.
;     Unable to do inline array access (cost 5) because:
;     The first argument is a VECTOR, not a (SIMPLE-ARRAY
;                                            (COMPLEX SINGLE-FLOAT) (*)).
;     The result is a T, not a (COMPLEX SINGLE-FLOAT).
;     Unable to do inline array access (cost 5) because:
;     The first argument is a VECTOR, not a (SIMPLE-ARRAY SINGLE-FLOAT (*)).
;     The result is a T, not a SINGLE-FLOAT.
;     etc.
; 

; In: DEFUN %GET-TOKEN

;   (WITH-TOKENIZING (TOKENIZER HASH-MASK HASH STRING START ...) :ENTRY-FOUND
;    (VALUES # NIL) :ENTRY-NOT-FOUND ...)
; --> LET* WITH-FAST-ARRAY-REFERENCES LET LOCALLY LOOP BLOCK LET LET LET 
; --> ANSI-LOOP::LOOP-BODY LET TAGBODY IF ANSI-LOOP::LOOP-REALLY-DESETQ SETQ 
; --> COMPUTE-NEXT-INDEX LET + THE OR LET IF OR SETQ COMPUTE-SECONDARY-OFFSET 
; --> 1+ + 
; ==>
;   (MOD (THE FIXNUM HASH) (THE FIXNUM #))
; Note: *Inline-Expansion-Limit* (2) exceeded, probably trying to
;   inline a recursive function.
; 
; --> LET* WITH-FAST-ARRAY-REFERENCES LET LOCALLY LOOP BLOCK LET LET LET 
; --> ANSI-LOOP::LOOP-BODY LET TAGBODY WHEN COND IF MINUSP < DECF LET* 
; ==>
;   (- #:G11 1)
; Note: Unable to optimize due to type uncertainty:
;     The first argument is a REAL, not a FLOAT.
; 
; --> LET* WITH-FAST-ARRAY-REFERENCES LET LOCALLY LOOP BLOCK LET LET LET 
; --> ANSI-LOOP::LOOP-BODY LET TAGBODY WHEN COND IF MINUSP 
; ==>
;   (< (DECF #:G11) 0)
; Note: Unable to optimize due to type uncertainty:
;     The first argument is a REAL, not a FLOAT.
; 
; --> LET* WITH-FAST-ARRAY-REFERENCES LET LOCALLY LOOP BLOCK LET LET LET 
; --> ANSI-LOOP::LOOP-BODY LET TAGBODY IF ANSI-LOOP::LOOP-REALLY-DESETQ SETQ 
; --> COMPUTE-NEXT-INDEX LET + THE OR LET IF OR SETQ COMPUTE-SECONDARY-OFFSET 
; --> 1+ 
; ==>
;   (+ (MOD # #) 1)
; Note: Unable to optimize due to type uncertainty:
;     The first argument is a REAL, not a FLOAT.
; 
; --> LET* WITH-FAST-ARRAY-REFERENCES LET LOCALLY LOOP BLOCK LET LET LET 
; --> ANSI-LOOP::LOOP-BODY LET TAGBODY PROGN WHEN COND IF AND IF AND IF AND IF 
; --> AND %%TOKEN-EQUAL ECASE LET COND IF COND IF PROGN %%TOKEN-EQUAL STRING= 
; ==>
;   (COMMON-LISP::STRING=* C::STRING1 C::STRING2 C::START1 C::END1 ...)
; Note: Unable to optimize due to type uncertainty:
;     The first argument is a (OR NULL BASE-STRING), not a SIMPLE-BASE-STRING.
;     The second argument is a (OR SYMBOL
;                                  BASE-CHAR
;                                  BASE-STRING), not a SIMPLE-BASE-STRING.
; 
; --> LET* WITH-FAST-ARRAY-REFERENCES LET LOCALLY LOOP BLOCK LET LET LET 
; --> ANSI-LOOP::LOOP-BODY LET TAGBODY ANSI-LOOP::LOOP-REALLY-DESETQ SETQ AREF 
; --> LET* 
; ==>
;   (KERNEL:DATA-VECTOR-REF ARRAY KERNEL:INDEX)
; Note: Unable to optimize due to type uncertainty:
;     The first argument is a VECTOR, not a SIMPLE-ARRAY.
; 
; --> LET* WITH-FAST-ARRAY-REFERENCES LET LOCALLY LOOP BLOCK LET LET LET 
; --> ANSI-LOOP::LOOP-BODY LET TAGBODY WHEN COND IF MINUSP < DECF LET* 
; ==>
;   (- #:G11 1)
; Note: Forced to do GENERIC-- (cost 10).
;     Unable to do inline fixnum arithmetic (cost 1) because:
;     The first argument is a REAL, not a FIXNUM.
;     The result is a REAL, not a FIXNUM.
;     Unable to do inline fixnum arithmetic (cost 2) because:
;     The first argument is a REAL, not a FIXNUM.
;     The result is a REAL, not a FIXNUM.
;     etc.
; 
; --> LET* WITH-FAST-ARRAY-REFERENCES LET LOCALLY LOOP BLOCK LET LET LET 
; --> ANSI-LOOP::LOOP-BODY LET TAGBODY WHEN COND IF MINUSP 
; ==>
;   (< (DECF #:G11) 0)
; Note: Forced to do GENERIC-< (cost 10).
;     Unable to do inline fixnum comparison (cost 3) because:
;     The first argument is a REAL, not a FIXNUM.
;     Unable to do inline fixnum comparison (cost 4) because:
;     The first argument is a REAL, not a FIXNUM.
;     etc.
; 
; --> LET* WITH-FAST-ARRAY-REFERENCES LET LOCALLY LOOP BLOCK LET LET LET 
; --> ANSI-LOOP::LOOP-BODY LET TAGBODY IF ANSI-LOOP::LOOP-REALLY-DESETQ SETQ 
; --> COMPUTE-NEXT-INDEX LET + THE OR LET IF OR SETQ COMPUTE-SECONDARY-OFFSET 
; --> 1+ 
; ==>
;   (+ (MOD # #) 1)
; Note: Forced to do GENERIC-+ (cost 10).
;     Unable to do inline fixnum arithmetic (cost 1) because:
;     The first argument is a REAL, not a FIXNUM.
;     The result is a REAL, not a FIXNUM.
;     Unable to do inline fixnum arithmetic (cost 2) because:
;     The first argument is a REAL, not a FIXNUM.
;     The result is a REAL, not a FIXNUM.
;     etc.
; 
; --> LET* WITH-FAST-ARRAY-REFERENCES LET LOCALLY LOOP BLOCK LET LET LET 
; --> ANSI-LOOP::LOOP-BODY LET TAGBODY ANSI-LOOP::LOOP-REALLY-DESETQ SETQ AREF 
; --> LET* 
; ==>
;   (KERNEL:DATA-VECTOR-REF ARRAY KERNEL:INDEX)
; Note: Forced to do full call.
;     Unable to do inline array access (cost 5) because:
;     The first argument is a VECTOR, not a (SIMPLE-ARRAY
;                                            (COMPLEX SINGLE-FLOAT) (*)).
;     The result is a T, not a (COMPLEX SINGLE-FLOAT).
;     Unable to do inline array access (cost 5) because:
;     The first argument is a VECTOR, not a (SIMPLE-ARRAY SINGLE-FLOAT (*)).
;     The result is a T, not a SINGLE-FLOAT.
;     etc.
; 

; In: DEFUN GET-TOKEN

;   (%GET-TOKEN TOKENIZER (TOKENIZER-MASK TOKENIZER) STRING START ...)
; --> BLOCK LET WITH-LOCK-HELD MULTIPROCESSING:WITH-LOCK-HELD LET 
; --> UNWIND-PROTECT FLET BLOCK MULTIPLE-VALUE-BIND MULTIPLE-VALUE-CALL BLOCK 
; --> C::%WITHIN-CLEANUP RETURN-FROM PROGN WHEN COND IF AND IF 
; ==>
;   (MULTIPROCESSING::ERROR-CHECK-LOCK-P (TOKENIZER-LOCK TOKENIZER))
; Note: *Inline-Expansion-Limit* (2) exceeded, probably trying to
;   inline a recursive function.
; 
; --> BLOCK LET WITH-LOCK-HELD MULTIPROCESSING:WITH-LOCK-HELD LET 
; --> UNWIND-PROTECT FLET BLOCK MULTIPLE-VALUE-BIND MULTIPLE-VALUE-CALL BLOCK 
; --> C::%WITHIN-CLEANUP RETURN-FROM PROGN WITH-TOKENIZING LET* 
; --> WITH-FAST-ARRAY-REFERENCES LET LOCALLY LOOP BLOCK LET LET LET 
; --> ANSI-LOOP::LOOP-BODY LET TAGBODY WHEN COND IF MINUSP < DECF LET* 
; ==>
;   (- #:G11 1)
; Note: Unable to optimize due to type uncertainty:
;     The first argument is a REAL, not a FLOAT.
; 
; --> BLOCK LET WITH-LOCK-HELD MULTIPROCESSING:WITH-LOCK-HELD LET 
; --> UNWIND-PROTECT FLET BLOCK MULTIPLE-VALUE-BIND MULTIPLE-VALUE-CALL BLOCK 
; --> C::%WITHIN-CLEANUP RETURN-FROM PROGN WITH-TOKENIZING LET* 
; --> WITH-FAST-ARRAY-REFERENCES LET LOCALLY LOOP BLOCK LET LET LET 
; --> ANSI-LOOP::LOOP-BODY LET TAGBODY WHEN COND IF MINUSP 
; ==>
;   (< (DECF #:G11) 0)
; Note: Unable to optimize due to type uncertainty:
;     The first argument is a REAL, not a FLOAT.
; 
; --> BLOCK LET WITH-LOCK-HELD MULTIPROCESSING:WITH-LOCK-HELD LET 
; --> UNWIND-PROTECT FLET BLOCK MULTIPLE-VALUE-BIND MULTIPLE-VALUE-CALL BLOCK 
; --> C::%WITHIN-CLEANUP RETURN-FROM PROGN WITH-TOKENIZING LET* 
; --> WITH-FAST-ARRAY-REFERENCES LET LOCALLY LOOP BLOCK LET LET LET 
; --> ANSI-LOOP::LOOP-BODY LET TAGBODY IF ANSI-LOOP::LOOP-REALLY-DESETQ SETQ 
; --> COMPUTE-NEXT-INDEX LET + THE OR LET IF OR SETQ COMPUTE-SECONDARY-OFFSET 
; --> 1+ 
; ==>
;   (+ (MOD # #) 1)
; Note: Unable to optimize due to type uncertainty:
;     The first argument is a REAL, not a FLOAT.
; 
; --> BLOCK LET WITH-LOCK-HELD MULTIPROCESSING:WITH-LOCK-HELD LET 
; --> UNWIND-PROTECT FLET BLOCK MULTIPLE-VALUE-BIND MULTIPLE-VALUE-CALL BLOCK 
; --> C::%WITHIN-CLEANUP RETURN-FROM PROGN WITH-TOKENIZING LET* 
; --> WITH-FAST-ARRAY-REFERENCES LET LOCALLY LOOP BLOCK LET LET LET 
; --> ANSI-LOOP::LOOP-BODY LET TAGBODY PROGN WHEN COND IF AND IF AND IF AND IF 
; --> AND %%TOKEN-EQUAL ECASE LET COND IF COND IF PROGN %%TOKEN-EQUAL STRING= 
; ==>
;   (COMMON-LISP::STRING=* C::STRING1 C::STRING2 C::START1 C::END1 ...)
; Note: Unable to optimize due to type uncertainty:
;     The first argument is a (OR NULL BASE-STRING), not a SIMPLE-BASE-STRING.
;     The second argument is a (OR SYMBOL
;                                  BASE-CHAR
;                                  BASE-STRING), not a SIMPLE-BASE-STRING.
; 
; --> BLOCK LET WITH-LOCK-HELD MULTIPROCESSING:WITH-LOCK-HELD LET 
; --> UNWIND-PROTECT FLET BLOCK MULTIPLE-VALUE-BIND MULTIPLE-VALUE-CALL BLOCK 
; --> C::%WITHIN-CLEANUP RETURN-FROM PROGN WITH-TOKENIZING LET* 
; --> WITH-FAST-ARRAY-REFERENCES LET LOCALLY LOOP BLOCK LET LET LET 
; --> ANSI-LOOP::LOOP-BODY LET TAGBODY ANSI-LOOP::LOOP-REALLY-DESETQ SETQ AREF 
; --> LET* 
; ==>
;   (KERNEL:DATA-VECTOR-REF ARRAY KERNEL:INDEX)
; Note: Unable to optimize due to type uncertainty:
;     The first argument is a VECTOR, not a SIMPLE-ARRAY.
; 
; --> BLOCK LET WITH-LOCK-HELD MULTIPROCESSING:WITH-LOCK-HELD LET 
; --> UNWIND-PROTECT FLET BLOCK MULTIPLE-VALUE-BIND MULTIPLE-VALUE-CALL BLOCK 
; --> C::%WITHIN-CLEANUP RETURN-FROM PROGN WITH-TOKENIZING LET* 
; --> WITH-FAST-ARRAY-REFERENCES LET LOCALLY LOOP BLOCK LET LET LET 
; --> ANSI-LOOP::LOOP-BODY LET TAGBODY WHEN COND IF MINUSP < DECF LET* 
; ==>
;   (- #:G11 1)
; Note: Forced to do GENERIC-- (cost 10).
;     Unable to do inline fixnum arithmetic (cost 1) because:
;     The first argument is a REAL, not a FIXNUM.
;     The result is a REAL, not a FIXNUM.
;     Unable to do inline fixnum arithmetic (cost 2) because:
;     The first argument is a REAL, not a FIXNUM.
;     The result is a REAL, not a FIXNUM.
;     etc.
; 
; --> BLOCK LET WITH-LOCK-HELD MULTIPROCESSING:WITH-LOCK-HELD LET 
; --> UNWIND-PROTECT FLET BLOCK MULTIPLE-VALUE-BIND MULTIPLE-VALUE-CALL BLOCK 
; --> C::%WITHIN-CLEANUP RETURN-FROM PROGN WITH-TOKENIZING LET* 
; --> WITH-FAST-ARRAY-REFERENCES LET LOCALLY LOOP BLOCK LET LET LET 
; --> ANSI-LOOP::LOOP-BODY LET TAGBODY WHEN COND IF MINUSP 
; ==>
;   (< (DECF #:G11) 0)
; Note: Forced to do GENERIC-< (cost 10).
;     Unable to do inline fixnum comparison (cost 3) because:
;     The first argument is a REAL, not a FIXNUM.
;     Unable to do inline fixnum comparison (cost 4) because:
;     The first argument is a REAL, not a FIXNUM.
;     etc.
; 
; --> BLOCK LET WITH-LOCK-HELD MULTIPROCESSING:WITH-LOCK-HELD LET 
; --> UNWIND-PROTECT FLET BLOCK MULTIPLE-VALUE-BIND MULTIPLE-VALUE-CALL BLOCK 
; --> C::%WITHIN-CLEANUP RETURN-FROM PROGN WITH-TOKENIZING LET* 
; --> WITH-FAST-ARRAY-REFERENCES LET LOCALLY LOOP BLOCK LET LET LET 
; --> ANSI-LOOP::LOOP-BODY LET TAGBODY IF ANSI-LOOP::LOOP-REALLY-DESETQ SETQ 
; --> COMPUTE-NEXT-INDEX LET + THE OR LET IF OR SETQ COMPUTE-SECONDARY-OFFSET 
; --> 1+ 
; ==>
;   (+ (MOD # #) 1)
; Note: Forced to do GENERIC-+ (cost 10).
;     Unable to do inline fixnum arithmetic (cost 1) because:
;     The first argument is a REAL, not a FIXNUM.
;     The result is a REAL, not a FIXNUM.
;     Unable to do inline fixnum arithmetic (cost 2) because:
;     The first argument is a REAL, not a FIXNUM.
;     The result is a REAL, not a FIXNUM.
;     etc.
; 
; --> BLOCK LET WITH-LOCK-HELD MULTIPROCESSING:WITH-LOCK-HELD LET 
; --> UNWIND-PROTECT FLET BLOCK MULTIPLE-VALUE-BIND MULTIPLE-VALUE-CALL BLOCK 
; --> C::%WITHIN-CLEANUP RETURN-FROM PROGN WITH-TOKENIZING LET* 
; --> WITH-FAST-ARRAY-REFERENCES LET LOCALLY LOOP BLOCK LET LET LET 
; --> ANSI-LOOP::LOOP-BODY LET TAGBODY ANSI-LOOP::LOOP-REALLY-DESETQ SETQ AREF 
; --> LET* 
; ==>
;   (KERNEL:DATA-VECTOR-REF ARRAY KERNEL:INDEX)
; Note: Forced to do full call.
;     Unable to do inline array access (cost 5) because:
;     The first argument is a VECTOR, not a (SIMPLE-ARRAY
;                                            (COMPLEX SINGLE-FLOAT) (*)).
;     The result is a T, not a (COMPLEX SINGLE-FLOAT).
;     Unable to do inline array access (cost 5) because:
;     The first argument is a VECTOR, not a (SIMPLE-ARRAY SINGLE-FLOAT (*)).
;     The result is a T, not a SINGLE-FLOAT.
;     etc.
; 

; In: DEFUN INSERT-TOKEN

;   (WITH-TOKENIZING (TOKENIZER HASH-MASK HASH STRING START ...) :ENTRY-FOUND
;    (SETF # TOKEN) :ENTRY-NOT-FOUND ...)
; --> LET* WITH-FAST-ARRAY-REFERENCES LET LOCALLY LOOP BLOCK LET LET LET 
; --> ANSI-LOOP::LOOP-BODY LET TAGBODY IF ANSI-LOOP::LOOP-REALLY-DESETQ SETQ 
; --> COMPUTE-NEXT-INDEX LET + THE OR LET IF OR SETQ COMPUTE-SECONDARY-OFFSET 
; --> 1+ + 
; ==>
;   (MOD (THE FIXNUM HASH) (THE FIXNUM #))
; Note: *Inline-Expansion-Limit* (2) exceeded, probably trying to
;   inline a recursive function.
; 
;   (SETF (ENTRY-VALUE ENTRY) TOKEN)
; --> LET* MULTIPLE-VALUE-BIND LET FUNCALL 
; ==>
;   (C::%FUNCALL #'(SETF ENTRY-VALUE) #:G16 #:G17)
; Warning: Result is a T, not a (VALUES T T).
; 
;   (WITH-TOKENIZING (TOKENIZER HASH-MASK HASH STRING START ...) :ENTRY-FOUND
;    (SETF # TOKEN) :ENTRY-NOT-FOUND ...)
; --> LET* WITH-FAST-ARRAY-REFERENCES LET LOCALLY LOOP BLOCK LET LET LET 
; --> ANSI-LOOP::LOOP-BODY LET TAGBODY WHEN COND IF MINUSP < DECF LET* 
; ==>
;   (- #:G11 1)
; Note: Unable to optimize due to type uncertainty:
;     The first argument is a REAL, not a FLOAT.
; 
; --> LET* WITH-FAST-ARRAY-REFERENCES LET LOCALLY LOOP BLOCK LET LET LET 
; --> ANSI-LOOP::LOOP-BODY LET TAGBODY WHEN COND IF MINUSP 
; ==>
;   (< (DECF #:G11) 0)
; Note: Unable to optimize due to type uncertainty:
;     The first argument is a REAL, not a FLOAT.
; 
; --> LET* WITH-FAST-ARRAY-REFERENCES LET LOCALLY LOOP BLOCK LET LET LET 
; --> ANSI-LOOP::LOOP-BODY LET TAGBODY IF ANSI-LOOP::LOOP-REALLY-DESETQ SETQ 
; --> COMPUTE-NEXT-INDEX LET + THE OR LET IF OR SETQ COMPUTE-SECONDARY-OFFSET 
; --> 1+ 
; ==>
;   (+ (MOD # #) 1)
; Note: Unable to optimize due to type uncertainty:
;     The first argument is a REAL, not a FLOAT.
; 
;   (SUBSEQ STRING START END)
; Note: Unable to optimize due to type uncertainty:
;     The first argument is a (OR VECTOR CONS NULL), not a SIMPLE-BASE-STRING.
; 
;   (WITH-TOKENIZING (TOKENIZER HASH-MASK HASH STRING START ...) :ENTRY-FOUND
;    (SETF # TOKEN) :ENTRY-NOT-FOUND ...)
; --> LET* WITH-FAST-ARRAY-REFERENCES LET LOCALLY LOOP BLOCK LET LET LET 
; --> ANSI-LOOP::LOOP-BODY LET TAGBODY PROGN WHEN COND IF AND IF AND IF AND IF 
; --> AND %%TOKEN-EQUAL ECASE LET COND IF COND IF PROGN %%TOKEN-EQUAL STRING= 
; ==>
;   (COMMON-LISP::STRING=* C::STRING1 C::STRING2 C::START1 C::END1 ...)
; Note: Unable to optimize due to type uncertainty:
;     The first argument is a (OR NULL BASE-STRING), not a SIMPLE-BASE-STRING.
;     The second argument is a (OR SYMBOL
;                                  BASE-CHAR
;                                  BASE-STRING), not a SIMPLE-BASE-STRING.
; 
; --> LET* WITH-FAST-ARRAY-REFERENCES LET LOCALLY LOOP BLOCK LET LET LET 
; --> ANSI-LOOP::LOOP-BODY LET TAGBODY ANSI-LOOP::LOOP-REALLY-DESETQ SETQ AREF 
; --> LET* 
; ==>
;   (KERNEL:DATA-VECTOR-REF ARRAY KERNEL:INDEX)
; Note: Unable to optimize due to type uncertainty:
;     The first argument is a VECTOR, not a SIMPLE-ARRAY.
; 
; --> LET* WITH-FAST-ARRAY-REFERENCES LET LOCALLY LOOP BLOCK LET LET LET 
; --> ANSI-LOOP::LOOP-BODY LET TAGBODY WHEN COND IF MINUSP < DECF LET* 
; ==>
;   (- #:G11 1)
; Note: Forced to do GENERIC-- (cost 10).
;     Unable to do inline fixnum arithmetic (cost 1) because:
;     The first argument is a REAL, not a FIXNUM.
;     The result is a REAL, not a FIXNUM.
;     Unable to do inline fixnum arithmetic (cost 2) because:
;     The first argument is a REAL, not a FIXNUM.
;     The result is a REAL, not a FIXNUM.
;     etc.
; 
; --> LET* WITH-FAST-ARRAY-REFERENCES LET LOCALLY LOOP BLOCK LET LET LET 
; --> ANSI-LOOP::LOOP-BODY LET TAGBODY WHEN COND IF MINUSP 
; ==>
;   (< (DECF #:G11) 0)
; Note: Forced to do GENERIC-< (cost 10).
;     Unable to do inline fixnum comparison (cost 3) because:
;     The first argument is a REAL, not a FIXNUM.
;     Unable to do inline fixnum comparison (cost 4) because:
;     The first argument is a REAL, not a FIXNUM.
;     etc.
; 
; --> LET* WITH-FAST-ARRAY-REFERENCES LET LOCALLY LOOP BLOCK LET LET LET 
; --> ANSI-LOOP::LOOP-BODY LET TAGBODY IF ANSI-LOOP::LOOP-REALLY-DESETQ SETQ 
; --> COMPUTE-NEXT-INDEX LET + THE OR LET IF OR SETQ COMPUTE-SECONDARY-OFFSET 
; --> 1+ 
; ==>
;   (+ (MOD # #) 1)
; Note: Forced to do GENERIC-+ (cost 10).
;     Unable to do inline fixnum arithmetic (cost 1) because:
;     The first argument is a REAL, not a FIXNUM.
;     The result is a REAL, not a FIXNUM.
;     Unable to do inline fixnum arithmetic (cost 2) because:
;     The first argument is a REAL, not a FIXNUM.
;     The result is a REAL, not a FIXNUM.
;     etc.
; 
; --> LET* WITH-FAST-ARRAY-REFERENCES LET LOCALLY LOOP BLOCK LET LET LET 
; --> ANSI-LOOP::LOOP-BODY LET TAGBODY ANSI-LOOP::LOOP-REALLY-DESETQ SETQ AREF 
; --> LET* 
; ==>
;   (KERNEL:DATA-VECTOR-REF ARRAY KERNEL:INDEX)
; Note: Forced to do full call.
;     Unable to do inline array access (cost 5) because:
;     The first argument is a VECTOR, not a (SIMPLE-ARRAY
;                                            (COMPLEX SINGLE-FLOAT) (*)).
;     The result is a T, not a (COMPLEX SINGLE-FLOAT).
;     Unable to do inline array access (cost 5) because:
;     The first argument is a VECTOR, not a (SIMPLE-ARRAY SINGLE-FLOAT (*)).
;     The result is a T, not a SINGLE-FLOAT.
;     etc.
; 

; In: DEFUN REMOVE-TOKEN

;   (WITH-TOKENIZING (TOKENIZER HASH-MASK HASH STRING START ...) :ENTRY-FOUND
;    (MULTIPLE-VALUE-PROG1 # # #) :ENTRY-NOT-FOUND ...)
; --> LET* WITH-FAST-ARRAY-REFERENCES LET LOCALLY LOOP BLOCK LET LET LET 
; --> ANSI-LOOP::LOOP-BODY LET TAGBODY IF ANSI-LOOP::LOOP-REALLY-DESETQ SETQ 
; --> COMPUTE-NEXT-INDEX LET + THE OR LET IF OR SETQ COMPUTE-SECONDARY-OFFSET 
; --> 1+ + 
; ==>
;   (MOD (THE FIXNUM HASH) (THE FIXNUM #))
; Note: *Inline-Expansion-Limit* (2) exceeded, probably trying to
;   inline a recursive function.
; 
;   (VALUES NIL)
; --> PROG1 LET 
; ==>
;   #:G23
; Warning: This is not a (VALUES T T):
;   NIL
; 
;   (WITH-TOKENIZING (TOKENIZER HASH-MASK HASH STRING START ...) :ENTRY-FOUND
;    (MULTIPLE-VALUE-PROG1 # # #) :ENTRY-NOT-FOUND ...)
; --> LET* WITH-FAST-ARRAY-REFERENCES LET LOCALLY LOOP BLOCK LET LET LET 
; --> ANSI-LOOP::LOOP-BODY LET TAGBODY WHEN COND IF MINUSP < DECF LET* 
; ==>
;   (- #:G19 1)
; Note: Unable to optimize due to type uncertainty:
;     The first argument is a REAL, not a FLOAT.
; 
; --> LET* WITH-FAST-ARRAY-REFERENCES LET LOCALLY LOOP BLOCK LET LET LET 
; --> ANSI-LOOP::LOOP-BODY LET TAGBODY WHEN COND IF MINUSP 
; ==>
;   (< (DECF #:G19) 0)
; Note: Unable to optimize due to type uncertainty:
;     The first argument is a REAL, not a FLOAT.
; 
; --> LET* WITH-FAST-ARRAY-REFERENCES LET LOCALLY LOOP BLOCK LET LET LET 
; --> ANSI-LOOP::LOOP-BODY LET TAGBODY IF ANSI-LOOP::LOOP-REALLY-DESETQ SETQ 
; --> COMPUTE-NEXT-INDEX LET + THE OR LET IF OR SETQ COMPUTE-SECONDARY-OFFSET 
; --> 1+ 
; ==>
;   (+ (MOD # #) 1)
; Note: Unable to optimize due to type uncertainty:
;     The first argument is a REAL, not a FLOAT.
; 
; --> LET* WITH-FAST-ARRAY-REFERENCES LET LOCALLY LOOP BLOCK LET LET LET 
; --> ANSI-LOOP::LOOP-BODY LET TAGBODY PROGN WHEN COND IF AND IF AND IF AND IF 
; --> AND %%TOKEN-EQUAL ECASE LET COND IF COND IF PROGN %%TOKEN-EQUAL STRING= 
; ==>
;   (COMMON-LISP::STRING=* C::STRING1 C::STRING2 C::START1 C::END1 ...)
; Note: Unable to optimize due to type uncertainty:
;     The first argument is a (OR NULL BASE-STRING), not a SIMPLE-BASE-STRING.
;     The second argument is a (OR SYMBOL
;                                  BASE-CHAR
;                                  BASE-STRING), not a SIMPLE-BASE-STRING.
; 
; --> LET* WITH-FAST-ARRAY-REFERENCES LET LOCALLY LOOP BLOCK LET LET LET 
; --> ANSI-LOOP::LOOP-BODY LET TAGBODY ANSI-LOOP::LOOP-REALLY-DESETQ SETQ AREF 
; --> LET* 
; ==>
;   (KERNEL:DATA-VECTOR-REF ARRAY KERNEL:INDEX)
; Note: Unable to optimize due to type uncertainty:
;     The first argument is a VECTOR, not a SIMPLE-ARRAY.
; 
; --> LET* WITH-FAST-ARRAY-REFERENCES LET LOCALLY LOOP BLOCK LET LET LET 
; --> ANSI-LOOP::LOOP-BODY LET TAGBODY WHEN COND IF MINUSP < DECF LET* 
; ==>
;   (- #:G19 1)
; Note: Forced to do GENERIC-- (cost 10).
;     Unable to do inline fixnum arithmetic (cost 1) because:
;     The first argument is a REAL, not a FIXNUM.
;     The result is a REAL, not a FIXNUM.
;     Unable to do inline fixnum arithmetic (cost 2) because:
;     The first argument is a REAL, not a FIXNUM.
;     The result is a REAL, not a FIXNUM.
;     etc.
; 
; --> LET* WITH-FAST-ARRAY-REFERENCES LET LOCALLY LOOP BLOCK LET LET LET 
; --> ANSI-LOOP::LOOP-BODY LET TAGBODY WHEN COND IF MINUSP 
; ==>
;   (< (DECF #:G19) 0)
; Note: Forced to do GENERIC-< (cost 10).
;     Unable to do inline fixnum comparison (cost 3) because:
;     The first argument is a REAL, not a FIXNUM.
;     Unable to do inline fixnum comparison (cost 4) because:
;     The first argument is a REAL, not a FIXNUM.
;     etc.
; 
; --> LET* WITH-FAST-ARRAY-REFERENCES LET LOCALLY LOOP BLOCK LET LET LET 
; --> ANSI-LOOP::LOOP-BODY LET TAGBODY IF ANSI-LOOP::LOOP-REALLY-DESETQ SETQ 
; --> COMPUTE-NEXT-INDEX LET + THE OR LET IF OR SETQ COMPUTE-SECONDARY-OFFSET 
; --> 1+ 
; ==>
;   (+ (MOD # #) 1)
; Note: Forced to do GENERIC-+ (cost 10).
;     Unable to do inline fixnum arithmetic (cost 1) because:
;     The first argument is a REAL, not a FIXNUM.
;     The result is a REAL, not a FIXNUM.
;     Unable to do inline fixnum arithmetic (cost 2) because:
;     The first argument is a REAL, not a FIXNUM.
;     The result is a REAL, not a FIXNUM.
;     etc.
; 
; --> LET* WITH-FAST-ARRAY-REFERENCES LET LOCALLY LOOP BLOCK LET LET LET 
; --> ANSI-LOOP::LOOP-BODY LET TAGBODY ANSI-LOOP::LOOP-REALLY-DESETQ SETQ AREF 
; --> LET* 
; ==>
;   (KERNEL:DATA-VECTOR-REF ARRAY KERNEL:INDEX)
; Note: Forced to do full call.
;     Unable to do inline array access (cost 5) because:
;     The first argument is a VECTOR, not a (SIMPLE-ARRAY
;                                            (COMPLEX SINGLE-FLOAT) (*)).
;     The result is a T, not a (COMPLEX SINGLE-FLOAT).
;     Unable to do inline array access (cost 5) because:
;     The first argument is a VECTOR, not a (SIMPLE-ARRAY SINGLE-FLOAT (*)).
;     The result is a T, not a SINGLE-FLOAT.
;     etc.
; 

; In: DEFUN COLLISION-MAP

;   (COMPUTE-SECONDARY-OFFSET HASH MODULUS)
; --> 1+ + 
; ==>
;   (MOD (THE FIXNUM HASH) (THE FIXNUM #))
; Note: *Inline-Expansion-Limit* (2) exceeded, probably trying to
;   inline a recursive function.
; 
;   (LOOP WITH NUM-COLLISIONS FIXNUM = ...)
; --> BLOCK LET LET LET ANSI-LOOP::LOOP-BODY LET TAGBODY WHEN COND IF MINUSP < 
; --> DECF LET* 
; ==>
;   (- #:G16 1)
; Note: Unable to optimize due to type uncertainty:
;     The first argument is a REAL, not a FLOAT.
; 
; --> BLOCK LET LET LET ANSI-LOOP::LOOP-BODY LET TAGBODY WHEN COND IF MINUSP 
; ==>
;   (< (DECF #:G16) 0)
; Note: Unable to optimize due to type uncertainty:
;     The first argument is a REAL, not a FLOAT.
; 
;   (COMPUTE-SECONDARY-OFFSET HASH MODULUS)
; --> 1+ 
; ==>
;   (+ (MOD # #) 1)
; Note: Unable to optimize due to type uncertainty:
;     The first argument is a REAL, not a FLOAT.
; 
;   (INCF TOTAL-COLLISIONS NUM-COLLISIONS)
; --> LET* 
; ==>
;   (+ TOTAL-COLLISIONS NUM-COLLISIONS)
; Note: Unable to optimize due to type uncertainty:
;     The first argument is a NUMBER, not a FLOAT.
; 
; Note: Unable to optimize due to type uncertainty:
;     The first argument is a NUMBER, not a (COMPLEX SINGLE-FLOAT).
; 
; Note: Unable to optimize due to type uncertainty:
;     The first argument is a NUMBER, not a (COMPLEX DOUBLE-FLOAT).
; 
;   (INCF DELETED-ENTRY-COLLISIONS)
; --> LET* 
; ==>
;   (+ DELETED-ENTRY-COLLISIONS 1)
; Note: Unable to optimize due to type uncertainty:
;     The first argument is a NUMBER, not a FLOAT.
; 
; Note: Unable to optimize due to type uncertainty:
;     The first argument is a NUMBER, not a (COMPLEX SINGLE-FLOAT).
; 
; Note: Unable to optimize due to type uncertainty:
;     The first argument is a NUMBER, not a (COMPLEX DOUBLE-FLOAT).
; 
;   (AREF TABLE INDEX)
; --> LET* 
; ==>
;   (KERNEL:DATA-VECTOR-REF ARRAY KERNEL:INDEX)
; Note: Unable to optimize due to type uncertainty:
;     The first argument is a VECTOR, not a SIMPLE-ARRAY.
; 
;   (LOOP WITH NUM-COLLISIONS FIXNUM = ...)
; --> BLOCK LET LET LET ANSI-LOOP::LOOP-BODY LET TAGBODY WHEN COND IF MINUSP < 
; --> DECF LET* 
; ==>
;   (- #:G16 1)
; Note: Forced to do GENERIC-- (cost 10).
;     Unable to do inline fixnum arithmetic (cost 1) because:
;     The first argument is a REAL, not a FIXNUM.
;     The result is a REAL, not a FIXNUM.
;     Unable to do inline fixnum arithmetic (cost 2) because:
;     The first argument is a REAL, not a FIXNUM.
;     The result is a REAL, not a FIXNUM.
;     etc.
; 
; --> BLOCK LET LET LET ANSI-LOOP::LOOP-BODY LET TAGBODY WHEN COND IF MINUSP 
; ==>
;   (< (DECF #:G16) 0)
; Note: Forced to do GENERIC-< (cost 10).
;     Unable to do inline fixnum comparison (cost 3) because:
;     The first argument is a REAL, not a FIXNUM.
;     Unable to do inline fixnum comparison (cost 4) because:
;     The first argument is a REAL, not a FIXNUM.
;     etc.
; 
;   (COMPUTE-SECONDARY-OFFSET HASH MODULUS)
; --> 1+ 
; ==>
;   (+ (MOD # #) 1)
; Note: Forced to do GENERIC-+ (cost 10).
;     Unable to do inline fixnum arithmetic (cost 1) because:
;     The first argument is a REAL, not a FIXNUM.
;     The result is a REAL, not a FIXNUM.
;     Unable to do inline fixnum arithmetic (cost 2) because:
;     The first argument is a REAL, not a FIXNUM.
;     The result is a REAL, not a FIXNUM.
;     etc.
; 
;   (AREF TABLE INDEX)
; --> LET* 
; ==>
;   (KERNEL:DATA-VECTOR-REF ARRAY KERNEL:INDEX)
; Note: Forced to do full call.
;     Unable to do inline array access (cost 5) because:
;     The first argument is a VECTOR, not a (SIMPLE-ARRAY
;                                            (COMPLEX SINGLE-FLOAT) (*)).
;     The result is a T, not a (COMPLEX SINGLE-FLOAT).
;     Unable to do inline array access (cost 5) because:
;     The first argument is a VECTOR, not a (SIMPLE-ARRAY SINGLE-FLOAT (*)).
;     The result is a T, not a SINGLE-FLOAT.
;     etc.
; 
;   (INCF TOTAL-COLLISIONS NUM-COLLISIONS)
; --> LET* 
; ==>
;   (+ TOTAL-COLLISIONS NUM-COLLISIONS)
; Note: Forced to do GENERIC-+ (cost 10).
;     Unable to do inline fixnum arithmetic (cost 2) because:
;     The first argument is a NUMBER, not a FIXNUM.
;     The result is a NUMBER, not a FIXNUM.
;     Unable to do inline (signed-byte 32) arithmetic (cost 5) because:
;     The first argument is a NUMBER, not a (SIGNED-BYTE 32).
;     The result is a NUMBER, not a (SIGNED-BYTE 32).
;     etc.
; 
;   (INCF DELETED-ENTRY-COLLISIONS)
; --> LET* 
; ==>
;   (+ DELETED-ENTRY-COLLISIONS 1)
; Note: Forced to do GENERIC-+ (cost 10).
;     Unable to do inline fixnum arithmetic (cost 1) because:
;     The first argument is a NUMBER, not a FIXNUM.
;     The result is a NUMBER, not a FIXNUM.
;     Unable to do inline fixnum arithmetic (cost 2) because:
;     The first argument is a NUMBER, not a FIXNUM.
;     The result is a NUMBER, not a FIXNUM.
;     etc.
; 
;; Loading #p"/house/janson/XML-0-949-20030408T1846-CRLF/bin/cmuclfasl/code/base/tokenizer.fasl".

;; Loading #p"/house/janson/XML-0-949-20030408T1846-CRLF/bin/cmuclfasl/code/base/conditions.fasl".


; 
; 
; File: /house/janson/XML-0-949-20030408T1846-CRLF/code/xquerydatamodel/xqdm-namespaces.lisp

; In: DEFGENERIC QNAME-EQUAL

;   (DEFGENERIC QNAME-EQUAL
;               (Q1 Q2)
;               (:DOCUMENTATION
;                "compare qualified names: values are equal if eq or, if not yet interned, they can be

;     literally equal and in the same qualified name context.
 ..))
; --> PROGN PUSH LET* LET* DEFMETHOD PROGN PCL::LOAD-DEFMETHOD LIST* LAMBDA 
; --> FUNCTION MACROLET PCL::FAST-LEXICAL-METHOD-FUNCTIONS 
; --> PCL::BIND-FAST-LEXICAL-METHOD-MACROS MACROLET 
; --> PCL::BIND-LEXICAL-METHOD-FUNCTIONS LET PCL::BIND-ARGS LET* 
; --> PCL::PV-BINDING PCL::PV-BINDING1 PCL::PV-ENV LET LET BLOCK IF IF IF 
; --> STRING= 
; ==>
;   (COMMON-LISP::STRING=* C::STRING1 C::STRING2 C::START1 C::END1 ...)
; Note: Unable to optimize due to type uncertainty:
;     The first argument is a (OR SYMBOL
;                                 BASE-CHAR
;                                 BASE-STRING), not a SIMPLE-BASE-STRING.
;     The second argument is a (OR SYMBOL
;                                  BASE-CHAR
;                                  BASE-STRING), not a SIMPLE-BASE-STRING.
; ; [Last message occurs 2 times]

; --> PROGN PUSH LET* LET* DEFMETHOD PROGN PCL::LOAD-DEFMETHOD LIST* LAMBDA 
; --> FUNCTION MACROLET PCL::FAST-LEXICAL-METHOD-FUNCTIONS 
; --> PCL::BIND-FAST-LEXICAL-METHOD-MACROS MACROLET 
; --> PCL::BIND-LEXICAL-METHOD-FUNCTIONS LET PCL::BIND-ARGS LET* 
; --> PCL::PV-BINDING PCL::PV-BINDING1 PCL::PV-ENV LET LET BLOCK IF IF LET IF 
; --> STRING= 
; ==>
;   (COMMON-LISP::STRING=* C::STRING1 C::STRING2 C::START1 C::END1 ...)
; Note: Unable to optimize due to type uncertainty:
;     The first argument is a (OR SYMBOL
;                                 BASE-CHAR
;                                 BASE-STRING), not a SIMPLE-BASE-STRING.
;     The second argument is a (OR SYMBOL
;                                  BASE-CHAR
;                                  BASE-STRING), not a SIMPLE-BASE-STRING.
; ; 

; Warning: KEYWORD also exports the following symbols:
;   (:STOPPED :MAKE-OLD-FP-SAVE-LOCATION :PROMPT :DEFINITION-SOURCE
;    :WAIT-FUNCTION-ARGS ...)
; ; 

; Warning: KEYWORD also exports the following symbols:
;   (:STOPPED :MAKE-OLD-FP-SAVE-LOCATION :PROMPT :DEFINITION-SOURCE
;    :WAIT-FUNCTION-ARGS ...)
; 
;; Loading #p"/house/janson/XML-0-949-20030408T1846-CRLF/bin/cmuclfasl/code/xquerydatamodel/xqdm-namespaces.fasl".

Warning:  KEYWORD also exports the following symbols:
  (:STOPPED :MAKE-OLD-FP-SAVE-LOCATION :PROMPT :DEFINITION-SOURCE
   :WAIT-FUNCTION-ARGS :WARN :IN-OUT :? :C :E :H :L :FOREIGN-FUNCTION :SIGSEGV
   :TRANSLATION :THRESHOLD :NUMBER-STACK-P :NORMAL :RELATIVEP :LAST-OFFSET
   :ISO8601 :INFINITY-DATA := :UNDEFINED-FUNCTION :FASL-FILE-IMPLEMENTATION :D
   :QUALITY :SGI :N :SHLVL :S :SIMPLE :LINUX :LINES :ARGLIST :STORAGE-INFO
   :CONSTRAINTS :UTF-16-21 :DATE-FIRST :CONDITION-REPORT :VERIFY-EXISTANCE
   :COMPLEX-ARG1 :INOUT :CONS-ENTRIES :O :DE.SETF.UTILITY.CONDITIONS
   :STANDARD-ARGUMENT-LOCATION :Q :ENTRIES-INFO :U :HELP :B :COSTS :INITARG :G
   :MINIMAL :IGNORE-TYPES :BOTH :VERBOSE :ENCAPSULATE :SAVE :ENUM :DOTTED :R :A
   :HIS :PROCEDURES :CLASS :TAB :Z :BREAKPOINT :ENTRY-POINTS :VALUATION
   :LOGNAME :IMMEDIATE-CONSTANT-SC :LABELLERS :HASH1 :UNTRUENAME :HASH5
   :SUPPORT-ROUTINES :INDEX-VECTOR :HASH-VECTOR :USER :SAP-MAKER :EARLY-METHOD
   :ERROR-ON-MISMATCH :GENERATOR-COST :READ :ACLPC :NOP :FOLLOW-LINKS
   :ROOT-STRUCTURES :RUNTIME :GENERAL-ENTITY-DEFINITION :RETURN :DIR-STRUCT
   :COUNTS :TABLE :COLNUM :ALTERNATE-SCS :%NAME :SLOT-NAME :GEN :METHOD-CLASS
   :OPTIMIZE :THEN :PREFIX-NAMESPACE :DEFAULT-MINUTES :SIGINT :VARS :ESCAPE
   :PROGRESS :ID-ATTR-NODE-P :P :%STATUS :PREFILTER :ACCESSOR :PRIMITIVE
   :ENVIRONMENT-NAME :LAMBDAS :SETF.CONDITIONS :DE.SETF.UTILITY.TEST :CATCH
   :HASH-FUNCTION :NUM-ARGS :OPTIMIZER :ALL :OVERWRITE :SUPER
   :DE.SETF.UTILITY.IMPLEMENTATION :REAL :RESUMER :FRESH-LINE-P
   :DIRECT-ANNOTATION-MODEL :UNPARSED :TEST-CONSTRAINT :SPACE :INTERESTING
   :PRINT-HERALD :LAST-LOCATION-RETRIEVED :EFFECTS :ITERATION-KEYWORDS :PRIN1
   :NON-PACKED :TYPES :PRINC :PRINT-MERIDIAN :DOWNFROM :PRINT :TOP-N :DEFINER
   :DEBUG-VARIABLES :MV-CALL :COMPILER :FILL-POINTER :IF-INPUT-DOES-NOT-EXIST
   :ALLOW :PV-TABLE :INFO-ARGS :UNINTERNED :LOAD-OBJECT :MORE-ARGS :ATHLON
   :AFFECTED :NODE :SIGPROF :PLACE :COMPILER-MACRO :INTERACTIVE-P :WRITES
   :UNLESS :VALUE2 :DEBUG-INFO :BY :UTF8 :PLIST :DISPLACED-INDEX-OFFSET
   :XML-WARN :EQ-TEST :SCHEDULED-REAL-TIME :NEXT* :SHELL :SIGIO :ITS :OUT
   :ORIGINAL-SOURCE :COMPILE-FROM :PRINT-FUNCTION :ALLEGRO :X86 :LE :CIRCLE
   :LOCATIONS :CASE :OPERANDS :SIGVTALRM :DEFAULT-DEFAULT :EVAL-STACK-TOP
   :XPATH :MATCH :SETS :PARAMETERS :HOUR :SLOT-NAMES :TRANSLATIONS :USE-BY
   :CONSTANT-SCS :NO-CHANCE :STACK-GROUP :PARSED-VOPS :ISO88591 :SYMBOL-TYPES
   :REPORT-RECURSION :%USE-LIST :SINGLE-CHAR-WILD :|VC: ID|
   :REANALYZE-FUNCTIONS :MORE-ARGS-TYPE :ALTERNATIVE :ARG-TYPES :DEBUG-VARS :DO
   :IGNORE-IT :LOAD-TOPLEVEL :CALL-SITE :PV-SIZE :%FUNCTION :ADDR-TYPE
   :COMMON-LISP-USER :VERBOSITY :GENERATOR :ALLOC-TRANS :ATSIGNP :PAGES
   :READABLY :PRINT-BANNER :FRAME :RFC1123 :EXPORT :ABSOLUTE :FORM :BACKLOG
   :EXITS :TABLE-VAR :NEAREST :FILE-NAME :TRANSLATE :OUTPUT-STATE :XML-ERROR
   :CONSTRUCTOR :SIZE :SAVE-P :DE.SETF.XML.NAMES.IMPLEMENTATION :EXECUTE-TESTS
   :SIGN-EXTEND :THE :MOVE-ARGUMENT :STRICT :VALUE3 :LABELLED
   :INPUT-EOF-FUNCTION :VERBOSE-P :DEPENDENCIES :RESET-TIME :SYSTEM-DESCRIPTION
   :INTERRUPTS :POSN :CMU :INIT-FORM :SPECIAL-BIND :PATCH-TABLE :DEBUG-VARIABLE
   :DEBUG-FUNCTION :UNPARSE-HOST :IN-INDEX :FORCE :INPUT-VARIABLES :VERSION>=
   :TEST-NOT :CLOSUREP :DOCUMENT :LISTEN :TOP-LEVEL-FORM-INDEX :%RUN-TIME
   :IBUF-TAIL :CAPITALIZE-FIRST :INITIAL-FUNCTION :FOR-KEYWORDS :DOWNTO :CHECK
   :UTF1612 :STACK-SLOT :CONFIRM-COMPILE :KEYWORDS :UNKNOWN-KEYWORD
   :INVALID-OBJECT :MCL :INITIALIZE-CONDITION :INTERN-ONLY :NOTES :TYPE-NAME
   :ATTRIBUTES :EXCLUDE :NAMESET-TOKENIZER :VALUE1 :MISER-WIDTH :CPL :MOK
   :CONDITION-VECTOR :TERMS :CIRCULARITY-TABLE :STRICT-RESULT :COMMON-LISP
   :*CLASS.TEST-UNIT* :BLOCK-COMPILE :SUCC :SC-NAMES :STEP :START-COLUMN
   :FIND-PACKAGES :SUFFIX :BLOCK-END :EVER-USED :LAMBDA-LIST :ELSE :BACKEND
   :GOVERNMENT :RETURNS :EXPORT-ONLY :NO-CLM :IEEE-FLOATING-POINT
   :PER-LINE-PREFIX :NUM-RESULTS :EXTENDED :SPECIAL-FORM :WHERE-FROM
   :ALLEGRO-VERSION>= :GID :NO-COMPILER :PID :UID :WINDOW-TITLE :RECURSE
   :TEMP-VARIABLE :SPILLED-VOPS :CONTENTS :SIGNALED :ALIEN-REP :SVSET
   :DE.SETF.XML.CONDITIONS :ARG-TEMPS :FLAG :LOCK :UNBINDABLE-PREFIX-P
   :BYTE-COMPILED-ENTRY :IGNORE :SIMPLE-CONTINUABLE-CONDITION :TOTAL-CONSUMES
   :VOID :EXTENSIONS :HIGH :INEXACT :FIN-FUNCTION :FUNCTIONAL :FUNCTION-END
   :KIND :FULL :PARTIALLY :NULL :SAVE-SP :COLONP :PREFILTERS :FROM-DEFCLASS-P
   :CODE-COMPONENT :PARSE-STATE-ACTIVE-P :DEFAULT :CURRENT :DELETE-ORIGINAL
   :|NSC: Prefix Immutable| :CLOSURE :SIGWINCH :RESTRICTED-TNS :REHASH-SIZE
   :DERIVED-TYPE :VIRTUAL-LOCATION :SORT :KNOWN-VOLATILE :CONSTANT-VALUE
   :NAMESPACE-DECLARATION :SIGTERM :DEFAULT-MONTH :ENCAPSULATED :INITIAL-VALUE
   :COUNT-SPACES :IBMRT :CONTEXT-DECLARATIONS :LOAD-TIME-VALUE :NATURALIZE-GEN
   :WHILE :OUTPUT-TERMS :RETURN-LIST :IF-OUTPUT-EXISTS :ASSEMBLY-ROUTINE
   :RESULT-TEST :AMOUNT :EQUAL-TABLE :SUPPRESS :UTF-16 :ACCESSORS :WAIT-TIMEOUT
   :QUERY :BREAK :WARNING-FUNCTION :ENDS :SC-NUMBERS :MOST-SPECIFIC-LAST
   :*VERSION* :CONDITION-ACTION :SIGTTIN :FAST-FUNCTION :LIVE :COMPLEX-UNION
   :ARG-DOCUMENTATION :DOWN :HZ :NEXT :NZ :LIVE-TNS :CONFLICTS :CCL
   :QUERY-COMPILE :LIBRARIES :BINDING-STACK :PROCEDURES-TABLE :PATH :ENUMERABLE
   :VALUE4 :EQUAL-FUNCTION-NAME :IN-BUFFER :PRINT-WEEKDAY :QUALIFIERS :FUN
   :ERROR :EACH :COMPLEXP :SIGUSR2 :UNDEFINED :TYPE-SYMBOLS :ERGEBNIS :NAME
   :OBUF-TAIL :WILD :ARG-TN :QUERY-LOAD :BREVITY :MAX-ARGS :DATA
   :FUNCTION-END-COOKIE :PARSE-STATE-SOURCE :ANSI :NO-ERROR :WORD :LAST
   :ARGS-LAMBDA-LIST :SLOT-DEFINITION :INSTANCE-SLOTS-LAYOUT :SITE-INIT
   :PREDICATE-TYPES :PRINT-PARSE-STATE :%SHADOWING-SYMBOLS
   :CONDITION-CONTINUE-FORMAT-CONTROL :REPORT-CONDITION :REFERENCES :FORCE-P
   :GERDS-PCL :WARNINGS :BOGUS-LRA :VALUE5 :ALWAYS :GENERATE-CALL-SEQUENCE
   :ALIST :INTERN :SIZE-FUNCTION :PARAMETER-ENTITY-DEFINITION :NEXT-METHOD-CALL
   :SCALE :SIGCHLD :UNADJUSTED :MAKE-LOAD-FORM-FUN :PCL-STRUCTURES :ELEMENT-P
   :FLAVOR :NEW-VERSION :RESULT-TN :FILE-LENGTH
   :DE.SETF.XML.PROCESS.IMPLEMENTATION :DE.SETF.XML.CODEC.IMPLEMENTATION
   :NATIVE :HASH-TABLE :SHORT :DIRECT-SUPERCLASSES :FORMAT-ARGUMENTS :EXIT-CODE
   :FROM :SIGHUP :FASL-PATHNAME :CACHE :ENTRY-FOUND :I486 :PRIMITIVE-TYPE-OF
   :ALIAS-TNS :INTERACTIVE :CONTINUE :PREPOSITION-GROUPS :NOTE :NLE :EOF
   :MORE-RESULT-COSTS :RECOMPILE :LOAD-TN :DUPLICATE
   :LISPWORKS-PERSONAL-EDITION :MULTIPLE-READER-LOCKS :NOT
   :MAKE-OLD-FP-PASSING-LOCATION :INITIATE :IMPORTANT :SELF-P
   :DIRECT-DEFAULT-INITARGS :BINDS :SINGLE :SIGXCPU :LEVEL :FIELD
   :ALLOW-OTHER-KEYS :END-BREAKPOINT :UTF16LE :SPECIALP :UNFILTERED :PRIORITY
   :NEW-COMPILER :SPECIFIED :NUM-MORE-ARGS :XML-WARNING :PRETTY :SPECIFIER
   :SYSTEM-CLASS :TARGET-FUNCTION :UTF16 :FULL-CALL :OLD-PCL :RPLACD :ATN-WFST
   :EXPORT-FROM :MAIN-ENTRY :RULES :AND :END :INITFORM-P :PRESERVE :PYTHON
   :EXTRACT-GEN :METHOD-COMBINATION :IS-STATIC :BYTE-COMPILE :LIST-FIRST
   :REGISTER-WORDS :SOURCE-FORM-CACHE :INPUT :DEFAULT-HOURS :SIGUSR1 :COERCE
   :RESERVE-LOCATIONS :PWD :LEXICAL-VARIABLES :TAGS :PTY :ARGUMENTS
   :SPECIAL-ARG-TYPES :NO-HEMLOCK :FLUSH :CONDITIONAL-P :DE.SETF.XML
   :CONDITIONAL :PRINT-SECONDS :ALTERNATE-METACLASS :DEBUG-LIVE-TNS
   :INSTRUCTION-FORMATS :WIRE :ZERO :EXTERN :FAST-MODE :WHICH :REANALYZE
   :ORIGINAL-SOURCE-PATH :PROCESS-GROUP :BEFORE-ADDRESS :FILE :DEBUG-SOURCE
   :PACKAGE :ACCRUED-EXCEPTIONS :RENAME-AND-DELETE :ARG :NUMBER :KILLED
   :EXPRESSIONS :PRODUCER :CONDITION-NAME :SYSTEM-FILES :ELSEWHERE-PC
   :VARIABLES :YEAR :IMPORT-FROM :BLOCK-BOUNDARY :FLAG-VARIABLE :NREQ
   :RANDOM-MT19937 :CONDITION :C-TYPE :COND :IBUF-HEAD :LISPWORKS4
   :PRINTER-LIST :MACTCP-COMPATIBILITY :MULTIPLE :BORN :WORD-PREDICATE :SPECIAL
   :ALLOCATION-CLASS :SEALED :TEST :TEMPORARY :BODY :EXPRESSION :SIGABRT :RHS
   :NAMESPACE :WALK-FORM :CREATED :OBSOLETE :CONTINUE-FORMAT-CONTROL :MSG
   :NO-PCL :GENERIC-FUNCTION-CLASS :DISPLAY :COMPILE-ALWAYS :NEEDING-REHASH
   :SVAR :FORMAT-LENGTH :SEGMENT-SAP :NUMERIC :DELETED-BLOCK-START :OVERRIDE
   :CAR-TYPE :METHOD-SPEC :COMPLAINT :FAILED-OPTIMIZATIONS :VALUES
   :SIMPLE-UNION :PRINTNAME :FOR :|WFC: Legal Character| :CONSUMES :APPEND
   :INITIALLY :KEYWORDS-P :IDENTITY :INTERNAL-XML-ERROR :OPTIMIZE-INTERFACE
   :START :PTY-PROCESS-GROUP :CUR-LABELS :NEGATION :EXTERNAL-SYMBOLS :KEYP
   :OBUF-LENGTH :ENCLOSING-SOURCE :OLD-FP :PPC :MAXIMUM :REQUIRED :ACTIONS
   :ANONYMOUS :SPARC :META-SB-NAMES :EDGES :NON-LOCAL-ENTRY :TEXT/PLAIN
   :CONDITION-ALL :OUTPUT-LATER :IMPORT-ONLY :GECOS :ALPHA :DOCUMENT-ELEMENT
   :BOUNDP :DYNAMIC-STATE :RELATIVE-PACKAGE-NAMES :ASSIGNMENT
   :METHOD-NAME-DECLARATION :HASH2 :MEMBER :MODULUS :HASH6 :PREV :PREREQUISITES
   :FILTERED :PRINT-LEVEL :REGISTER-SAVE-PENALTY :RESULT-TYPES :RESULT
   :ENTRY-NOT-FOUND :WALK-CALL :STRING+ :COMPONENTS :COLINC :COMPILE
   :INCLUDE-ARGS :ASSOC :SIGNED :ALIEN-INTERNALS :AUXS :CHOOSE
   :REHASH-THRESHOLD :CHARACTER :SAVE-ONCE :POST-MORE :BINDING-STACK-SIZE
   :BASE-FILE :TEMPLATE-NAMES :USE :INTERRUPT-CONTEXTS :TEST-FUN :TEST-FUNCTION
   :CHARACTER-SET :INITIAL-BINDINGS :HEAD :POSITIVE-INFINITY :BNFP-JAVA
   :ODD-LENGTH :SAFE :REMOTEHOST :UNPARSE-DIRECTORY :|VC: Notation Attributes|
   :BUFFER :CONTINUABLE-ERROR :META-SC-NAMES :HEADER :GENERATE-RETURN-SEQUENCE
   :LINE :MIN-ARGS :MODIFY-PACKAGE :OLD-DEFINITION :%REAL-TIME :AFTER :MISER
   :ELEMENT-TYPE :PREFIX-LENGTH :UTF-16-12 :ASSEMBLER-RESOURCES :GENGC
   :PORTABLE-COMMONLOOPS :SIGFPE :CACHED-CONSTANT :UNKNOWN-RETURN-PARTNER
   :RETURN-PC :MORE-ARGUMENT :PRINT-OBJECT :INVALIDATE :DEFTESTS
   :CYCLE-FUNCTION :CHAR-POS :INST-SPACE :GENERATOR-LAMBDA :UNSPECIFIC
   :CONDITION-AFTER :DAY :VALID :FUNCTIONS :FOREIGN-DATA :SAME-AS
   :MAKE-NLX-SP-TN :INCLUSIVE :WILD-ARGS :ROW :UTF1621 :ALIGNMENT
   :DENORMALIZED-OPERAND :REFS :NON-LOCAL-GO :PRINTERS :SIGQUIT :USING :TIME
   :BUFFERING :VERSION :STATIC :REVERSE :ERROR-CHECK
   :MAKE-INITIALIZED-CONDITION :SEQUENCE-TYPE :USASCII :LIST :BREAK-AFTER
   :FUNCTION :LANGUAGE :COMPONENT :MOVE-ARGS :SHADOWING-IMPORT-TO :START2
   :DWORD :PARSETABLE :STACK-SIZE :SIGKILL :SUPERSEDE :RAW :WHEREIN :OVERFLOW
   :UNTIL :CONSTANTS :LOCAL-LEXICAL-EXIT :FILES :PACKAGE-VERSION :HAIRY
   :NEW-FUNCTIONS :STRUCT :STACK-CHECKING :MULTIPLE-READER-SINGLE-WRITER
   :SIGTSTP :MOST-SPECIFIC-FIRST :SECTION :DEFEXCEPTION :FROM-END :OPTIONAL
   :TYPE-RESTRICTIONS :POST-REST :LINE-RELATIVE :UNBOUND :SB-NAMES
   :COMPILE-LOAD :CACHE-NAME :INHERITS :COMPILE-TOPLEVEL :CODE-OBJECT
   :EXPECTED-TYPE :MORE :CONTEXT :TOKENIZER :EXTERNAL :START-PC :PURGE-PACKAGE
   :USE-LABEL :PATH-KEYWORDS :DELAY :SEGMENT :LEXICAL-VAR :NLX-ENTRY
   :CATEGORIES :DEFAULT-SECONDS :DEPORT-GEN :DEFAULT-INITARGS :HASH-FUN
   :SIGXFSZ :ONE-FUNCTION :TERM :MAKE-TEST-UNIT :PREDICATE-NAME
   :SHADOWING-IMPORT-FROM :READS :LOCATION-PRINT-NAME :EVAL :LOCAL :M68K
   :BATCH-MODE :CONSED :WHEN :PREDICATE-FORM :IGNORE-THIS-ARG :STATUS-HOOK
   :ENTRY :LIKE :WAIT :START-POSITIONS :EVAL-STACK :FLAGS :NEW-DEFINITION
   :GUARD :NEWEST :MANDATORY :FUNCTION-NAME :CLEAR-INPUT :MAYBE-INLINE :SIGALRM
   :NEXT-FREE-KV :TRAPS :COMPUTING-CACHE-P :PROFILE :NE :RESET-FUNCTION
   :COMPLEX :CHECK-FOR-SUBDIRS :SMALLER :MAKE-RETURN-PC-SAVE-LOCATION :RPLACA
   :|VC: Name Token| :ATN-SOURCE :TYPE-PREDICATES :UNREAD :LINE-LENGTH
   :XML-CONDITION :REST-ARG-P :PRED :DE.SETF.UTILITY.STRING :PPRINT-DISPATCH
   :HASH-CODE :XQDM :SXHASH-TOKENIZATION :IF-ERROR-EXISTS :PLUS-INTEGER
   :WITH-NAMESPACES :PRINT-ALL :BITS :NOPE :MEMBERS :BYTE-ORDER
   :*DEFAULT-PREFIX-STRING* :VIRTUAL :KNOWN-RETURN :MAKE-PARSE-STATE
   :CONSTRAINT :CONSTANT-TNS :INTERNAL-WRITER-FUNCTION
   :MAKE-RETURN-PC-PASSING-LOCATION :FETCH-FUNCTION :LOADABLE-PCL :SIMPLE-=
   :PACKAGE-NOT-FOUND :START1 :REGISTER :*PACKAGE-OPERATIONS* :SCHEDULER-P
   :SYSTEM-LOAD-TIME :ANSI-CL :FORM-NUMBER-MAPPING-TABLE :INLINE-EXPANSIONS
   :VALUE :NCONC :WHERE :INPUT-VECTOR :NODE-VAR :FLOAT :PCL-CLASS :WARNING
   :PRINT-AFTER :WFST :REALLY-ASSERT :VARIANT :ANNOTATION-MODEL :NGE :WRITER
   :FUN-HOOKS :INVALID-VALUE-FOR-UNESCAPED-REGISTER-STORAGE :NONE
   :FUNCTION-START :DECLARE :SIGNAL :LETS :FAILED :CMU18E :MOVE-VOPS :TK1
   :MINIMUM :TRANSFORMS :CALL-WALK :STRUCT-SET :CORMANLISP :BOUT :UPTO
   :CHARACTER-ATTRIBUTE-TABLE :SOUT :DEFAULT-YEAR :SPECIALIZERS
   :ENVIRONMENT-START :INTERNAL-ERROR :LOAD-INIT-FILE :FORMAT-CONTROL
   :PROPERTIES :METHODS :POSITIONS :META-SC-NUMBERS :DELAYED :NA
   :INPUT-BUFFER-P :DELETED :SIMPLE-INTERSECTION :XPARSER :DEFAULT-NAMESPACE
   :CURRENT-CATCH-BLOCK :INITIAL-ARGS :TARGET :IGNORES :UTF-8 :DIES
   :INSTRUCTION-FLAVORS :ITEM :BIG-ENDIAN :PROCEDURE :EDIT :SINGLE-VALUE-RETURN
   :XML-UTILS :TYPE-DEFINITION :LARGER :PRINT-SPACES :WRITE-DATE :UNTRACED
   :ZONE :DESTRUCT-LAYOUT :UNWIND-PROTECT :NO-CLX :TRACE :PRODUCES
   :INTERPRETER-FUNCTION :CONSEQUENT :STANDARD :SAFETY :TYPE= :BYTE-ANNOTATE
   :IBUF-LENGTH :REPEAT :FORMAT :DE.SETF.XML.INTERFACE :TYPEP :DTYPE :NB :SB
   :INTERN-TEST :FASL-FILE-VERSION :END1 :INACTIVE :INITIALIZING :CONT :SB-LIST
   :INTERPRETED-CLOSURE :EXPORTN :LOAD-TIME-CODE-FIXUP :PARSE :TLF-NUMBER
   :ENABLE :CONDITION-CONTINUE-FORMAT-ARGUMENTS :HOME :OPTIONS
   :OPCODE-COLUMN-WIDTH :STRUCTURE :CONSED-L :READER :MULTI-CHAR-WILD
   :ABBREVIATED :COST :PPRO :HOST :INITIAL-OFFSET :FORCE-TO-STACK
   :CONDITION-NAMESPACE :CLOSURE-P :EXECUTE :PRINTED :OUTPUT-VARIABLES
   :FELL-THROUGH :PRINT-TIMEZONE :MORE-RESULT :SECTION-END :MORE-ARG-COSTS
   :ARGUMENT :PRINT-SUMMARY :NC :DIVIDE-BY-ZERO :COMPLEX-SUBTYPEP-ARG2
   :DEFAULTS :READ-ONLY :FORMS :READ-TIME :ANSWER-VARIABLE :HASH-BITS :IGNOREP
   :PRODUCTION :IR2-CONVERT :NET :NAMESPACE-PRINTNAME :STYLE
   :AUTO-COMPILE-DEFAULT :INITFUNCTION :INTERNAL-SYMBOLS :SPECIFITY :AROUND
   :*TEST-OUTPUT* :CODE-LOCATION :PROCESS-COMMAND-LINE :MINUTE
   :COERCE-TO-GENERIC-FUNCTION :SLOT :BEGINNING :CDR-TYPE :PURE :LISP :BYTES
   :PORT :MORE-RESULTS-TYPE :FINISH-OUTPUT :HUSHLOGIN :US-ASCII :CGC
   :DRAFT-ANSI-CL-2 :UNINTERN-TEST :PATHNAME :FASL-FILE-TYPE :CHOICES :FD
   :MACROS :INSTRUCTIONS :VARIABLE :CAT :INITFORM :DEFUN-ONLY :INST-HOOK
   :CONTINUE-FORMAT-ARGUMENTS :24-BIT :FINITE :GRAY-STREAMS
   :*TERMINAL-PARSER-ERROR-ACTION* :LTN-ANNOTATE :CSPEED :COMPLEX-INTERSECTION
   :ARREST-REASONS :DEPOSIT-GEN :DE.SETF.XML.BASE.IMPLEMENTATION :SET-KNOWN
   :INVALID :KEY :MAKE-UNKNOWN-VALUES-LOCATIONS :CONDITION-PARSE-STATE :UNIX
   :BOOTABLE-PCL :LOCATION-COLUMN-WIDTH :REMAINING :GLOBAL :SIMPLE-SUBTYPEP
   :%LAMBDA-LIST :64-BIT :AUTO-CLOSE :ENTRY-POINT :FAST :ERROR-FUN :DATE
   :NO-LAMBDA-LIST :SOURCE-ANALYSIS :PREREQUISITE :RECOMPILE-SOME
   :INITIAL-CONTENTS :LABELS :MAC :BREAK-ALL :LAYOUT :ARG-COSTS
   :COMPILE-LOAD-ALWAYS :BE :GE :%ARREST-REASONS :COUNT :PE :COMPILED
   :MOVE-ARG-VOPS :XQUERY :FILE-POSITION :LOAD :PARSE-STATE :DERIVE-TYPE
   :CURRENT-CONFLICT :ALIASES :CURRENT-UNWIND-PROTECT-BLOCK :OFFSET-VAR :ARITY
   :ATN-SYSTEM :NP :TYPE-PREDICATE :CUR-OFFS :HIERARCHICAL :CLEAR-OUTPUT
   :NEGATIVE-INFINITY :NAMESPACE-EQUAL :CALL-LEXENV :PREDICATE-TYPE :POSITIVE
   :ASSEMBLER-PARAMS :RESULT-LOAD-SCS :RUNNING :INITIAL-ELEMENT :CMUCLLIB
   :CUTOFF :SIGBUS :JUST-DUMP-IT-NORMALLY :SPLIT-SEQUENCE :INSERTION-P
   :FORCE-TO-MEMORY-P :RECURSIVE :SOURCES :IF :OF :PEEK-CHAR :%WHOSTATE :COMMON
   :RENAME :CACHE-TYPES :VALID-MASK :XML-SYMBOLS :CONSTRUCTOR-SPECIALIZER
   :LITTLE-ENDIAN :CONFIRM :VECTOR :MAKE-NLX-ENTRY-ARGUMENT-START-LOCATION
   :DOC-STRING :OBJECT :MAKE-NFP-TN :LABEL :SOURCE-ROOT :BASE :TOKENS :LINK
   :CMU18D :SUBCLASSES :DIRECT-SLOTS :%USED-BY-LIST :CODE-LOCATION-NUMBER
   :SPLIT-STRING :SIGURG :TOKENIZER-NAME :ERROR-FUNCTION :SYSTEM-CONSTANT
   :SPILLED-TNS :PREFIX :TN :EMITTER :INVERT :FINAL :TAGBODY :UNBOUNDED
   :START-NAME :IF-SOURCE-NEWER :TOO-HAIRY :EXECUTE-TEST :PUNCTUATION-P :NG
   :MAX-LOCATIONS :REF-ORDERING :SIZE-TEST :CLASS-SLOTS
   :MODIFY-PACKAGE-OPERATION :TRACE-FILE :ANY-PRIMITIVE-TYPE :TRACE-NETS :VAR
   :DATUM :UNPARSE :INLINEP :CONSTANT :MOVE :POLICY :TIMEZONE :USER-DATA
   :INHERITED :HOOKS :FINALLY :XCONFORMANCE :HPPA :RUN-SCHEDULER :INDIRECT
   :WRITE :COPY :BLOW-IT-OFF :ADJUSTED :BINARY :EXPORT-THROUGH :MODPACKAGE
   :ELEMENT-DEFINITION :PASSED :LOCAL-PART :|VC: No Duplicate Types| :DIGITOOL
   :READERS :PCL-FUNCALLABLE-INSTANCE-SLOTS :LOAD-PACKAGE :INIT-FUNCTION
   :PASSWORD :BNFP :DEBUG :TOP-LEVEL :INPUT-TERMS :OPENMCL :%NICKNAMES
   :KEY-SIZE :RECURSION :TRUENAMEP :DIRECTORY :GCS :BIND :SCS :UNARY-COERCE
   :SIGILL :ARGS :EQ-TABLE :NOTINLINE :FILTERING :SYSTEM-KEYWORD :TEMPVARS
   :CODES :DIRECTION :COLUMN :HASH3 :CURRENT-VALID-LOCATIONS :DEFAULT-DAY
   :HASH7 :MACRO :HASH0 :HASH4 :PO :ADJUSTABLE :SPECIFIED-SAVE
   :GENERIC-FUNCTION :UPFROM :AE :ELSEWHERE-P :EXITED :INCLUSIVE-PERMITTED
   :DEFAULT-PRINTER :AMBIGUOUS :ABORTED :UNUSED :SAVE-TN :EMIT-NOP
   :IDENTITY-WITH-ONE-ARGUMENT :COMMON-ID :BACK :SIGCONT :NEEDS-NEXT-METHODS-P
   :SAP :DOCS :LINKAGE-TABLE :LOCAL-CONFLICTS :GLIBC2 :EMIT-FUNCTION
   :NEXT-VECTOR :TEMP-TEMP :%RUN-REASONS :SMALL :CURRENT-EXCEPTIONS :XRELEASE
   :CHECK-CONSTRAINT :PRINTFUNCTION :DESCRIPTION :DYNCOUNT-INFO :WRITERS :HASH
   :CONTENT-NAMES :LOCAL-CALL :TYPE :GENERA :ARG-CHECK :PROBE :WEAK-P :CALLTIME
   :ABOVE :|VC: Element Content| :DOUBLE :UNSPECIFIED :ABORT :BYTE
   :UNKNOWN-RETURN :DISPLACED-TO :VARIABLE-LENGTH :DATA-GRAM :MORE-ENTRY :CLEAR
   :FOREIGN :ALIEN-STACK :TYPE-NUMBER :ERROR-STREAM :FIELDS
   :DE.SETF.XML.MODEL.IMPLEMENTATION :LENGTH :LISP-REP :NICKNAMES :LOAD-SOURCE
   :NEW-METHOD :SECTION-START-LINE :MAKE-NUMBER-STACK-POINTER-TN :CANON-TRANSLS
   :VOP-VAR :COMMENT :ALWAYS-LIVE :LOAD-COSTS :SEALS :USE-LABELS :+DELETED+
   :ARGUMENT-PRECEDENCE-ORDER :DISPATCH-TABLES :CALLS :FIXED :WIRED-TNS
   :SUBSPACE :|VC: No Duplicate Tokens| :INLINE-EXPANSION :DEFINE-SYSTEM :MP
   :SIGN-EXTEND-P :DECLARED :SLOT-NAME-LISTS :ACTION :INSTANCE :NAMED
   :TEMPLATES :NAMES :VARIANT-COST :DE.SETF.XML.MODEL :FUNNY
   :GENERATOR-FUNCTION :END2 :WHAT :DEFINED :CODE :INTERNAL/CALLS :LOCAL-NUMBER
   :MODE :PMAX :SOURCE :CUR-OFFS-HOOKS :SECTION-COLUMN :INLINE :PURGE :BUGS
   :ISO-8859-1 :EVAL-NAME :INIT :TRACE-STREAM :SPEED :ENSURE-PACKAGE :RAW-TYPE
   :VALID-STRUCTURES :STREAM :CALLERS-P :NEGATIVE :CONSED-H :N-BIN
   :SCHEDULED-RUN-TIME :CACHE-INDEX :INSTRUCTION-ALIGNMENT :SOURCE-INFO
   :CALL-LIST :MIME-TYPE :OPERATION :PREDICATE-FUNCTION :EDIT-PACKAGE
   :LOCAL-CONSTANT :LOAD-TIME-VALUE-FIXUP :ENTRY-TABLE :REF-KNOWN :MAYBE :CL
   :CONTROL :ACTIVE :NL :IBUF-SAP :FILTERED-VALUES :LOCAL-PART-EQUAL
   :ALLOCATION :CALLERS :|VC: Enumeration| :INITIAL :ID :SIGTTOU
   :MAKE-ARGUMENT-COUNT-LOCATION :LITERAL :INFO :COLLECT :MAIL :EXPANSIONS
   :TAIL :QNAME-EXTENT :BEFORE :CL-HTTP :READTABLE-CASE :DYNAMIC :INITIAL-P
   :PV-TABLE-SYMBOL :NON-LOCAL-EXIT :LEXENV :EQ :PATHNAME-TYPE :RESULT-TYPE
   :CONTROL-CYCLE-FUNCTION-NAME :CONC-NAME :UNION :MONTH :OBUF-SAP :NAMESTRING
   :SEQUENCE :BLOCK-START :PROPERTY-LIST :PURIFY :MCASE :SYNONYMS
   :SECTION-RELATIVE :LET :DEBUG-ENVIRONMENT :LEAF :AUTO-COMPILE :SYSTEM
   :REST-P :BEEP :GLOBAL-TN-COUNTER :LHS :CLASSES :CONCATENATE-STRING
   :INITIALIZE :CORE-DUMPED :ARRAY :CELL :NLX-INFO :ASSUMED :PERCENT :SIGIOT
   :BREAKPOINT-NUMBER :|VC: Entity Name| :CODESIZE :CONTINUATION
   :SPECIALIZED-ELEMENT-TYPE :LAST-FORM-RETRIEVED :DISASSEM-PARAMS :ORIGINAL
   :SUPPLIED-P :PARSER-NAME :DEVICE :VALUES-RECEIVERS :PREDICATE
   :SOURCE-PATHNAME :UPPER :UNLABELLED :TABLE-FREE :MESS-UP :GENSYM :IN
   :KEYWORD :MORE-ARGS-ENTRY-POINT :ARG-INFO :%FEATURES :INSIDE-BLOCK :BLOCKS
   :NFP :CLEAN-PACKAGE :ALIEN-STACK-POINTER :ALIEN-STACK-SIZE :ARGP
   :PRIMITIVE-TYPE-ALIASES :EMPTY :NEXT-OFFS :PENTIUM :LAST-BLOCK-COUNT :BELOW
   :CONTROL-STRING :META-PRIMITIVE-TYPE-NAMES :PINNED :UNDERFLOW :CREATE
   :ERROR-OUTPUT :PRINT-LENGTH :FAIL :SLOTS :CUSTOMARY-CASE :START-TIME :ALIEN
   :TAIL-P :SOCKET :PAGE-SIZE :ALIAS :GENSYMS :REOPTIMIZE :UPCASE :TIMEOUT
   :INTERNAL-ERRORS :DE.SETF.XML.NODE.IMPLEMENTATION :TAIL-SET :PATHNAME-NAME
   :IO :NO :NORMAL-TNS :TO :PCL :RADIX :DEPTH :RIGHT-MARGIN :ALLOW-OTHERS
   :EXTERNAL-FORMAT :XTESTS :DIR :OUTPUT-FILE :SIGN-EXTENDED :WILD-INFERIORS
   :SOFT :CONVERTED-ONCE :LISP-STREAM :LISPWORKS :CL-USER :SC :AFPA :TEST-FN
   :OPERATIONS :MISC :PARSE-STATE-CONDITION :HASH-NEW :PROBLEM :STUB :ADDR-LIST
   :TARGETS :IMPLICIT-FOR-REQUIRED :MASK :FUNCALLABLE-INSTANCE
   :PRECISION-CONTROL :ENTRY-FUNCTION :BUFFER-INDEX :MOVE-COSTS :UNARY-TYPEP
   :UP :HAIRY-SLOTS :GET-COMMAND :IF-DOES-NOT-EXIST :ENTRIES
   :FUNCALLABLE-INSTANCE-NAME :PRIMITIVE-TYPE-NAMES :XUTIL :VANILLA
   :ENVIRONMENT :REDUCE :ENV :53-BIT :HOW :LOW :REST :MORE-RESULTS :HER
   :PRINT-NAME :HISTORY :RESULT-COSTS :FLAG-ID :CLASS-INFO :MV-LET :WITH
   :DATAGRAM :TABLES :SET :GLOBAL-FUNCTION :UNPARSE-ENOUGH :ARGUMENT-TEST
   :WALK-FUNCTION :BLOCK :VARIANT-VARS :SAP-FORM :OPTIONALS :SOURCE-PATH
   :POSITION :FAST-SAFE :OUTPUT :CLOSE :RELATIVE :DOWNCASE
   :CHARACTER-MACRO-TABLE :CAPITALIZE :SIGSTOP :METACLASS :ELEMENTS :CHECKER
   :CMU17 :SPECIFIED-SAVE-TNS :CMU18 :LOWTAG :NLX-ENTRIES :MAKE-CALL-OUT-TNS
   :MAKE-DYNAMIC-STATE-TNS :FILL :KILL :CLEANUP :DOCUMENTATION :NLX-ENTRY-P
   :ELEMENT-SIZE :PV-CELL :CONSERVATIVE-FLOAT-TYPE :USE-ONLY :STRING
   :LABEL-HASH :DOC-STRING-ALLOWED :MORE-CONTEXT :SUFFIX-LENGTH :FAILURE
   :REHASH-TRIGGER :FINISHED :LOAD-IF :FIND-TEST :METHOD :DOTW :TOP-LEVEL-XEP
   :FDEFINITION :SECTIONP :INFO-ARG-COUNT :SELECT-COMPONENT-FORMAT :LOOP
   :DEFINITION :OR :SUCCESSORS :UNKNOWN :SHADOW :ELSEWHERE-START :WORDS :MODULE
   :DISP :WAIT-RETURN-VALUE :ADDRESS-SIZE :UNPARSE-FILE :SPECVAR :ANNONYMOUSP
   :COMPILED-CLOSURE :TYPE-KEYWORDS :NODES :HANDLER :LINEAR :CONTROL-STACK-ID
   :SUBTYPEP :PRINTER :MAKE-STACK-POINTER-TN :DEFAULT-WEEKDAY :TEST-UNIT
   :APPLYP :DEFAULT-ZONE :WAIT-FUNCTION :LAMBDA :NEW-ASSEM :REUSE-ADDRESS
   :COMPLEX-= :FUNCTION-MAP :OFFSET :TOP-LEVEL-FORM :UNEXPORT :GLOBAL-CONFLICTS
   :COPIER :EXTENSION :TEMPS :PRESERVE-WHITESPACE :GROUPS :START-USES :VERSION<
   :REPORT-FUNCTION :STACK-FRAME-SIZE :PREDICATES :DIMENSIONS :ALLOWP :CHARPOS
   :NS :OPTIONAL-DISPATCH :BIN :NEXT-METHOD-P-P :ARGUMENT-COLUMN :NO-CHECK
   :CONSTANT-PREFIX-P :SBCL :INTERFACE-COOKIE :REPORT :PRIMITIVE-TYPE
   :COMPLEX-SUBTYPEP-ARG1 :INTERNAL-READER-FUNCTION :STATE :ENCLOSING-OBJECT
   :UNSURE :RUN-REASONS :PARSE-STATE-STACK :COMPLEX-TOP-LEVEL :LONG
   :SLOT-ACCESS :PACKAGES :DE.SETF.UTILITY.PACKAGE :DOTTED-LIST :DONT-KNOW
   :CALL-METHOD-ARGS :INHERITANCE-DEPTH :EVAL-WHEN :SET-TRANS :CHECK-FEATURE
   :PARSE-STATE-TERM :COMPONENT-TNS :OPERATOR :NUMBER-ENTRIES :NAE :SIGPIPE
   :COOKIE :XML-CHECK-CHAR-CODES :IN-SUPERS :GENCGC :PATTERNS :REF-TRANS :RT
   :SYSTEM-PATHNAME :XEP :LEXEMS :INTERACTIVE-FUNCTION :UTF16BE :RETURN-PC-PASS
   :SUBSTRUCTURE :START-BREAKPOINT :RESULTS :DECLARATIONS :LOCATION-NUMBER
   :DEFTEST :FORCE-OUTPUT :ORDER :PACKAGE-PATHNAME :T-OK :PRODUCES-SSET
   :ADDR-PRINT-LEN :INPUT-FUNCTION :ARG-LOAD-SCS :INDEX :CLASS-NAME :INDEX-VAR
   :SIGSTKFLT :INCLUDE :ROUNDING-MODE :CURRENT-FILE :LOWER :TEMP :KEYS
   :PARSE-STATE-NON-TERMINAL :POSSIBILITIES :SECOND :NBE :INITARGS
   :NON-LOCAL-LEXICAL-EXIT :ERROR-FILE :INTERPRETED :MOVE-FUNCTIONS :ASCII
   :CURRENT-SIZE :NU :DEFSTRUCT-ACCESSOR-SYMBOL :IF-EXISTS :ALIGN :SIGTRAP
   :TITLE :COMPUTE-ONLY :INFO-ENVIRONMENT :MISFEATURES :CALL-NEXT-METHOD-P
   :JUNK-ALLOWED :MORE-COUNT :FUNSTATE :PARAMS :PER-LINE-PREFIX-END :INTERNAL
   :RESTART-P)

;; Loading #p"/house/janson/XML-0-949-20030408T1846-CRLF/bin/cmuclfasl/code/xquerydatamodel/xqdm-parameters.fasl".

;; Loading #p"/house/janson/XML-0-949-20030408T1846-CRLF/bin/cmuclfasl/code/xquerydatamodel/xqdm-character-classes.fasl".

; 
; 
; File: /house/janson/XML-0-949-20030408T1846-CRLF/code/xquerydatamodel/xqdm-classes.lisp

; In: DEFMETHOD MAKE-INSTANCE (ABSTRACT-CLASS)

;   (XML-ERROR "instantiation precluded for class: ~s." CLASS)
; Warning: Function has an odd number of arguments in the keyword portion.
; 

; In: DEFMETHOD PRINT-OBJECT (|*-content| T)

;   (DEFMETHOD PRINT-OBJECT
;              (# STREAM &AUX EXPR NAME)
;              (SETF NAME #)
;              (COND # # # #))
; --> PROGN PCL::LOAD-DEFMETHOD PCL::LOAD-DEFMETHOD LIST* LAMBDA FUNCTION 
; --> MACROLET PCL::FAST-LEXICAL-METHOD-FUNCTIONS 
; --> PCL::BIND-FAST-LEXICAL-METHOD-MACROS MACROLET 
; --> PCL::BIND-LEXICAL-METHOD-FUNCTIONS PCL::CALL-NEXT-METHOD-BIND LET FLET 
; --> PCL::BIND-ARGS LET* PCL::PV-BINDING PCL::PV-BINDING1 PCL::PV-ENV LET LET 
; --> BLOCK SETQ IF IF TYPEP C::%INSTANCE-TYPEP AND IF AND 
; --> KERNEL:CLASS-CELL-TYPEP 
; ==>
;   (KERNEL:LAYOUT-OF C::OBJECT)
; Note: *Inline-Expansion-Limit* (2) exceeded, probably trying to
;   inline a recursive function.
; 

; In: DEFMETHOD (SETF CHILDREN) (SEQUENCE DOC-NODE)

;   (DEFMETHOD (SETF CHILDREN) (# #) (WITH-SLOTS # DOC # #))
; --> PROGN PCL::LOAD-DEFMETHOD PCL::LOAD-DEFMETHOD LIST* LAMBDA FUNCTION 
; --> MACROLET PCL::FAST-LEXICAL-METHOD-FUNCTIONS 
; --> PCL::BIND-FAST-LEXICAL-METHOD-MACROS MACROLET 
; --> PCL::BIND-LEXICAL-METHOD-FUNCTIONS PCL::CALL-NEXT-METHOD-BIND LET FLET 
; --> PCL::BIND-ARGS LET* PCL::PV-BINDING PCL::PV-BINDING1 PCL::PV-ENV LET LET 
; --> BLOCK LET SYMBOL-MACROLET PCL::PV-SET-SLOT-VALUE LET MULTIPLE-VALUE-BIND 
; --> LET UNLESS COND IF NOT IF TYPEP C::%INSTANCE-TYPEP AND IF AND 
; --> KERNEL:CLASS-CELL-TYPEP 
; ==>
;   (KERNEL:LAYOUT-OF C::OBJECT)
; Note: *Inline-Expansion-Limit* (2) exceeded, probably trying to
;   inline a recursive function.
; 
;; Loading #p"/house/janson/XML-0-949-20030408T1846-CRLF/bin/cmuclfasl/code/xquerydatamodel/xqdm-classes.fasl".


; In: LAMBDA (PCL::.PV-CELL. PCL::.NEXT-METHOD-CALL. SPEC)

;   (TYPEP #:G93 'ABSTRACT-NAME)
; --> C::%INSTANCE-TYPEP AND IF AND KERNEL:CLASS-CELL-TYPEP 
; ==>
;   (KERNEL:LAYOUT-OF C::OBJECT)
; Note: *Inline-Expansion-Limit* (2) exceeded, probably trying to
;   inline a recursive function.
; 

; In: LAMBDA (PCL::.PV-CELL. PCL::.NEXT-METHOD-CALL. TYPE)

;   (ETYPECASE SUPERTYPE (XML-SCHEMA-DATATYPES::TYPE-SPECIFIER) (NAME #))
; --> LET COND IF COND IF TYPEP LET OR LET TYPEP C::%INSTANCE-TYPEP AND IF AND 
; --> KERNEL:CLASS-CELL-TYPEP 
; ==>
;   (KERNEL:LAYOUT-OF C::OBJECT)
; Note: *Inline-Expansion-Limit* (2) exceeded, probably trying to
;   inline a recursive function.
; 

; 
; 
; File: /house/janson/XML-0-949-20030408T1846-CRLF/code/xquerydatamodel/xsd-types.lisp

; In:
;     DEFMETHOD TYPE.ELEMENT-TYPE (XML-SCHEMA-DATATYPES::LIST-TYPE-SPECIFIER)

;   (DEFMETHOD TYPE.ELEMENT-TYPE (#) (WITH-SLOTS # SPEC #))
; --> PROGN PCL::LOAD-DEFMETHOD PCL::LOAD-DEFMETHOD LIST* LAMBDA FUNCTION 
; --> MACROLET PCL::FAST-LEXICAL-METHOD-FUNCTIONS 
; --> PCL::BIND-FAST-LEXICAL-METHOD-MACROS MACROLET 
; --> PCL::BIND-LEXICAL-METHOD-FUNCTIONS LET PCL::BIND-ARGS LET* 
; --> PCL::PV-BINDING PCL::PV-BINDING1 PCL::PV-ENV LET LET BLOCK LET 
; --> SYMBOL-MACROLET LET IF IF IF TYPEP C::%INSTANCE-TYPEP AND IF AND 
; --> KERNEL:CLASS-CELL-TYPEP 
; ==>
;   (KERNEL:LAYOUT-OF C::OBJECT)
; Note: *Inline-Expansion-Limit* (2) exceeded, probably trying to
;   inline a recursive function.
; 

; In:
;     DEFMETHOD TYPE.DIRECT-SUPERTYPES (XML-SCHEMA-DATATYPES::TYPE-SPECIFIER)

;   (ETYPECASE SUPERTYPE (XML-SCHEMA-DATATYPES::TYPE-SPECIFIER) (NAME #))
; --> LET COND IF COND IF TYPEP LET OR LET TYPEP C::%INSTANCE-TYPEP AND IF AND 
; --> KERNEL:CLASS-CELL-TYPEP 
; ==>
;   (KERNEL:LAYOUT-OF C::OBJECT)
; Note: *Inline-Expansion-Limit* (2) exceeded, probably trying to
;   inline a recursive function.
; 
;; Loading #p"/house/janson/XML-0-949-20030408T1846-CRLF/bin/cmuclfasl/code/xquerydatamodel/xsd-types.fasl".

;; Loading #p"/house/janson/XML-0-949-20030408T1846-CRLF/bin/cmuclfasl/code/xquerydatamodel/conditions/names/conditions.fasl".


; In: LAMBDA (#:G6375 #:G6376 #:MEMF6377 #:MEMF6378 #:MEMF6379)

;   (LET* (# # #)
;     (DECLARE #)
;     NIL
;     (PROGN # #))
; Note: Variable CONDITION defined but never used.
; 

; In: LAMBDA (#:G6386 #:G6387 #:MEMF6388 #:MEMF6389 #:MEMF6390)

;   (LET* (# # #)
;     (DECLARE #)
;     NIL
;     (PROGN # #))
; Note: Variable CONDITION defined but never used.
; 

; In: LAMBDA (#:G6397 #:G6398 #:MEMF6399 #:MEMF6400 #:MEMF6401)

;   (LET* (# # #)
;     (DECLARE #)
;     NIL
;     (PROGN # #))
; Note: Variable CONDITION defined but never used.
; 

; In: LAMBDA (#:G6408 #:G6409 #:MEMF6410 #:MEMF6411 #:MEMF6412 ...)

;   (LET* (# # #)
;     (DECLARE #)
;     NIL
;     (PROGN # #))
; Note: Variable CONDITION defined but never used.
; 

; In: LAMBDA (#:G6420 #:G6421 #:MEMF6422 #:MEMF6423 #:MEMF6424 ...)

;   (LET* (# # #)
;     (DECLARE #)
;     NIL
;     (PROGN # #))
; Note: Variable CONDITION defined but never used.
; 

; In: LAMBDA (#:G6432 #:G6433 #:MEMF6434 #:MEMF6435 #:MEMF6436)

;   (LET* (# # #)
;     (DECLARE #)
;     NIL
;     (PROGN # #))
; Note: Variable CONDITION defined but never used.
; 
;; Loading #p"/house/janson/XML-0-949-20030408T1846-CRLF/bin/cmuclfasl/code/xquerydatamodel/conditions/node/conditions.fasl".


; In: LAMBDA (#:G6443 #:G6444 #:MEMF6445 #:MEMF6446 #:MEMF6447)

;   (LET* (# # #)
;     (DECLARE #)
;     NIL
;     (PROGN # #))
; Note: Variable CONDITION defined but never used.
; 

; In: LAMBDA (#:G6454 #:G6455 #:MEMF6456 #:MEMF6457 #:MEMF6458)

;   (LET* (# # #)
;     (DECLARE #)
;     NIL
;     (PROGN # #))
; Note: Variable CONDITION defined but never used.
; 
;; Loading #p"/house/janson/XML-0-949-20030408T1846-CRLF/bin/cmuclfasl/code/xquerydatamodel/conditions/model/conditions.fasl".


; In: LAMBDA (#:G6465 #:G6466 #:MEMF6467 #:MEMF6468 #:MEMF6469 ...)

;   (LET* (# # #)
;     (DECLARE #)
;     NIL
;     (PROGN # #))
; Note: Variable CONDITION defined but never used.
; 

; In: LAMBDA (#:G6477 #:G6478 #:MEMF6479 #:MEMF6480 #:MEMF6481 ...)

;   (LET* (# # #)
;     (DECLARE #)
;     NIL
;     (PROGN # #))
; Note: Variable CONDITION defined but never used.
; 

; In: LAMBDA (#:G6489 #:G6490 #:MEMF6491 #:MEMF6492 #:MEMF6493 ...)

;   (LET* (# # #)
;     (DECLARE #)
;     NIL
;     (PROGN # #))
; Note: Variable CONDITION defined but never used.
; 

; In: LAMBDA (#:G6501 #:G6502 #:MEMF6503 #:MEMF6504 #:MEMF6505 ...)

;   (LET* (# # #)
;     (DECLARE #)
;     NIL
;     (PROGN # #))
; Note: Variable CONDITION defined but never used.
; 

; In: LAMBDA (#:G6513 #:G6514 #:MEMF6515 #:MEMF6516 #:MEMF6517)

;   (LET* (# # #)
;     (DECLARE #)
;     NIL
;     (PROGN # #))
; Note: Variable CONDITION defined but never used.
; 

; In: LAMBDA (#:G6524 #:G6525 #:MEMF6526 #:MEMF6527 #:MEMF6528 ...)

;   (LET* (# # #)
;     (DECLARE #)
;     NIL
;     (PROGN # #))
; Note: Variable CONDITION defined but never used.
; 

; In: LAMBDA (#:G6536 #:G6537 #:MEMF6538 #:MEMF6539 #:MEMF6540 ...)

;   (LET* (# # #)
;     (DECLARE #)
;     NIL
;     (PROGN # #))
; Note: Variable CONDITION defined but never used.
; 

; In: LAMBDA (#:G6548 #:G6549 #:MEMF6550 #:MEMF6551 #:MEMF6552 ...)

;   (LET* (# # #)
;     (DECLARE #)
;     NIL
;     (PROGN # #))
; Note: Variable CONDITION defined but never used.
; 

; In: LAMBDA (#:G6560 #:G6561 #:MEMF6562 #:MEMF6563 #:MEMF6564 ...)

;   (LET* (# # #)
;     (DECLARE #)
;     NIL
;     (PROGN # #))
; Note: Variable CONDITION defined but never used.
; 

; In: LAMBDA (#:G6572 #:G6573 #:MEMF6574 #:MEMF6575 #:MEMF6576 ...)

;   (LET* (# # #)
;     (DECLARE #)
;     NIL
;     (PROGN # #))
; Note: Variable CONDITION defined but never used.
; 

; In: LAMBDA (#:G6584 #:G6585 #:MEMF6586 #:MEMF6587 #:MEMF6588 ...)

;   (LET* (# # #)
;     (DECLARE #)
;     NIL
;     (PROGN # #))
; Note: Variable CONDITION defined but never used.
; 

; In: LAMBDA (#:G6596 #:G6597 #:MEMF6598 #:MEMF6599 #:MEMF6600 ...)

;   (LET* (# # #)
;     (DECLARE #)
;     NIL
;     (PROGN # #))
; Note: Variable CONDITION defined but never used.
; 

; In: LAMBDA (#:G6608 #:G6609 #:MEMF6610 #:MEMF6611 #:MEMF6612 ...)

;   (LET* (# # #)
;     (DECLARE #)
;     NIL
;     (PROGN # #))
; Note: Variable CONDITION defined but never used.
; 

; In: LAMBDA (#:G6620 #:G6621 #:MEMF6622 #:MEMF6623 #:MEMF6624 ...)

;   (LET* (# # #)
;     (DECLARE #)
;     NIL
;     (PROGN # #))
; Note: Variable CONDITION defined but never used.
; 

; In: LAMBDA (#:G6632 #:G6633 #:MEMF6634 #:MEMF6635 #:MEMF6636 ...)

;   (LET* (# # #)
;     (DECLARE #)
;     NIL
;     (PROGN # #))
; Note: Variable CONDITION defined but never used.
; 

; In: LAMBDA (#:G6644 #:G6645 #:MEMF6646 #:MEMF6647 #:MEMF6648 ...)

;   (LET* (# # #)
;     (DECLARE #)
;     NIL
;     (PROGN # #))
; Note: Variable CONDITION defined but never used.
; 

; In: LAMBDA (#:G6656 #:G6657 #:MEMF6658 #:MEMF6659 #:MEMF6660 ...)

;   (LET* (# # #)
;     (DECLARE #)
;     NIL
;     (PROGN # #))
; Note: Variable CONDITION defined but never used.
; 

; In: LAMBDA (#:G6668 #:G6669 #:MEMF6670 #:MEMF6671 #:MEMF6672 ...)

;   (LET* (# # #)
;     (DECLARE #)
;     NIL
;     (PROGN # #))
; Note: Variable CONDITION defined but never used.
; 

; In: LAMBDA (#:G6680 #:G6681 #:MEMF6682 #:MEMF6683 #:MEMF6684)

;   (LET* (# # #)
;     (DECLARE #)
;     NIL
;     (PROGN # #))
; Note: Variable CONDITION defined but never used.
; 

; In: LAMBDA (#:G6691 #:G6692 #:MEMF6693 #:MEMF6694 #:MEMF6695 ...)

;   (LET* (# # #)
;     (DECLARE #)
;     NIL
;     (PROGN # #))
; Note: Variable CONDITION defined but never used.
; 

; In: LAMBDA (#:G6703 #:G6704 #:MEMF6705 #:MEMF6706 #:MEMF6707 ...)

;   (LET* (# # #)
;     (DECLARE #)
;     NIL
;     (PROGN # #))
; Note: Variable CONDITION defined but never used.
; 

; In: LAMBDA (#:G6715 #:G6716 #:MEMF6717 #:MEMF6718 #:MEMF6719)

;   (LET* (# # #)
;     (DECLARE #)
;     NIL
;     (PROGN # #))
; Note: Variable CONDITION defined but never used.
; 

; In: LAMBDA (#:G6726 #:G6727 #:MEMF6728 #:MEMF6729 #:MEMF6730 ...)

;   (LET* (# # #)
;     (DECLARE #)
;     NIL
;     (PROGN # #))
; Note: Variable CONDITION defined but never used.
; 

; In: LAMBDA (#:G6738 #:G6739 #:MEMF6740 #:MEMF6741 #:MEMF6742 ...)

;   (LET* (# # #)
;     (DECLARE #)
;     NIL
;     (PROGN # #))
; Note: Variable CONDITION defined but never used.
; 

; In: LAMBDA (#:G6750 #:G6751 #:MEMF6752 #:MEMF6753 #:MEMF6754 ...)

;   (LET* (# # #)
;     (DECLARE #)
;     NIL
;     (PROGN # #))
; Note: Variable CONDITION defined but never used.
; 

; In: LAMBDA (#:G6762 #:G6763 #:MEMF6764 #:MEMF6765 #:MEMF6766 ...)

;   (LET* (# # #)
;     (DECLARE #)
;     NIL
;     (PROGN # #))
; Note: Variable CONDITION defined but never used.
; 

; In: LAMBDA (#:G6774 #:G6775 #:MEMF6776 #:MEMF6777 #:MEMF6778)

;   (LET* (# # #)
;     (DECLARE #)
;     NIL
;     (PROGN # #))
; Note: Variable CONDITION defined but never used.
; 

; In: LAMBDA (#:G6785 #:G6786 #:MEMF6787 #:MEMF6788 #:MEMF6789 ...)

;   (LET* (# # #)
;     (DECLARE #)
;     NIL
;     (PROGN # #))
; Note: Variable CONDITION defined but never used.
; 

; In: LAMBDA (#:G6797 #:G6798 #:MEMF6799 #:MEMF6800 #:MEMF6801 ...)

;   (LET* (# # #)
;     (DECLARE #)
;     NIL
;     (PROGN # #))
; Note: Variable CONDITION defined but never used.
; 

; In: LAMBDA (#:G6809 #:G6810 #:MEMF6811 #:MEMF6812 #:MEMF6813 ...)

;   (LET* (# # #)
;     (DECLARE #)
;     NIL
;     (PROGN # #))
; Note: Variable CONDITION defined but never used.
; 

; In: LAMBDA (#:G6821 #:G6822 #:MEMF6823 #:MEMF6824 #:MEMF6825 ...)

;   (LET* (# # #)
;     (DECLARE #)
;     NIL
;     (PROGN # #))
; Note: Variable CONDITION defined but never used.
; 

; In: LAMBDA (#:G6833 #:G6834 #:MEMF6835 #:MEMF6836 #:MEMF6837)

;   (LET* (# # #)
;     (DECLARE #)
;     NIL
;     (PROGN # #))
; Note: Variable CONDITION defined but never used.
; 

; In: LAMBDA (#:G6844 #:G6845 #:MEMF6846 #:MEMF6847 #:MEMF6848)

;   (LET* (# # #)
;     (DECLARE #)
;     NIL
;     (PROGN # #))
; Note: Variable CONDITION defined but never used.
; 

; In: LAMBDA (#:G6855 #:G6856 #:MEMF6857 #:MEMF6858 #:MEMF6859 ...)

;   (LET* (# # #)
;     (DECLARE #)
;     NIL
;     (PROGN # #))
; Note: Variable CONDITION defined but never used.
; 

; In: LAMBDA (#:G6867 #:G6868 #:MEMF6869 #:MEMF6870 #:MEMF6871)

;   (LET* (# # #)
;     (DECLARE #)
;     NIL
;     (PROGN # #))
; Note: Variable CONDITION defined but never used.
; 

; In: LAMBDA (#:G6878 #:G6879 #:MEMF6880 #:MEMF6881 #:MEMF6882 ...)

;   (LET* (# # #)
;     (DECLARE #)
;     NIL
;     (PROGN # #))
; Note: Variable CONDITION defined but never used.
; 

; In: LAMBDA (#:G6890 #:G6891 #:MEMF6892 #:MEMF6893 #:MEMF6894 ...)

;   (LET* (# # #)
;     (DECLARE #)
;     NIL
;     (PROGN # #))
; Note: Variable CONDITION defined but never used.
; 

; In: LAMBDA (#:G6902 #:G6903 #:MEMF6904 #:MEMF6905 #:MEMF6906 ...)

;   (LET* (# # #)
;     (DECLARE #)
;     NIL
;     (PROGN # #))
; Note: Variable CONDITION defined but never used.
; 

; In: LAMBDA (#:G6914 #:G6915 #:MEMF6916 #:MEMF6917 #:MEMF6918 ...)

;   (LET* (# # #)
;     (DECLARE #)
;     NIL
;     (PROGN # #))
; Note: Variable CONDITION defined but never used.
; 

; In: LAMBDA (#:G6927 #:G6928 #:MEMF6929 #:MEMF6930 #:MEMF6931 ...)

;   (LET* (# # #)
;     (DECLARE #)
;     NIL
;     (PROGN # #))
; Note: Variable CONDITION defined but never used.
; 

; In: LAMBDA (#:G6939 #:G6940 #:MEMF6941 #:MEMF6942 #:MEMF6943 ...)

;   (LET* (# # #)
;     (DECLARE #)
;     NIL
;     (PROGN # #))
; Note: Variable CONDITION defined but never used.
; 

; 
; 
; File: /house/janson/XML-0-949-20030408T1846-CRLF/code/xquerydatamodel/xqdm-operators.lisp

; In: DEFMETHOD PREFIX (ELEM-NODE)

;   (DEFMETHOD PREFIX (#) (DECLARE #) (WITH-SLOTS # NODE #))
; --> PROGN PCL::LOAD-DEFMETHOD PCL::LOAD-DEFMETHOD LIST* LAMBDA FUNCTION 
; --> MACROLET PCL::FAST-LEXICAL-METHOD-FUNCTIONS 
; --> PCL::BIND-FAST-LEXICAL-METHOD-MACROS MACROLET 
; --> PCL::BIND-LEXICAL-METHOD-FUNCTIONS LET PCL::BIND-ARGS LET* 
; --> PCL::PV-BINDING PCL::PV-BINDING1 PCL::PV-ENV LET LET BLOCK LET 
; --> SYMBOL-MACROLET LET MULTIPLE-VALUE-BIND LET UNLESS COND IF NOT IF TYPEP 
; --> LET OR LET IF OR TYPEP C::%INSTANCE-TYPEP AND IF AND 
; --> KERNEL:CLASS-CELL-TYPEP 
; ==>
;   (KERNEL:LAYOUT-OF C::OBJECT)
; Note: *Inline-Expansion-Limit* (2) exceeded, probably trying to
;   inline a recursive function.
; 

; In: DEFMETHOD PREFIX (ATTR-NODE)

;   (DEFMETHOD PREFIX (#) (DECLARE #) (WITH-SLOTS # NODE #))
; --> PROGN PCL::LOAD-DEFMETHOD PCL::LOAD-DEFMETHOD LIST* LAMBDA FUNCTION 
; --> MACROLET PCL::FAST-LEXICAL-METHOD-FUNCTIONS 
; --> PCL::BIND-FAST-LEXICAL-METHOD-MACROS MACROLET 
; --> PCL::BIND-LEXICAL-METHOD-FUNCTIONS LET PCL::BIND-ARGS LET* 
; --> PCL::PV-BINDING PCL::PV-BINDING1 PCL::PV-ENV LET LET BLOCK LET 
; --> SYMBOL-MACROLET LET MULTIPLE-VALUE-BIND LET UNLESS COND IF NOT IF TYPEP 
; --> LET OR LET IF OR TYPEP C::%INSTANCE-TYPEP AND IF AND 
; --> KERNEL:CLASS-CELL-TYPEP 
; ==>
;   (KERNEL:LAYOUT-OF C::OBJECT)
; Note: *Inline-Expansion-Limit* (2) exceeded, probably trying to
;   inline a recursive function.
; 

; In: DEFGENERIC NODE-EQUAL

;   #'NODE-EQUAL
; Note: Deleting unreachable code.
; 

; In: DEFGENERIC WALK-NODE

;   (DEFGENERIC WALK-NODE
;               (NODE PREDICATE FUNCTION)
;               (:METHOD :AROUND # # #)
;               (:METHOD # #)
;               ...)
; --> PROGN PUSH LET* LET* DEFMETHOD PROGN PCL::LOAD-DEFMETHOD LIST* LAMBDA 
; ==>
;   #'(LAMBDA (PCL::.PV-CELL. PCL::.NEXT-METHOD-CALL. *NODE PREDICATE FUNCTION)
;       (DECLARE #)
;       (DECLARE #)
;       (DECLARE #)
;       ...)
; Note: Declaring special variable *NODE to be ignored.
; 

; In: DEFUN WALK-ELEMENT-DEFINITIONS

;   (TYPEP NODE '(OR DOC-NODE HASH-TABLE DEF-ELEM-TYPE))
; --> LET OR LET IF OR LET TYPEP C::%INSTANCE-TYPEP AND IF AND 
; --> KERNEL:CLASS-CELL-TYPEP 
; ==>
;   (KERNEL:LAYOUT-OF C::OBJECT)
; Note: *Inline-Expansion-Limit* (2) exceeded, probably trying to
;   inline a recursive function.
; 

; In: DEFUN WALK-ELEMENTS

;   (TYPEP NODE '(OR DOC-NODE ABSTRACT-ELEM-NODE))
; --> LET OR LET IF OR TYPEP C::%INSTANCE-TYPEP AND IF AND 
; --> KERNEL:CLASS-CELL-TYPEP 
; ==>
;   (KERNEL:LAYOUT-OF C::OBJECT)
; Note: *Inline-Expansion-Limit* (2) exceeded, probably trying to
;   inline a recursive function.
; 
;; Loading #p"/house/janson/XML-0-949-20030408T1846-CRLF/bin/cmuclfasl/code/xquerydatamodel/xqdm-operators.fasl".


; 
; 
; File: /house/janson/XML-0-949-20030408T1846-CRLF/code/xquerydatamodel/xqdm-validation.lisp

; In: DEFMETHOD COMPUTE-VALIDATION-FUNCTION (|content-model|)

;   (TYPECASE NAME (SYMBOL #) (ABSTRACT-NAME #) (T # #))
; --> LET COND IF COND IF TYPEP C::%INSTANCE-TYPEP AND IF AND 
; --> KERNEL:CLASS-CELL-TYPEP 
; ==>
;   (KERNEL:LAYOUT-OF C::OBJECT)
; Note: *Inline-Expansion-Limit* (2) exceeded, probably trying to
;   inline a recursive function.
; 

; In: DEFMETHOD BIND-NET (ATN)

;   (TYPECASE X (STRING T) (PI-NODE T) (COMMENT-NODE T))
; --> LET COND IF COND IF COND IF TYPEP C::%INSTANCE-TYPEP AND IF AND 
; --> KERNEL:CLASS-CELL-TYPEP 
; ==>
;   (KERNEL:LAYOUT-OF C::OBJECT)
; Note: *Inline-Expansion-Limit* (2) exceeded, probably trying to
;   inline a recursive function.
; 

; In: DEFMETHOD VALIDATE-CONTENT (ELEMENT-ATN T)

;   (ETYPECASE DATUM (# #) (STRING #) (PI-NODE #) ...)
; --> LET COND IF COND IF COND IF TYPEP C::%INSTANCE-TYPEP AND IF AND 
; --> KERNEL:CLASS-CELL-TYPEP 
; ==>
;   (KERNEL:LAYOUT-OF C::OBJECT)
; Note: *Inline-Expansion-Limit* (2) exceeded, probably trying to
;   inline a recursive function.
; 
;; Loading #p"/house/janson/XML-0-949-20030408T1846-CRLF/bin/cmuclfasl/code/xquerydatamodel/xqdm-validation.fasl".

;; Loading #p"/house/janson/XML-0-949-20030408T1846-CRLF/bin/cmuclfasl/code/xquerydatamodel/qname-resolution.fasl".


; 
; 
; File: /house/janson/XML-0-949-20030408T1846-CRLF/code/xquerydatamodel/xqdm-graph.lisp

; In: DEFGENERIC WRITE-NODE-GRAPH

;   (DEFGENERIC WRITE-NODE-GRAPH (NODE STREAM) (:METHOD # #) (:METHOD # #) ...)
; --> PROGN PUSH LET* LET* DEFMETHOD PROGN PCL::LOAD-DEFMETHOD LIST* LAMBDA 
; ==>
;   #'(LAMBDA (PCL::.PV-CELL. PCL::.NEXT-METHOD-CALL. NODE *STANDARD-OUTPUT*)
;       (DECLARE #)
;       (DECLARE #)
;       (DECLARE #)
;       ...)
; Note: Declaring special variable *STANDARD-OUTPUT* to be ignored.
; 
;; Loading #p"/house/janson/XML-0-949-20030408T1846-CRLF/bin/cmuclfasl/code/xquerydatamodel/xqdm-graph.fasl".

;; Loading #p"/house/janson/XML-0-949-20030408T1846-CRLF/bin/cmuclfasl/code/xquerydatamodel/node-path-walk.fasl".

;; Loading #p"/house/janson/XML-0-949-20030408T1846-CRLF/bin/cmuclfasl/code/xquerydatamodel/xqdm-walk.fasl".

;; Loading #p"/house/janson/XML-0-949-20030408T1846-CRLF/bin/cmuclfasl/code/xquerydatamodel/xqdm-walk-accessors.fasl".


; 
; 
; File: /house/janson/XML-0-949-20030408T1846-CRLF/code/xparser/xml-parameters.lisp

; In: DEFUN BUFFER-STRING-SUBSEQ

;   (- END START)
; Note: Unable to optimize due to type uncertainty:
;     The first argument is a NUMBER, not a RATIONAL.
;     The second argument is a NUMBER, not a FLOAT.
; 
; Note: Unable to optimize due to type uncertainty:
;     The first argument is a NUMBER, not a FLOAT.
;     The second argument is a NUMBER, not a RATIONAL.
; 
; Note: Unable to optimize due to type uncertainty:
;     The first argument is a NUMBER, not a SINGLE-FLOAT.
;     The second argument is a NUMBER, not a DOUBLE-FLOAT.
; 
; Note: Unable to optimize due to type uncertainty:
;     The first argument is a NUMBER, not a DOUBLE-FLOAT.
;     The second argument is a NUMBER, not a SINGLE-FLOAT.
; 
; Note: Unable to optimize due to type uncertainty:
;     The first argument is a NUMBER, not a (COMPLEX SINGLE-FLOAT).
;     The second argument is a NUMBER, not a (COMPLEX SINGLE-FLOAT).
; 
; Note: Unable to optimize due to type uncertainty:
;     The first argument is a NUMBER, not a (COMPLEX SINGLE-FLOAT).
;     The second argument is a NUMBER, not a REAL.
; 
; Note: Unable to optimize due to type uncertainty:
;     The first argument is a NUMBER, not a REAL.
;     The second argument is a NUMBER, not a (COMPLEX SINGLE-FLOAT).
; 
; Note: Unable to optimize due to type uncertainty:
;     The first argument is a NUMBER, not a (COMPLEX DOUBLE-FLOAT).
;     The second argument is a NUMBER, not a (COMPLEX DOUBLE-FLOAT).
; 
; Note: Unable to optimize due to type uncertainty:
;     The first argument is a NUMBER, not a (COMPLEX DOUBLE-FLOAT).
;     The second argument is a NUMBER, not a REAL.
; 
; Note: Unable to optimize due to type uncertainty:
;     The first argument is a NUMBER, not a REAL.
;     The second argument is a NUMBER, not a (COMPLEX DOUBLE-FLOAT).
; 
; Note: Forced to do GENERIC-- (cost 10).
;     Unable to do inline float arithmetic (cost 2) because:
;     The first argument is a NUMBER, not a DOUBLE-FLOAT.
;     The second argument is a NUMBER, not a DOUBLE-FLOAT.
;     The result is a NUMBER, not a DOUBLE-FLOAT.
;     Unable to do inline float arithmetic (cost 2) because:
;     The first argument is a NUMBER, not a SINGLE-FLOAT.
;     The second argument is a NUMBER, not a SINGLE-FLOAT.
;     The result is a NUMBER, not a SINGLE-FLOAT.
;     etc.
; 

; In: DEFUN ADJUSTABLE-STRING-SUBSEQ

;   (- END START)
; Note: Unable to optimize due to type uncertainty:
;     The first argument is a NUMBER, not a RATIONAL.
;     The second argument is a NUMBER, not a FLOAT.
; 
; Note: Unable to optimize due to type uncertainty:
;     The first argument is a NUMBER, not a FLOAT.
;     The second argument is a NUMBER, not a RATIONAL.
; 
; Note: Unable to optimize due to type uncertainty:
;     The first argument is a NUMBER, not a SINGLE-FLOAT.
;     The second argument is a NUMBER, not a DOUBLE-FLOAT.
; 
; Note: Unable to optimize due to type uncertainty:
;     The first argument is a NUMBER, not a DOUBLE-FLOAT.
;     The second argument is a NUMBER, not a SINGLE-FLOAT.
; 
; Note: Unable to optimize due to type uncertainty:
;     The first argument is a NUMBER, not a (COMPLEX SINGLE-FLOAT).
;     The second argument is a NUMBER, not a (COMPLEX SINGLE-FLOAT).
; 
; Note: Unable to optimize due to type uncertainty:
;     The first argument is a NUMBER, not a (COMPLEX SINGLE-FLOAT).
;     The second argument is a NUMBER, not a REAL.
; 
; Note: Unable to optimize due to type uncertainty:
;     The first argument is a NUMBER, not a REAL.
;     The second argument is a NUMBER, not a (COMPLEX SINGLE-FLOAT).
; 
; Note: Unable to optimize due to type uncertainty:
;     The first argument is a NUMBER, not a (COMPLEX DOUBLE-FLOAT).
;     The second argument is a NUMBER, not a (COMPLEX DOUBLE-FLOAT).
; 
; Note: Unable to optimize due to type uncertainty:
;     The first argument is a NUMBER, not a (COMPLEX DOUBLE-FLOAT).
;     The second argument is a NUMBER, not a REAL.
; 
; Note: Unable to optimize due to type uncertainty:
;     The first argument is a NUMBER, not a REAL.
;     The second argument is a NUMBER, not a (COMPLEX DOUBLE-FLOAT).
; 
;   (REPLACE RESULT STRING :START2 START ...)
; Note: Unable to optimize due to type uncertainty:
;     The second argument is a BASE-STRING, not a SIMPLE-BASE-STRING.
; 
;   (LENGTH STRING)
; ==>
;   (C::VECTOR-LENGTH VECTOR)
; Note: Unable to optimize due to type uncertainty:
;     The first argument is a BASE-STRING, not a (SIMPLE-ARRAY * (*)).
; 
;   (- END START)
; Note: Forced to do GENERIC-- (cost 10).
;     Unable to do inline float arithmetic (cost 2) because:
;     The first argument is a NUMBER, not a DOUBLE-FLOAT.
;     The second argument is a NUMBER, not a DOUBLE-FLOAT.
;     The result is a NUMBER, not a DOUBLE-FLOAT.
;     Unable to do inline float arithmetic (cost 2) because:
;     The first argument is a NUMBER, not a SINGLE-FLOAT.
;     The second argument is a NUMBER, not a SINGLE-FLOAT.
;     The result is a NUMBER, not a SINGLE-FLOAT.
;     etc.
; 

; In: DEFUN RETURN-BUFFER-STRING

;   (LENGTH STRING)
; Note: Unable to optimize due to type uncertainty:
;     The first argument is a (OR VECTOR CONS NULL), not a (SIMPLE-ARRAY * (*)).
; 
; Note: Unable to optimize due to type uncertainty:
;     The first argument is a (OR VECTOR CONS NULL), not a VECTOR.
; 
;; Loading #p"/house/janson/XML-0-949-20030408T1846-CRLF/bin/cmuclfasl/code/xparser/xml-parameters.fasl".

;; Loading #p"/house/janson/XML-0-949-20030408T1846-CRLF/bin/cmuclfasl/code/xparser/conditions/codec/conditions.fasl".


; In: LAMBDA (#:G6989 #:G6990 #:MEMF6991 #:MEMF6992 #:MEMF6993)

;   (LET* (# # #)
;     (DECLARE #)
;     NIL
;     (PROGN # #))
; Note: Variable CONDITION defined but never used.
; 

; In: LAMBDA (#:G7000 #:G7001 #:MEMF7002 #:MEMF7003 #:MEMF7004)

;   (LET* (# # #)
;     (DECLARE #)
;     NIL
;     (PROGN # #))
; Note: Variable CONDITION defined but never used.
; 

; 
; 
; File: /house/janson/XML-0-949-20030408T1846-CRLF/code/xparser/xml-stream-coding.lisp

; In: DEFMETHOD DECODING-STREAM-READER (STREAM (EQL :UTF-8))

;   (XML-ERROR "unsupported unicode datum: ~s." (LIST BYTE1 BYTE2 BYTE3 BYTE4))
; Warning: Function has an odd number of arguments in the keyword portion.
; 
;   (XML-ERROR "illegal UTF-8 data: x~2,'0x." BYTE1)
; Warning: Function has an odd number of arguments in the keyword portion.
; 
;   (LOGAND (READ-BYTE-CODE) 63)
; Note: Forced to do static-function Two-arg-and (cost 53).
;     Unable to do inline fixnum arithmetic (cost 1) because:
;     The first argument is a INTEGER, not a FIXNUM.
;     Unable to do inline fixnum arithmetic (cost 2) because:
;     The first argument is a INTEGER, not a FIXNUM.
;     etc.
; ; [Last message occurs 3 times]


; In: DEFMETHOD ENCODING-STREAM-WRITER (STREAM (EQL :UTF-8))

;   (XML-ERROR "unsupported unicode datum: ~s." CODE)
; Warning: Function has an odd number of arguments in the keyword portion.
; 
;   (LET (#)
;     (DOTIMES # #))
; Note: Deleting unreachable code.
; ; [Last message occurs 2 times]

;   (<= CODE 1023)
; --> IF > 
; ==>
;   CODE
; Note: Deleting unreachable code.
; 
;   (FUNCALL-FUNCTION.ARG FUNCTION.ARG (LOGIOR 192 #))
; --> FUNCALL FIRST CAR 
; ==>
;   FUNCTION.ARG
; Note: Deleting unreachable code.
; 
;   (<= CODE 65535)
; --> IF > 
; ==>
;   CODE
; Note: Deleting unreachable code.
; 
;   (FUNCALL-FUNCTION.ARG FUNCTION.ARG (LOGIOR 224 #))
; --> FUNCALL FIRST CAR 
; ==>
;   FUNCTION.ARG
; Note: Deleting unreachable code.
; 
;   (XML-ERROR "unsupported unicode datum: ~s." CODE)
; Note: Deleting unreachable code.
; 
;   (DOTIMES (X #) (FUNCALL-FUNCTION.ARG FUNCTION.ARG #))
; --> DO BLOCK LET TAGBODY PSETQ PSETF LET* MULTIPLE-VALUE-BIND LET 1+ + 
; ==>
;   X
; Note: Deleting unreachable code.
; 
;   (FUNCALL-FUNCTION.ARG FUNCTION.ARG (CHAR STRING X))
; --> FUNCALL FIRST CAR 
; ==>
;   FUNCTION.ARG
; Note: Deleting unreachable code.
; 

; In: DEFMETHOD DECODING-STREAM-READER (STREAM (EQL :UTF-16-12))

;   (FUNCALL-FUNCTION.ARG FUNCTION.ARG)
; --> FUNCALL C::%FUNCALL IF 
; ==>
;   (KERNEL:%COERCE-TO-FUNCTION FUNCTION)
; Note: Unable to optimize because:
;     Might be a symbol, so must call FDEFINITION at runtime.
; 
;   (LSH (READ-BYTE-CODE) 8)
; ==>
;   (ASH (READ-BYTE-CODE) 8)
; Note: Forced to do full call.
;     Unable to do inline ASH (cost 2) because:
;     The first argument is a INTEGER, not a FIXNUM.
;     The result is a INTEGER, not a FIXNUM.
;     Unable to do inline ASH (cost 3) because:
;     The first argument is a INTEGER, not a (UNSIGNED-BYTE 32).
;     The result is a INTEGER, not a (UNSIGNED-BYTE 32).
;     etc.
; 
;   (+ (LSH # 8) (READ-BYTE-CODE))
; Note: Forced to do GENERIC-+ (cost 10).
;     Unable to do inline fixnum arithmetic (cost 2) because:
;     The first argument is a INTEGER, not a FIXNUM.
;     The second argument is a INTEGER, not a FIXNUM.
;     The result is a INTEGER, not a FIXNUM.
;     Unable to do inline (signed-byte 32) arithmetic (cost 5) because:
;     The first argument is a INTEGER, not a (SIGNED-BYTE 32).
;     The second argument is a INTEGER, not a (SIGNED-BYTE 32).
;     The result is a INTEGER, not a (SIGNED-BYTE 32).
;     etc.
; 

; In: DEFMETHOD DECODING-STREAM-READER (STREAM (EQL :UTF-16-21))

;   (FUNCALL-FUNCTION.ARG FUNCTION.ARG)
; --> FUNCALL C::%FUNCALL IF 
; ==>
;   (KERNEL:%COERCE-TO-FUNCTION FUNCTION)
; Note: Unable to optimize because:
;     Might be a symbol, so must call FDEFINITION at runtime.
; 
;   (LSH (READ-BYTE-CODE) 8)
; ==>
;   (ASH (READ-BYTE-CODE) 8)
; Note: Forced to do full call.
;     Unable to do inline ASH (cost 2) because:
;     The first argument is a INTEGER, not a FIXNUM.
;     The result is a INTEGER, not a FIXNUM.
;     Unable to do inline ASH (cost 3) because:
;     The first argument is a INTEGER, not a (UNSIGNED-BYTE 32).
;     The result is a INTEGER, not a (UNSIGNED-BYTE 32).
;     etc.
; 
;   (+ (READ-BYTE-CODE) (LSH # 8))
; Note: Forced to do GENERIC-+ (cost 10).
;     Unable to do inline fixnum arithmetic (cost 2) because:
;     The first argument is a INTEGER, not a FIXNUM.
;     The second argument is a INTEGER, not a FIXNUM.
;     The result is a INTEGER, not a FIXNUM.
;     Unable to do inline (signed-byte 32) arithmetic (cost 5) because:
;     The first argument is a INTEGER, not a (SIGNED-BYTE 32).
;     The second argument is a INTEGER, not a (SIGNED-BYTE 32).
;     The result is a INTEGER, not a (SIGNED-BYTE 32).
;     etc.
; 
;; Loading #p"/house/janson/XML-0-949-20030408T1846-CRLF/bin/cmuclfasl/code/xparser/xml-stream-coding.fasl".


; 
; 
; File: /house/janson/XML-0-949-20030408T1846-CRLF/code/xparser/xml-operators.lisp

; In: DEFUN MAKE-UNAME

;   (SUBSEQ STRING 0 END)
; Note: Unable to optimize due to type uncertainty:
;     The first argument is a (OR VECTOR CONS NULL), not a SIMPLE-BASE-STRING.
; 
;   (POSITION #\: NAMESTRING)
; Note: Unable to open code due to type uncertainty:
;     The second argument is a (OR VECTOR CONS NULL), not a LIST.
; 
; Note: Unable to open code due to type uncertainty:
;     The second argument is a (OR VECTOR CONS NULL), not a SIMPLE-ARRAY.
; 
; Note: Unable to optimize due to type uncertainty:
;     The second argument is a (OR VECTOR CONS NULL), not a SIMPLE-BASE-STRING.
; 
;   (1+ COLON-POSITION)
; ==>
;   (+ COLON-POSITION 1)
; Note: Unable to optimize due to type uncertainty:
;     The first argument is a NUMBER, not a FLOAT.
; 
; Note: Unable to optimize due to type uncertainty:
;     The first argument is a NUMBER, not a (COMPLEX SINGLE-FLOAT).
; 
; Note: Unable to optimize due to type uncertainty:
;     The first argument is a NUMBER, not a (COMPLEX DOUBLE-FLOAT).
; 
; Note: Unable to optimize due to type uncertainty:
;     The first argument is a NUMBER, not a FLOAT.
; 
; Note: Unable to optimize due to type uncertainty:
;     The first argument is a NUMBER, not a (COMPLEX SINGLE-FLOAT).
; 
; Note: Unable to optimize due to type uncertainty:
;     The first argument is a NUMBER, not a (COMPLEX DOUBLE-FLOAT).
; 
;   (SUBSEQ NAMESTRING (1+ COLON-POSITION))
; Note: Unable to optimize due to type uncertainty:
;     The first argument is a (OR VECTOR CONS NULL), not a SIMPLE-BASE-STRING.
; 
;   (1+ COLON-POSITION)
; ==>
;   (+ COLON-POSITION 1)
; Note: Unable to optimize due to type uncertainty:
;     The first argument is a NUMBER, not a FLOAT.
; 
; Note: Unable to optimize due to type uncertainty:
;     The first argument is a NUMBER, not a (COMPLEX SINGLE-FLOAT).
; 
; Note: Unable to optimize due to type uncertainty:
;     The first argument is a NUMBER, not a (COMPLEX DOUBLE-FLOAT).
; 
; Note: Forced to do GENERIC-+ (cost 10).
;     Unable to do inline fixnum arithmetic (cost 1) because:
;     The first argument is a NUMBER, not a FIXNUM.
;     The result is a NUMBER, not a FIXNUM.
;     Unable to do inline fixnum arithmetic (cost 2) because:
;     The first argument is a NUMBER, not a FIXNUM.
;     The result is a NUMBER, not a FIXNUM.
;     etc.
; 
; Note: Forced to do GENERIC-+ (cost 10).
;     Unable to do inline fixnum arithmetic (cost 1) because:
;     The first argument is a NUMBER, not a FIXNUM.
;     Unable to do inline fixnum arithmetic (cost 2) because:
;     The first argument is a NUMBER, not a FIXNUM.
;     etc.
; ; [Last message occurs 2 times]


; In: DEFGENERIC (SETF PREFIX-VALUE)

;   (XML-ERROR "prefix value not bindable: ~s." VALUE)
; Warning: Function has an odd number of arguments in the keyword portion.
; 

; In: DEFUN EOL-NORMALIZE-INPUT

;   (INCF *INPUT-LINE*)
; --> LET* 
; ==>
;   (+ *INPUT-LINE* 1)
; Note: Unable to optimize due to type uncertainty:
;     The first argument is a NUMBER, not a FLOAT.
; 
; Note: Unable to optimize due to type uncertainty:
;     The first argument is a NUMBER, not a (COMPLEX SINGLE-FLOAT).
; 
; Note: Unable to optimize due to type uncertainty:
;     The first argument is a NUMBER, not a (COMPLEX DOUBLE-FLOAT).
; 
; Note: Forced to do GENERIC-+ (cost 10).
;     Unable to do inline fixnum arithmetic (cost 1) because:
;     The first argument is a NUMBER, not a FIXNUM.
;     The result is a NUMBER, not a FIXNUM.
;     Unable to do inline fixnum arithmetic (cost 2) because:
;     The first argument is a NUMBER, not a FIXNUM.
;     The result is a NUMBER, not a FIXNUM.
;     etc.
; 
;   (/= NEXT-BYTE 10)
; --> IF 
; ==>
;   (= NEXT-BYTE 10)
; Note: Unable to optimize due to type uncertainty:
;     The first argument is a NUMBER, not a FLOAT.
; 
; Note: Unable to optimize due to type uncertainty:
;     The first argument is a NUMBER, not a (COMPLEX SINGLE-FLOAT).
; 
; Note: Unable to optimize due to type uncertainty:
;     The first argument is a NUMBER, not a (COMPLEX DOUBLE-FLOAT).
; 
; Note: Unable to open code because:
;     Operands might not be the same type.
; 
;   (INCF *INPUT-LINE*)
; --> LET* 
; ==>
;   (+ *INPUT-LINE* 1)
; Note: Unable to optimize due to type uncertainty:
;     The first argument is a NUMBER, not a FLOAT.
; 
; Note: Unable to optimize due to type uncertainty:
;     The first argument is a NUMBER, not a (COMPLEX SINGLE-FLOAT).
; 
; Note: Unable to optimize due to type uncertainty:
;     The first argument is a NUMBER, not a (COMPLEX DOUBLE-FLOAT).
; 
; Note: Forced to do GENERIC-+ (cost 10).
;     Unable to do inline fixnum arithmetic (cost 1) because:
;     The first argument is a NUMBER, not a FIXNUM.
;     The result is a NUMBER, not a FIXNUM.
;     Unable to do inline fixnum arithmetic (cost 2) because:
;     The first argument is a NUMBER, not a FIXNUM.
;     The result is a NUMBER, not a FIXNUM.
;     etc.
; 

; In: DEFUN ADVANCE-INPUT

;   (FUNCALL *INPUT-READER* *INPUT-READER-ARG*)
; --> C::%FUNCALL IF 
; ==>
;   (KERNEL:%COERCE-TO-FUNCTION FUNCTION)
; Note: Unable to optimize because:
;     Might be a symbol, so must call FDEFINITION at runtime.
; 
;   (INCF *INPUT-COLUMN*)
; --> LET* 
; ==>
;   (SETQ *INPUT-COLUMN* #:G3)
; Note: Doing signed word to integer coercion (cost 20), for:
;     The second argument of SET.
; 
;; Loading #p"/house/janson/XML-0-949-20030408T1846-CRLF/bin/cmuclfasl/code/xparser/xml-operators.fasl".


; 
; 
; File: /house/janson/XML-0-949-20030408T1846-CRLF/code/xparser/xml-readers.lisp

; In: DEFUN |_read-entity-ref-name|

;   (= *NAME-LENGTH* 0)
; Note: Unable to optimize due to type uncertainty:
;     The first argument is a NUMBER, not a FLOAT.
; 
; Note: Unable to optimize due to type uncertainty:
;     The first argument is a NUMBER, not a (COMPLEX SINGLE-FLOAT).
; 
; Note: Unable to optimize due to type uncertainty:
;     The first argument is a NUMBER, not a (COMPLEX DOUBLE-FLOAT).
; 
; Note: Unable to open code because:
;     Operands might not be the same type.
; 
;   (= 1 *NAME-LENGTH*)
; --> = IF 
; ==>
;   (= C::Y 1)
; Note: Unable to optimize due to type uncertainty:
;     The first argument is a NUMBER, not a FLOAT.
; 
; Note: Unable to optimize due to type uncertainty:
;     The first argument is a NUMBER, not a (COMPLEX SINGLE-FLOAT).
; 
; Note: Unable to optimize due to type uncertainty:
;     The first argument is a NUMBER, not a (COMPLEX DOUBLE-FLOAT).
; 
; Note: Unable to open code because:
;     Operands might not be the same type.
; 

; In: DEFUN |_read-character-entity-ref-name|

;   (= *NAME-LENGTH* 0)
; Note: Unable to optimize due to type uncertainty:
;     The first argument is a NUMBER, not a FLOAT.
; 
; Note: Unable to optimize due to type uncertainty:
;     The first argument is a NUMBER, not a (COMPLEX SINGLE-FLOAT).
; 
; Note: Unable to optimize due to type uncertainty:
;     The first argument is a NUMBER, not a (COMPLEX DOUBLE-FLOAT).
; 
; Note: Unable to open code because:
;     Operands might not be the same type.
; 
;   (= 1 *NAME-LENGTH*)
; --> = IF 
; ==>
;   (= C::Y 1)
; Note: Unable to optimize due to type uncertainty:
;     The first argument is a NUMBER, not a FLOAT.
; 
; Note: Unable to optimize due to type uncertainty:
;     The first argument is a NUMBER, not a (COMPLEX SINGLE-FLOAT).
; 
; Note: Unable to optimize due to type uncertainty:
;     The first argument is a NUMBER, not a (COMPLEX DOUBLE-FLOAT).
; 
; Note: Unable to open code because:
;     Operands might not be the same type.
; 

; In: DEFUN |_read-operator-name|

;   (= *NAME-LENGTH* 0)
; Note: Unable to optimize due to type uncertainty:
;     The first argument is a NUMBER, not a FLOAT.
; 
; Note: Unable to optimize due to type uncertainty:
;     The first argument is a NUMBER, not a (COMPLEX SINGLE-FLOAT).
; 
; Note: Unable to optimize due to type uncertainty:
;     The first argument is a NUMBER, not a (COMPLEX DOUBLE-FLOAT).
; 
; Note: Unable to open code because:
;     Operands might not be the same type.
; 

; In: DEFUN |<-reader|

;   (STRING= NAME "xml")
; ==>
;   (COMMON-LISP::STRING=* C::STRING1 C::STRING2 C::START1 C::END1 ...)
; Note: Unable to optimize due to type uncertainty:
;     The first argument is a (OR SYMBOL
;                                 BASE-CHAR
;                                 BASE-STRING), not a SIMPLE-BASE-STRING.
; 

; In: DEFUN |<![CDATA[-reader|

;   (STRING= NAME "xml")
; ==>
;   (COMMON-LISP::STRING=* C::STRING1 C::STRING2 C::START1 C::END1 ...)
; Note: Unable to optimize due to type uncertainty:
;     The first argument is a (OR SYMBOL
;                                 BASE-CHAR
;                                 BASE-STRING), not a SIMPLE-BASE-STRING.
; 
;; Loading #p"/house/janson/XML-0-949-20030408T1846-CRLF/bin/cmuclfasl/code/xparser/xml-readers.fasl".


; 
; 
; File: /house/janson/XML-0-949-20030408T1846-CRLF/code/xparser/xml-tokenizer.lisp

; In: DEFUN TOKEN-READER

;   (TYPECASE DATUM (FIXNUM # #) (NULL #) (SYMBOL #) ...)
; --> LET COND IF COND IF COND IF COND IF COND IF COND IF COND IF TYPEP 
; --> C::%INSTANCE-TYPEP AND IF AND KERNEL:CLASS-CELL-TYPEP 
; ==>
;   (KERNEL:LAYOUT-OF C::OBJECT)
; Note: *Inline-Expansion-Limit* (2) exceeded, probably trying to
;   inline a recursive function.
; 

; In: DEFUN TOKEN-READER =>
;     DEF-INTERNAL-ENTITY (WHEN
;                          (AND #
;                               |REC-xml-19980210.PEs in Internal Subset|
;                               *IN-INTERNAL-SUBSET* ..

;   (LENGTH (CHILDREN DATUM))
; Note: Unable to optimize due to type uncertainty:
;     The first argument is a (OR NULL VECTOR CONS), not a (SIMPLE-ARRAY * (*)).
; 
; Note: Unable to optimize due to type uncertainty:
;     The first argument is a (OR NULL VECTOR CONS), not a VECTOR.
; 

; In: DEFUN TOKEN-READER

;   (FUNCALL MACRO)
; --> C::%FUNCALL IF 
; ==>
;   (KERNEL:%COERCE-TO-FUNCTION FUNCTION)
; Note: Unable to optimize because:
;     Might be a symbol, so must call FDEFINITION at runtime.
; 
;   (FORMAT *TRACE-OUTPUT*
;           " (dispatching with ~s using ~a(~s)->~a)"
;           (PEEK-TOKEN-STRING)
;           (TABLE.NAME *PARSETABLE*)
;           ...)
; ==>
;   (FORMAT C::DEST
;           (FORMATTER " (dispatching with ~s using ~a(~s)->~a)")
;           #:G28
;           #:G29
;           ...)
; Note: Unable to optimize due to type uncertainty:
;     The first argument is a (OR BASE-STRING
;                                 STREAM
;                                 (MEMBER NIL T)), not a STREAM.
; 
; Note: Unable to optimize due to type uncertainty:
;     The first argument is a (OR BASE-STRING
;                                 STREAM
;                                 (MEMBER NIL T)), not a (MEMBER T).
; 
;   (FORMAT *TRACE-OUTPUT*
;           "~% (token-reader: ~@[in context ~s~] ~s)"
;           *PARSETABLE*
;           *ATN-STACK)
; ==>
;   (FORMAT C::DEST
;           (FORMATTER "~% (token-reader: ~@[in context ~s~] ~s)")
;           #:G13
;           #:G14)
; Note: Unable to optimize due to type uncertainty:
;     The first argument is a (OR BASE-STRING
;                                 STREAM
;                                 (MEMBER NIL T)), not a STREAM.
; 
; Note: Unable to optimize due to type uncertainty:
;     The first argument is a (OR BASE-STRING
;                                 STREAM
;                                 (MEMBER NIL T)), not a (MEMBER T).
; 
;; Loading #p"/house/janson/XML-0-949-20030408T1846-CRLF/bin/cmuclfasl/code/xparser/xml-tokenizer.fasl".


; 
; 
; File: /house/janson/XML-0-949-20030408T1846-CRLF/code/xparser/xml-processing-instruction.lisp

; In: DEFUN FIND-PI-NAMESPACE

;   (XML-ERROR "Attempt to locate an undefined namespace: ~s" NAME)
; Warning: Function has an odd number of arguments in the keyword portion.
; 

; In: DEFPIFUNCTION |ns_import|

;   (XML-ERROR "name not present in space: ~s." NAME)
; Warning: Function has an odd number of arguments in the keyword portion.
; 
;; Loading #p"/house/janson/XML-0-949-20030408T1846-CRLF/bin/cmuclfasl/code/xparser/xml-processing-instruction.fasl".


; 
; 
; File: /house/janson/XML-0-949-20030408T1846-CRLF/code/xparser/xml-constructors.lisp

; In: DEFUN REDUCE-DECL-SEQUENCE

;   (ETYPECASE DECL (DOCTYPE-CHILD-NODE #) (EXT-SUBSET-NODE #) (LIST #))
; --> LET COND IF COND IF TYPEP C::%INSTANCE-TYPEP AND IF AND 
; --> KERNEL:CLASS-CELL-TYPEP 
; ==>
;   (KERNEL:LAYOUT-OF C::OBJECT)
; Note: *Inline-Expansion-Limit* (2) exceeded, probably trying to
;   inline a recursive function.
; 

; In: DEFGENERIC CONSTRUCT-CONTENT-SEQUENCE

;   (ETYPECASE CONTENT (EXTERNAL-PARSED-ENTITY #) (# #) (LIST #))
; --> LET COND IF COND IF TYPEP LET OR LET TYPEP C::%INSTANCE-TYPEP AND IF AND 
; --> KERNEL:CLASS-CELL-TYPEP 
; ==>
;   (KERNEL:LAYOUT-OF C::OBJECT)
; Note: *Inline-Expansion-Limit* (2) exceeded, probably trying to
;   inline a recursive function.
; 

; In: DEFGENERIC CONSTRUCT-NS-NODE

;   (XML-ERROR "namespace name syntax error: ~s: ~s." NAME ATT-VALUE)
; Note: The second argument (in keyword position) is not a constant.
; 

; In: DEFUN CONS-ATTRIBUTE-CHILD-SEQUENCE

;   (XML-ERROR "illegal attribute child: ~s." ATT-CHILD)
; Warning: Function has an odd number of arguments in the keyword portion.
; 
;   (TYPECASE ATT-CHILD
;     (NULL ATT-CHILD-SEQUENCE)
;     (DEF-INTERNAL-ENTITY #)
;     (# #)
;     ...)
; --> LET COND IF COND IF COND IF COND IF TYPEP LET OR LET TYPEP 
; --> C::%INSTANCE-TYPEP AND IF AND KERNEL:CLASS-CELL-TYPEP 
; ==>
;   (KERNEL:LAYOUT-OF C::OBJECT)
; Note: *Inline-Expansion-Limit* (2) exceeded, probably trying to
;   inline a recursive function.
; 

; In: DEFCONSTRUCTOR |AttDef-Constructor|

;   (XML-ERROR "unknown tokenized type: ~s." TOKENIZED-TYPE)
; Warning: Function has an odd number of arguments in the keyword portion.
; 
;   (XML-ERROR "notation/enumeration missing: ~s." ENUMERATED-TYPE)
; Warning: Function has an odd number of arguments in the keyword portion.
; 
;   (XML-ERROR "type missing: ~s." ATT-TYPE)
; Warning: Function has an odd number of arguments in the keyword portion.
; 

; In: DEFCONSTRUCTOR |Names|

;   (DEFCONSTRUCTOR |Names| (NAMES NAME) (DECLARE #) (CONS NAME NAMES))
; --> DEFMETHOD PROGN PCL::LOAD-DEFMETHOD PCL::LOAD-DEFMETHOD LIST* LAMBDA 
; --> FUNCTION MACROLET PCL::FAST-LEXICAL-METHOD-FUNCTIONS 
; --> PCL::BIND-FAST-LEXICAL-METHOD-MACROS MACROLET 
; --> PCL::BIND-LEXICAL-METHOD-FUNCTIONS LET PCL::BIND-ARGS 
; ==>
;   (LET* (#)
;     (DECLARE #)
;     (DECLARE #)
;     (BLOCK |Names-Constructor| #))
; Warning: Ignore declaration for unknown variable SPACE.
; 
; Warning: Ignore declaration for unknown variable REGISTER.
; 

; In: DEFCONSTRUCTOR |NotationDecl-Constructor|

;   (XML-ERROR "|NotationDecl| public id required: ~s." PUBLIC-ID-ARGS)
; Warning: Function has an odd number of arguments in the keyword portion.
; 

; In: DEFCONSTRUCTORMETHOD |Pi-Constructor|

;   (XML-ERROR "processing instruction error: ~s: ~s: ~a."
;              TARGET
;              LITERAL
;              CONDITION)
; Warning: Function has an odd number of arguments in the keyword portion.
; 

; In: DEFCONSTRUCTOR |StringType|

;   (XML-ERROR "attribute string type is not known: ~s." STRUCTURE)
; Warning: Function has an odd number of arguments in the keyword portion.
; 

; In: DEFCONSTRUCTOR |TokenizedType|

;   (XML-ERROR "attribute tokenized type is not known: ~s." STRUCTURE)
; Warning: Function has an odd number of arguments in the keyword portion.
; 

; In: DEFCONSTRUCTOR |VersionInfo|

;   (DEFCONSTRUCTOR |VersionInfo| (VERSION-NUMBER) (DECLARE #) VERSION-NUMBER)
; --> DEFMETHOD PROGN PCL::LOAD-DEFMETHOD PCL::LOAD-DEFMETHOD LIST* LAMBDA 
; --> FUNCTION MACROLET PCL::FAST-LEXICAL-METHOD-FUNCTIONS 
; --> PCL::BIND-FAST-LEXICAL-METHOD-MACROS MACROLET 
; --> PCL::BIND-LEXICAL-METHOD-FUNCTIONS LET PCL::BIND-ARGS 
; ==>
;   (LET* (#)
;     (DECLARE #)
;     (DECLARE #)
;     (BLOCK |VersionInfo-Constructor| VERSION-NUMBER))
; Warning: Ignore declaration for unknown variable VERSION-KEYWORD.
; 
; Warning: Ignore declaration for unknown variable EQ.
; 
;; Loading #p"/house/janson/XML-0-949-20030408T1846-CRLF/bin/cmuclfasl/code/xparser/xml-constructors.fasl".


; 
; 
; File: /house/janson/XML-0-949-20030408T1846-CRLF/code/xparser/xml-parser.lisp

; In: DEFLITERALPREDICATES *LITERAL-STRINGS*

;   (DEFLITERALPREDICATES *LITERAL-STRINGS* "ANY" "CDATA" "encoding" ...)
; --> BLOCK STRING= 
; ==>
;   (COMMON-LISP::STRING=* C::STRING1 C::STRING2 C::START1 C::END1 ...)
; Note: Unable to optimize due to type uncertainty:
;     The first argument is a BASE-STRING, not a SIMPLE-BASE-STRING.
; ; [Last message occurs 26 times]


; In: DEFUN INPUT-REFERENCE

;   (DEFUN INPUT-REFERENCE (POSITION &AUX TOKEN)
;     (DECLARE # # # #)
;     (COND # # # #))
; Warning: Ignore declaration for unknown variable INPUT.
; 
;   (XML-ERROR "token position wrapped: ~s/~s." POSITION *INPUT-INDEX*)
; Note: The second argument (in keyword position) is not a constant.
; 
;   (LOGAND *INPUT-INDEX* *TOKEN-CACHE-MASK*)
; Note: Forced to do static-function Two-arg-and (cost 53).
;     Unable to do inline fixnum arithmetic (cost 2) because:
;     The second argument is a INTEGER, not a FIXNUM.
;     Unable to do inline (unsigned-byte 32) arithmetic (cost 3) because:
;     The first argument is a FIXNUM, not a (UNSIGNED-BYTE 32).
;     The second argument is a INTEGER, not a (SIGNED-BYTE 32).
;     etc.
; 
;   (LOGAND POSITION *TOKEN-CACHE-MASK*)
; Note: Forced to do static-function Two-arg-and (cost 53).
;     Unable to do inline fixnum arithmetic (cost 2) because:
;     The second argument is a INTEGER, not a FIXNUM.
;     Unable to do inline (unsigned-byte 32) arithmetic (cost 3) because:
;     The first argument is a (INTEGER -536870912
;                              536870910), not a (UNSIGNED-BYTE 32).
;     The second argument is a INTEGER, not a (SIGNED-BYTE 32).
;     etc.
; 
;   (INCF *INPUT-INDEX*)
; --> LET* 
; ==>
;   (SETQ *INPUT-INDEX* #:G0)
; Note: Doing signed word to integer coercion (cost 20), for:
;     The second argument of SET.
; 

; 
; 
; File: /house/janson/XML-0-949-20030408T1846-CRLF/code/atn-lib/xml-grammar.lisp

; In: DEFUN XML-PARSER::|IS-QName|

;   (DEFUN XML-PARSER::|IS-QName| (ITEM) (%ATN-TRACE-FORM #))
; Warning: The result type from previous declaration:
;   (VALUES T T T)
; conflicts with the result type:
;   (MEMBER T NIL)
; 

; In: DEFUN XML-PARSER::|IS-Nmtoken|

;   (DEFUN XML-PARSER::|IS-Nmtoken| (ITEM) (%ATN-TRACE-FORM #))
; Warning: The result type from previous declaration:
;   (VALUES T T T)
; conflicts with the result type:
;   (MEMBER T NIL)
; 

; In: DEFUN XML-PARSER::|IS-YesOrNo|

;   (DEFUN XML-PARSER::|IS-YesOrNo| (ITEM) (%ATN-TRACE-FORM #))
; Warning: The result type from previous declaration:
;   (VALUES T T T)
; conflicts with the result type:
;   (MEMBER T NIL)
; 

; In: DEFUN XML-PARSER::|IS-StringType|

;   (DEFUN XML-PARSER::|IS-StringType| (ITEM) (%ATN-TRACE-FORM #))
; Warning: The result type from previous declaration:
;   (VALUES T T T)
; conflicts with the result type:
;   (MEMBER T NIL)
; 

; In: DEFUN XML-PARSER::|IS-TokenizedType|

;   (DEFUN XML-PARSER::|IS-TokenizedType| (ITEM) (%ATN-TRACE-FORM #))
; Warning: The result type from previous declaration:
;   (VALUES T T T)
; conflicts with the result type:
;   (MEMBER T NIL)
; 

; In: DEFUN XML-PARSER::|IS-CDStart|

;   (DEFUN XML-PARSER::|IS-CDStart| (ITEM) (%ATN-TRACE-FORM #))
; Warning: The result type from previous declaration:
;   (VALUES T T T)
; conflicts with the result type:
;   (MEMBER T NIL)
; 

; In: DEFUN XML-PARSER::|IS-CDEnd|

;   (DEFUN XML-PARSER::|IS-CDEnd| (ITEM) (%ATN-TRACE-FORM #))
; Warning: The result type from previous declaration:
;   (VALUES T T T)
; conflicts with the result type:
;   (MEMBER T NIL)
; 

; In: DEFUN XML-PARSER::|IS-Cardinality|

;   (DEFUN XML-PARSER::|IS-Cardinality| (ITEM) (%ATN-TRACE-FORM #))
; Warning: The result type from previous declaration:
;   (VALUES T T T)
; conflicts with the result type:
;   (MEMBER T NIL)
; 

; In: DEFUN XML-PARSER::|IS-MixedCardinality|

;   (DEFUN XML-PARSER::|IS-MixedCardinality| (ITEM) (%ATN-TRACE-FORM #))
; Warning: The result type from previous declaration:
;   (VALUES T T T)
; conflicts with the result type:
;   (MEMBER T NIL)
; 

; In: DEFUN XML-PARSER::|Document|

;   (XML-PARSER::|Document.2| RESULT-INDEX)
; Note: *Inline-Expansion-Limit* (2) exceeded, probably trying to
;   inline a recursive function.
; 

; In: DEFUN XML-PARSER::|Root|

;   (%ATN-TRACE " [***/~a failed @ ~s." 'XML-PARSER::|Root| INDEX)
; --> WHEN COND IF PROGN %ATN-FORMAT PROGN FORMAT 
; ==>
;   " [***/~a failed @ ~s."
; Note: Deleting unreachable code.
; 
;   (FAIL INDEX)
; Note: Deleting unreachable code.
; ; [Last message occurs 2 times]


; In: DEFUN XML-PARSER::|Names|

;   (FAIL INDEX)
; Note: *Inline-Expansion-Limit* (2) exceeded, probably trying to
;   inline a recursive function.
; 

; In: DEFUN XML-PARSER::|Nmtokens|

;   (FAIL INDEX)
; Note: *Inline-Expansion-Limit* (2) exceeded, probably trying to
;   inline a recursive function.
; 

; In: DEFUN XML-PARSER::|EntityValue|

;   (XML-PARSER::|EntityValue/EntityValue.2.6| (1+ INDEX))
; Note: *Inline-Expansion-Limit* (2) exceeded, probably trying to
;   inline a recursive function.
; 

; In: DEFUN XML-PARSER::|AttValue|

;   (XML-PARSER::|AttValue/AttValue.2.6| RESULT-INDEX)
; Note: *Inline-Expansion-Limit* (2) exceeded, probably trying to
;   inline a recursive function.
; 

; In: DEFUN XML-PARSER::|AttChildSequence|

;   (FAIL INDEX)
; Note: *Inline-Expansion-Limit* (2) exceeded, probably trying to
;   inline a recursive function.
; 

; In: DEFUN XML-PARSER::|AttChild|

;   (XML-PARSER::|AttChild.2| RESULT-INDEX)
; Note: *Inline-Expansion-Limit* (2) exceeded, probably trying to
;   inline a recursive function.
; 

; In: DEFUN XML-PARSER::|DefaultAttValue|

;   (XML-PARSER::|DefaultAttValue/DefaultAttValue.2.6| RESULT-INDEX)
; Note: *Inline-Expansion-Limit* (2) exceeded, probably trying to
;   inline a recursive function.
; 

; In: DEFUN XML-PARSER::|DefaultAttChildSequence|

;   (FAIL INDEX)
; Note: *Inline-Expansion-Limit* (2) exceeded, probably trying to
;   inline a recursive function.
; 

; In: DEFUN XML-PARSER::|DefaultAttChild|

;   (XML-PARSER::|DefaultAttChild.2| RESULT-INDEX)
; Note: *Inline-Expansion-Limit* (2) exceeded, probably trying to
;   inline a recursive function.
; 

; In: DEFUN XML-PARSER::|SystemLiteral|

;   (XML-PARSER::|SystemLiteral/SystemLiteral.2.6| (1+ INDEX))
; Note: *Inline-Expansion-Limit* (2) exceeded, probably trying to
;   inline a recursive function.
; 

; In: DEFUN XML-PARSER::|PubidLiteral|

;   (XML-PARSER::|PubidLiteral/PubidLiteral.2.6| (1+ INDEX))
; Note: *Inline-Expansion-Limit* (2) exceeded, probably trying to
;   inline a recursive function.
; 

; In: DEFUN XML-PARSER::|Comment|

;   (XML-PARSER::|Comment/Comment.2.5| (1+ INDEX))
; Note: *Inline-Expansion-Limit* (2) exceeded, probably trying to
;   inline a recursive function.
; 

; In: DEFUN XML-PARSER::|Pi|

;   (XML-PARSER::|Pi/Pi.2.6| (1+ INDEX))
; Note: *Inline-Expansion-Limit* (2) exceeded, probably trying to
;   inline a recursive function.
; 

; In: DEFUN XML-PARSER::|CDSect|

;   (XML-PARSER::|CDSect/CDSect.2.5| (1+ INDEX))
; Note: *Inline-Expansion-Limit* (2) exceeded, probably trying to
;   inline a recursive function.
; 

; In: DEFUN XML-PARSER::|Prolog|

;   (XML-PARSER::|Prolog/Prolog.2.4| RESULT-INDEX)
; Note: *Inline-Expansion-Limit* (2) exceeded, probably trying to
;   inline a recursive function.
; 
;   (LABELS (# # # # # ...)
;     (DECLARE #)
;     (XML-PARSER::|Prolog/start.1| INDEX)
;     (SETF *ATN-NODE NIL)
;     ...)
; Note: Deleting unused function
;   XML-PARSER::|Prolog/fail.3|
; 

; In: DEFUN XML-PARSER::|DoctypeProlog|

;   (FAIL INDEX)
; Note: *Inline-Expansion-Limit* (2) exceeded, probably trying to
;   inline a recursive function.
; 

; In: DEFUN XML-PARSER::|XMLDecl|

;   (XML-PARSER::|XMLDecl/XMLDecl.2.7| RESULT-INDEX)
; Note: *Inline-Expansion-Limit* (2) exceeded, probably trying to
;   inline a recursive function.
; 

; In: DEFUN XML-PARSER::|VersionInfo|

;   (XML-PARSER::|VersionInfo/fail.3| INDEX)
; Note: *Inline-Expansion-Limit* (2) exceeded, probably trying to
;   inline a recursive function.
; 

; In: DEFUN XML-PARSER::|Eq|

;   (XML-PARSER::|Eq.7| (1+ INDEX))
; Note: *Inline-Expansion-Limit* (2) exceeded, probably trying to
;   inline a recursive function.
; 

; In: DEFUN XML-PARSER::|MiscSequence|

;   (FAIL INDEX)
; Note: *Inline-Expansion-Limit* (2) exceeded, probably trying to
;   inline a recursive function.
; 

; In: DEFUN XML-PARSER::|Misc|

;   (XML-PARSER::|Misc.4| (1+ INDEX))
; Note: *Inline-Expansion-Limit* (2) exceeded, probably trying to
;   inline a recursive function.
; 

; In: DEFUN XML-PARSER::|DoctypeDecl|

;   (XML-PARSER::|DoctypeDecl/fail.3| INDEX)
; Note: *Inline-Expansion-Limit* (2) exceeded, probably trying to
;   inline a recursive function.
; 

; In: DEFUN XML-PARSER::|IntSubsetDecl|

;   (FAIL INDEX)
; Note: *Inline-Expansion-Limit* (2) exceeded, probably trying to
;   inline a recursive function.
; 

; In: DEFUN XML-PARSER::|DeclSep|

;   (XML-PARSER::|DeclSep.4| (1+ INDEX))
; Note: *Inline-Expansion-Limit* (2) exceeded, probably trying to
;   inline a recursive function.
; 

; In: DEFUN XML-PARSER::|MarkupDecl|

;   (XML-PARSER::|MarkupDecl.2| RESULT-INDEX)
; Note: *Inline-Expansion-Limit* (2) exceeded, probably trying to
;   inline a recursive function.
; 

; In: DEFUN XML-PARSER::|ExtSubset|

;   (LABELS (# # # # # ...)
;     (DECLARE #)
;     (XML-PARSER::|ExtSubset/start.1| INDEX)
;     (SETF *ATN-NODE NIL)
;     ...)
; Note: Deleting unused function
;   XML-PARSER::|ExtSubset/fail.3|
; 
;   (XML-PARSER::|ExtSubset.5| RESULT-INDEX)
; Note: *Inline-Expansion-Limit* (2) exceeded, probably trying to
;   inline a recursive function.
; 

; In: DEFUN XML-PARSER::|ExtSubsetDecl|

;   (XML-PARSER::|ExtSubsetDecl.2| RESULT-INDEX)
; Note: *Inline-Expansion-Limit* (2) exceeded, probably trying to
;   inline a recursive function.
; 

; In: DEFUN XML-PARSER::|SDDecl|

;   (XML-PARSER::|SDDecl/fail.3| INDEX)
; Note: *Inline-Expansion-Limit* (2) exceeded, probably trying to
;   inline a recursive function.
; 

; In: DEFUN XML-PARSER::|Element|

;   (XML-PARSER::|Element/Element.2.7| INDEX)
; Note: *Inline-Expansion-Limit* (2) exceeded, probably trying to
;   inline a recursive function.
; 

; In: DEFUN XML-PARSER::|STag|

;   (XML-PARSER::|STag/fail.3| INDEX)
; Note: *Inline-Expansion-Limit* (2) exceeded, probably trying to
;   inline a recursive function.
; 

; In: DEFUN XML-PARSER::|AttributeSequence|

;   (FAIL INDEX)
; Note: *Inline-Expansion-Limit* (2) exceeded, probably trying to
;   inline a recursive function.
; 

; In: DEFUN XML-PARSER::|Attribute|

;   (XML-PARSER::|Attribute/fail.3| INDEX)
; Note: *Inline-Expansion-Limit* (2) exceeded, probably trying to
;   inline a recursive function.
; 

; In: DEFUN XML-PARSER::|ETag|

;   (XML-PARSER::|ETag/fail.3| INDEX)
; Note: *Inline-Expansion-Limit* (2) exceeded, probably trying to
;   inline a recursive function.
; 

; In: DEFUN XML-PARSER::|Content|

;   (XML-PARSER::|Content.2| RESULT-INDEX)
; Note: *Inline-Expansion-Limit* (2) exceeded, probably trying to
;   inline a recursive function.
; 

; In: DEFUN XML-PARSER::|ElementDecl|

;   (XML-PARSER::|ElementDecl/fail.3| INDEX)
; Note: *Inline-Expansion-Limit* (2) exceeded, probably trying to
;   inline a recursive function.
; 

; In: DEFUN XML-PARSER::|ContentSpec|

;   (XML-PARSER::|ContentSpec.2| RESULT-INDEX)
; Note: *Inline-Expansion-Limit* (2) exceeded, probably trying to
;   inline a recursive function.
; 

; In: DEFUN XML-PARSER::|Children|

;   (FAIL INDEX)
; Note: *Inline-Expansion-Limit* (2) exceeded, probably trying to
;   inline a recursive function.
; 

; In: DEFUN XML-PARSER::|Cp|

;   (XML-PARSER::|Cp.2| INDEX)
; Note: *Inline-Expansion-Limit* (2) exceeded, probably trying to
;   inline a recursive function.
; 

; In: DEFUN XML-PARSER::|ChoiceOrSeq|

;   (XML-PARSER::|ChoiceOrSeq/fail.3| INDEX)
; Note: *Inline-Expansion-Limit* (2) exceeded, probably trying to
;   inline a recursive function.
; 

; In: DEFUN XML-PARSER::|Choice|

;   (XML-PARSER::|Choice/Choice.4.6| INDEX)
; Note: *Inline-Expansion-Limit* (2) exceeded, probably trying to
;   inline a recursive function.
; 

; In: DEFUN XML-PARSER::|Seq|

;   (XML-PARSER::|Seq/Seq.4.6| INDEX)
; Note: *Inline-Expansion-Limit* (2) exceeded, probably trying to
;   inline a recursive function.
; 

; In: DEFUN XML-PARSER::|Mixed|

;   (XML-PARSER::|Mixed/Mixed.2.8| INDEX)
; Note: *Inline-Expansion-Limit* (2) exceeded, probably trying to
;   inline a recursive function.
; 

; In: DEFUN XML-PARSER::|AttlistDecl|

;   (XML-PARSER::|AttlistDecl/fail.3| INDEX)
; Note: *Inline-Expansion-Limit* (2) exceeded, probably trying to
;   inline a recursive function.
; 

; In: DEFUN XML-PARSER::|AttDefSequence|

;   (FAIL INDEX)
; Note: *Inline-Expansion-Limit* (2) exceeded, probably trying to
;   inline a recursive function.
; 

; In: DEFUN XML-PARSER::|AttDef|

;   (XML-PARSER::|AttDef/fail.3| INDEX)
; Note: *Inline-Expansion-Limit* (2) exceeded, probably trying to
;   inline a recursive function.
; 

; In: DEFUN XML-PARSER::|AttType|

;   (XML-PARSER::|AttType.2| (1+ INDEX))
; Note: *Inline-Expansion-Limit* (2) exceeded, probably trying to
;   inline a recursive function.
; 

; In: DEFUN XML-PARSER::|EnumeratedType|

;   (FAIL INDEX)
; Note: *Inline-Expansion-Limit* (2) exceeded, probably trying to
;   inline a recursive function.
; 

; In: DEFUN XML-PARSER::|NotationType|

;   (XML-PARSER::|NotationType/NotationType.2.7| INDEX)
; Note: *Inline-Expansion-Limit* (2) exceeded, probably trying to
;   inline a recursive function.
; 

; In: DEFUN XML-PARSER::|NotationTypeSequence|

;   (XML-PARSER::|NotationTypeSequence/NotationTypeSequence.2.6| INDEX)
; Note: *Inline-Expansion-Limit* (2) exceeded, probably trying to
;   inline a recursive function.
; 

; In: DEFUN XML-PARSER::|Enumeration|

;   (XML-PARSER::|Enumeration/fail.3| INDEX)
; Note: *Inline-Expansion-Limit* (2) exceeded, probably trying to
;   inline a recursive function.
; 

; In: DEFUN XML-PARSER::|EnumerationSequence|

;   (XML-PARSER::|EnumerationSequence/EnumerationSequence.2.4| INDEX)
; Note: *Inline-Expansion-Limit* (2) exceeded, probably trying to
;   inline a recursive function.
; 

; In: DEFUN XML-PARSER::|DefaultDecl|

;   (XML-PARSER::|DefaultDecl.2| RESULT-INDEX)
; Note: *Inline-Expansion-Limit* (2) exceeded, probably trying to
;   inline a recursive function.
; 

; In: DEFUN XML-PARSER::|ConditionalSect|

;   (XML-PARSER::|ConditionalSect.2| RESULT-INDEX)
; Note: *Inline-Expansion-Limit* (2) exceeded, probably trying to
;   inline a recursive function.
; 

; In: DEFUN XML-PARSER::|IncludeSect|

;   (XML-PARSER::|IncludeSect/IncludeSect.2.7| INDEX)
; Note: *Inline-Expansion-Limit* (2) exceeded, probably trying to
;   inline a recursive function.
; 

; In: DEFUN XML-PARSER::|IgnoreSect|

;   (XML-PARSER::|IgnoreSect/IgnoreSect.2.7| INDEX)
; Note: *Inline-Expansion-Limit* (2) exceeded, probably trying to
;   inline a recursive function.
; 

; In: DEFUN XML-PARSER::|IgnoreSectContents|

;   (FAIL INDEX)
; Note: *Inline-Expansion-Limit* (2) exceeded, probably trying to
;   inline a recursive function.
; 

; In: DEFUN XML-PARSER::|Ignore|

;   (XML-PARSER::|Ignore.2| (1+ INDEX))
; Note: *Inline-Expansion-Limit* (2) exceeded, probably trying to
;   inline a recursive function.
; 

; In: DEFUN XML-PARSER::|NamedConditionalSect|

;   (XML-PARSER::|NamedConditionalSect/NamedConditionalSect.2.7| INDEX)
; Note: *Inline-Expansion-Limit* (2) exceeded, probably trying to
;   inline a recursive function.
; 

; In: DEFUN XML-PARSER::|CharRef|

;   (FAIL INDEX)
; Note: *Inline-Expansion-Limit* (2) exceeded, probably trying to
;   inline a recursive function.
; 

; In: DEFUN XML-PARSER::|Reference|

;   (FAIL INDEX)
; Note: *Inline-Expansion-Limit* (2) exceeded, probably trying to
;   inline a recursive function.
; 

; In: DEFUN XML-PARSER::|EntityRef|

;   (XML-PARSER::|EntityRef/fail.3| INDEX)
; Note: *Inline-Expansion-Limit* (2) exceeded, probably trying to
;   inline a recursive function.
; 

; In: DEFUN XML-PARSER::|PEReference|

;   (XML-PARSER::|PEReference/fail.3| INDEX)
; Note: *Inline-Expansion-Limit* (2) exceeded, probably trying to
;   inline a recursive function.
; 

; In: DEFUN XML-PARSER::|EntityDecl|

;   (XML-PARSER::|EntityDecl/fail.3| INDEX)
; Note: *Inline-Expansion-Limit* (2) exceeded, probably trying to
;   inline a recursive function.
; 

; In: DEFUN XML-PARSER::|GEDecl|

;   (XML-PARSER::|GEDecl/fail.3| INDEX)
; Note: *Inline-Expansion-Limit* (2) exceeded, probably trying to
;   inline a recursive function.
; 

; In: DEFUN XML-PARSER::|PEDecl|

;   (XML-PARSER::|PEDecl/fail.3| INDEX)
; Note: *Inline-Expansion-Limit* (2) exceeded, probably trying to
;   inline a recursive function.
; 

; In: DEFUN XML-PARSER::|EntityDef|

;   (XML-PARSER::|EntityDef.2| INDEX)
; Note: *Inline-Expansion-Limit* (2) exceeded, probably trying to
;   inline a recursive function.
; 

; In: DEFUN XML-PARSER::|PEDef|

;   (FAIL INDEX)
; Note: *Inline-Expansion-Limit* (2) exceeded, probably trying to
;   inline a recursive function.
; 

; In: DEFUN XML-PARSER::|ExternalID|

;   (XML-PARSER::|ExternalID.7| (1+ INDEX))
; Note: *Inline-Expansion-Limit* (2) exceeded, probably trying to
;   inline a recursive function.
; 

; In: DEFUN XML-PARSER::|NDataDecl|

;   (XML-PARSER::|NDataDecl/fail.3| INDEX)
; Note: *Inline-Expansion-Limit* (2) exceeded, probably trying to
;   inline a recursive function.
; 

; In: DEFUN XML-PARSER::|TextDecl|

;   (XML-PARSER::|TextDecl/TextDecl.2.5| RESULT-INDEX)
; Note: *Inline-Expansion-Limit* (2) exceeded, probably trying to
;   inline a recursive function.
; 

; In: DEFUN XML-PARSER::|ExtParsedEnt|

;   (LABELS (# # # # # ...)
;     (DECLARE #)
;     (XML-PARSER::|ExtParsedEnt/start.1| INDEX)
;     (SETF *ATN-NODE NIL)
;     ...)
; Note: Deleting unused function
;   XML-PARSER::|ExtParsedEnt/fail.3|
; 
;   (XML-PARSER::|ExtParsedEnt.5| RESULT-INDEX)
; Note: *Inline-Expansion-Limit* (2) exceeded, probably trying to
;   inline a recursive function.
; 

; In: DEFUN XML-PARSER::|EncodingDecl|

;   (XML-PARSER::|EncodingDecl/fail.3| INDEX)
; Note: *Inline-Expansion-Limit* (2) exceeded, probably trying to
;   inline a recursive function.
; 

; In: DEFUN XML-PARSER::|NotationDecl|

;   (XML-PARSER::|NotationDecl/fail.3| INDEX)
; Note: *Inline-Expansion-Limit* (2) exceeded, probably trying to
;   inline a recursive function.
; 

; In: DEFUN XML-PARSER::|PublicID|

;   (XML-PARSER::|PublicID.7| (1+ INDEX))
; Note: *Inline-Expansion-Limit* (2) exceeded, probably trying to
;   inline a recursive function.
; 

; In: DEFUN XML-PARSER::|Document-Parser|

;   (DEFUN XML-PARSER::|Document-Parser| (*ATN-INPUT &KEY # # # ...)
;     "// generated 2003.04.08T13:20:26 based on \"XML:XML-GRAMMAR.BNF\" from 2003.04.08T12:46:31.
; /*

; 
; <DOCUMENTATION>
 ..)
; Warning: Definition has keyword args, but previous declaration doesn't.
; 
; Warning: Definition has &allow-other-keys, but previous declaration doesn't.
; 
;; Loading #p"/house/janson/XML-0-949-20030408T1846-CRLF/bin/cmuclfasl/code/atn-lib/xml-grammar.fasl".


; 
; 
; File: /house/janson/XML-0-949-20030408T1846-CRLF/code/xparser/xml-parser.lisp

; In: DEFMETHOD DOCUMENT-PARSER (FILE-URL)

;   (DEFMETHOD DOCUMENT-PARSER (# &REST ARGS) (WITH-FILE-STREAM # #))
; --> PROGN PCL::LOAD-DEFMETHOD PCL::LOAD-DEFMETHOD LIST* LAMBDA 
; ==>
;   #'(LAMBDA
;         (PCL::.PV-CELL. PCL::.NEXT-METHOD-CALL. *XML-BASE* PCL::.REST-ARG.)
;       (DECLARE #)
;       (DECLARE #)
;       (DECLARE #) ..)
; Note: Declaring special variable *XML-BASE* to be ignored.
; 

; In: DEFMETHOD DOCUMENT-PARSER (HTTP-URL)

;   (DEFMETHOD DOCUMENT-PARSER (# &REST ARGS) (WITH-HTTP-STREAM # #))
; --> PROGN PCL::LOAD-DEFMETHOD PCL::LOAD-DEFMETHOD LIST* LAMBDA 
; ==>
;   #'(LAMBDA
;         (PCL::.PV-CELL. PCL::.NEXT-METHOD-CALL. *XML-BASE* PCL::.REST-ARG.)
;       (DECLARE #)
;       (DECLARE #)
;       (DECLARE #) ..)
; Note: Declaring special variable *XML-BASE* to be ignored.
; 

; In: DEFMETHOD DOCUMENT-PARSER (DATA-URL)

;   (DEFMETHOD DOCUMENT-PARSER (# &REST ARGS) (WITH-DATA-STREAM # #))
; --> PROGN PCL::LOAD-DEFMETHOD PCL::LOAD-DEFMETHOD LIST* LAMBDA 
; ==>
;   #'(LAMBDA
;         (PCL::.PV-CELL. PCL::.NEXT-METHOD-CALL. *XML-BASE* PCL::.REST-ARG.)
;       (DECLARE #)
;       (DECLARE #)
;       (DECLARE #) ..)
; Note: Declaring special variable *XML-BASE* to be ignored.
; 
;; Loading #p"/house/janson/XML-0-949-20030408T1846-CRLF/bin/cmuclfasl/code/xparser/xml-parser.fasl".


; In: LAMBDA (#:G7297 #:G7298 #:MEMF7299 #:MEMF7300)

;   (LET* (# # #)
;     (DECLARE #)
;     NIL
;     (PROGN # #))
; Note: Variable CONDITION defined but never used.
; 
; Note: Variable STREAM defined but never used.
; 
;;; Loading #p"/house/janson/XML-0-949-20030408T1846-CRLF/bin/cmuclfasl/code/atn-lib/xml-grammar.fasl".


; 
; 
; File: /house/janson/XML-0-949-20030408T1846-CRLF/code/xparser/xml-printer.lisp

; In: DEFGENERIC WRITE-NODE

;   (DEFGENERIC WRITE-NODE
;               (DATUM STREAM &REST ARGS)
;               (:DOCUMENTATION
;                "encode the node as xml to the provided stream.")
;               (:METHOD # #) ..)
; --> PROGN PUSH LET* LET* DEFMETHOD PROGN PCL::LOAD-DEFMETHOD LIST* LAMBDA 
; ==>
;   #'(LAMBDA
;         (PCL::.PV-CELL. PCL::.NEXT-METHOD-CALL. NODE *OUTPUT-DESTINATION*
;          PCL::.REST-ARG.)
;       (DECLARE #)
;       (DECLARE #) ..)
; Note: Declaring special variable *OUTPUT-DESTINATION* to be ignored.
; 

; In: DEFMETHOD ENCODE-NODE (DOC-NODE-INTERFACE)

;   (DEFMETHOD ENCODE-NODE
;              (# &AUX # # # ...)
;              (ENCODE-STRING "<?xml")
;              (WHEN # #)
;              ...)
; --> PROGN PCL::LOAD-DEFMETHOD PCL::LOAD-DEFMETHOD LIST* LAMBDA FUNCTION 
; --> MACROLET PCL::FAST-LEXICAL-METHOD-FUNCTIONS 
; --> PCL::BIND-FAST-LEXICAL-METHOD-MACROS MACROLET 
; --> PCL::BIND-LEXICAL-METHOD-FUNCTIONS LET PCL::BIND-ARGS LET* 
; --> PCL::PV-BINDING PCL::PV-BINDING1 PCL::PV-ENV LET LET BLOCK IF LET IF LET 
; --> IF LET IF LET PLUSP > IF > 
; ==>
;   (HASH-TABLE-COUNT (PCL::PV-SLOT-VALUE # # PCL::.SLOTS0. # ...))
; Note: *Inline-Expansion-Limit* (2) exceeded, probably trying to
;   inline a recursive function.
; 

; In: DEFMETHOD ENCODE-NODE (DEF-ELEM-PROPERTY-TYPE)

;   (DEFMETHOD ENCODE-NODE
;              (# &AUX # # #)
;              (FLET #
;                #))
; --> PROGN PCL::LOAD-DEFMETHOD PCL::LOAD-DEFMETHOD LIST* LAMBDA FUNCTION 
; --> MACROLET PCL::FAST-LEXICAL-METHOD-FUNCTIONS 
; --> PCL::BIND-FAST-LEXICAL-METHOD-MACROS MACROLET 
; --> PCL::BIND-LEXICAL-METHOD-FUNCTIONS LET PCL::BIND-ARGS LET* 
; --> PCL::PV-BINDING PCL::PV-BINDING1 PCL::PV-ENV LET LET BLOCK FLET IF PROGN 
; --> LET IF IF TYPEP C::%INSTANCE-TYPEP AND IF AND KERNEL:CLASS-CELL-TYPEP 
; ==>
;   (KERNEL:LAYOUT-OF C::OBJECT)
; Note: *Inline-Expansion-Limit* (2) exceeded, probably trying to
;   inline a recursive function.
; 
;; Loading #p"/house/janson/XML-0-949-20030408T1846-CRLF/bin/cmuclfasl/code/xparser/xml-printer.fasl".


; 
; 
; File: /house/janson/XML-0-949-20030408T1846-CRLF/code/xparser/xml-writer.lisp

; In: DEFMACRO XML

;   (ETYPECASE TAG (STRING NIL) (SYMBOL NIL) (ABSTRACT-NAME NIL) ...)
; --> LET COND IF COND IF COND IF TYPEP C::%INSTANCE-TYPEP AND IF AND 
; --> KERNEL:CLASS-CELL-TYPEP 
; ==>
;   (KERNEL:LAYOUT-OF C::OBJECT)
; Note: *Inline-Expansion-Limit* (2) exceeded, probably trying to
;   inline a recursive function.
; 
;; Loading #p"/house/janson/XML-0-949-20030408T1846-CRLF/bin/cmuclfasl/code/xparser/xml-writer.fasl".


; In: DEFPARAMETER |xml|:| |

;   (DEFPARAMETER |xml|:| | '|xml|:| |)
; --> PROGN 
; ==>
;   (SETQ |xml|:| | '|xml|:| |)
; Warning: Undefined variable: |xml|:| |
; 

; In: DEFPARAMETER |xml|:|"|

;   (DEFPARAMETER |xml|:|"| '|xml|:|"|)
; --> PROGN 
; ==>
;   (SETQ |xml|:|"| '|xml|:|"|)
; Warning: Undefined variable: |xml|:|"|
; 

; In: DEFPARAMETER |xml|:|#FIXED|

;   (DEFPARAMETER |xml|:|#FIXED| '|xml|:|#FIXED|)
; --> PROGN 
; ==>
;   (SETQ |xml|:|#FIXED| '|xml|:|#FIXED|)
; Warning: Undefined variable: |xml|:|#FIXED|
; 

; In: DEFPARAMETER |xml|:|#IMPLIED|

;   (DEFPARAMETER |xml|:|#IMPLIED| '|xml|:|#IMPLIED|)
; --> PROGN 
; ==>
;   (SETQ |xml|:|#IMPLIED| '|xml|:|#IMPLIED|)
; Warning: Undefined variable: |xml|:|#IMPLIED|
; 

; In: DEFPARAMETER |xml|:|#PCDATA|

;   (DEFPARAMETER |xml|:|#PCDATA| '|xml|:|#PCDATA|)
; --> PROGN 
; ==>
;   (SETQ |xml|:|#PCDATA| '|xml|:|#PCDATA|)
; Warning: Undefined variable: |xml|:|#PCDATA|
; 

; In: DEFPARAMETER |xml|:|#REQUIRED|

;   (DEFPARAMETER |xml|:|#REQUIRED| '|xml|:|#REQUIRED|)
; --> PROGN 
; ==>
;   (SETQ |xml|:|#REQUIRED| '|xml|:|#REQUIRED|)
; Warning: Undefined variable: |xml|:|#REQUIRED|
; 

; In: DEFPARAMETER |xml|:%

;   (DEFPARAMETER |xml|:% '|xml|:%)
; --> PROGN 
; ==>
;   (SETQ |xml|:% '|xml|:%)
; Warning: Undefined variable: |xml|:%
; 

; In: DEFPARAMETER |xml|:&

;   (DEFPARAMETER |xml|:& '|xml|:&)
; --> PROGN 
; ==>
;   (SETQ |xml|:& '|xml|:&)
; Warning: Undefined variable: |xml|:&
; 

; In: DEFPARAMETER |xml|:|&#|

;   (DEFPARAMETER |xml|:|&#| '|xml|:|&#|)
; --> PROGN 
; ==>
;   (SETQ |xml|:|&#| '|xml|:|&#|)
; Warning: Undefined variable: |xml|:|&#|
; 

; In: DEFPARAMETER |xml|:|&#x|

;   (DEFPARAMETER |xml|:|&#x| '|xml|:|&#x|)
; --> PROGN 
; ==>
;   (SETQ |xml|:|&#x| '|xml|:|&#x|)
; Warning: Undefined variable: |xml|:|&#x|
; 

; In: DEFPARAMETER |xml|:|'|

;   (DEFPARAMETER |xml|:|'| '|xml|:|'|)
; --> PROGN 
; ==>
;   (SETQ |xml|:|'| '|xml|:|'|)
; Warning: Undefined variable: |xml|:|'|
; 

; In: DEFPARAMETER |xml|:|(|

;   (DEFPARAMETER |xml|:|(| '|xml|:|(|)
; --> PROGN 
; ==>
;   (SETQ |xml|:|(| '|xml|:|(|)
; Warning: Undefined variable: |xml|:|(|
; 

; In: DEFPARAMETER |xml|:|)|

;   (DEFPARAMETER |xml|:|)| '|xml|:|)|)
; --> PROGN 
; ==>
;   (SETQ |xml|:|)| '|xml|:|)|)
; Warning: Undefined variable: |xml|:|)|
; 

; In: DEFPARAMETER |xml|:|)*|

;   (DEFPARAMETER |xml|:|)*| '|xml|:|)*|)
; --> PROGN 
; ==>
;   (SETQ |xml|:|)*| '|xml|:|)*|)
; Warning: Undefined variable: |xml|:|)*|
; 

; In: DEFPARAMETER |xml|:*

;   (DEFPARAMETER |xml|:* '|xml|:*)
; --> PROGN 
; ==>
;   (SETQ |xml|:* '|xml|:*)
; Warning: Undefined variable: |xml|:*
; 

; 
; 
; File: /house/janson/XML-0-949-20030408T1846-CRLF/code/xparser/xml-operators.lisp

; In: DEFUN XML-PARSER::ADVANCE-INPUT

;   (DEFUN ADVANCE-INPUT () (DECLARE # # #) (COND # # # #))
; Warning: Undefined function: XML-PARSER::*INPUT-READER*
; 

; In: DEFPARAMETER |xml|:+

;   (DEFPARAMETER |xml|:+ '|xml|:+)
; --> PROGN 
; ==>
;   (SETQ |xml|:+ '|xml|:+)
; Warning: Undefined variable: |xml|:+
; 

; In: DEFPARAMETER |xml|:|,|

;   (DEFPARAMETER |xml|:|,| '|xml|:|,|)
; --> PROGN 
; ==>
;   (SETQ |xml|:|,| '|xml|:|,|)
; Warning: Undefined variable: |xml|:|,|
; 

; In: DEFPARAMETER |xml|:-->

;   (DEFPARAMETER |xml|:--> '|xml|:-->)
; --> PROGN 
; ==>
;   (SETQ |xml|:--> '|xml|:-->)
; Warning: Undefined variable: |xml|:-->
; 

; In: DEFPARAMETER |xml|:/>

;   (DEFPARAMETER |xml|:/> '|xml|:/>)
; --> PROGN 
; ==>
;   (SETQ |xml|:/> '|xml|:/>)
; Warning: Undefined variable: |xml|:/>
; 

; In: DEFPARAMETER |xml|:|:|

;   (DEFPARAMETER |xml|:|:| '|xml|:|:|)
; --> PROGN 
; ==>
;   (SETQ |xml|:|:| '|xml|:|:|)
; Warning: Undefined variable: |xml|:|:|
; 

; In: DEFPARAMETER |xml|:|;|

;   (DEFPARAMETER |xml|:|;| '|xml|:|;|)
; --> PROGN 
; ==>
;   (SETQ |xml|:|;| '|xml|:|;|)
; Warning: Undefined variable: |xml|:|;|
; 

; In: DEFPARAMETER |xml|:<

;   (DEFPARAMETER |xml|:< '|xml|:<)
; --> PROGN 
; ==>
;   (SETQ |xml|:< '|xml|:<)
; Warning: Undefined variable: |xml|:<
; 

; In: DEFPARAMETER |xml|:<!

;   (DEFPARAMETER |xml|:<! '|xml|:<!)
; --> PROGN 
; ==>
;   (SETQ |xml|:<! '|xml|:<!)
; Warning: Undefined variable: |xml|:<!
; 

; In: DEFPARAMETER |xml|:<!--

;   (DEFPARAMETER |xml|:<!-- '|xml|:<!--)
; --> PROGN 
; ==>
;   (SETQ |xml|:<!-- '|xml|:<!--)
; Warning: Undefined variable: |xml|:<!--
; 

; In: DEFPARAMETER |xml|:<!ATTLIST

;   (DEFPARAMETER |xml|:<!ATTLIST '|xml|:<!ATTLIST)
; --> PROGN 
; ==>
;   (SETQ |xml|:<!ATTLIST '|xml|:<!ATTLIST)
; Warning: Undefined variable: |xml|:<!ATTLIST
; 

; In: DEFPARAMETER |xml|:<!DOCTYPE

;   (DEFPARAMETER |xml|:<!DOCTYPE '|xml|:<!DOCTYPE)
; --> PROGN 
; ==>
;   (SETQ |xml|:<!DOCTYPE '|xml|:<!DOCTYPE)
; Warning: Undefined variable: |xml|:<!DOCTYPE
; 

; In: DEFPARAMETER |xml|:<!ELEMENT

;   (DEFPARAMETER |xml|:<!ELEMENT '|xml|:<!ELEMENT)
; --> PROGN 
; ==>
;   (SETQ |xml|:<!ELEMENT '|xml|:<!ELEMENT)
; Warning: Undefined variable: |xml|:<!ELEMENT
; 

; In: DEFPARAMETER |xml|:<!ENTITY

;   (DEFPARAMETER |xml|:<!ENTITY '|xml|:<!ENTITY)
; --> PROGN 
; ==>
;   (SETQ |xml|:<!ENTITY '|xml|:<!ENTITY)
; Warning: Undefined variable: |xml|:<!ENTITY
; 

; In: DEFPARAMETER |xml|:<!NOTATION

;   (DEFPARAMETER |xml|:<!NOTATION '|xml|:<!NOTATION)
; --> PROGN 
; ==>
;   (SETQ |xml|:<!NOTATION '|xml|:<!NOTATION)
; Warning: Undefined variable: |xml|:<!NOTATION
; 

; In: DEFPARAMETER |xml|:<![

;   (DEFPARAMETER |xml|:<![ '|xml|:<![)
; --> PROGN 
; ==>
;   (SETQ |xml|:<![ '|xml|:<![)
; Warning: Undefined variable: |xml|:<![
; 

; In: DEFPARAMETER |xml|:<![CDATA[

;   (DEFPARAMETER |xml|:<![CDATA[ '|xml|:<![CDATA[)
; --> PROGN 
; ==>
;   (SETQ |xml|:<![CDATA[ '|xml|:<![CDATA[)
; Warning: Undefined variable: |xml|:<![CDATA[
; 

; In: DEFPARAMETER |xml|:</

;   (DEFPARAMETER |xml|:</ '|xml|:</)
; --> PROGN 
; ==>
;   (SETQ |xml|:</ '|xml|:</)
; Warning: Undefined variable: |xml|:</
; 

; In: DEFPARAMETER |xml|:<?

;   (DEFPARAMETER |xml|:<? '|xml|:<?)
; --> PROGN 
; ==>
;   (SETQ |xml|:<? '|xml|:<?)
; Warning: Undefined variable: |xml|:<?
; 

; In: DEFPARAMETER |xml|:|<?xml|

;   (DEFPARAMETER |xml|:|<?xml| '|xml|:|<?xml|)
; --> PROGN 
; ==>
;   (SETQ |xml|:|<?xml| '|xml|:|<?xml|)
; Warning: Undefined variable: |xml|:|<?xml|
; 

; In: DEFPARAMETER |xml|:=

;   (DEFPARAMETER |xml|:= '|xml|:=)
; --> PROGN 
; ==>
;   (SETQ |xml|:= '|xml|:=)
; Warning: Undefined variable: |xml|:=
; 

; In: DEFPARAMETER |xml|:>

;   (DEFPARAMETER |xml|:> '|xml|:>)
; --> PROGN 
; ==>
;   (SETQ |xml|:> '|xml|:>)
; Warning: Undefined variable: |xml|:>
; 

; In: DEFPARAMETER |xml|:?

;   (DEFPARAMETER |xml|:? '|xml|:?)
; --> PROGN 
; ==>
;   (SETQ |xml|:? '|xml|:?)
; Warning: Undefined variable: |xml|:?
; 

; In: DEFPARAMETER |xml|:?>

;   (DEFPARAMETER |xml|:?> '|xml|:?>)
; --> PROGN 
; ==>
;   (SETQ |xml|:?> '|xml|:?>)
; Warning: Undefined variable: |xml|:?>
; 

; In: DEFPARAMETER |xml|:ANY

;   (DEFPARAMETER |xml|:ANY '|xml|:ANY)
; --> PROGN 
; ==>
;   (SETQ |xml|:ANY '|xml|:ANY)
; Warning: Undefined variable: |xml|:ANY
; 

; 
; 
; File: /house/janson/XML-0-949-20030408T1846-CRLF/code/atn-lib/xml-grammar.lisp

; In: DEFUN XML-PARSER::|AttChild|

;   (DEFUN XML-PARSER::|AttChild| (INDEX &AUX # # #)
;     "AttChild ::= (AttCharData | Reference | ParsedReference)
; (|AttCharData| |ParsedReference| |Reference|)"
;     (DECLARE #)
;     ...)
; Warning: Undefined variable: XML-PARSER::|AttChild-INDEX|
; 

; In: DEFUN XML-PARSER::|AttChildSequence|

;   (DEFUN XML-PARSER::|AttChildSequence| (INDEX &AUX # #)
;     "AttChildSequence ::= AttChild AttChildSequence?
; (|AttChild| |AttChildSequence|)"
;     (DECLARE #)
;     ...)
; Warning: Undefined variable: XML-PARSER::|AttChildSequence-INDEX|
; 

; In: DEFUN XML-PARSER::|AttDef|

;   (DEFUN XML-PARSER::|AttDef| (INDEX &AUX # # #)
;     "{53} AttDef ::= S+ QName S+ AttType S+ DefaultDecl
; (|AttType| |DefaultDecl| |QName|)"
;     (DECLARE #)
;     ...)
; Warning: Undefined variable: XML-PARSER::|AttDef-INDEX|
; 

; In: DEFUN XML-PARSER::|AttDefSequence|

;   (DEFUN XML-PARSER::|AttDefSequence| (INDEX &AUX # #)
;     "AttDefSequence ::= AttDef AttDefSequence?
; (|AttDef| |AttDefSequence|)"
;     (DECLARE #)
;     ...)
; Warning: Undefined variable: XML-PARSER::|AttDefSequence-INDEX|
; 

; In: DEFUN XML-PARSER::|AttType|

;   (DEFUN XML-PARSER::|AttType| (INDEX &AUX # # #)
;     "{54} AttType ::= (StringType | TokenizedType | EnumeratedType)
; (|EnumeratedType| |StringType| |TokenizedType|)"
;     (DECLARE #)
;     ...)
; Warning: Undefined variable: XML-PARSER::|AttType-INDEX|
; 

; In: DEFUN XML-PARSER::|AttValue|

;   (DEFUN XML-PARSER::|AttValue| (INDEX &AUX #)
;     "{10} AttValue ::= (('\"' AttChildSequence? '\"') | (''' AttChildSequence? '''))
; (|AttChildSequence|)"
;     (DECLARE #)
;     ...)
; Warning: Undefined variable: XML-PARSER::|AttValue-INDEX|
; 

; In: DEFUN XML-PARSER::|AttlistDecl|

;   (DEFUN XML-PARSER::|AttlistDecl| (INDEX &AUX # #)
;     "{52} AttlistDecl ::= '<!ATTLIST' S+ QName AttDefSequence? S* '>'
; (|AttDefSequence| |QName|)"
;     (DECLARE #)
;     ...)
; Warning: Undefined variable: XML-PARSER::|AttlistDecl-INDEX|
; 

; In: DEFUN XML-PARSER::|Attribute|

;   (DEFUN XML-PARSER::|Attribute| (INDEX &AUX # #)
;     "{41} Attribute ::= S+ QName Eq AttValue
; (|AttValue| |QName|)"
;     (DECLARE #)
;     ...)
; Warning: Undefined variable: XML-PARSER::|Attribute-INDEX|
; 

; In: DEFUN XML-PARSER::|AttributeSequence|

;   (DEFUN XML-PARSER::|AttributeSequence| (INDEX &AUX # #)
;     "AttributeSequence ::= Attribute AttributeSequence?
; (|Attribute| |AttributeSequence|)"
;     (DECLARE #)
;     ...)
; Warning: Undefined variable: XML-PARSER::|AttributeSequence-INDEX|
; 

; In: DEFPARAMETER |xml|:CDATA

;   (DEFPARAMETER |xml|:CDATA '|xml|:CDATA)
; --> PROGN 
; ==>
;   (SETQ |xml|:CDATA '|xml|:CDATA)
; Warning: Undefined variable: |xml|:CDATA
; 

; 
; 
; File: /house/janson/XML-0-949-20030408T1846-CRLF/code/atn-lib/xml-grammar.lisp

; In: DEFUN XML-PARSER::|CDSect|

;   (DEFUN XML-PARSER::|CDSect| (INDEX &AUX # # #)
;     "{18} CDSect ::= CDStart CDataCharData? CDEnd
; (|CDataCharData| |CDEnd| |CDStart|)"
;     (DECLARE #)
;     ...)
; Warning: Undefined variable: XML-PARSER::|CDSect-INDEX|
; 

; 
; 
; File: /house/janson/XML-0-949-20030408T1846-CRLF/code/xparser/xml-operators.lisp

; In: DEFUN XML-PARSER::EOL-NORMALIZE-INPUT

;   (DEFUN EOL-NORMALIZE-INPUT (BYTE &AUX NEXT-BYTE)
;     (DECLARE # # # #)
;     (COND # #)
;     ...)
; Warning: Undefined variable: XML-PARSER::CODE
; 
; Warning: Undefined variable: XML-PARSER::COLUMN
; 

; 
; 
; File: /house/janson/XML-0-949-20030408T1846-CRLF/code/xparser/xml-readers.lisp

; In: DEFUN XML-PARSER::|_read-operator-name|

;   (DEFUN |_read-operator-name| (&AUX #) (DECLARE # # #) (LOOP # # #))
; Warning: Undefined variable: COUNT
; 

; In: DEFUN XML-PARSER::|_read-character-entity-ref-name|

;   (DEFUN |_read-character-entity-ref-name| (&AUX # #)
;     (DECLARE # # #)
;     (SETF CHAR-CODE #)
;     ...)
; Warning: Undefined variable: COUNT
; 

; In: DEFUN XML-PARSER::|_read-entity-ref-name|

;   (DEFUN |_read-entity-ref-name| (&AUX #)
;     (DECLARE # # #)
;     (SETF CHAR-CODE #)
;     ...)
; Warning: Undefined variable: COUNT
; 

; 
; 
; File: /house/janson/XML-0-949-20030408T1846-CRLF/code/atn-lib/xml-grammar.lisp

; In: DEFUN XML-PARSER::|CharRef|

;   (DEFUN XML-PARSER::|CharRef| (INDEX &AUX # #)
;     "{66} CharRef ::= (('&#' Number ';') | ('&#x' HexNumber ';'))
; (|HexNumber| |Number|)"
;     (DECLARE #)
;     ...)
; Warning: Undefined variable: XML-PARSER::|CharRef-INDEX|
; 

; In: DEFUN XML-PARSER::|Children|

;   (DEFUN XML-PARSER::|Children| (INDEX &AUX # #)
;     "{47} Children ::= ChoiceOrSeq Cardinality?
; (|Cardinality| |ChoiceOrSeq|)"
;     (DECLARE #)
;     ...)
; Warning: Undefined variable: XML-PARSER::|Children-INDEX|
; 

; In: DEFUN XML-PARSER::|Choice|

;   (DEFUN XML-PARSER::|Choice| (INDEX &AUX #)
;     "{49} Choice ::= (S* '|' S* Cp)+
; (|Cp|)"
;     (DECLARE #)
;     ...)
; Warning: Undefined variable: XML-PARSER::|Choice-INDEX|
; 

; In: DEFUN XML-PARSER::|ChoiceOrSeq|

;   (DEFUN XML-PARSER::|ChoiceOrSeq| (INDEX &AUX # # #)
;     "ChoiceOrSeq ::= '(' S* Cp ((Choice | Seq))? S* ')'
; (|Choice| |Cp| |Seq|)"
;     (DECLARE #)
;     ...)
; Warning: Undefined variable: XML-PARSER::|ChoiceOrSeq-INDEX|
; 

; In: DEFUN XML-PARSER::|Comment|

;   (DEFUN XML-PARSER::|Comment| (INDEX &AUX #)
;     "{15} Comment ::= '<!--' CommentCharData? '-->'
; (|CommentCharData|)"
;     (DECLARE #)
;     ...)
; Warning: Undefined variable: XML-PARSER::|Comment-INDEX|
; 

; In: DEFUN XML-PARSER::|ConditionalSect|

;   (DEFUN XML-PARSER::|ConditionalSect| (INDEX &AUX # # #)
;     "{61} ConditionalSect ::= (IncludeSect | IgnoreSect | NamedConditionalSect)
; (|IgnoreSect| |IncludeSect| |NamedConditionalSect|)"
;     (DECLARE #)
;     ...)
; Warning: Undefined variable: XML-PARSER::|ConditionalSect-INDEX|
; 

; In: DEFUN XML-PARSER::|Content|

;   (DEFUN XML-PARSER::|Content| (INDEX &AUX # # # ...)
;     "{43} Content ::= (CharData | Element | Comment | Pi | CDSect | Reference | ParsedReference)
; (|CDSect| |CharData| |Comment| |Element| |ParsedReference| |Pi| |Reference|)"
;     (DECLARE #)
;     ...)
; Warning: Undefined variable: XML-PARSER::|Content-INDEX|
; 

; In: DEFUN XML-PARSER::|ContentSpec|

;   (DEFUN XML-PARSER::|ContentSpec| (INDEX &AUX # # # ...)
;     "{46} ContentSpec ::= (EMPTY | ANY | Mixed | Children)
; (ANY |Children| EMPTY |Mixed|)"
;     (DECLARE #)
;     ...)
; Warning: Undefined variable: XML-PARSER::|ContentSpec-INDEX|
; 

; In: DEFUN XML-PARSER::|Cp|

;   (DEFUN XML-PARSER::|Cp| (INDEX &AUX # # #)
;     "{48} Cp ::= ((QName | ChoiceOrSeq)) Cardinality?
; (|Cardinality| |ChoiceOrSeq| |QName|)"
;     (DECLARE #)
;     ...)
; Warning: Undefined variable: XML-PARSER::|Cp-INDEX|
; 

; In: DEFUN XML-PARSER::|DeclSep|

;   (DEFUN XML-PARSER::|DeclSep| (INDEX &AUX # #)
;     "{28a} DeclSep ::= (S+ | PEReference | ParsedExtSubset)
; (|ParsedExtSubset| |PEReference|)"
;     (DECLARE #)
;     ...)
; Warning: Undefined variable: XML-PARSER::|DeclSep-INDEX|
; 

; In: DEFUN XML-PARSER::|DefaultAttChild|

;   (DEFUN XML-PARSER::|DefaultAttChild| (INDEX &AUX # # #)
;     "DefaultAttChild ::= (DefaultAttCharData | Reference | ParsedReference)
; (|DefaultAttCharData| |ParsedReference| |Reference|)"
;     (DECLARE #)
;     ...)
; Warning: Undefined variable: XML-PARSER::|DefaultAttChild-INDEX|
; 

; In: DEFUN XML-PARSER::|DefaultAttChildSequence|

;   (DEFUN XML-PARSER::|DefaultAttChildSequence| (INDEX &AUX # #)
;     "DefaultAttChildSequence ::= DefaultAttChild DefaultAttChildSequence?
; (|DefaultAttChild| |DefaultAttChildSequence|)"
;     (DECLARE #)
;     ...)
; Warning: Undefined variable: XML-PARSER::|DefaultAttChildSequence-INDEX|
; 

; In: DEFUN XML-PARSER::|DefaultAttValue|

;   (DEFUN XML-PARSER::|DefaultAttValue| (INDEX &AUX #)
;     "DefaultAttValue ::= (('\"' DefaultAttChildSequence? '\"') | ('''
;                                                                 DefaultAttChildSequence?
;                                                                 '''))
; (|DefaultAttChildSequence|)" ..)
; Warning: Undefined variable: XML-PARSER::|DefaultAttValue-INDEX|
; 

; In: DEFUN XML-PARSER::|DefaultDecl|

;   (DEFUN XML-PARSER::|DefaultDecl| (INDEX &AUX # # # ...)
;     "{60} DefaultDecl ::= (REQUIRED | IMPLIED | ((FIXED S)? DefaultAttValue))
; (|DefaultAttValue| FIXED IMPLIED REQUIRED)"
;     (DECLARE #)
;     ...)
; Warning: Undefined variable: XML-PARSER::|DefaultDecl-INDEX|
; 

; In: DEFUN XML-PARSER::|DoctypeDecl|

;   (DEFUN XML-PARSER::|DoctypeDecl| (INDEX &AUX # # #)
;     "{28} DoctypeDecl ::= '<!DOCTYPE' S+ QName (S ExternalID)? S* ('['
;                                                               IntSubsetDecl*
;                                                               ']' S*)? '>'
; (|ExternalID| |IntSubsetDecl| |QName|)" ..)
; Warning: Undefined variable: XML-PARSER::|DoctypeDecl-INDEX|
; 

; In: DEFUN XML-PARSER::|DoctypeProlog|

;   (DEFUN XML-PARSER::|DoctypeProlog| (INDEX &AUX # #)
;     "DoctypeProlog ::= DoctypeDecl MiscSequence?
; (|DoctypeDecl| |MiscSequence|)"
;     (DECLARE #)
;     ...)
; Warning: Undefined variable: XML-PARSER::|DoctypeProlog-INDEX|
; 

; In: DEFUN XML-PARSER::|Document|

;   (DEFUN XML-PARSER::|Document| (INDEX &AUX # # #)
;     "{1 } Document ::= Prolog Root MiscSequence?
; (|MiscSequence| |Prolog| |Root|)"
;     (DECLARE #)
;     ...)
; Warning: Undefined variable: XML-PARSER::|Document-INDEX|
; 

; In: DEFPARAMETER |xml|:EMPTY

;   (DEFPARAMETER |xml|:EMPTY '|xml|:EMPTY)
; --> PROGN 
; ==>
;   (SETQ |xml|:EMPTY '|xml|:EMPTY)
; Warning: Undefined variable: |xml|:EMPTY
; 

; In: DEFPARAMETER |xml|:ENTITIES

;   (DEFPARAMETER |xml|:ENTITIES '|xml|:ENTITIES)
; --> PROGN 
; ==>
;   (SETQ |xml|:ENTITIES '|xml|:ENTITIES)
; Warning: Undefined variable: |xml|:ENTITIES
; 

; In: DEFPARAMETER |xml|:ENTITY

;   (DEFPARAMETER |xml|:ENTITY '|xml|:ENTITY)
; --> PROGN 
; ==>
;   (SETQ |xml|:ENTITY '|xml|:ENTITY)
; Warning: Undefined variable: |xml|:ENTITY
; 

; 
; 
; File: /house/janson/XML-0-949-20030408T1846-CRLF/code/atn-lib/xml-grammar.lisp

; In: DEFUN XML-PARSER::|ETag|

;   (DEFUN XML-PARSER::|ETag| (INDEX &AUX #)
;     "{42} ETag ::= '</' QName S* '>'
; (|QName|)"
;     (DECLARE #)
;     ...)
; Warning: Undefined variable: XML-PARSER::|ETag-INDEX|
; 

; In: DEFUN XML-PARSER::|Element|

;   (DEFUN XML-PARSER::|Element| (INDEX &AUX # # #)
;     "{39} Element ::= STag (('/>' | ('>' Content* ETag)))
; (|Content| |ETag| |STag|)"
;     (DECLARE #)
;     ...)
; Warning: Undefined variable: XML-PARSER::|Element-INDEX|
; 

; In: DEFUN XML-PARSER::|ElementDecl|

;   (DEFUN XML-PARSER::|ElementDecl| (INDEX &AUX # #)
;     "{45} ElementDecl ::= '<!ELEMENT' S+ QName S+ ContentSpec S* '>'
; (|ContentSpec| |QName|)"
;     (DECLARE #)
;     ...)
; Warning: Undefined variable: XML-PARSER::|ElementDecl-INDEX|
; 

; In: DEFUN XML-PARSER::|EncodingDecl|

;   (DEFUN XML-PARSER::|EncodingDecl| (INDEX &AUX #)
;     "{80} EncodingDecl ::= S+ encoding Eq ((('\"' EncNameCharData '\"') | ('''
;                                                                     EncNameCharData
;                                                                     ''')))
; (|EncNameCharData|)" ..)
; Warning: Undefined variable: XML-PARSER::|EncodingDecl-INDEX|
; 

; In: DEFUN XML-PARSER::|EntityDecl|

;   (DEFUN XML-PARSER::|EntityDecl| (INDEX &AUX # #)
;     "{70} EntityDecl ::= '<!ENTITY' S+ ((GEDecl | PEDecl))
; (|GEDecl| |PEDecl|)"
;     (DECLARE #)
;     ...)
; Warning: Undefined variable: XML-PARSER::|EntityDecl-INDEX|
; 

; In: DEFUN XML-PARSER::|EntityDef|

;   (DEFUN XML-PARSER::|EntityDef| (INDEX &AUX # # #)
;     "{73} EntityDef ::= (EntityValue | (ExternalID NDataDecl?))
; (|EntityValue| |ExternalID| |NDataDecl|)"
;     (DECLARE #)
;     ...)
; Warning: Undefined variable: XML-PARSER::|EntityDef-INDEX|
; 

; In: DEFUN XML-PARSER::|EntityRef|

;   (DEFUN XML-PARSER::|EntityRef| (INDEX &AUX #)
;     "{68} EntityRef ::= '&' NCName ';'
; (|NCName|)"
;     (DECLARE #)
;     ...)
; Warning: Undefined variable: XML-PARSER::|EntityRef-INDEX|
; 

; In: DEFUN XML-PARSER::|EntityValue|

;   (DEFUN XML-PARSER::|EntityValue| (INDEX &AUX #)
;     "{9 } EntityValue ::= (('\"' EntityData? '\"') | (''' EntityData? '''))
; (|EntityData|)"
;     (DECLARE #)
;     ...)
; Warning: Undefined variable: XML-PARSER::|EntityValue-INDEX|
; 

; In: DEFUN XML-PARSER::|EnumeratedType|

;   (DEFUN XML-PARSER::|EnumeratedType| (INDEX &AUX # #)
;     "{57} EnumeratedType ::= (NotationType | Enumeration)
; (|Enumeration| |NotationType|)"
;     (DECLARE #)
;     ...)
; Warning: Undefined variable: XML-PARSER::|EnumeratedType-INDEX|
; 

; In: DEFUN XML-PARSER::|Enumeration|

;   (DEFUN XML-PARSER::|Enumeration| (INDEX &AUX #)
;     "{59} Enumeration ::= '(' EnumerationSequence S* ')'
; (|EnumerationSequence|)"
;     (DECLARE #)
;     ...)
; Warning: Undefined variable: XML-PARSER::|Enumeration-INDEX|
; 

; In: DEFUN XML-PARSER::|EnumerationSequence|

;   (DEFUN XML-PARSER::|EnumerationSequence| (INDEX &AUX # #)
;     "EnumerationSequence ::= S* Nmtoken (S* '|' EnumerationSequence)?
; (|EnumerationSequence| |Nmtoken|)"
;     (DECLARE #)
;     ...)
; Warning: Undefined variable: XML-PARSER::|EnumerationSequence-INDEX|
; 

; In: DEFUN XML-PARSER::|Eq|

;   (DEFUN XML-PARSER::|Eq| (INDEX &AUX)
;     "{25} Eq ::= S* '=' S*
; NIL"
;     (DECLARE #)
;     ...)
; Warning: Undefined variable: XML-PARSER::|Eq-INDEX|
; 

; In: DEFUN XML-PARSER::|ExtParsedEnt|

;   (DEFUN XML-PARSER::|ExtParsedEnt| (INDEX &AUX # #)
;     "{78} ExtParsedEnt ::= TextDecl? Content*
; (|Content| |TextDecl|)"
;     (DECLARE #)
;     ...)
; Warning: Undefined variable: XML-PARSER::|ExtParsedEnt-INDEX|
; 

; In: DEFUN XML-PARSER::|ExtSubset|

;   (DEFUN XML-PARSER::|ExtSubset| (INDEX &AUX # #)
;     "{30} ExtSubset ::= TextDecl? ExtSubsetDecl*
; (|ExtSubsetDecl| |TextDecl|)"
;     (DECLARE #)
;     ...)
; Warning: Undefined variable: XML-PARSER::|ExtSubset-INDEX|
; 

; In: DEFUN XML-PARSER::|ExtSubsetDecl|

;   (DEFUN XML-PARSER::|ExtSubsetDecl| (INDEX &AUX # # #)
;     "{31} ExtSubsetDecl ::= (MarkupDecl | ConditionalSect | DeclSep)
; (|ConditionalSect| |DeclSep| |MarkupDecl|)"
;     (DECLARE #)
;     ...)
; Warning: Undefined variable: XML-PARSER::|ExtSubsetDecl-INDEX|
; 

; In: DEFUN XML-PARSER::|ExternalID|

;   (DEFUN XML-PARSER::|ExternalID| (INDEX &AUX # #)
;     "{75} ExternalID ::= ((SYSTEM S+ SystemLiteral) | (PUBLIC S+ PubidLiteral S+
;                                                   SystemLiteral))
; (|PubidLiteral| |SystemLiteral|)"
;     (DECLARE #) ..)
; Warning: Undefined variable: XML-PARSER::|ExternalID-INDEX|
; 

; In: DEFUN XML-PARSER::|GEDecl|

;   (DEFUN XML-PARSER::|GEDecl| (INDEX &AUX # #)
;     "{71} GEDecl ::= NCName S+ EntityDef S* '>'
; (|EntityDef| |NCName|)"
;     (DECLARE #)
;     ...)
; Warning: Undefined variable: XML-PARSER::|GEDecl-INDEX|
; 

; In: DEFPARAMETER |xml|:ID

;   (DEFPARAMETER |xml|:ID '|xml|:ID)
; --> PROGN 
; ==>
;   (SETQ |xml|:ID '|xml|:ID)
; Warning: Undefined variable: |xml|:ID
; 

; In: DEFPARAMETER |xml|:IDREF

;   (DEFPARAMETER |xml|:IDREF '|xml|:IDREF)
; --> PROGN 
; ==>
;   (SETQ |xml|:IDREF '|xml|:IDREF)
; Warning: Undefined variable: |xml|:IDREF
; 

; In: DEFPARAMETER |xml|:IDREFS

;   (DEFPARAMETER |xml|:IDREFS '|xml|:IDREFS)
; --> PROGN 
; ==>
;   (SETQ |xml|:IDREFS '|xml|:IDREFS)
; Warning: Undefined variable: |xml|:IDREFS
; 

; In: DEFPARAMETER |xml|:IGNORE

;   (DEFPARAMETER |xml|:IGNORE '|xml|:IGNORE)
; --> PROGN 
; ==>
;   (SETQ |xml|:IGNORE '|xml|:IGNORE)
; Warning: Undefined variable: |xml|:IGNORE
; 

; In: DEFPARAMETER |xml|:INCLUDE

;   (DEFPARAMETER |xml|:INCLUDE '|xml|:INCLUDE)
; --> PROGN 
; ==>
;   (SETQ |xml|:INCLUDE '|xml|:INCLUDE)
; Warning: Undefined variable: |xml|:INCLUDE
; 

; 
; 
; File: /house/janson/XML-0-949-20030408T1846-CRLF/code/atn-lib/xml-grammar.lisp

; In: DEFUN XML-PARSER::|Ignore|

;   (DEFUN XML-PARSER::|Ignore| (INDEX &AUX # #)
;     "{65} Ignore ::= (IgnoreCData | ('<![' IgnoreSectContents? ']]>'))
; (|IgnoreCData| |IgnoreSectContents|)"
;     (DECLARE #)
;     ...)
; Warning: Undefined variable: XML-PARSER::|Ignore-INDEX|
; 

; In: DEFUN XML-PARSER::|IgnoreSect|

;   (DEFUN XML-PARSER::|IgnoreSect| (INDEX &AUX #)
;     "{63} IgnoreSect ::= '<![' S* IGNORE S* '[' IgnoreSectContents? ']]>'
; (|IgnoreSectContents|)"
;     (DECLARE #)
;     ...)
; Warning: Undefined variable: XML-PARSER::|IgnoreSect-INDEX|
; 

; In: DEFUN XML-PARSER::|IgnoreSectContents|

;   (DEFUN XML-PARSER::|IgnoreSectContents| (INDEX &AUX # #)
;     "{64} IgnoreSectContents ::= Ignore IgnoreSectContents?
; (|Ignore| |IgnoreSectContents|)"
;     (DECLARE #)
;     ...)
; Warning: Undefined variable: XML-PARSER::|IgnoreSectContents-INDEX|
; 

; In: DEFUN XML-PARSER::|IncludeSect|

;   (DEFUN XML-PARSER::|IncludeSect| (INDEX &AUX #)
;     "{62} IncludeSect ::= '<![' S* INCLUDE S* '[' ExtSubsetDecl* ']]>'
; (|ExtSubsetDecl|)"
;     (DECLARE #)
;     ...)
; Warning: Undefined variable: XML-PARSER::|IncludeSect-INDEX|
; 

; In: DEFUN XML-PARSER::|IntSubsetDecl|

;   (DEFUN XML-PARSER::|IntSubsetDecl| (INDEX &AUX # #)
;     "IntSubsetDecl ::= (DeclSep | MarkupDecl)
; (|DeclSep| |MarkupDecl|)"
;     (DECLARE #)
;     ...)
; Warning: Undefined variable: XML-PARSER::|IntSubsetDecl-INDEX|
; 

; 
; 
; File: /house/janson/XML-0-949-20030408T1846-CRLF/code/xparser/xml-operators.lisp

; In: DEFUN XML-PARSER::EOL-NORMALIZE-INPUT

;   (DEFUN EOL-NORMALIZE-INPUT (BYTE &AUX NEXT-BYTE)
;     (DECLARE # # # #)
;     (COND # #)
;     ...)
; Warning: Undefined variable: XML-PARSER::LIN
; 
; Warning: Undefined variable: XML-PARSER::LINE
; 

; 
; 
; File: /house/janson/XML-0-949-20030408T1846-CRLF/code/atn-lib/xml-grammar.lisp

; In: DEFUN XML-PARSER::|MarkupDecl|

;   (DEFUN XML-PARSER::|MarkupDecl| (INDEX &AUX # # # ...)
;     "{29} MarkupDecl ::= (ElementDecl | AttlistDecl | EntityDecl | NotationDecl | Pi | Comment)
; (|AttlistDecl| |Comment| |ElementDecl| |EntityDecl| |NotationDecl| |Pi|)"
;     (DECLARE #)
;     ...)
; Warning: Undefined variable: XML-PARSER::|MarkupDecl-INDEX|
; 

; In: DEFUN XML-PARSER::|Misc|

;   (DEFUN XML-PARSER::|Misc| (INDEX &AUX # #)
;     "{27} Misc ::= (Comment | Pi | S+)
; (|Comment| |Pi|)"
;     (DECLARE #)
;     ...)
; Warning: Undefined variable: XML-PARSER::|Misc-INDEX|
; 

; In: DEFUN XML-PARSER::|MiscSequence|

;   (DEFUN XML-PARSER::|MiscSequence| (INDEX &AUX # #)
;     "MiscSequence ::= Misc MiscSequence?
; (|Misc| |MiscSequence|)"
;     (DECLARE #)
;     ...)
; Warning: Undefined variable: XML-PARSER::|MiscSequence-INDEX|
; 

; In: DEFUN XML-PARSER::|Mixed|

;   (DEFUN XML-PARSER::|Mixed| (INDEX &AUX #)
;     "{51} Mixed ::= (('(' S* PCDATA (S* '|' S* QName)* S* ')'
;                  MixedCardinality) | ('(' S* PCDATA S* ')'))
; (|QName|)"
;     (DECLARE #) ..)
; Warning: Undefined variable: XML-PARSER::|Mixed-INDEX|
; 

; In: DEFPARAMETER |xml|:NDATA

;   (DEFPARAMETER |xml|:NDATA '|xml|:NDATA)
; --> PROGN 
; ==>
;   (SETQ |xml|:NDATA '|xml|:NDATA)
; Warning: Undefined variable: |xml|:NDATA
; 

; 
; 
; File: /house/janson/XML-0-949-20030408T1846-CRLF/code/atn-lib/xml-grammar.lisp

; In: DEFUN XML-PARSER::|NDataDecl|

;   (DEFUN XML-PARSER::|NDataDecl| (INDEX &AUX #)
;     "{76} NDataDecl ::= S+ NDATA S+ NCName
; (|NCName|)"
;     (DECLARE #)
;     ...)
; Warning: Undefined variable: XML-PARSER::|NDataDecl-INDEX|
; 

; 
; 
; File: /house/janson/XML-0-949-20030408T1846-CRLF/code/base/tokenizer.lisp

; In: DEFUN TK1::SELECT-TABLE-SIZE

;   (LET* (# #)
;     (DECLARE #)
;     (UNLESS MODULUS #)
;     (VALUES MODULUS #))
; Warning: Undefined variable: TK1::NEW-SIZE
; 

; In: DEFPARAMETER |xml|:NMTOKEN

;   (DEFPARAMETER |xml|:NMTOKEN '|xml|:NMTOKEN)
; --> PROGN 
; ==>
;   (SETQ |xml|:NMTOKEN '|xml|:NMTOKEN)
; Warning: Undefined variable: |xml|:NMTOKEN
; 

; In: DEFPARAMETER |xml|:NMTOKENS

;   (DEFPARAMETER |xml|:NMTOKENS '|xml|:NMTOKENS)
; --> PROGN 
; ==>
;   (SETQ |xml|:NMTOKENS '|xml|:NMTOKENS)
; Warning: Undefined variable: |xml|:NMTOKENS
; 

; In: DEFPARAMETER |xml|:NOTATION

;   (DEFPARAMETER |xml|:NOTATION '|xml|:NOTATION)
; --> PROGN 
; ==>
;   (SETQ |xml|:NOTATION '|xml|:NOTATION)
; Warning: Undefined variable: |xml|:NOTATION
; 

; 
; 
; File: /house/janson/XML-0-949-20030408T1846-CRLF/code/atn-lib/xml-grammar.lisp

; In: DEFUN XML-PARSER::|NamedConditionalSect|

;   (DEFUN XML-PARSER::|NamedConditionalSect| (INDEX &AUX # #)
;     "NamedConditionalSect ::= '<![' S* PEReference S* '[' ExtSubsetDecl* ']]>'
; (|ExtSubsetDecl| |PEReference|)"
;     (DECLARE #)
;     ...)
; Warning: Undefined variable: XML-PARSER::|NamedConditionalSect-INDEX|
; 

; In: DEFUN XML-PARSER::|Names|

;   (DEFUN XML-PARSER::|Names| (INDEX &AUX # #)
;     "{6 } Names ::= NCName (S Names)?
; (|Names| |NCName|)"
;     (DECLARE #)
;     ...)
; Warning: Undefined variable: XML-PARSER::|Names-INDEX|
; 

; In: DEFUN XML-PARSER::|Nmtokens|

;   (DEFUN XML-PARSER::|Nmtokens| (INDEX &AUX # #)
;     "{8 } Nmtokens ::= Nmtoken (S Nmtokens)?
; (|Nmtoken| |Nmtokens|)"
;     (DECLARE #)
;     ...)
; Warning: Undefined variable: XML-PARSER::|Nmtokens-INDEX|
; 

; In: DEFUN XML-PARSER::|NotationDecl|

;   (DEFUN XML-PARSER::|NotationDecl| (INDEX &AUX # #)
;     "{82} NotationDecl ::= '<!NOTATION' S+ NCName S+ PublicID S* '>'
; (|NCName| |PublicID|)"
;     (DECLARE #)
;     ...)
; Warning: Undefined variable: XML-PARSER::|NotationDecl-INDEX|
; 

; In: DEFUN XML-PARSER::|NotationType|

;   (DEFUN XML-PARSER::|NotationType| (INDEX &AUX #)
;     "{58} NotationType ::= NOTATION S+ '(' S* NotationTypeSequence S* ')'
; (|NotationTypeSequence|)"
;     (DECLARE #)
;     ...)
; Warning: Undefined variable: XML-PARSER::|NotationType-INDEX|
; 

; In: DEFUN XML-PARSER::|NotationTypeSequence|

;   (DEFUN XML-PARSER::|NotationTypeSequence| (INDEX &AUX # #)
;     "NotationTypeSequence ::= NCName (S* '|' S* NotationTypeSequence)?
; (|NCName| |NotationTypeSequence|)"
;     (DECLARE #)
;     ...)
; Warning: Undefined variable: XML-PARSER::|NotationTypeSequence-INDEX|
; 

; In: DEFUN XML-PARSER::|PEDecl|

;   (DEFUN XML-PARSER::|PEDecl| (INDEX &AUX # #)
;     "{72} PEDecl ::= '%' S+ NCName S+ PEDef S* '>'
; (|NCName| |PEDef|)"
;     (DECLARE #)
;     ...)
; Warning: Undefined variable: XML-PARSER::|PEDecl-INDEX|
; 

; In: DEFUN XML-PARSER::|PEDef|

;   (DEFUN XML-PARSER::|PEDef| (INDEX &AUX # #)
;     "{74} PEDef ::= (EntityValue | ExternalID)
; (|EntityValue| |ExternalID|)"
;     (DECLARE #)
;     ...)
; Warning: Undefined variable: XML-PARSER::|PEDef-INDEX|
; 

; In: DEFUN XML-PARSER::|PEReference|

;   (DEFUN XML-PARSER::|PEReference| (INDEX &AUX #)
;     "{69} PEReference ::= '%' NCName ';'
; (|NCName|)"
;     (DECLARE #)
;     ...)
; Warning: Undefined variable: XML-PARSER::|PEReference-INDEX|
; 

; 
; 
; File: /house/janson/XML-0-949-20030408T1846-CRLF/code/xparser/xml-tokenizer.lisp

; In: DEFUN XML-PARSER::TOKEN-READER

;   (LET* (# # #)
;     (DECLARE # # # #)
;     (WHEN *ATN-TRACE* #)
;     (LOOP # #))
; Warning: Undefined variable: POSITION
; 

; In: DEFPARAMETER |xml|:PUBLIC

;   (DEFPARAMETER |xml|:PUBLIC '|xml|:PUBLIC)
; --> PROGN 
; ==>
;   (SETQ |xml|:PUBLIC '|xml|:PUBLIC)
; Warning: Undefined variable: |xml|:PUBLIC
; 

; 
; 
; File: /house/janson/XML-0-949-20030408T1846-CRLF/code/atn-lib/xml-grammar.lisp

; In: DEFUN XML-PARSER::|Pi|

;   (DEFUN XML-PARSER::|Pi| (INDEX &AUX # #)
;     "{16} Pi ::= '<?' PiTarget (S PiCharData?)? '?>'
; (|PiCharData| |PiTarget|)"
;     (DECLARE #)
;     ...)
; Warning: Undefined variable: XML-PARSER::|Pi-INDEX|
; 

; In: DEFUN XML-PARSER::|Prolog|

;   (DEFUN XML-PARSER::|Prolog| (INDEX &AUX # # #)
;     "{22} Prolog ::= XMLDecl? MiscSequence? DoctypeProlog?
; (|DoctypeProlog| |MiscSequence| |XMLDecl|)"
;     (DECLARE #)
;     ...)
; Warning: Undefined variable: XML-PARSER::|Prolog-INDEX|
; 

; In: DEFUN XML-PARSER::|PubidLiteral|

;   (DEFUN XML-PARSER::|PubidLiteral| (INDEX &AUX #)
;     "{12} PubidLiteral ::= (('\"' PubidCharData? '\"') | (''' PubidCharData? '''))
; (|PubidCharData|)"
;     (DECLARE #)
;     ...)
; Warning: Undefined variable: XML-PARSER::|PubidLiteral-INDEX|
; 

; In: DEFUN XML-PARSER::|PublicID|

;   (DEFUN XML-PARSER::|PublicID| (INDEX &AUX # #)
;     "{83} PublicID ::= ((SYSTEM S+ SystemLiteral) | (PUBLIC S+ PubidLiteral
;                                                 (S+ SystemLiteral)?))
; (|PubidLiteral| |SystemLiteral|)"
;     (DECLARE #) ..)
; Warning: Undefined variable: XML-PARSER::|PublicID-INDEX|
; 

; 
; 
; File: /house/janson/XML-0-949-20030408T1846-CRLF/code/xparser/xml-stream-coding.lisp

; In:
;     DEFMETHOD XML-PARSER::DECODING-STREAM-READER (STREAM (EQL :UTF-16-21))

;   #'(LAMBDA (FUNCTION.ARG) (DECLARE # #) (BLOCK READ-UTF-16-DATUM #))
; Warning: Undefined function: XML-PARSER::READ-BYTE-CODE
; 

; In:
;     DEFMETHOD XML-PARSER::DECODING-STREAM-READER (STREAM (EQL :UTF-16-12))

;   #'(LAMBDA (FUNCTION.ARG) (DECLARE # #) (BLOCK READ-UTF-16-DATUM #))
; Warning: Undefined function: XML-PARSER::READ-BYTE-CODE
; 

; 
; 
; File: /house/janson/XML-0-949-20030408T1846-CRLF/code/xparser/xml-parser.lisp

; In: DEFMETHOD XML-PARSER:READ-EXTERNAL-ENTITY-DATA (XML-UTILS:HTTP-URL)

;   (DEFMETHOD READ-EXTERNAL-ENTITY-DATA (#) (WITH-HTTP-STREAM # #))
; --> PROGN PCL::LOAD-DEFMETHOD PCL::LOAD-DEFMETHOD LIST* LAMBDA FUNCTION 
; --> MACROLET PCL::FAST-LEXICAL-METHOD-FUNCTIONS 
; --> PCL::BIND-FAST-LEXICAL-METHOD-MACROS MACROLET 
; --> PCL::BIND-LEXICAL-METHOD-FUNCTIONS LET PCL::BIND-ARGS LET* 
; --> PCL::PV-BINDING PCL::PV-BINDING1 PCL::PV-ENV LET LET BLOCK LET* 
; --> UNWIND-PROTECT FLET BLOCK MULTIPLE-VALUE-BIND MULTIPLE-VALUE-CALL BLOCK 
; --> C::%WITHIN-CLEANUP RETURN-FROM PROGN SETF SETQ 
; ==>
;   (XML-UTILS::READ-HTTP-HEADER-LINE STREAM)
; Warning: Undefined function: XML-UTILS::READ-HTTP-HEADER-LINE
; 

; In: DEFMETHOD XML-PARSER:DOCUMENT-PARSER (XML-UTILS:HTTP-URL)

;   (DEFMETHOD DOCUMENT-PARSER (# &REST ARGS) (WITH-HTTP-STREAM # #))
; --> PROGN PCL::LOAD-DEFMETHOD PCL::LOAD-DEFMETHOD LIST* LAMBDA FUNCTION 
; --> MACROLET PCL::FAST-LEXICAL-METHOD-FUNCTIONS 
; --> PCL::BIND-FAST-LEXICAL-METHOD-MACROS MACROLET 
; --> PCL::BIND-LEXICAL-METHOD-FUNCTIONS PCL::CALL-NEXT-METHOD-BIND LET FLET 
; --> PCL::BIND-ARGS LET* PCL::PV-BINDING PCL::PV-BINDING1 PCL::PV-ENV LET LET 
; --> BLOCK LET* UNWIND-PROTECT FLET BLOCK MULTIPLE-VALUE-BIND 
; --> MULTIPLE-VALUE-CALL BLOCK C::%WITHIN-CLEANUP RETURN-FROM PROGN SETF SETQ 
; ==>
;   (XML-UTILS::READ-HTTP-HEADER-LINE STREAM)
; Warning: Undefined function: XML-UTILS::READ-HTTP-HEADER-LINE
; 

; 
; 
; File: /house/janson/XML-0-949-20030408T1846-CRLF/code/xparser/xml-readers.lisp

; In: DEFUN XML-PARSER::|<![CDATA[-reader|

;   (DEFUN |<![CDATA[-reader| (&AUX # NAME)
;     (DECLARE # # # # ...)
;     (SETF BYTE #)
;     ...)
; Warning: Undefined function: XML-PARSER::READER
; 

; In: DEFUN XML-PARSER::|<-ignore-reader|

;   (DEFUN |<-ignore-reader| (&AUX #) (DECLARE # # # # ...) (SETF BYTE #) ...)
; Warning: Undefined function: XML-PARSER::READER
; 

; In: DEFUN XML-PARSER::|<-reader|

;   (DEFUN |<-reader| (&AUX # NAME) (DECLARE # # # # ...) (SETF BYTE #) ...)
; Warning: Undefined function: XML-PARSER::READER
; 

; 
; 
; File: /house/janson/XML-0-949-20030408T1846-CRLF/code/atn-lib/xml-grammar.lisp

; In: DEFUN XML-PARSER::|Reference|

;   (DEFUN XML-PARSER::|Reference| (INDEX &AUX # #)
;     "{67} Reference ::= (EntityRef | CharRef)
; (|CharRef| |EntityRef|)"
;     (DECLARE #)
;     ...)
; Warning: Undefined variable: XML-PARSER::|Reference-INDEX|
; 

; In: DEFUN XML-PARSER::|Root|

;   (DEFUN XML-PARSER::|Root| (INDEX &AUX #)
;     "Root ::= Element
; (|Element|)"
;     (DECLARE #)
;     ...)
; Warning: Undefined variable: XML-PARSER::|Root-INDEX|
; 

; In: DEFUN XML-PARSER::|SDDecl|

;   (DEFUN XML-PARSER::|SDDecl| (INDEX &AUX #)
;     "{32} SDDecl ::= S+ standalone Eq ((('\"' YesOrNo '\"') | (''' YesOrNo ''')))
; (|YesOrNo|)"
;     (DECLARE #)
;     ...)
; Warning: Undefined variable: XML-PARSER::|SDDecl-INDEX|
; 

; In: DEFUN XML-PARSER::|STag|

;   (DEFUN XML-PARSER::|STag| (INDEX &AUX # #)
;     "{40} STag ::= '<' QName AttributeSequence? S*
; (|AttributeSequence| |QName|)"
;     (DECLARE #)
;     ...)
; Warning: Undefined variable: XML-PARSER::|STag-INDEX|
; 

; In: DEFPARAMETER |xml|:SYSTEM

;   (DEFPARAMETER |xml|:SYSTEM '|xml|:SYSTEM)
; --> PROGN 
; ==>
;   (SETQ |xml|:SYSTEM '|xml|:SYSTEM)
; Warning: Undefined variable: |xml|:SYSTEM
; 

; 
; 
; File: /house/janson/XML-0-949-20030408T1846-CRLF/code/atn-lib/xml-grammar.lisp

; In: DEFUN XML-PARSER::|Seq|

;   (DEFUN XML-PARSER::|Seq| (INDEX &AUX #)
;     "{50} Seq ::= (S* ',' S* Cp)+
; (|Cp|)"
;     (DECLARE #)
;     ...)
; Warning: Undefined variable: XML-PARSER::|Seq-INDEX|
; 

; In: DEFUN XML-PARSER::|SystemLiteral|

;   (DEFUN XML-PARSER::|SystemLiteral| (INDEX &AUX #)
;     "{11} SystemLiteral ::= (('\"' SystemCharData? '\"') | (''' SystemCharData? '''))
; (|SystemCharData|)"
;     (DECLARE #)
;     ...)
; Warning: Undefined variable: XML-PARSER::|SystemLiteral-INDEX|
; 

; 
; 
; File: /house/janson/XML-0-949-20030408T1846-CRLF/code/xparser/xml-operators.lisp

; In: DEFUN XML-PARSER::MAKE-NAME-STRING

;   (LET (# #)
;     (DECLARE # # # #)
;     (DOTIMES # #)
;     (SETF *NAME-LENGTH* 0 *NAME-FILL* *NAME-START*)
;     ...)
; Warning: Undefined variable: XML-PARSER::TOKEN
; 

; In: DEFUN XML-PARSER::MAKE-TOKEN-STRING

;   (LET (# #)
;     (DECLARE # # # #)
;     (DOTIMES # #)
;     (SETF *TOKEN-LENGTH* 0 *TOKEN-END* NIL ...)
;     ...)
; Warning: Undefined variable: XML-PARSER::TOKEN
; 

; 
; 
; File: /house/janson/XML-0-949-20030408T1846-CRLF/code/atn-lib/xml-grammar.lisp

; In: DEFUN XML-PARSER::|TextDecl|

;   (DEFUN XML-PARSER::|TextDecl| (INDEX &AUX # #)
;     "{77} TextDecl ::= '<?xml' VersionInfo? EncodingDecl S* '?>'
; (|EncodingDecl| |VersionInfo|)"
;     (DECLARE #)
;     ...)
; Warning: Undefined variable: XML-PARSER::|TextDecl-INDEX|
; 

; In: DEFUN XML-PARSER::|VersionInfo|

;   (DEFUN XML-PARSER::|VersionInfo| (INDEX &AUX #)
;     "{24} VersionInfo ::= S+ version Eq ((('\"' VersionNumCharData '\"') | ('''
;                                                                      VersionNumCharData
;                                                                      ''')))
; (|VersionNumCharData|)" ..)
; Warning: Undefined variable: XML-PARSER::|VersionInfo-INDEX|
; ; 

; Warning: Undefined type: WARN
; 

; 
; 
; File: /house/janson/XML-0-949-20030408T1846-CRLF/code/xparser/xml-operators.lisp

; In: DEFGENERIC XML-PARSER::FIND-UNAME-BINDING

;   (TYPECASE BINDING (CONS #) (HASH-TABLE #) (ABSTRACT-DEF-NODE #) ...)
; --> LET COND IF COND IF COND IF COND IF TYPEP 
; ==>
;   (KERNEL:%TYPEP #:G16 'WARN)
; Warning: Undefined type: WARN
; 
; --> LET COND IF COND IF COND IF COND IF 
; ==>
;   (TYPEP #:G16 'WARN)
; Warning: Undefined type: WARN
; ; 

; Warning: 3 more uses of undefined type WARN.
; 

; 
; 
; File: /house/janson/XML-0-949-20030408T1846-CRLF/code/atn-lib/xml-grammar.lisp

; In: DEFUN XML-PARSER::|XMLDecl|

;   (DEFUN XML-PARSER::|XMLDecl| (INDEX &AUX # # #)
;     "{23} XMLDecl ::= '<?xml' VersionInfo EncodingDecl? SDDecl? S* '?>'
; (|EncodingDecl| |SDDecl| |VersionInfo|)"
;     (DECLARE #)
;     ...)
; Warning: Undefined variable: XML-PARSER::|XMLDecl-INDEX|
; 

; In: DEFPARAMETER |xml|:[

;   (DEFPARAMETER |xml|:[ '|xml|:[)
; --> PROGN 
; ==>
;   (SETQ |xml|:[ '|xml|:[)
; Warning: Undefined variable: |xml|:[
; 

; In: DEFPARAMETER |xml|:]

;   (DEFPARAMETER |xml|:] '|xml|:])
; --> PROGN 
; ==>
;   (SETQ |xml|:] '|xml|:])
; Warning: Undefined variable: |xml|:]
; 

; In: DEFPARAMETER |xml|:]]>

;   (DEFPARAMETER |xml|:]]> '|xml|:]]>)
; --> PROGN 
; ==>
;   (SETQ |xml|:]]> '|xml|:]]>)
; Warning: Undefined variable: |xml|:]]>
; 

; In: DEFPARAMETER |xml|:|encoding|

;   (DEFPARAMETER |xml|:|encoding| '|xml|:|encoding|)
; --> PROGN 
; ==>
;   (SETQ |xml|:|encoding| '|xml|:|encoding|)
; Warning: Undefined variable: |xml|:|encoding|
; 

; In: DEFPARAMETER |xml|:|lang|

;   (DEFPARAMETER |xml|:|lang| '|xml|:|lang|)
; --> PROGN 
; ==>
;   (SETQ |xml|:|lang| '|xml|:|lang|)
; Warning: Undefined variable: |xml|:|lang|
; 

; In: DEFPARAMETER |xml|:|no|

;   (DEFPARAMETER |xml|:|no| '|xml|:|no|)
; --> PROGN 
; ==>
;   (SETQ |xml|:|no| '|xml|:|no|)
; Warning: Undefined variable: |xml|:|no|
; 

; 
; 
; File: /house/janson/XML-0-949-20030408T1846-CRLF/code/xparser/xml-readers.lisp

; In: DEFUN XML-PARSER::|<![CDATA[-reader|

;   (DEFUN |<![CDATA[-reader| (&AUX # NAME)
;     (DECLARE # # # # ...)
;     (SETF BYTE #)
;     ...)
; Warning: Undefined function: XML-PARSER::|read-and-test|
; 

; In: DEFUN XML-PARSER::|<-ignore-reader|

;   (DEFUN |<-ignore-reader| (&AUX #) (DECLARE # # # # ...) (SETF BYTE #) ...)
; Warning: Undefined function: XML-PARSER::|read-and-test|
; 

; In: DEFUN XML-PARSER::|<-reader|

;   (DEFUN |<-reader| (&AUX # NAME) (DECLARE # # # # ...) (SETF BYTE #) ...)
; Warning: Undefined function: XML-PARSER::|read-and-test|
; 

; In: DEFPARAMETER |xml|:|standalone|

;   (DEFPARAMETER |xml|:|standalone| '|xml|:|standalone|)
; --> PROGN 
; ==>
;   (SETQ |xml|:|standalone| '|xml|:|standalone|)
; Warning: Undefined variable: |xml|:|standalone|
; 

; In: DEFPARAMETER |xml|:|version|

;   (DEFPARAMETER |xml|:|version| '|xml|:|version|)
; --> PROGN 
; ==>
;   (SETQ |xml|:|version| '|xml|:|version|)
; Warning: Undefined variable: |xml|:|version|
; 

; In: DEFPARAMETER |xml|:|xml|

;   (DEFPARAMETER |xml|:|xml| '|xml|:|xml|)
; --> PROGN 
; ==>
;   (SETQ |xml|:|xml| '|xml|:|xml|)
; Warning: Undefined variable: |xml|:|xml|
; 

; In: DEFPARAMETER |xml|:|yes|

;   (DEFPARAMETER |xml|:|yes| '|xml|:|yes|)
; --> PROGN 
; ==>
;   (SETQ |xml|:|yes| '|xml|:|yes|)
; Warning: Undefined variable: |xml|:|yes|
; 

; In: DEFPARAMETER |xml|:|\||

;   (DEFPARAMETER |xml|:|\|| '|xml|:|\||)
; --> PROGN 
; ==>
;   (SETQ |xml|:|\|| '|xml|:|\||)
; Warning: Undefined variable: |xml|:|\||
; ; 

; Warning: These variables are undefined:
;   |xml|:| | |xml|:|"| |xml|:|#FIXED| |xml|:|#IMPLIED| |xml|:|#PCDATA| |xml|:|#REQUIRED| |xml|:% |xml|:& |xml|:|&#| |xml|:|&#x| |xml|:|'| |xml|:|(| |xml|:|)| |xml|:|)*| |xml|:* |xml|:+ |xml|:|,| |xml|:--> |xml|:/> |xml|:|:| |xml|:|;| |xml|:< |xml|:<! |xml|:<!-- |xml|:<!ATTLIST |xml|:<!DOCTYPE |xml|:<!ELEMENT |xml|:<!ENTITY |xml|:<!NOTATION |xml|:<![ |xml|:<![CDATA[ |xml|:</ |xml|:<? |xml|:|<?xml| |xml|:= |xml|:> |xml|:? |xml|:?> |xml|:ANY XML-PARSER::|AttChild-INDEX| XML-PARSER::|AttChildSequence-INDEX| XML-PARSER::|AttDef-INDEX| XML-PARSER::|AttDefSequence-INDEX| XML-PARSER::|AttType-INDEX| XML-PARSER::|AttValue-INDEX| XML-PARSER::|AttlistDecl-INDEX| XML-PARSER::|Attribute-INDEX| XML-PARSER::|AttributeSequence-INDEX| |xml|:CDATA XML-PARSER::|CDSect-INDEX| XML-PARSER::CODE XML-PARSER::COLUMN COUNT XML-PARSER::|CharRef-INDEX| XML-PARSER::|Children-INDEX| XML-PARSER::|Choice-INDEX| XML-PARSER::|ChoiceOrSeq-INDEX| XML-PARSER::|Comment-INDEX| XML-PARSER::|ConditionalSect-INDEX| XML-PARSER::|Content-INDEX| XML-PARSER::|ContentSpec-INDEX| XML-PARSER::|Cp-INDEX| XML-PARSER::|DeclSep-INDEX| XML-PARSER::|DefaultAttChild-INDEX| XML-PARSER::|DefaultAttChildSequence-INDEX| XML-PARSER::|DefaultAttValue-INDEX| XML-PARSER::|DefaultDecl-INDEX| XML-PARSER::|DoctypeDecl-INDEX| XML-PARSER::|DoctypeProlog-INDEX| XML-PARSER::|Document-INDEX| |xml|:EMPTY |xml|:ENTITIES |xml|:ENTITY XML-PARSER::|ETag-INDEX| XML-PARSER::|Element-INDEX| XML-PARSER::|ElementDecl-INDEX| XML-PARSER::|EncodingDecl-INDEX| XML-PARSER::|EntityDecl-INDEX| XML-PARSER::|EntityDef-INDEX| XML-PARSER::|EntityRef-INDEX| XML-PARSER::|EntityValue-INDEX| XML-PARSER::|EnumeratedType-INDEX| XML-PARSER::|Enumeration-INDEX| XML-PARSER::|EnumerationSequence-INDEX| XML-PARSER::|Eq-INDEX| XML-PARSER::|ExtParsedEnt-INDEX| XML-PARSER::|ExtSubset-INDEX| XML-PARSER::|ExtSubsetDecl-INDEX| XML-PARSER::|ExternalID-INDEX| XML-PARSER::|GEDecl-INDEX| |xml|:ID |xml|:IDREF |xml|:IDREFS |xml|:IGNORE |xml|:INCLUDE XML-PARSER::|Ignore-INDEX| XML-PARSER::|IgnoreSect-INDEX| XML-PARSER::|IgnoreSectContents-INDEX| XML-PARSER::|IncludeSect-INDEX| XML-PARSER::|IntSubsetDecl-INDEX| XML-PARSER::LIN XML-PARSER::LINE XML-PARSER::|MarkupDecl-INDEX| XML-PARSER::|Misc-INDEX| XML-PARSER::|MiscSequence-INDEX| XML-PARSER::|Mixed-INDEX| |xml|:NDATA XML-PARSER::|NDataDecl-INDEX| TK1::NEW-SIZE |xml|:NMTOKEN |xml|:NMTOKENS |xml|:NOTATION XML-PARSER::|NamedConditionalSect-INDEX| XML-PARSER::|Names-INDEX| XML-PARSER::|Nmtokens-INDEX| XML-PARSER::|NotationDecl-INDEX| XML-PARSER::|NotationType-INDEX| XML-PARSER::|NotationTypeSequence-INDEX| XML-PARSER::|PEDecl-INDEX| XML-PARSER::|PEDef-INDEX| XML-PARSER::|PEReference-INDEX| POSITION |xml|:PUBLIC XML-PARSER::|Pi-INDEX| XML-PARSER::|Prolog-INDEX| XML-PARSER::|PubidLiteral-INDEX| XML-PARSER::|PublicID-INDEX| XML-PARSER::|Reference-INDEX| XML-PARSER::|Root-INDEX| XML-PARSER::|SDDecl-INDEX| XML-PARSER::|STag-INDEX| |xml|:SYSTEM XML-PARSER::|Seq-INDEX| XML-PARSER::|SystemLiteral-INDEX| XML-PARSER::TOKEN XML-PARSER::|TextDecl-INDEX| XML-PARSER::|VersionInfo-INDEX| XML-PARSER::|XMLDecl-INDEX| |xml|:[ |xml|:] |xml|:]]> |xml|:|encoding| |xml|:|lang| |xml|:|no| |xml|:|standalone| |xml|:|version| |xml|:|xml| |xml|:|yes| |xml|:|\||
; ; 

; Warning: These functions are undefined:
;   XML-PARSER::*INPUT-READER* XML-PARSER::READ-BYTE-CODE XML-UTILS::READ-HTTP-HEADER-LINE XML-PARSER::READER XML-PARSER::|read-and-test|
; ; 

; Warning: This type is undefined:
;   WARN
; 

; Compilation unit finished.
;   209 warnings
;   462 notes


T
* (execute-system-operations :xtests '(:load))

; Loading #p"/house/janson/XML-0-949-20030408T1846-CRLF/tests/xquerydatamodel/model.lisp".

; Loading #p"/house/janson/XML-0-949-20030408T1846-CRLF/tests/parser/bom.lisp".

NIL
; Loading #p"/house/janson/XML-0-949-20030408T1846-CRLF/tests/parser/document-internal.lisp".

; Loading #p"/house/janson/XML-0-949-20030408T1846-CRLF/tests/parser/document-external.lisp".


#<DOC-NODE file://XML/TESTS/XML/CHANNEL.XML {486FDB35}> is an instance of class #<STANDARD-CLASS DOC-NODE
                                                                                  {486F2D8D}>:
 The following slots have :INSTANCE allocation:
 CHILDREN              (#<ELEM-NODE :|Channel| 1 {48B19BDD}>)
 PARENT                NIL
 ENTITY-INFO           #<DOCUMENT-TYPE-DECLARATION-INFORMATION-NODE :|Channel|
                         {48B1833D}>
 NAMESPACES            NIL
 VALIDATE              NIL
 ATTRIBUTES            NIL
 TYPES                 #<EQL hash table, 27 entries {486FE32D}>
 PARAMETER-ENTITIES    #<EQL hash table, 0 entries {486FE8DD}>
 GENERAL-ENTITIES      #<EQL hash table, 5 entries {486FD465}>
 IDS                   #<EQL hash table, 0 entries {486FF43D}>
 NOTATIONS             #<EQL hash table, 0 entries {486FF9ED}>
 VERSION               NIL
 STANDALONE            T
 ROOT                  #<ELEM-NODE :|Channel| 1 {48B19BDD}>

#<DOC-NODE file://xml/Tests/xml/channel.xml {48BC42CD}> is an instance of class #<STANDARD-CLASS DOC-NODE
                                                                                  {486F2D8D}>:
 The following slots have :INSTANCE allocation:
 CHILDREN              (#<ELEM-NODE :|Channel| 1 {48E9BD85}>)
 PARENT                NIL
 ENTITY-INFO           #<DOCUMENT-TYPE-DECLARATION-INFORMATION-NODE :|Channel|
                         {48E9A4E5}>
 NAMESPACES            NIL
 VALIDATE              NIL
 ATTRIBUTES            NIL
 TYPES                 #<EQL hash table, 27 entries {48BC4AA5}>
 PARAMETER-ENTITIES    #<EQL hash table, 0 entries {48BC5055}>
 GENERAL-ENTITIES      #<EQL hash table, 5 entries {48BC3BFD}>
 IDS                   #<EQL hash table, 0 entries {48BC5BB5}>
 NOTATIONS             #<EQL hash table, 0 entries {48BC5F4D}>
 VERSION               NIL
 STANDALONE            T
 ROOT                  #<ELEM-NODE :|Channel| 1 {48E9BD85}>

#<DOC-NODE file://XML/TESTS/XML/EMAIL.XML {48F68005}> is an instance of class #<STANDARD-CLASS DOC-NODE
                                                                                {486F2D8D}>:
 The following slots have :INSTANCE allocation:
 CHILDREN              (#<COMMENT-NODE {48F47745}>
                        #<ELEM-NODE :|mail| 1 {4865070D}>)
 PARENT                NIL
 ENTITY-INFO           #<DOCUMENT-TYPE-DECLARATION-INFORMATION-NODE :|mail|
                         {4864FCAD}>
 NAMESPACES            NIL
 VALIDATE              NIL
 ATTRIBUTES            NIL
 TYPES                 #<EQL hash table, 9 entries {48F99295}>
 PARAMETER-ENTITIES    #<EQL hash table, 0 entries {48F992D5}>
 GENERAL-ENTITIES      #<EQL hash table, 7 entries {48F2CAC5}>
 IDS                   #<EQL hash table, 0 entries {48F99315}>
 NOTATIONS             #<EQL hash table, 0 entries {48F99355}>
 VERSION               "1.0"
 STANDALONE            T
 ROOT                  #<ELEM-NODE :|mail| 1 {4865070D}>
; In: LAMBDA (#:G7977 #:G7978 #:MEMF7979 #:MEMF7980 #:MEMF7981)

;   (LET* (# # #)
;     (DECLARE #)
;     NIL
;     (PROGN # #))
; Note: Variable CONDITION defined but never used.
; 

#<DOC-NODE file://XML/TESTS/XML/LISP.XML {486C97A5}> is an instance of class #<STANDARD-CLASS DOC-NODE
                                                                               {486F2D8D}>:
 The following slots have :INSTANCE allocation:
 CHILDREN              (#<ELEM-NODE |lisp as xml|::LISP 1 {48A29725}>)
 PARENT                NIL
 ENTITY-INFO           #<DOCUMENT-TYPE-DECLARATION-INFORMATION-NODE
                         |-//mecomnet.de//DTD Lisp (sort of)//en|::LISP
                         {48A27F25}>
 NAMESPACES            NIL
 VALIDATE              NIL
 ATTRIBUTES            NIL
 TYPES                 #<EQL hash table, 43 entries {486C9F7D}>
 PARAMETER-ENTITIES    #<EQL hash table, 0 entries {486CA52D}>
 GENERAL-ENTITIES      #<EQL hash table, 5 entries {486C8FC5}>
 IDS                   #<EQL hash table, 0 entries {486CAF7D}>
 NOTATIONS             #<EQL hash table, 0 entries {486CB665}>
 VERSION               "1.0"
 STANDALONE            T
 ROOT                  #<ELEM-NODE |lisp as xml|::LISP 1 {48A29725}>

#<DOC-NODE file://XML/TESTS/XML/REAL-MINI-ALEPH-HET.XML {48D1D7E5}> is an instance of class #<STANDARD-CLASS DOC-NODE
                                                                                              {486F2D8D}>:
 The following slots have :INSTANCE allocation:
 CHILDREN              (#<ELEM-NODE :DICTIONARY 1 {48E9EDB5}>)
 PARENT                NIL
 ENTITY-INFO           #<DOCUMENT-TYPE-DECLARATION-INFORMATION-NODE :DICTIONARY
                         {48E9E305}>
 NAMESPACES            NIL
 VALIDATE              NIL
 ATTRIBUTES            NIL
 TYPES                 #<EQL hash table, 13 entries {48D1DFBD}>
 PARAMETER-ENTITIES    #<EQL hash table, 2 entries {48D1E56D}>
 GENERAL-ENTITIES      #<EQL hash table, 5 entries {48D1D115}>
 IDS                   #<EQL hash table, 11 entries {48D1EFBD}>
 NOTATIONS             #<EQL hash table, 0 entries {48D1F685}>
 VERSION               "1.0"
 STANDALONE            NIL
 ROOT                  #<ELEM-NODE :DICTIONARY 1 {48E9EDB5}>
Warning:  TIME form in a non-null environment, forced to interpret.
Compiling entire form will produce more accurate times.
Warning:  TIME form in a non-null environment, forced to interpret.
Compiling entire form will produce more accurate times.
Warning:  TIME form in a non-null environment, forced to interpret.
Compiling entire form will produce more accurate times.
Warning:  TIME form in a non-null environment, forced to interpret.
Compiling entire form will produce more accurate times.
Warning:  TIME form in a non-null environment, forced to interpret.
Compiling entire form will produce more accurate times.
Warning:  TIME form in a non-null environment, forced to interpret.
Compiling entire form will produce more accurate times.
Warning:  TIME form in a non-null environment, forced to interpret.
Compiling entire form will produce more accurate times.
Warning:  TIME form in a non-null environment, forced to interpret.
Compiling entire form will produce more accurate times.
Warning:  TIME form in a non-null environment, forced to interpret.
Compiling entire form will produce more accurate times.
Warning:  TIME form in a non-null environment, forced to interpret.
Compiling entire form will produce more accurate times.

; Loading #p"/house/janson/XML-0-949-20030408T1846-CRLF/tests/parser/document-specialized.lisp".

#<DOC-NODE <no uri> {48F49A3D}> is an instance of class #<STANDARD-CLASS DOC-NODE
                                                          {486F2D8D}>:
 The following slots have :INSTANCE allocation:
 CHILDREN              (#<ELEM-NODE :|envelope| 1 {48F4DD7D}>)
 PARENT                NIL
 ENTITY-INFO           #<ENTITY-INFORMATION-NODE :|| {48F50D95}>
 NAMESPACES            NIL
 VALIDATE              NIL
 ATTRIBUTES            NIL
 TYPES                 #<EQL hash table, 0 entries {48F4A215}>
 PARAMETER-ENTITIES    #<EQL hash table, 0 entries {48F4A7C5}>
 GENERAL-ENTITIES      #<EQL hash table, 5 entries {48F48F35}>
 IDS                   #<EQL hash table, 0 entries {48F4B32D}>
 NOTATIONS             #<EQL hash table, 0 entries {48F4B8DD}>
 VERSION               NIL
 STANDALONE            T
 ROOT                  #<ELEM-NODE :|envelope| 1 {48F4DD7D}>
; Compilation unit aborted.
;   1 note


* *

10
* (in-package "XMLP")

#<The XML-PARSER package, 1481/1574 internal, 111/192 external>
* (document-parser "<!DOCTYPE envelope [<!ELEMENT envelope ANY><!ATTLIST envelope xmlns CDATA 'XML-PARSER'>]>
    <envelope xmlns='XML-PARSER'>asd<f/></envelope>")

#<DOC-NODE <no uri> {48758F15}>
42
* (root *)

#<ELEM-NODE |envelope| 1 {4878EC7D}>
* (class-precedence-list (class-of *))
; 

; Warning: This function is undefined:
;   CLASS-PRECEDENCE-LIST
; 
* (apropos "CLASS-PRECEDENCE-LIST")

CLASS-PRECEDENCE-LIST
PCL::EARLY-CLASS-PRECEDENCE-LIST [function] (class)
PCL:COMPUTE-CLASS-PRECEDENCE-LIST [function] 
PCL:CLASS-PRECEDENCE-LIST [function] 
KERNEL:STD-COMPUTE-CLASS-PRECEDENCE-LIST [function] (class)
* (document-parser "<!DOCTYPE envelope [<!ELEMENT envelope ANY><!ATTLIST envelope xmlns CDATA 'XML-PARSER'>]>
    <envelope xmlns='XML-PARSER'>asd<f/></envelope>")

#<DOC-NODE <no uri> {48A836DD}>
42
* (root *)

#<ELEM-NODE |envelope| 1 {48AAD99D}>
* (pcl:class-precedence-list (class-of *))

(#<STANDARD-CLASS ELEM-NODE {486F2D9D}>
 #<ABSTRACT-CLASS UNAMED-NODE {48917005}>
 #<ABSTRACT-CLASS XML-QUERY-DATA-MODEL::UNAMED {48916F75}>
 #<ABSTRACT-CLASS NAMED-NODE {48916EED}>
 #<ABSTRACT-CLASS XML-QUERY-DATA-MODEL::NAMED {48916E6D}>
 #<ABSTRACT-CLASS TYPED-NODE {489171AD}>
 #<ABSTRACT-CLASS ABSTRACT-NODE {48739EFD}>
 #<ABSTRACT-CLASS ABSTRACT-ELEM-NODE {486B924D}>
 #<ABSTRACT-CLASS ORDINAL-NODE {48739ECD}>
 #<ABSTRACT-CLASS DOC-CHILD-NODE {4891769D}>
 #<ABSTRACT-CLASS ELEM-CHILD-NODE {4891762D}>
 #<ABSTRACT-CLASS DOCUMENT-SCOPED-NODE {48739EED}>
 #<ABSTRACT-CLASS ELEM-NODE-INTERFACE {48739EAD}>
 #<STANDARD-CLASS STANDARD-OBJECT {2815F91D}>
 #<SLOT-CLASS PCL::SLOT-OBJECT {2815F9C5}> #<BUILT-IN-CLASS T {281623A5}>)
* (let* ((*specialize-elem-node* t)
       (document (document-parser "<!DOCTYPE envelope [<!ELEMENT envelope ANY><!ATTLIST envelope xmlns CDATA 'XML-PARSER'>]>
    <envelope xmlns='XML-PARSER'>asd<f/></envelope>"))))


; In: LET* ((*SPECIALIZE-ELEM-NODE* T) (DOCUMENT #))

;   (LET* (# #)
;     )
; Note: Variable DOCUMENT defined but never used.
; 
* (in-package :xqdm)

#<The XML-QUERY-DATA-MODEL package, 572/1574 internal, 553/563 external>
* (defClass doc-node (entity-delegate abstract-node doc-node-interface)
  ((root :initform nil :initarg :root :accessor root :accessor element
         :type abstact-elem-node
         :documentation
         "binds the root element of the document.
          this is also called the <em>document element</em>.
          it is <em>not</em> the <em>document root</em> - that is the doc-node itself.")
   (standalone  :accessor standalone :initarg :standalone :initarg :sddecl
                :initform t
                :documentation
                "indicates that an external subset is required to properly decode a document.
                 the value is ignored by the parser, but it should be set correctly to enable
                 valid serialization. default is <code>T</code>.")
   (version :accessor version :initarg :version :initarg :version-info
            :initform nil)
   (notations  :accessor notations
               :initform (make-hash-table) :type hash-table)
   (ids  :accessor ids
         :initform (make-hash-table) :type hash-table)
   (general-entities :accessor general-entities
                     :initform (make-hash-table) :type hash-table)
   (parameter-entities  :initarg :parameter-entities :accessor parameter-entities
                        :initform (make-hash-table) :type hash-table)
   (types :accessor types
          :initform (make-hash-table) :type hash-table)
   (attributes :initform nil :accessor attributes
          :type list :documentation
          "binds attlist definition instances. these are present for documentation
           purposes only: the effective definitions are integrated in the element
           type definitions.")
   (validate :initform nil :initarg :validate :accessor validate?)
   (namespaces :initform nil :initarg :namespaces :accessor namespaces
               :documentation
               "bind the set of namespaces present within the document.")))

#<STANDARD-CLASS DOC-NODE {486F2D8D}>
* (let* ((*specialize-elem-node* t)
       (document (document-parser "<!DOCTYPE envelope [<!ELEMENT envelope ANY><!ATTLIST envelope xmlns CDATA 'XML-PARSER'>]>
    <envelope xmlns='XML-PARSER'>asd<f/></envelope>"))))


; In: LET* ((*SPECIALIZE-ELEM-NODE* T) (DOCUMENT #))

;   (LET* (# #)
;     )
; Note: Variable DOCUMENT defined but never used.
; ; 

; Warning: This function is undefined:
;   DOCUMENT-PARSER
; 
* (in-package :xmlp)

#<The XML-PARSER package, 1482/1574 internal, 111/192 external>
* (let* ((*specialize-elem-node* t)
       (document (document-parser "<!DOCTYPE envelope [<!ELEMENT envelope ANY><!ATTLIST envelope xmlns CDATA 'XML-PARSER'>]>
    <envelope xmlns='XML-PARSER'>asd<f/></envelope>"))))


; In: LET* ((*SPECIALIZE-ELEM-NODE* T) (DOCUMENT #))

;   (LET* (# #)
;     )
; Note: Variable DOCUMENT defined but never used.
; 
* (cl-user::execute-system-operations :xqdm '(:compile :load))

; Loading #p"/house/janson/XML-0-949-20030408T1846-CRLF/bin/cmuclfasl/code/xquerydatamodel/xqdm-namespaces.fasl".

Warning:  KEYWORD also exports the following symbols:
  (:|| :PARAMS :DEBUG-VARIABLES :NAMESPACES :SIGTSTP :|w3597| :|1| :? :C :E :H
   :L :S :U :Z :|a| :|f| :RESTART-P :|p| :OBUF-LENGTH :|x| := :B :EMITTER :D :N
   :%ARREST-REASONS :Q :W :|b| :A :MAC :G :O :R :|Subject|
   :PARSE-STATE-ACTIVE-P :|StartDate| :|country2| :GRAY-STREAMS :AUTODETECT
   :FOREIGN-DATA :SCALE :|c| :SIGXFSZ :NGE :SEC :COST :P :HOST :LOAD-SOURCE
   :SIGNED :BUFFER :F :FOREIGN-FUNCTION :POST-MORE :X86 :VERBOSE-QNAMES :BODY
   :|w2636| :|ns_import| :CODE-COMPONENT :CAPITALIZE-FIRST
   :CODE-LOCATION-NUMBER :QUERY-COMPILE :EXECUTE-TESTS :CHECK-FOR-SUBDIRS
   :BACKLOG :ALLOCATION :REPORT-FUNCTION :URI-TYPE :ELEMENT-SIZE :THE :SEALED
   :SORT :SIGFPE :SLOT :FOLLOW-LINKS :TAGS :BYTE-COMPILE :FUNNY :FETCH-FUNCTION
   :ENSURE-PACKAGE :STRICT-RESULT :INPUT-VARIABLES :MONTH :MOVE-ARGS :ARITY
   :VARIANT-COST :LOAD-PACKAGE :|EndDate| :OUTPUT-FILE :PPRINT-DISPATCH :CPL
   :MAX-EXCLUSIVE :MOK :US-ASCII :TEST-CONSTRAINT :CGC :|NSC: Prefix Immutable|
   :SIGWINCH :BLOCK-END :POLICY :TRACE-NETS :SEGMENT :INSTRUCTION-FLAVORS :BY
   :STOPPED :PRINTNAME :ERROR-FUNCTION :NOTATION :DOTTED :ALIAS-TNS :BACKEND
   :ELSEWHERE-P :VALUES-RECEIVERS :PCL-FUNCALLABLE-INSTANCE-SLOTS :|ns_export|
   :MIN-INCLUSIVE :DEFAULT-MINUTES :GID :PID :UID :UNPARSE-HOST :ALTERNATE-SCS
   :IMPORT-ONLY :DIRECT-DEFAULT-INITARGS :SIGIOT :SUCCESSORS :HZ :NZ
   :ENUMERABLE :SMALLER :|Abstract| :DEBUG-VARS :SYSTEM-KEYWORD :GET-COMMAND
   :|envelope| :WRITE :AUXS :OVERWRITE :HOUR :CONTROL :ROOT :COMPLEXP :TIMEOUT
   :UNPARSED :COLLECT :SIGALRM :NAMED :I486 :NAMES :DOCUMENTATION :LEXICAL-VAR
   :PMAX :MAKE-STACK-POINTER-TN :STATE :TOP-LEVEL-FORM
   :CONTINUE-FORMAT-ARGUMENTS :NAMESPACE-DECLARATION :POSITIVE-INFINITY
   :ENTRY-NOT-FOUND :MORE-ARGS-TYPE :FUN :SUBSPACE :FILE-POSITION :NLE
   :INITIAL-OFFSET :WARN :PARAMETERS :CONT :NON-PACKED :EXCLUDE :XML-WARNING
   :CONDITION-AFTER :JUST-DUMP-IT-NORMALLY :DEFINITION-SOURCE
   :MAKE-DYNAMIC-STATE-TNS :INITIAL-ELEMENT :PRIMITIVE-TYPE-NAMES :24-BIT
   :CONDITION-REPORT :NO-CHANCE :BACK :SIMPLE-CONTINUABLE-CONDITION :CONC-NAME
   :RANDOM-MT19937 :DEBUG-INFO :DISP :LISP :STANDARD-ARGUMENT-LOCATION :ZERO
   :64-BIT :PRINT-SECONDS :SUPPLIED-P :DEFS :FUNCTION-END-COOKIE :REFS
   :NEGATION :PROCESS-GROUP :NODE-CLASS :SYSTEM-CONSTANT :LOCAL :METHOD-SPEC
   :CLEAN-PACKAGE :OUT :CURRENT-CATCH-BLOCK :NO-LAMBDA-LIST :PRINT-PARSE-STATE
   :CACHE-NAME :EOF :URI :WINDOW-TITLE :ATTRIBUTE-MODEL :TRAPS :VALID-MASK
   :IBUF-LENGTH :INTERPRETED-CLOSURE :BASE :CONS-ENTRIES :DYNAMIC :PRODUCTION
   :DICTIONARY :UNKNOWN-RETURN :NAMESPACE-EQUAL :|Envelope| :SETF.CONDITIONS
   :PRINT-LEVEL :NEXT-METHOD-P-P :AND :END :REPORT-CONDITION :FASL-FILE-TYPE
   :TEMP :IBUF-TAIL :UNLABELLED :RUN-SCHEDULER :ARG-TYPES
   :DE.SETF.XML.NAMES.IMPLEMENTATION :BREAKPOINT-NUMBER :ASSUMED :SPARC
   :READ-TIME :GECOS :CONSTANT-PREFIX-P :DECLARE :CALL-SITE :COMPILE-FROM
   :CONDITIONAL-P :COSTS :ARG :PACKAGE :HELP :ROOT-STRUCTURES :ADDR-PRINT-LEN
   :LIBRARIES :INIT :LTN-ANNOTATE :START-PC :NEEDING-REHASH
   :DE.SETF.UTILITY.STRING :|getRate| :SHADOW :HANDLER
   :LISPWORKS-PERSONAL-EDITION :CONTINUABLE-ERROR :DELETED :NLX-ENTRY :WARNINGS
   :|h627| :VARIANT-VARS :IMPLICIT-FOR-REQUIRED :CONDITION-ACTION
   :PRINT-MERIDIAN :COUNT :ISO8601 :|mail| :MORE-ARGUMENT :MSG :CL-USER :TRF
   :XRF :SB-LIST :POSSIBILITIES :FLAG-VARIABLE :IBUF-HEAD :INSTRUCTIONS
   :ENTRY-FOUND :DATE-FIRST :STATUS-HOOK :SYSTEM-PATHNAME :|LatestTime| :BLOCKS
   :ALPHA :PATHNAME-TYPE :MCASE :ERROR-STREAM :SPLIT-SEQUENCE :UNTRUENAME
   :MAXIMUM :READER :PPC :ENTRY :WALK-CALL :SOURCE-ROOT :VANILLA :START2
   :SIGBUS :INPUT-EOF-FUNCTION :DIES :LET :GENERAL-ENTITY-DEFINITION :INHERITS
   :LEVEL :GLIBC2 :REOPTIMIZE :SAVE-SP :LOCAL-CALL :DOTTED-LIST :PROMPT
   :CALLTIME :EMIT-FUNCTION :COMPLEX-INTERSECTION :LITERAL :NON-LOCAL-GO
   :FORCE-OUTPUT :USE :PREFIX-NAMESPACE :NAMESPACE-PRINTNAME :FORCE :AMBIGUOUS
   :PARENT :READERS :EXIT-CODE :SELECT-COMPONENT-FORMAT :FIELDS
   :MACTCP-COMPATIBILITY :INOUT :LISPWORKS4 :DEFAULT-HOURS
   :|VC: No Duplicate Types| :CATCH :DERIVE-TYPE :PATHNAME :DEFINE-SYSTEM
   :ATSIGNP :LOCAL-CONFLICTS :UCS-4-4321 :SECTION :CALL-METHOD-ARGS :BLOCK
   :CLOSE :SOFT :CAR-TYPE :MISER-WIDTH :TOP-N :INITIALIZING :|h153| :|id| :|md|
   :ENTITY-VALUE :NON-LOCAL-LEXICAL-EXIT :PYTHON :BLOCK-START :CALL-WALK
   :FUNCALLABLE-INSTANCE-NAME :DOWN :NEXT-FREE-KV :SPECIAL-FORM
   :CALL-NEXT-METHOD-P :PREREQUISITE :PUBID-LITERAL :START1 :SIGTERM :TYPE-NAME
   :HEADER :VERBOSE :RECURSION :CHOICES :YEAR :CONSTRUCTION-CONTEXT :MATCH
   :ARGUMENT-COLUMN :NUMBER-STACK-P :LABELS :SYSTEM-FILES :UNPARSE-ENOUGH
   :VARIABLES :MORE-COUNT :FUNCTION-END :DOCUMENT-ELEMENT :STRUCT-SET
   :TEMPORARY :ACCESSORS :WRITE-DATE :FIELD :SHADOWING-IMPORT-FROM :NATIVE
   :REGISTER-WORDS :CLEAR :ERROR-FUN :DEFAULT :CONDITION-NAMESPACE :COLONP
   :INITARG :USE-BY :MISC :CONSTANT-VALUE :DE.SETF.UTILITY.PACKAGE :SPECIALP
   :LOAD-INIT-FILE :UCS4-3412 :QUERY-LOAD :DYNCOUNT-INFO :|ingo| :UNPARSE-FILE
   :CONTROL-CYCLE-FUNCTION-NAME :LOCAL-NUMBER :UNSPECIFIED :FRACTION-DIGITS
   :BEEP :UTF8 :NO-COMPILER :FASL-PATHNAME :ARG-DOCUMENTATION :ANSI-CL :USING
   :CONSED-L :TEMP-TEMP :|h1280| :SPECIFIED :CHECK-FEATURE :SPECIFIER :|Logo|
   :RETURN-LIST :ELEMENT-P :WHERE-FROM :MAKE-NFP-TN :PPRO :PRINTER
   :WARNING-FUNCTION :CURRENT-SIZE :NO-HEMLOCK :SIGTTIN :ENDS :DESTRUCT-LAYOUT
   :CLASS-NAME :LOADABLE-PCL :MINIMAL :VALID-STRUCTURES :FORCE-TO-STACK
   :COMPONENT-TNS :UNFILTERED :MAKE-RETURN-PC-SAVE-LOCATION :SMALL
   :SEQUENCE-TYPE :ENVIRONMENT :MOST-SPECIFIC-LAST :MORE-ENTRY :%RUN-REASONS
   :ENUM :UNION :POSN :STRUCTURE :*VERSION* :|Width| :MODULUS
   :PARSE-STATE-NON-TERMINAL :USER-DATA :OVERRIDE :JUNK-ALLOWED :CHARACTER
   :UTF16LE :SPILLED-TNS :PARAMETER-ENTITY-DEFINITION :SINGLE-CHAR-WILD
   :LOCATION-NUMBER :SIGVTALRM :READS :TYPE-KEYWORDS :SEALS
   :CHARACTER-MACRO-TABLE :CLASS-SLOTS :BORN :CLEANUP :CONFIRM
   :DE.SETF.UTILITY.IMPLEMENTATION :ARGUMENT-TEST :DOCS :*TEST-OUTPUT*
   :SUPPORT-ROUTINES :STACK-FRAME-SIZE :ATN-WFST :ATTRIBUTES :|Date| :DONT-KNOW
   :OUTPUT-LATER :|lang| :VALUE2 :DOCUMENT :SITE-INIT
   :DE.SETF.XML.CODEC.IMPLEMENTATION :DE.SETF.XML.INTERFACE :UNARY-COERCE
   :CONSUMES :DE.SETF.XML.NODE.IMPLEMENTATION :LAMBDA-LIST :MAIL :MORE-RESULT
   :SIZE-FUNCTION :CONSTANT :ALIGN :ALLOW-OTHER-KEYS :COMPLEX-= :UTF16BE
   :STRICT :CALL-LIST :EXTENSION :|w552| :DOWNCASE :PRODUCES-SSET :DEPOSIT-GEN
   :SECTION-RELATIVE :SINGLE :RELATIVE :VALUE3 :PRINT-OBJECT :PATH
   :TEMP-VARIABLE :WAIT-TIMEOUT :ABBREVIATED :NDATA-DECL :ARGUMENT
   :NEW-FUNCTIONS :EQ-TEST :BUGS :EXPORT :EVER-USED :AFTER :RESTRICTED-TNS
   :|h432| :|Height| :SAP-MAKER :LAYOUT :CLOSURE-P :RESULT :CONTINUE :ASSOC
   :VERIFY-EXISTANCE :NUM-MORE-ARGS :FORM :ALIEN-INTERNALS :LABELLED
   :EXPANSIONS :LINKAGE-TABLE :|PostURL| :BOOTABLE-PCL :ALIEN-STACK-POINTER
   :MODIFY-PACKAGE-OPERATION :TOKENIZED-TYPE :HASH-BITS :MULTIPLE :KEYWORDS-P
   :|Tracking| :MULTIPLE-READER-SINGLE-WRITER :CANON-TRANSLS :TOP-LEVEL
   :USE-LABEL :LOAD-IF :VALUE1 :PREDICATES :EXITS :ERROR :PRIORITY
   :PARSE-STATE-SOURCE :WHITESPACE :|Recipient| :ADJUSTABLE :PORT
   :LOCATION-PRINT-NAME :GENERATOR-FUNCTION :TABLES :PACKAGE-PATHNAME
   :MAIN-ENTRY :XML-CHECK-CHAR-CODES :CDR-TYPE :PROTOTYPE :EQ-TABLE :CMU18D
   :ACLPC :COMPILED-CLOSURE :POSITIVE :SC-NUMBERS :MULTI-CHAR-WILD :EVAL-WHEN
   :RAW-TYPE :|w2033| :|VC: Enumeration| :BNFP :RECURSIVE :PATCH-TABLE
   :EXTRACT-GEN :USER :INPUT :CHILDREN :INTERPRETED :AUTO-COMPILE :CHECKER
   :ENUMERATED-TYPE :HOOKS :EXPAND :SIGCONT :VARIABLE :FILL :KILL :SDDECL
   :BLOCK-BOUNDARY :FASL-FILE-VERSION :THEN :APPEND :EXTERN :GENERAL-ENTITIES
   :STRUCT :SCHEDULED-RUN-TIME :ALLOW :EXPORT-THROUGH :FAST-MODE :PREDICATE
   :CUSTOMARY-CASE :MAKE-TEST-UNIT :HASH0 :PARTIALLY :HASH4 :BEFORE-ADDRESS
   :INCLUDE-ARGS :VALUE4 :IN-OUT :MODULE :SIGINT :FORCE-P :DISPLAY
   :CIRCULARITY-TABLE :NO-ERROR :MV-CALL :LINK :CONDITION-NAME :NREQ
   :*DEFAULT-PREFIX-STRING* :TOTAL-CONSUMES :PV-CELL :ELEMENT-DEFINITION :IBMRT
   :MODPACKAGE :LOAD-TOPLEVEL :WHILE :|Name| :SPECIFITY :OUTPUT-TERMS :QUALITY
   :MOVE-COSTS :VALUE5 :NAMEVERSION-INFO :MAX-ARGS :FILTERED :LISP-STREAM
   :INSTANCE :ARGP :INFO :PV-SIZE :PRINTED :FORMAT-LENGTH :DIRECTORY :INDEX
   :LEXEMS :NLX-ENTRY-P :PARSE-STATE-CONDITION :PCL-STRUCTURES :REST :ALWAYS
   :SIGIO :KILLED :TAIL :INITIALIZE :INEXACT :IR2-CONVERT :INCLUSIVE :PERMANENT
   :DEBUG-LIVE-TNS :SAVE :UNREAD :CONTENT-NAMES :FROM :|Title|
   :GENERIC-FUNCTION-CLASS :DEFAULT-DEFAULT :EXITED :PREFILTERS
   :PARSE-STATE-TERM :STORAGE-INFO :DENORMALIZED-OPERAND :ATTRIBUTE-NAMES
   :TOP-LEVEL-XEP :ALIEN :UNDEFINED-FUNCTION :PAGES :HAIRY-SLOTS :WITH :SOCKET
   :|isbn| :XPATH :IF-SOURCE-NEWER :BYTES :M68K :INTERNAL-XML-ERROR
   :UNWIND-PROTECT :|st| :OLD-FP :FUNCTIONAL :PINNED :MAKE-PARSE-STATE :DATE
   :|Item| :IMPORTANT :INVALID :PARSED-VOPS :ARG-LOAD-SCS :SINGLE-VALUE-RETURN
   :LINE-LENGTH :LOCATION-COLUMN-WIDTH :TABLE :READTABLE-CASE :DYNAMIC-STATE
   :LOCAL-PART :SHADOWING-IMPORT-TO :BREAK-ALL :DEPENDENCIES :CALL-LEXENV
   :INTERFACE-COOKIE :ACTION :CASE :TLF-NUMBER :INITARGS :RESULT-TYPES :PREV
   :LOGNAME :|Author| :OFFSET-VAR :UNINTERN-TEST :NUMBER :VALUES :RETURN-PC
   :STEP :DUPLICATE :QNAME-EXTENT :SVAR :NAMESPACE-ALGEBRA :SIGN-EXTENDED
   :EMIT-NOP :BUFFER-INDEX :|w3498| :INIT-FORM :COLON-POSITION :UNEXPORT
   :%SHADOWING-SYMBOLS :SIZE :METATYPE :SIGHUP :XML-CONDITION :ANSI
   :RESULT-TYPE :STIPULATION :SIGSEGV :ACTIONS :VECTOR :SECTION-COLUMN
   :OBUF-TAIL :REAL :XCONFORMANCE :AFFECTED :COMPLEX-SUBTYPEP-ARG2 :LEXENV
   :CONSTRUCTOR-SPECIALIZER :|hw| :PARAMETER-ENTITIES :UCS-4-3412 :FIND-TEST
   :INTERACTIVE-FUNCTION :NO-CLM :GENERATE-RETURN-SEQUENCE :END1
   :DE.SETF.UTILITY.TEST :MISER :MAYBE :PRIMITIVE :ANNONYMOUSP :|LastMod|
   :*TERMINAL-PARSER-ERROR-ACTION* :FLOAT :SUPER :MEMBER :ELEMENT-TYPE
   :INFINITY-DATA :REPEAT :PRINT-SPACES :ASSEMBLER-PARAMS
   :CONDITION-CONTINUE-FORMAT-CONTROL :COMPLEX-TOP-LEVEL :GENERATOR-LAMBDA
   :NATURALIZE-GEN :UTF-16 :SIGUSR2 :FORMAT-CONTROL :ENCODING-DECL
   :PTY-PROCESS-GROUP :ARG-CHECK :XML-UTILS :ENCODING :LAST-FORM-RETRIEVED
   :INTERRUPT-CONTEXTS :FUNCTIONS :ASCII :PURGE :WILD-ARGS :WARNING :%NAME
   :TABLE-VAR :DEFEXCEPTION :FROM-END :BOTH :ALIGNMENT :FILES :SOURCE-INFO
   :OPTIMIZE :SAVE-TN :DE.SETF.XML.PROCESS.IMPLEMENTATION :CUR-OFFS
   :CONDITION-CONTINUE-FORMAT-ARGUMENTS :TEST-FUNCTION
   :ARGUMENT-PRECEDENCE-ORDER :RUNNING :AE :TYPE-SYMBOLS :PASSED :INACTIVE
   :RIGHT-MARGIN :RFC1123 :MORE-RESULTS :CONFIRM-COMPILE :RESULT-TEST
   :CONSERVATIVE-FLOAT-TYPE :START-COLUMN :FRESH-LINE-P :HASH-NEW :SERIALIZE-P
   :NUMERIC :BREAK :NET :LIVE :UNPARSE :DWORD :COMPONENT :COMPILED :UNTIL
   :RESERVE-LOCATIONS :MISFEATURES :CONDITIONAL :NEW-VERSION :PARSE-STATE
   :FASL-FILE-IMPLEMENTATION :DEFAULT-DAY :LOCATIONS :DISASSEM-PARAMS :CL-HTTP
   :TYPE-RESTRICTIONS :NAME :|VC: ID| :TYPE-BY-PRECEDENCE :FULL :DOUBLE :NULL
   :TOKENIZER :ARG-INFO :TRACE-P :SIGUSR1 :ALIST :DOTW :AUTO-COMPILE-DEFAULT
   :VERSION>= :GENERATE-CALL-SEQUENCE :SIMPLE-UNION :INSIDE-BLOCK :CUTOFF
   :SUBTYPEP :DEBUG-ENVIRONMENT :DE.SETF.XML.CONDITIONS :EXTERNAL
   :PATH-KEYWORDS :UCS-4-1234 :WORD-PREDICATE :EDGES :PROFILE :DEFAULT-SECONDS
   :INPUT-VECTOR :LOAD-TIME-VALUE :VALID :DEFAULT-INITARGS :PUNCTUATION-P
   :ERROR-CHECK :HASH-FUN :EACH :IN-SUPERS :VOP-VAR :XQDM :%USE-LIST :|pi|
   :CONDITION-PARSE-STATE :INITIATE :LOAD :SOURCE :IMMEDIATE-CONSTANT-SC
   :SXHASH-TOKENIZATION :COMPLEX-UNION :THRESHOLD :MINIMUM :HAIRY :|external|
   :QUERY :XML-SYMBOLS :WHEN :TEMPLATES :PRIMITIVE-TYPE :TARGETS :REMAINING
   :SYSTEM-DESCRIPTION :FINITE :CHECK :NOTATION-TYPE :INSERTION-P :PLIST
   :NORMAL-TNS :OPERATOR :|IntroURI| :GENCGC :MAKE-NUMBER-STACK-POINTER-TN
   :TARGET-FUNCTION :RESULT-TN :MANDATORY :WRITER :CORE-DUMPED :BUFFERING
   :DIRECT-SUPERTYPES :SUBCLASSES :FAILED :DIRECT-SLOTS :WIRE :ELSEWHERE-START
   :EXPORT-ONLY :CLASS :CHOOSE :PURGE-PACKAGE :ITEM :REUSE-ADDRESS :STANDALONE
   :RADIX :FLAGS :ORIGINAL-SOURCE-PATH :REST-ARG-P :XRELEASE :PRINT-HERALD
   :CONDITION :FDEFINITION :CURRENT-UNWIND-PROTECT-BLOCK :WRITES :NAME-TYPE
   :PLUS-INTEGER :BASE-FILE :ALLOCATION-CLASS :INTERNAL/CALLS
   :TOP-LEVEL-FORM-INDEX :STACK-CHECKING :PRINT-ALL :SIGILL :ENTRIES :INTERN
   :REANALYZE :TOKENS :DIRECTION :MEMBERS :FUNCTION-START :CONSTRAINT :NG
   :CONCATENATE-STRING :IMPLIED :CMU17 :IN-INDEX :CMU18 :PURIFY :ENCODED :PWD
   :DATA :MOVE :ELSE :SOURCES :VERSION-INFO :ADDRESS-SIZE :LOWER
   :PRIMITIVE-TYPE-OF :NEXT* :ARRAY :PLACE :HIGH :DIRECT-PREDICATE :SB-NAMES
   :BINARY :HASH3 :PRINT-AFTER :COERCE :HASH7 :FILTERED-VALUES :INITIALLY :DAY
   :VARIANT :METACLASS :COMMENT :MIN-ARGS :RECOMPILE-SOME :EXTERNAL-ID
   :MOST-SPECIFIC-FIRST :ENCLOSING-OBJECT :SYSTEM-LOAD-TIME :ENTRY-POINT
   :MAKE-LOAD-FORM-FUN :INVALID-VALUE-FOR-UNESCAPED-REGISTER-STORAGE
   :SCHEDULER-P :SIMPLE-SUBTYPEP :EMPTY :CMU18E :INLINE-EXPANSION :IGNORES
   :SIGCHLD :MAKE-INITIALIZED-CONDITION :LOCK :FORCE-TO-MEMORY-P :MOVE-VOPS
   :PROCESS-COMMAND-LINE :PV-TABLE-SYMBOL :COMPILE-LOAD-ALWAYS :OPTIONALS
   :CHARACTER-ATTRIBUTE-TABLE :CLOSUREP :INSTANCE-SLOTS-LAYOUT :CORMANLISP
   :UPTO :MAYBE-INLINE :ALIASES :PROPERTIES :SIGQUIT :SPECIAL-ARG-TYPES
   :DEFAULT-YEAR :SAP-FORM :WORDS :NOTE :DEPTH :OPERATION :DEFAULT-MONTH :TITLE
   :LINE :SPECIAL :CODE-OBJECT :SEQUENCE :SAFE :META-SC-NUMBERS
   :DEFAULT-NAMESPACE :STANDARD :EQUAL-FUNCTION-NAME :ARGS-LAMBDA-LIST
   :ORIGINAL :IF-INPUT-DOES-NOT-EXIST :SYSTEM-ID :REFERENCES :%WHOSTATE
   :DEFAULTS :BYTE-ORDER :EDIT :NEXT-OFFS :TIME :ID-ATTR-NODE-P :WRITERS
   :REGISTER-SAVE-PENALTY :HASH-FUNCTION :ZONE :MAKE-CALL-OUT-TNS :EVAL-NAME
   :WHEREIN :PROCEDURE :CONTENT-MODEL :INPUT-FUNCTION :UPPER :ALIEN-REP
   :PEEK-CHAR :HB :%STATUS :SB :MASK :SLOT-NAMES :TYPEP :IGNORE-IT
   :METHOD-CLASS :MORE :NO-CLX :FILE :XML-WARN :ABOVE :*CLASS.TEST-UNIT*
   :|Schedule| :ABORT :ANONYMOUS :IGNOREP :MAKE-OLD-FP-PASSING-LOCATION
   :DEFINER :FLAVOR :DEBUG-VARIABLE :CALLERS-P :EVAL-STACK :DIVIDE-BY-ZERO
   :|PICS-Label| :PREREQUISITES :SIGSTOP :BIND :KIND :LIKE :UNPARSE-DIRECTORY
   :INIT-FUNCTION :BLOW-IT-OFF :FAILED-OPTIMIZATIONS :APPLYP
   :INTERNAL-READER-FUNCTION :FILE-NAME :BOUNDP :INFO-ARG-COUNT
   :CURRENT-CONFLICT :MORE-ARG-COSTS :SECTION-END :STATIC :|henning|
   :MIN-EXCLUSIVE :|type| :ENVIRONMENT-START :NEGATIVE :NOPE :REGISTER :EXPORTN
   :WILD-INFERIORS :OUTPUT-VARIABLES :FAST-FUNCTION :FORMS :UNDERFLOW
   :IF-OUTPUT-EXISTS :LABEL-HASH :UTF-16-21 :%FEATURES :ANSWER-VARIABLE
   :SLOT-NAME :ARG-COSTS :SAFETY :LIST-FIRST :|UserSchedule| :CODESIZE
   :ALTERNATIVE :SCHEDULED-REAL-TIME :WORD :COERCE-TO-GENERIC-FUNCTION :WILD
   :MINUTE :|VC: Entity Name| :RETURN :SYSTEM :REST-P :EVAL :SUBSTRUCTURE
   :ENTRY-TABLE :UNKNOWN-RETURN-PARTNER :METHOD-COMBINATION :MESS-UP :MORE-ARGS
   :QUALIFIERS :BLOCK-COMPILE :CONTEXT-DECLARATIONS :VERBOSITY :SAVE-P
   :HUSHLOGIN :DETAIL :FILTERING :NONE :ENTITY :REMOTEHOST :NEW-METHOD
   :|aPiNode| :INPUT-BUFFER-P :INITIAL-CONTENTS :LEAF :ORIGINAL-SOURCE :EFFECTS
   :DEFUN-ONLY :INTERPRETER-FUNCTION :CSPEED :RETURNS :COPIER :NORMAL :VALUE
   :COUNTS :PRED :MODIFY-PACKAGE :ASSIGNMENT :ARREST-REASONS :START :LENGTH
   :POSITIONS :HOME :PARSER-NAME :|IntervalTime| :DISPLACED-INDEX-OFFSET
   :SUCCESS :START-NAME :TOTAL-DIGITS :ONE-FUNCTION :BEGINNING :VERSION< :WHERE
   :SIGKILL :CMUCLLIB :TRACE-STREAM :TOKENIZER-NAME :SIZE-TEST
   :PREPOSITION-GROUPS :ACCRUED-EXCEPTIONS :ASSEMBLY-ROUTINE :PROCEDURES-TABLE
   :BE :RELATIVEP :NON-LOCAL-EXIT :NE :END-NAME :LISTEN :NODE-VAR :DOWNTO
   :PREDICATE-FORM :PURE :RESULT-COSTS :SET-KNOWN :SOURCE-ANALYSIS :XQUERY
   :ADJUSTED :USASCII :ISO88591 :CAT :EXTENDED :HASH-CODE
   :DIRECT-ANNOTATION-MODEL :COMPLEX-SUBTYPEP-ARG1 :ALLOC-TRANS :STACK-SIZE
   :TIME-P :UNBOUNDED :DOCTYPE-PROLOG :TERM :INITIALIZE-CONDITION
   :CONVERTED-ONCE :COND :PREDICATE-TYPE :DEFAULT-PRINTER :PRETTY :LINEAR
   :HIERARCHICAL :ENCAPSULATED :PV-TABLE :IBUF-SAP :FILL-POINTER :OPENMCL
   :SIGPIPE :SUPPRESS :NO-CHECK :OLD-PCL :AFPA :INLINEP :|Rating|
   :MAKE-ARGUMENT-COUNT-LOCATION :DE.SETF.XML.MODEL.IMPLEMENTATION :RESUMER
   :NOTES :ENVIRONMENT-NAME :INSTRUCTION-FORMATS :FELL-THROUGH :SVSET :EXECUTE
   :CODE-LOCATION :BYTE :UNADJUSTED :TAIL-P :OBUF-SAP :COMMON :INITIAL-FUNCTION
   :FLAG :DIR-STRUCT :BYTE-ANNOTATE :PREDICATE-TYPES :COMMON-LISP-USER :WHICH
   :RUN-REASONS :|Sender| :TK1 :VALUE-TYPE :LIVE-TNS :OBJECT :RESET-TIME
   :GENSYM :MV-LET :TEMPVARS :SLOT-DEFINITION :PROBLEM :PRINT-TIMEZONE
   :%FUNCTION :INTERNAL :|IsVisible| :MORE-CONTEXT :ADDR-LIST :SIGURG
   :NEEDS-NEXT-METHODS-P :CUR-LABELS :PER-LINE-PREFIX :*PACKAGE-OPERATIONS*
   :INST-HOOK :FINAL :ENABLE :DE.SETF.XML.MODEL :SYMBOL-TYPES :INFO-ARGS
   :SOURCE-PATH :TABLE-FREE :INTERNAL-SYMBOLS :COMPONENTS :LOCAL-CONSTANT
   :OLD-DEFINITION :NEW-COMPILER :IDENTITY :ORDINALITY :EXECUTE-TEST :TOO-HAIRY
   :HEAD :READ :UNDEFINED :TEST-FUN :CONDITION-ALL :NAMESPACE-DECLARATIONS
   :REF-ORDERING :ARG-TEMPS :UCS-4-2143 :DE.SETF.XML.BASE.IMPLEMENTATION :DATUM
   :|MinStorage| :|Publisher| :SIGTTOU :XUTIL :LINUX :LINES :TERMS :FINALLY
   :ALIAS :INTERNAL-WRITER-FUNCTION :REHASH-TRIGGER :STACK-GROUP :UNSPECIFIC
   :COPY :INDIRECT :INTERACTIVE-P :ELEMENTS :TAGBODY :SPECIALIZERS :PACKAGES
   :TYPE-PREDICATE :CONSTANT-TNS :RUNTIME :TIMEZONE :NAMESPACE-NAME
   :DEFSTRUCT-ACCESSOR-SYMBOL :LAMBDA :HER :TEMPS :PREFIX :FORMAT-ARGUMENTS
   :PASSWORD :TYPE :VOID :INHERITANCE-DEPTH :BELOW :CODES :UTF-16-12 :MACROS
   :MOVE-FUNCTIONS :|VC: No Duplicate Tokens| :PACKAGE-NOT-FOUND :EXPECTED-TYPE
   :KEY-SIZE :IDENTITY-WITH-ONE-ARGUMENT :FUNCTION :ATN-SYSTEM
   :MORE-RESULTS-TYPE :|EarliestTime| :IEEE-FLOATING-POINT :ARGS :KEYWORDS
   :BREAK-AFTER :READABLY :EXPORT-FROM :INTERNAL-ERROR :INTERACTIVE :UNTRACED
   :HREF :HASH2 :LAMBDAS :HASH6 :INHERITED :ENCLOSING-SOURCE :PATTERN
   :INVALID-OBJECT :INTERN-ONLY :NSDECL-NODES :SPEED :INPUT-TERMS
   :BINDING-STACK :PROPERTY-LIST :|PublicationDate| :RESULT-LOAD-SCS
   :LOAD-OBJECT :MODEL :MORE-RESULT-COSTS :LOAD-TN :%RUN-TIME :EXTENSIONS
   :EPHEMERAL :DTYPE :NODE :CIRCLE :INITIAL-VALUE :HASH-VECTOR :DRAFT-ANSI-CL-2
   :ATTR-NODES :EVAL-STACK-TOP :MAX :LOCAL-LEXICAL-EXIT :CURRENT-EXCEPTIONS
   :DEBUG :KNOWN-VOLATILE :LAST-OFFSET :HPPA :ENCAPSULATE :LABEL :|MIMEType|
   :CONFLICTS :META-SC-NAMES :ROUNDING-MODE :|Keywords| :DIRECT-SUPERCLASSES
   :NLX-INFO :MIME-TYPE :HASH :PRESERVE :TEST-UNIT :SUFFIX-LENGTH :C-TYPE
   :GERDS-PCL :TRANSLATION :RAW :STYLE :CLEAR-OUTPUT :PROBE :UNKNOWN-KEYWORD
   :NEXT-METHOD-CALL :NODES :CONDITION-VECTOR :SYNONYMS :DISPLACED-TO :SIGNALED
   :REF-TRANS :FOREIGN :OPTIMIZE-INTERFACE :VARIABLE-LENGTH :CURRENT-FILE
   :FAILURE :DATA-GRAM :NICKNAMES :TYPE-NUMBER :INITFORM :ENTRIES-INFO :UNLESS
   :EXPRESSION :CREATE :COMPILE-LOAD :|Authorization| :DECLARED
   :SECTION-START-LINE :NEWEST :START-TIME :NEW-DEFINITION :+DELETED+
   :|VC: Name Token| :MACRO :CALLS :USE-LABELS :MISC-SEQUENCE :SPECIAL-BIND
   :DEBUG-FUNCTION :UNARY-TYPEP :ALLEGRO-VERSION>= :OPCODE-COLUMN-WIDTH
   :DISPATCH-TABLES :TRACE :SYSTEM-CLASS :CURRENT :KEY :NO-PCL :MOVE-ARGUMENT
   :AMOUNT :PER-LINE-PREFIX-END :BINDING-STACK-SIZE :SIGN-EXTEND-P
   :CONSTANT-SCS :DEFINITION :STATUS :FOR-KEYWORDS :PRINTER-LIST :DIGITOOL
   :INITFUNCTION :COLNUM :ENTITY-INFO :DEFAULT-WEEKDAY :NA :END2 :PRINT-BANNER
   :REFERENCE :DEFINED :START-POSITIONS :CACHE-TYPES :CONTENT :CODE :OVERFLOW
   :IS-STATIC :SELF-P :MODE :PRINT-FUNCTION :INLINE :USE-ONLY :SIGABRT
   :LEXICAL-VARIABLES :INDEX-VECTOR :CONTROL-STACK-ID :REQUIRED
   :INLINE-EXPANSIONS :BINDS :IGNORE-THIS-ARG :REVERSE :TEST :COMMON-LISP :NB
   :ALLEGRO :TYPE-PREDICATES :FIND-PACKAGES :CONSED-H :UNBOUND :N-BIN
   :BIG-ENDIAN :IO :FORM-NUMBER-MAPPING-TABLE :SIMPLE-INTERSECTION :CACHE-INDEX
   :EDIT-PACKAGE :NEGATIVE-INFINITY :TRANSFORMS :CL :CURRENT-VALID-LOCATIONS
   :STRING-TYPE :|encodingStyle| :STRING+ :MAX-LENGTH :ELSEWHERE-PC :ACTIVE
   :CALLERS :REDUCE :INITIAL :REF-KNOWN :UTF1621 :NC :SC :LOAD-TIME-CODE-FIXUP
   :LISP-REP :ATT-VALUE :|Category| :EARLY-METHOD :|Copyright| :INTERRUPTS
   :ARGLIST :ARGUMENTS :VAR :ROOT-NAME :UCS4-4321 :NFP :WAIT-FUNCTION-ARGS
   :DOCUMENT-NAME :FAIL :ALIEN-STACK :ERROR-ON-MISMATCH
   :DE.SETF.UTILITY.CONDITIONS :XML-ERROR :%REAL-TIME :BEFORE
   :MAKE-OLD-FP-SAVE-LOCATION :FD :ID :ISO-8859-1 :ALTERNATE-METACLASS
   :OBSOLETE :RENAME-AND-DELETE :END-BREAKPOINT :OPTIONS :BOGUS-LRA :NAMESPACE
   :GCS :SCS :MAKE-UNKNOWN-VALUES-LOCATIONS :RESULTS :KNOWN-RETURN
   :|VC: Notation Attributes| :DE.SETF.XML :COMPILE :LOAD-COSTS :FILE-LENGTH
   :FUN-HOOKS :GE :LE :PE :EQUAL-TABLE :DEFTEST :PARSETABLE :RPLACA
   :CONTINUATION :MP :IDS :SET :WHAT :PCL-CLASS :SAP :SHORT :MAX-LOCATIONS
   :METHOD :CLASSES :DOC-STRING :CELL :OUTPUT :XML-QUERY-DATA-MODEL
   :IF-ERROR-EXISTS :VALUATION :CF :IF :OF :LOOP :PREFIX-LENGTH :|Precache|
   :INTERESTING :IGNORE-WHITESPACE :DEBUG-SOURCE :PRIN1 :PRINC :GLOBAL-FUNCTION
   :PARSE-STATE-STACK :PRINT :CLASS-INFO :SIGPROF :BATCH-MODE :TN :UTF16
   :SOURCE-PATHNAME :CONSTRAINTS :UTF-8 :WEAK-P :ORDER :ODD-LENGTH
   :ANY-PRIMITIVE-TYPE :METHODS :EXPRESSIONS :NLX-ENTRIES :FROM-DEFCLASS-P
   :PREDICATE-FUNCTION :NAMESTRING :NAMESET-TOKENIZER :IF-DOES-NOT-EXIST :SHELL
   :PENTIUM :PRIMITIVE-TYPE-ALIASES :UNKNOWN :INTERN-NAMES :INVALIDATE :NEXT
   :TEXT :CONTROL-STRING :SLOTS :OR :ERROR-OUTPUT :LAST-LOCATION-RETRIEVED
   :XMLP :CYCLE-FUNCTION :PRINT-LENGTH :GENSYMS :|IsClonable| :DIRECT-SUBTYPES
   :FLAG-ID :EQ :RPLACD :COMPUTING-CACHE-P :UPCASE :SAME-AS :VIRTUAL
   :FUNCTION-NAME :COMPLEX :CLOSURE :PRINTERS :INCLUDE :NO :FAST :LAST
   :LABELLERS :%USED-BY-LIST :PATHNAME-NAME :|Channel| :MORE-ARGS-ENTRY-POINT
   :ABORTED :|library| :UTF1612 :MOVE-ARG-VOPS :|w4336| :SPLIT-STRING
   :CUR-OFFS-HOOKS :COMPLAINT :GLOBAL-TN-COUNTER :ALLOW-OTHERS
   :CHECK-CONSTRAINT :LHS :RHS :CAPITALIZE :XEP :HOW :%NICKNAMES :LISPWORKS
   :KEYS :CLEAR-INPUT :ENTRY-FUNCTION :PACKAGE-VERSION :ERGEBNIS
   :SPECIFIED-SAVE :PRODUCER :|WFC: Legal Character| :METHOD-NAME-DECLARATION
   :META-SB-NAMES :SUCC :WIRED-TNS :XML-DECL :PREFILTER :FIXED :LINE-RELATIVE
   :AUTO-CLOSE :RECOMPILE :STUB :HIS :FORMAT :ITERATION-KEYWORDS :FUNSTATE
   :CONSTRUCTOR :GOVERNMENT :INITIAL-ARGS :INST-SPACE :INCLUSIVE-PERMITTED
   :FUNCALLABLE-INSTANCE :CONSEQUENT :META-PRIMITIVE-TYPE-NAMES
   :SOURCE-FORM-CACHE :NUM-ARGS :OPTIONAL :CHARPOS :ENUMERATION
   :PRECISION-CONTROL :%LAMBDA-LIST :DELETE-ORIGINAL :ALT :CHAR-POS
   :COMPILER-MACRO :SC-NAMES :CONTEXT :SAVE-ONCE :ENV :PRINT-WEEKDAY :NOTATIONS
   :DIR :BNFP-JAVA :ATHLON :GEN :CCL :MCL :PCL :CACHED-CONSTANT :VALIDATE
   :CONSTANTS :DEFAULT-ZONE :53-BIT :ESCAPE :COLUMN :HISTORY :XTESTS :TAIL-SET
   :|VC: Element Content| :COMPLEX-ARG1 :GENERATOR :GL :SUPERSEDE :NL
   :WALK-FORM :RETURN-PC-PASS :UNBINDABLE-PREFIX-P :LOAD-TIME-VALUE-FIXUP
   :MAKE-NLX-SP-TN :IGNORE-TYPES :REPORT-RECURSION :CMU :LOW :ROW :MIN-LENGTH
   :DATAGRAM :ADDR-TYPE :FAST-SAFE :CHARACTER-SET :FLUSH
   :MAKE-NLX-ENTRY-ARGUMENT-START-LOCATION :REHASH-THRESHOLD :|Body| :OPTIMIZER
   :LARGER :VARS :PRODUCES :HASH1 :HASH5 :PERCENT :POSITION :|Email|
   :HASH-TABLE :|w4337| :TYPE= :TYPES :PRINT-SUMMARY :ARG-TN :|country1|
   :PREDICATE-NAME :SPECIFIED-SAVE-TNS :TRANSLATIONS :DESCRIPTION
   :SPECIALIZED-ELEMENT-TYPE :COUNT-SPACES :WFST :DOC-STRING-ALLOWED
   :LAST-BLOCK-COUNT :STRING :EN :IN :ATN-SOURCE :VERSION :COMPILE-TOPLEVEL
   :PRINTFUNCTION :TYPE-DEFINITION :OUTPUT-STATE :STACK-SLOT :COLLAPSE
   :SPILLED-VOPS :SIGXCPU :DEFTESTS :FINISHED :TEMPLATE-NAMES :SIMPLE-= :RULES
   :TEXT/PLAIN :LETS :SETS :SIGNAL :SECTIONP :ASSEMBLER-RESOURCES :SUFFIX
   :KEYWORD :SECOND :LITTLE-ENDIAN :DECLARATIONS :DO :REANALYZE-FUNCTIONS
   :VERBOSE-P :PO :TO :BYTE-COMPILED-ENTRY :WAIT-RETURN-VALUE :OPERATIONS
   :COMPILE-ALWAYS :GENERA :PTY :DELAYED :MAX-INCLUSIVE :LOWTAG :NOT :DELAY
   :BIN :COOKIE :MIN :SPECVAR :NS-NODES :TEST-NOT :|ns_make| :SIGSTKFLT
   :GLOBAL-CONFLICTS :IN-BUFFER :WITH-NAMESPACES :TARGET :CL-XML-0-918
   :GENERIC-FUNCTION :WAIT-FUNCTION :NUM-RESULTS :SIGN-EXTEND :UPFROM :NP
   :FUNCTION-MAP :UP :BREVITY :BIND-DEFINITIONS :NCONC :|Usage| :PUBLIC-ID
   :CREATED :GENGC :DOCTYPE-DECL :NEW-ASSEM :DEVICE :REALLY-ASSERT :OFFSET
   :GROUPS :AROUND :CONTENTS :NAE :NS :OPERANDS :COLINC :LIST :INTERN-TEST
   :START-USES :NEAREST :CATEGORIES :ENTRY-POINTS :PARSE :COMPILER :PAGE-SIZE
   :DIMENSIONS :MAKE-RETURN-PC-PASSING-LOCATION :OPTIONAL-FIELDS :ALLOWP
   :NON-LOCAL-ENTRY :OPTIONAL-DISPATCH :SHLVL :SBCL :SLOT-NAME-LISTS :FOR
   :BY-NAME :EXTERNAL-SYMBOLS :CONTINUE-FORMAT-CONTROL :REPORT :FRAME :NBE
   :PATTERNS :CACHE :LONG :BREAKPOINT :GR :MULTIPLE-READER-LOCKS :ALWAYS-LIVE
   :SET-TRANS :INITIAL-P :DERIVED-TYPE :SEGMENT-SAP :GUARD :TEST-FN :PRINT-NAME
   :|TextBody| :PROGRESS :TRANSLATE :FIN-FUNCTION :KEYP :SGI :SYSTEM-LITERAL
   :BITS :DOWNFROM :CONSED :DEPORT-GEN :WAIT :DELETED-BLOCK-START :|attr|
   :UNUSED :UNSURE :REHASH-SIZE :SLOT-ACCESS :EXTENT :NEXT-VECTOR
   :ANNOTATION-MODEL :POST-REST :VIRTUAL-LOCATION :RESET-FUNCTION
   :INSTRUCTION-ALIGNMENT :NOP :EXTERNAL-FORMAT :TRUENAMEP :TRACE-FILE
   :PROPAGATE :DEF :START-BREAKPOINT :T-OK :TAB :SIMPLE :PRESERVE-WHITESPACE
   :RECURSE :INDEX-VAR :ACCESSOR :|Priority| :COMMON-ID :|att| :UNIX :XPARSER
   :NT :RT :STREAM :IGNORE :REDUCE-P :LOCAL-PART-EQUAL :|Textbody|
   :FINISH-OUTPUT :IMPORT-FROM :UNINTERNED :ALIEN-STACK-SIZE :INTERNAL-ERRORS
   :PORTABLE-COMMONLOOPS :NOTINLINE :ALL :FULL-CALL :GLOBAL :INITFORM-P :RENAME
   :BOUT :READ-ONLY :SOUT :INVERT :INITIAL-BINDINGS :WALK-FUNCTION :ERROR-FILE
   :ABSOLUTE :SIGTRAP :PROCEDURES :INFO-ENVIRONMENT :NU :LANGUAGE
   :NUMBER-ENTRIES :IF-EXISTS :|xml| :RELATIVE-PACKAGE-NAMES :SPACE
   :COMPUTE-ONLY :GENERATOR-COST :ITS)

; Loading #p"/house/janson/XML-0-949-20030408T1846-CRLF/bin/cmuclfasl/code/xquerydatamodel/xqdm-parameters.fasl".

; Loading #p"/house/janson/XML-0-949-20030408T1846-CRLF/bin/cmuclfasl/code/xquerydatamodel/xqdm-character-classes.fasl".

; 
; 
; File: /house/janson/XML-0-949-20030408T1846-CRLF/code/xquerydatamodel/xqdm-classes.lisp

; In: DEFMETHOD MAKE-INSTANCE (ABSTRACT-CLASS)

;   (XML-ERROR "instantiation precluded for class: ~s." CLASS)
; Warning: Function has an odd number of arguments in the keyword portion.
; 

; In: DEFMETHOD PRINT-OBJECT (|*-content| T)

;   (DEFMETHOD PRINT-OBJECT
;              (# STREAM &AUX EXPR NAME)
;              (SETF NAME #)
;              (COND # # # #))
; --> PROGN PCL::LOAD-DEFMETHOD PCL::LOAD-DEFMETHOD LIST* LAMBDA FUNCTION 
; --> MACROLET PCL::FAST-LEXICAL-METHOD-FUNCTIONS 
; --> PCL::BIND-FAST-LEXICAL-METHOD-MACROS MACROLET 
; --> PCL::BIND-LEXICAL-METHOD-FUNCTIONS PCL::CALL-NEXT-METHOD-BIND LET FLET 
; --> PCL::BIND-ARGS LET* PCL::PV-BINDING PCL::PV-BINDING1 PCL::PV-ENV LET LET 
; --> BLOCK SETQ IF IF TYPEP C::%INSTANCE-TYPEP AND IF AND 
; --> KERNEL:CLASS-CELL-TYPEP 
; ==>
;   (KERNEL:LAYOUT-OF C::OBJECT)
; Note: *Inline-Expansion-Limit* (2) exceeded, probably trying to
;   inline a recursive function.
; 

; In: DEFMETHOD VALUE (ENUMERATION-ATTR-NODE)

;   (DEFMETHOD VALUE (#) (WITH-SLOTS # NODE #))
; --> PROGN PCL::LOAD-DEFMETHOD PCL::LOAD-DEFMETHOD LIST* LAMBDA FUNCTION 
; --> MACROLET PCL::FAST-LEXICAL-METHOD-FUNCTIONS 
; --> PCL::BIND-FAST-LEXICAL-METHOD-MACROS MACROLET 
; --> PCL::BIND-LEXICAL-METHOD-FUNCTIONS PCL::CALL-NEXT-METHOD-BIND LET FLET 
; --> PCL::BIND-ARGS LET* PCL::PV-BINDING PCL::PV-BINDING1 PCL::PV-ENV LET LET 
; --> BLOCK LET SYMBOL-MACROLET LET IF IF PROGN IF "<IF Duplication>" 
; --> MULTIPLE-VALUE-BIND LET UNLESS COND IF NOT IF TYPEP LET OR LET IF OR 
; --> TYPEP C::%INSTANCE-TYPEP AND IF AND KERNEL:CLASS-CELL-TYPEP 
; ==>
;   (KERNEL:LAYOUT-OF C::OBJECT)
; Note: *Inline-Expansion-Limit* (2) exceeded, probably trying to
;   inline a recursive function.
; 

; In: DEFMETHOD ENTITY-INFO (ENTITY-DELEGATE)

;   (DEFMETHOD ENTITY-INFO (#) (WITH-SLOTS # NODE #))
; --> PROGN PCL::LOAD-DEFMETHOD PCL::LOAD-DEFMETHOD LIST* LAMBDA FUNCTION 
; --> MACROLET PCL::FAST-LEXICAL-METHOD-FUNCTIONS 
; --> PCL::BIND-FAST-LEXICAL-METHOD-MACROS MACROLET 
; --> PCL::BIND-LEXICAL-METHOD-FUNCTIONS LET PCL::BIND-ARGS LET* 
; --> PCL::PV-BINDING PCL::PV-BINDING1 PCL::PV-ENV LET LET BLOCK LET 
; --> SYMBOL-MACROLET LET MULTIPLE-VALUE-BIND LET UNLESS COND IF NOT IF TYPEP 
; --> LET OR LET TYPEP C::%INSTANCE-TYPEP AND IF AND KERNEL:CLASS-CELL-TYPEP 
; ==>
;   (KERNEL:LAYOUT-OF C::OBJECT)
; Note: *Inline-Expansion-Limit* (2) exceeded, probably trying to
;   inline a recursive function.
; 

; In: DEFGENERIC COPY-NODE

;   (DEFGENERIC COPY-NODE
;               (FROM TO)
;               (:DOCUMENTATION "copy slot values from one node to another.

;     slots with bound values are left unchanged.")
;               (:METHOD-COMBINATION PROGN :MOST-SPECIFIC-LAST) ..)
; --> PROGN PUSH LET* LET* DEFMETHOD PROGN PCL::LOAD-DEFMETHOD LIST* LAMBDA 
; --> FUNCTION MACROLET PCL::FAST-LEXICAL-METHOD-FUNCTIONS 
; --> PCL::BIND-FAST-LEXICAL-METHOD-MACROS MACROLET 
; --> PCL::BIND-LEXICAL-METHOD-FUNCTIONS LET PCL::BIND-ARGS LET* 
; --> PCL::PV-BINDING PCL::PV-BINDING1 PCL::PV-ENV LET LET BLOCK IF PROGN LET 
; --> MULTIPLE-VALUE-BIND LET UNLESS COND IF NOT IF TYPEP LET OR LET IF OR 
; --> TYPEP C::%INSTANCE-TYPEP AND IF AND KERNEL:CLASS-CELL-TYPEP 
; ==>
;   (KERNEL:LAYOUT-OF C::OBJECT)
; Note: *Inline-Expansion-Limit* (2) exceeded, probably trying to
;   inline a recursive function.
; ; [Last message occurs 2 times]


; In: DEFMETHOD (SETF CHILDREN) (SEQUENCE DOC-NODE)

;   (DEFMETHOD (SETF CHILDREN) (# #) (WITH-SLOTS # DOC # #))
; --> PROGN PCL::LOAD-DEFMETHOD PCL::LOAD-DEFMETHOD LIST* LAMBDA FUNCTION 
; --> MACROLET PCL::FAST-LEXICAL-METHOD-FUNCTIONS 
; --> PCL::BIND-FAST-LEXICAL-METHOD-MACROS MACROLET 
; --> PCL::BIND-LEXICAL-METHOD-FUNCTIONS PCL::CALL-NEXT-METHOD-BIND LET FLET 
; --> PCL::BIND-ARGS LET* PCL::PV-BINDING PCL::PV-BINDING1 PCL::PV-ENV LET LET 
; --> BLOCK LET SYMBOL-MACROLET PCL::PV-SET-SLOT-VALUE LET MULTIPLE-VALUE-BIND 
; --> LET UNLESS COND IF NOT IF TYPEP C::%INSTANCE-TYPEP AND IF AND 
; --> KERNEL:CLASS-CELL-TYPEP 
; ==>
;   (KERNEL:LAYOUT-OF C::OBJECT)
; Note: *Inline-Expansion-Limit* (2) exceeded, probably trying to
;   inline a recursive function.
; 

; In: DEFMETHOD DEF (ELEM-NODE)

;   (DEFMETHOD DEF (# &AUX DOCUMENT) (WITH-SLOTS # NODE #))
; --> PROGN PCL::LOAD-DEFMETHOD PCL::LOAD-DEFMETHOD LIST* LAMBDA FUNCTION 
; --> MACROLET PCL::FAST-LEXICAL-METHOD-FUNCTIONS 
; --> PCL::BIND-FAST-LEXICAL-METHOD-MACROS MACROLET 
; --> PCL::BIND-LEXICAL-METHOD-FUNCTIONS PCL::CALL-NEXT-METHOD-BIND LET FLET 
; --> PCL::BIND-ARGS LET* PCL::PV-BINDING PCL::PV-BINDING1 PCL::PV-ENV LET LET 
; --> BLOCK LET SYMBOL-MACROLET LET IF LET THE IF IF "<IF Duplication>" 
; --> MULTIPLE-VALUE-BIND LET UNLESS COND IF NOT IF TYPEP LET OR LET IF OR 
; --> TYPEP C::%INSTANCE-TYPEP AND IF AND KERNEL:CLASS-CELL-TYPEP 
; ==>
;   (KERNEL:LAYOUT-OF C::OBJECT)
; Note: *Inline-Expansion-Limit* (2) exceeded, probably trying to
;   inline a recursive function.
; 
; Loading #p"/house/janson/XML-0-949-20030408T1846-CRLF/bin/cmuclfasl/code/xquerydatamodel/xqdm-classes.fasl".

; Loading #p"/house/janson/XML-0-949-20030408T1846-CRLF/bin/cmuclfasl/code/xquerydatamodel/xsd-types.fasl".

; Loading #p"/house/janson/XML-0-949-20030408T1846-CRLF/bin/cmuclfasl/code/xquerydatamodel/conditions/names/conditions.fasl".


; In: LAMBDA (#:G10050 #:G10051 #:MEMF10052 #:MEMF10053 #:MEMF10054)

;   (LET* (# # #)
;     (DECLARE #)
;     NIL
;     (PROGN # #))
; Note: Variable CONDITION defined but never used.
; 

; In: LAMBDA (#:G10061 #:G10062 #:MEMF10063 #:MEMF10064 #:MEMF10065)

;   (LET* (# # #)
;     (DECLARE #)
;     NIL
;     (PROGN # #))
; Note: Variable CONDITION defined but never used.
; 

; In: LAMBDA (#:G10072 #:G10073 #:MEMF10074 #:MEMF10075 #:MEMF10076)

;   (LET* (# # #)
;     (DECLARE #)
;     NIL
;     (PROGN # #))
; Note: Variable CONDITION defined but never used.
; 

; In: LAMBDA (#:G10083 #:G10084 #:MEMF10085 #:MEMF10086 #:MEMF10087 ...)

;   (LET* (# # #)
;     (DECLARE #)
;     NIL
;     (PROGN # #))
; Note: Variable CONDITION defined but never used.
; 

; In: LAMBDA (#:G10095 #:G10096 #:MEMF10097 #:MEMF10098 #:MEMF10099 ...)

;   (LET* (# # #)
;     (DECLARE #)
;     NIL
;     (PROGN # #))
; Note: Variable CONDITION defined but never used.
; 

; In: LAMBDA (#:G10107 #:G10108 #:MEMF10109 #:MEMF10110 #:MEMF10111)

;   (LET* (# # #)
;     (DECLARE #)
;     NIL
;     (PROGN # #))
; Note: Variable CONDITION defined but never used.
; 
; Loading #p"/house/janson/XML-0-949-20030408T1846-CRLF/bin/cmuclfasl/code/xquerydatamodel/conditions/node/conditions.fasl".


; In: LAMBDA (#:G10118 #:G10119 #:MEMF10120 #:MEMF10121 #:MEMF10122)

;   (LET* (# # #)
;     (DECLARE #)
;     NIL
;     (PROGN # #))
; Note: Variable CONDITION defined but never used.
; 

; In: LAMBDA (#:G10129 #:G10130 #:MEMF10131 #:MEMF10132 #:MEMF10133)

;   (LET* (# # #)
;     (DECLARE #)
;     NIL
;     (PROGN # #))
; Note: Variable CONDITION defined but never used.
; 
; Loading #p"/house/janson/XML-0-949-20030408T1846-CRLF/bin/cmuclfasl/code/xquerydatamodel/conditions/model/conditions.fasl".


; In: LAMBDA (#:G10140 #:G10141 #:MEMF10142 #:MEMF10143 #:MEMF10144 ...)

;   (LET* (# # #)
;     (DECLARE #)
;     NIL
;     (PROGN # #))
; Note: Variable CONDITION defined but never used.
; 

; In: LAMBDA (#:G10152 #:G10153 #:MEMF10154 #:MEMF10155 #:MEMF10156 ...)

;   (LET* (# # #)
;     (DECLARE #)
;     NIL
;     (PROGN # #))
; Note: Variable CONDITION defined but never used.
; 

; In: LAMBDA (#:G10164 #:G10165 #:MEMF10166 #:MEMF10167 #:MEMF10168 ...)

;   (LET* (# # #)
;     (DECLARE #)
;     NIL
;     (PROGN # #))
; Note: Variable CONDITION defined but never used.
; 

; In: LAMBDA (#:G10176 #:G10177 #:MEMF10178 #:MEMF10179 #:MEMF10180 ...)

;   (LET* (# # #)
;     (DECLARE #)
;     NIL
;     (PROGN # #))
; Note: Variable CONDITION defined but never used.
; 

; In: LAMBDA (#:G10188 #:G10189 #:MEMF10190 #:MEMF10191 #:MEMF10192 ...)

;   (LET* (# # #)
;     (DECLARE #)
;     NIL
;     (PROGN # #))
; Note: Variable CONDITION defined but never used.
; 

; In: LAMBDA (#:G10200 #:G10201 #:MEMF10202 #:MEMF10203 #:MEMF10204)

;   (LET* (# # #)
;     (DECLARE #)
;     NIL
;     (PROGN # #))
; Note: Variable CONDITION defined but never used.
; 

; In: LAMBDA (#:G10211 #:G10212 #:MEMF10213 #:MEMF10214 #:MEMF10215 ...)

;   (LET* (# # #)
;     (DECLARE #)
;     NIL
;     (PROGN # #))
; Note: Variable CONDITION defined but never used.
; 

; In: LAMBDA (#:G10223 #:G10224 #:MEMF10225 #:MEMF10226 #:MEMF10227 ...)

;   (LET* (# # #)
;     (DECLARE #)
;     NIL
;     (PROGN # #))
; Note: Variable CONDITION defined but never used.
; 

; In: LAMBDA (#:G10235 #:G10236 #:MEMF10237 #:MEMF10238 #:MEMF10239 ...)

;   (LET* (# # #)
;     (DECLARE #)
;     NIL
;     (PROGN # #))
; Note: Variable CONDITION defined but never used.
; 

; In: LAMBDA (#:G10247 #:G10248 #:MEMF10249 #:MEMF10250 #:MEMF10251 ...)

;   (LET* (# # #)
;     (DECLARE #)
;     NIL
;     (PROGN # #))
; Note: Variable CONDITION defined but never used.
; 

; In: LAMBDA (#:G10259 #:G10260 #:MEMF10261 #:MEMF10262 #:MEMF10263 ...)

;   (LET* (# # #)
;     (DECLARE #)
;     NIL
;     (PROGN # #))
; Note: Variable CONDITION defined but never used.
; 

; In: LAMBDA (#:G10271 #:G10272 #:MEMF10273 #:MEMF10274 #:MEMF10275 ...)

;   (LET* (# # #)
;     (DECLARE #)
;     NIL
;     (PROGN # #))
; Note: Variable CONDITION defined but never used.
; 

; In: LAMBDA (#:G10283 #:G10284 #:MEMF10285 #:MEMF10286 #:MEMF10287 ...)

;   (LET* (# # #)
;     (DECLARE #)
;     NIL
;     (PROGN # #))
; Note: Variable CONDITION defined but never used.
; 

; In: LAMBDA (#:G10295 #:G10296 #:MEMF10297 #:MEMF10298 #:MEMF10299 ...)

;   (LET* (# # #)
;     (DECLARE #)
;     NIL
;     (PROGN # #))
; Note: Variable CONDITION defined but never used.
; 

; In: LAMBDA (#:G10307 #:G10308 #:MEMF10309 #:MEMF10310 #:MEMF10311 ...)

;   (LET* (# # #)
;     (DECLARE #)
;     NIL
;     (PROGN # #))
; Note: Variable CONDITION defined but never used.
; 

; In: LAMBDA (#:G10319 #:G10320 #:MEMF10321 #:MEMF10322 #:MEMF10323 ...)

;   (LET* (# # #)
;     (DECLARE #)
;     NIL
;     (PROGN # #))
; Note: Variable CONDITION defined but never used.
; 

; In: LAMBDA (#:G10331 #:G10332 #:MEMF10333 #:MEMF10334 #:MEMF10335 ...)

;   (LET* (# # #)
;     (DECLARE #)
;     NIL
;     (PROGN # #))
; Note: Variable CONDITION defined but never used.
; 

; In: LAMBDA (#:G10343 #:G10344 #:MEMF10345 #:MEMF10346 #:MEMF10347 ...)

;   (LET* (# # #)
;     (DECLARE #)
;     NIL
;     (PROGN # #))
; Note: Variable CONDITION defined but never used.
; 

; In: LAMBDA (#:G10355 #:G10356 #:MEMF10357 #:MEMF10358 #:MEMF10359 ...)

;   (LET* (# # #)
;     (DECLARE #)
;     NIL
;     (PROGN # #))
; Note: Variable CONDITION defined but never used.
; 

; In: LAMBDA (#:G10367 #:G10368 #:MEMF10369 #:MEMF10370 #:MEMF10371)

;   (LET* (# # #)
;     (DECLARE #)
;     NIL
;     (PROGN # #))
; Note: Variable CONDITION defined but never used.
; 

; In: LAMBDA (#:G10378 #:G10379 #:MEMF10380 #:MEMF10381 #:MEMF10382 ...)

;   (LET* (# # #)
;     (DECLARE #)
;     NIL
;     (PROGN # #))
; Note: Variable CONDITION defined but never used.
; 

; In: LAMBDA (#:G10390 #:G10391 #:MEMF10392 #:MEMF10393 #:MEMF10394 ...)

;   (LET* (# # #)
;     (DECLARE #)
;     NIL
;     (PROGN # #))
; Note: Variable CONDITION defined but never used.
; 

; In: LAMBDA (#:G10402 #:G10403 #:MEMF10404 #:MEMF10405 #:MEMF10406)

;   (LET* (# # #)
;     (DECLARE #)
;     NIL
;     (PROGN # #))
; Note: Variable CONDITION defined but never used.
; 

; In: LAMBDA (#:G10413 #:G10414 #:MEMF10415 #:MEMF10416 #:MEMF10417 ...)

;   (LET* (# # #)
;     (DECLARE #)
;     NIL
;     (PROGN # #))
; Note: Variable CONDITION defined but never used.
; 

; In: LAMBDA (#:G10425 #:G10426 #:MEMF10427 #:MEMF10428 #:MEMF10429 ...)

;   (LET* (# # #)
;     (DECLARE #)
;     NIL
;     (PROGN # #))
; Note: Variable CONDITION defined but never used.
; 

; In: LAMBDA (#:G10437 #:G10438 #:MEMF10439 #:MEMF10440 #:MEMF10441 ...)

;   (LET* (# # #)
;     (DECLARE #)
;     NIL
;     (PROGN # #))
; Note: Variable CONDITION defined but never used.
; 

; In: LAMBDA (#:G10449 #:G10450 #:MEMF10451 #:MEMF10452 #:MEMF10453 ...)

;   (LET* (# # #)
;     (DECLARE #)
;     NIL
;     (PROGN # #))
; Note: Variable CONDITION defined but never used.
; 

; In: LAMBDA (#:G10461 #:G10462 #:MEMF10463 #:MEMF10464 #:MEMF10465)

;   (LET* (# # #)
;     (DECLARE #)
;     NIL
;     (PROGN # #))
; Note: Variable CONDITION defined but never used.
; 

; In: LAMBDA (#:G10472 #:G10473 #:MEMF10474 #:MEMF10475 #:MEMF10476 ...)

;   (LET* (# # #)
;     (DECLARE #)
;     NIL
;     (PROGN # #))
; Note: Variable CONDITION defined but never used.
; 

; In: LAMBDA (#:G10484 #:G10485 #:MEMF10486 #:MEMF10487 #:MEMF10488 ...)

;   (LET* (# # #)
;     (DECLARE #)
;     NIL
;     (PROGN # #))
; Note: Variable CONDITION defined but never used.
; 

; In: LAMBDA (#:G10496 #:G10497 #:MEMF10498 #:MEMF10499 #:MEMF10500 ...)

;   (LET* (# # #)
;     (DECLARE #)
;     NIL
;     (PROGN # #))
; Note: Variable CONDITION defined but never used.
; 

; In: LAMBDA (#:G10508 #:G10509 #:MEMF10510 #:MEMF10511 #:MEMF10512 ...)

;   (LET* (# # #)
;     (DECLARE #)
;     NIL
;     (PROGN # #))
; Note: Variable CONDITION defined but never used.
; 

; In: LAMBDA (#:G10520 #:G10521 #:MEMF10522 #:MEMF10523 #:MEMF10524)

;   (LET* (# # #)
;     (DECLARE #)
;     NIL
;     (PROGN # #))
; Note: Variable CONDITION defined but never used.
; 

; In: LAMBDA (#:G10531 #:G10532 #:MEMF10533 #:MEMF10534 #:MEMF10535)

;   (LET* (# # #)
;     (DECLARE #)
;     NIL
;     (PROGN # #))
; Note: Variable CONDITION defined but never used.
; 

; In: LAMBDA (#:G10542 #:G10543 #:MEMF10544 #:MEMF10545 #:MEMF10546 ...)

;   (LET* (# # #)
;     (DECLARE #)
;     NIL
;     (PROGN # #))
; Note: Variable CONDITION defined but never used.
; 

; In: LAMBDA (#:G10554 #:G10555 #:MEMF10556 #:MEMF10557 #:MEMF10558)

;   (LET* (# # #)
;     (DECLARE #)
;     NIL
;     (PROGN # #))
; Note: Variable CONDITION defined but never used.
; 

; In: LAMBDA (#:G10565 #:G10566 #:MEMF10567 #:MEMF10568 #:MEMF10569 ...)

;   (LET* (# # #)
;     (DECLARE #)
;     NIL
;     (PROGN # #))
; Note: Variable CONDITION defined but never used.
; 

; In: LAMBDA (#:G10577 #:G10578 #:MEMF10579 #:MEMF10580 #:MEMF10581 ...)

;   (LET* (# # #)
;     (DECLARE #)
;     NIL
;     (PROGN # #))
; Note: Variable CONDITION defined but never used.
; 

; In: LAMBDA (#:G10589 #:G10590 #:MEMF10591 #:MEMF10592 #:MEMF10593 ...)

;   (LET* (# # #)
;     (DECLARE #)
;     NIL
;     (PROGN # #))
; Note: Variable CONDITION defined but never used.
; 

; In: LAMBDA (#:G10601 #:G10602 #:MEMF10603 #:MEMF10604 #:MEMF10605 ...)

;   (LET* (# # #)
;     (DECLARE #)
;     NIL
;     (PROGN # #))
; Note: Variable CONDITION defined but never used.
; 

; In: LAMBDA (#:G10614 #:G10615 #:MEMF10616 #:MEMF10617 #:MEMF10618 ...)

;   (LET* (# # #)
;     (DECLARE #)
;     NIL
;     (PROGN # #))
; Note: Variable CONDITION defined but never used.
; 

; In: LAMBDA (#:G10626 #:G10627 #:MEMF10628 #:MEMF10629 #:MEMF10630 ...)

;   (LET* (# # #)
;     (DECLARE #)
;     NIL
;     (PROGN # #))
; Note: Variable CONDITION defined but never used.
; 
; Loading #p"/house/janson/XML-0-949-20030408T1846-CRLF/bin/cmuclfasl/code/xquerydatamodel/xqdm-operators.fasl".

; Loading #p"/house/janson/XML-0-949-20030408T1846-CRLF/bin/cmuclfasl/code/xquerydatamodel/xqdm-validation.fasl".

; Loading #p"/house/janson/XML-0-949-20030408T1846-CRLF/bin/cmuclfasl/code/xquerydatamodel/qname-resolution.fasl".

; Loading #p"/house/janson/XML-0-949-20030408T1846-CRLF/bin/cmuclfasl/code/xquerydatamodel/xqdm-graph.fasl".

; Loading #p"/house/janson/XML-0-949-20030408T1846-CRLF/bin/cmuclfasl/code/xquerydatamodel/node-path-walk.fasl".

; Loading #p"/house/janson/XML-0-949-20030408T1846-CRLF/bin/cmuclfasl/code/xquerydatamodel/xqdm-walk.fasl".

; Loading #p"/house/janson/XML-0-949-20030408T1846-CRLF/bin/cmuclfasl/code/xquerydatamodel/xqdm-walk-accessors.fasl".


; Compilation unit finished.
;   1 warning
;   57 notes


(NIL T NIL T NIL T
 #p"/house/janson/XML-0-949-20030408T1846-CRLF/bin/cmuclfasl/code/xquerydatamodel/xqdm-classes.fasl"
 T NIL T NIL T NIL T NIL T NIL T NIL T NIL T NIL T NIL T NIL T NIL T)
(:XQDM)
* (let* ((*specialize-elem-node* t)
       (document (document-parser "<!DOCTYPE envelope [<!ELEMENT envelope ANY><!ATTLIST envelope xmlns CDATA 'XML-PARSER'>]>
    <envelope xmlns='XML-PARSER'>asd<f/></envelope>"))))

; In: LET* ((*SPECIALIZE-ELEM-NODE* T) (DOCUMENT #))

;   (LET* (# #)
;     )
; Note: Variable DOCUMENT defined but never used.
; 
NIL
* (let* ((*specialize-elem-node* t)
       (document (document-parser "<!DOCTYPE envelope [<!ELEMENT envelope ANY><!ATTLIST envelope xmlns CDATA 'XML-PARSER'>]>
    <envelope xmlns='XML-PARSER'>asd<f/></envelope>"))) document)

#<DOC-NODE <no uri> {48B3C29D}>
* (cl-user::execute-system-operations :xtests '(:load))

; Loading #p"/house/janson/XML-0-949-20030408T1846-CRLF/tests/xquerydatamodel/model.lisp".

; Loading #p"/house/janson/XML-0-949-20030408T1846-CRLF/tests/parser/bom.lisp".


; In: LAMBDA (#:G10691 #:G10692 #:MEMF10693 #:MEMF10694 #:MEMF10695 ...)

;   (LET* (# # #)
;     (DECLARE #)
;     NIL
;     (PROGN # #))
; Note: Variable CONDITION defined but never used.
; WFC: External Parsed Entity signaled:
entity identified as (SYSTEM "ent2.ent" PUBLIC NIL) does not have the form of an external parsed entity:


; In: LAMBDA (#:G10703 #:G10704 #:MEMF10705 #:MEMF10706 #:MEMF10707 ...)

;   (LET* (# # #)
;     (DECLARE #)
;     NIL
;     (PROGN # #))
; Note: Variable CONDITION defined but never used.
; WFC: Legal Character signaled:
character name/code error: "u+FEFF"/#xFEFF (not supported).


; In: LAMBDA (#:G10715 #:G10716 #:MEMF10717 #:MEMF10718)

;   (LET* #
;     #
;     NIL
;     #)
; Note: Variable CONDITION defined but never used.
; 
; Note: Variable STREAM defined but never used.
; parser error with-state #<XML-PARSE-STATE
                          :sources NIL :input NIL :token NIL :lexical-context |TextDecl| :source #<XML-INPUT
                                                                                                   {48AF0B15}> :term |xml|:/> :non-terminal |xml|:> :stack NIL >.

parser error with-state #<XML-PARSE-STATE
                          :sources NIL :input #\< :token NIL :lexical-context |Content| :source #<XML-INPUT
                                                                                                  {48ADDD0D}> :term |xml|:/> :non-terminal |xml|:> :stack NIL >.WFC: External Parsed Entity signaled:
entity identified as (SYSTEM "ent2x.ent" PUBLIC NIL) does not have the form of an external parsed entity:
WFC: Legal Character signaled:
character name/code error: "u+FEFF"/#xFEFF (not supported).

parser error with-state #<XML-PARSE-STATE
                          :sources NIL :input |xml|:|<?xml| :token NIL :lexical-context |TextDecl| :source #<XML-INPUT
                                                                                                             {488BA2ED}> :term |xml|:/> :non-terminal |xml|:> :stack NIL >.

parser error with-state #<XML-PARSE-STATE
                          :sources NIL :input #\< :token NIL :lexical-context |Content| :source #<XML-INPUT
                                                                                                  {488B4625}> :term |xml|:/> :non-terminal |xml|:> :stack NIL >.
((#p"/house/janson/XML-0-949-20030408T1846-CRLF/standards/xml/xmlconf/bomtest/doc.xml"
  #<DOC-NODE <no uri> {49B2BB2D}> :UTF-8 NIL)
 (#p"/house/janson/XML-0-949-20030408T1846-CRLF/standards/xml/xmlconf/bomtest/docx.xml"
  #<DOC-NODE <no uri> {49B2BB3D}> :UTF-8 NIL)
 (#p"/house/janson/XML-0-949-20030408T1846-CRLF/standards/xml/xmlconf/bomtest/ent.xml"
  #<DOC-NODE
    file:///house/janson/XML-0-949-20030408T1846-CRLF/standards/xml/xmlconf/bomtest/ent.xml
    {49B0EBA5}>
  :UTF-8 :UTF-8)
 (#p"/house/janson/XML-0-949-20030408T1846-CRLF/standards/xml/xmlconf/bomtest/ent2.xml"
  #<|WFC: External Parsed Entity| {48AF1D0D}>)
 (#p"/house/janson/XML-0-949-20030408T1846-CRLF/standards/xml/xmlconf/bomtest/ent2x.xml"
  #<|WFC: External Parsed Entity| {488BAF95}>)
 (#p"/house/janson/XML-0-949-20030408T1846-CRLF/standards/xml/xmlconf/bomtest/entx.xml"
  #<DOC-NODE
    file:///house/janson/XML-0-949-20030408T1846-CRLF/standards/xml/xmlconf/bomtest/entx.xml
    {488E2D55}>
  :UTF-8 :UTF-8))
; Loading #p"/house/janson/XML-0-949-20030408T1846-CRLF/tests/parser/document-internal.lisp".

; Loading #p"/house/janson/XML-0-949-20030408T1846-CRLF/tests/parser/document-external.lisp".


#<DOC-NODE file://XML/TESTS/XML/CHANNEL.XML {491AE7A5}> is an instance of class #<STANDARD-CLASS DOC-NODE
                                                                                  {486F2D8D}>:
 The following slots have :INSTANCE allocation:
 CHILDREN              (#<ELEM-NODE :|Channel| 1 {485E739D}>)
 PARENT                NIL
 ENTITY-INFO           #<DOCUMENT-TYPE-DECLARATION-INFORMATION-NODE :|Channel|
                         {485E5AFD}>
 NAMESPACES            NIL
 VALIDATE              NIL
 ATTRIBUTES            NIL
 TYPES                 #<EQL hash table, 27 entries {491AEF7D}>
 PARAMETER-ENTITIES    #<EQL hash table, 0 entries {491AF52D}>
 GENERAL-ENTITIES      #<EQL hash table, 5 entries {491ADFC5}>
 IDS                   #<EQL hash table, 0 entries {491AFF7D}>
 NOTATIONS             #<EQL hash table, 0 entries {49ABE1D5}>
 VERSION               NIL
 STANDALONE            T
 ROOT                  #<ELEM-NODE :|Channel| 1 {485E739D}>

#<DOC-NODE file://xml/Tests/xml/channel.xml {487BD0C5}> is an instance of class #<STANDARD-CLASS DOC-NODE
                                                                                  {486F2D8D}>:
 The following slots have :INSTANCE allocation:
 CHILDREN              (#<ELEM-NODE :|Channel| 1 {48A85B0D}>)
 PARENT                NIL
 ENTITY-INFO           #<DOCUMENT-TYPE-DECLARATION-INFORMATION-NODE :|Channel|
                         {48A8126D}>
 NAMESPACES            NIL
 VALIDATE              NIL
 ATTRIBUTES            NIL
 TYPES                 #<EQL hash table, 27 entries {487BD89D}>
 PARAMETER-ENTITIES    #<EQL hash table, 0 entries {487BDE4D}>
 GENERAL-ENTITIES      #<EQL hash table, 5 entries {487BC9F5}>
 IDS                   #<EQL hash table, 0 entries {487BE9AD}>
 NOTATIONS             #<EQL hash table, 0 entries {487BEF5D}>
 VERSION               NIL
 STANDALONE            T
 ROOT                  #<ELEM-NODE :|Channel| 1 {48A85B0D}>

#<DOC-NODE file://XML/TESTS/XML/EMAIL.XML {48B93F35}> is an instance of class #<STANDARD-CLASS DOC-NODE
                                                                                {486F2D8D}>:
 The following slots have :INSTANCE allocation:
 CHILDREN              (#<COMMENT-NODE {48B9811D}>
                        #<ELEM-NODE :|mail| 1 {48C029A5}>)
 PARENT                NIL
 ENTITY-INFO           #<DOCUMENT-TYPE-DECLARATION-INFORMATION-NODE :|mail|
                         {48C01F45}>
 NAMESPACES            NIL
 VALIDATE              NIL
 ATTRIBUTES            NIL
 TYPES                 #<EQL hash table, 9 entries {48B9470D}>
 PARAMETER-ENTITIES    #<EQL hash table, 0 entries {48B94CBD}>
 GENERAL-ENTITIES      #<EQL hash table, 7 entries {48B93865}>
 IDS                   #<EQL hash table, 0 entries {48B9581D}>
 NOTATIONS             #<EQL hash table, 0 entries {48B95DCD}>
 VERSION               "1.0"
 STANDALONE            T
 ROOT                  #<ELEM-NODE :|mail| 1 {48C029A5}>

; In: LAMBDA (#:G10833 #:G10834 #:MEMF10835 #:MEMF10836 #:MEMF10837)

;   (LET* (# # #)
;     (DECLARE #)
;     NIL
;     (PROGN # #))
; Note: Variable CONDITION defined but never used.
; 

#<DOC-NODE file://XML/TESTS/XML/LISP.XML {48C4066D}> is an instance of class #<STANDARD-CLASS DOC-NODE
                                                                               {486F2D8D}>:
 The following slots have :INSTANCE allocation:
 CHILDREN              (#<ELEM-NODE |lisp as xml|::LISP 1 {4859162D}>)
 PARENT                NIL
 ENTITY-INFO           #<DOCUMENT-TYPE-DECLARATION-INFORMATION-NODE
                         |-//mecomnet.de//DTD Lisp (sort of)//en|::LISP
                         {4858FF8D}>
 NAMESPACES            NIL
 VALIDATE              NIL
 ATTRIBUTES            NIL
 TYPES                 #<EQL hash table, 43 entries {48C40E45}>
 PARAMETER-ENTITIES    #<EQL hash table, 0 entries {48C40FBD}>
 GENERAL-ENTITIES      #<EQL hash table, 5 entries {48C3FF9D}>
 IDS                   #<EQL hash table, 0 entries {48C45F5D}>
 NOTATIONS             #<EQL hash table, 0 entries {48C4650D}>
 VERSION               "1.0"
 STANDALONE            T
 ROOT                  #<ELEM-NODE |lisp as xml|::LISP 1 {4859162D}>

#<DOC-NODE file://XML/TESTS/XML/REAL-MINI-ALEPH-HET.XML {488A0475}> is an instance of class #<STANDARD-CLASS DOC-NODE
                                                                                              {486F2D8D}>:
 The following slots have :INSTANCE allocation:
 CHILDREN              (#<ELEM-NODE :DICTIONARY 1 {489C8C0D}>)
 PARENT                NIL
 ENTITY-INFO           #<DOCUMENT-TYPE-DECLARATION-INFORMATION-NODE :DICTIONARY
                         {489C815D}>
 NAMESPACES            NIL
 VALIDATE              NIL
 ATTRIBUTES            NIL
 TYPES                 #<EQL hash table, 13 entries {488A0C4D}>
 PARAMETER-ENTITIES    #<EQL hash table, 2 entries {488A11FD}>
 GENERAL-ENTITIES      #<EQL hash table, 5 entries {48887DA5}>
 IDS                   #<EQL hash table, 11 entries {488A1D5D}>
 NOTATIONS             #<EQL hash table, 0 entries {488B032D}>
 VERSION               "1.0"
 STANDALONE            NIL
 ROOT                  #<ELEM-NODE :DICTIONARY 1 {489C8C0D}>

#<DOC-NODE file://XML/STANDARDS/XML/REC-XML-20001006.XML {48B2D84D}> is an instance of class #<STANDARD-CLASS DOC-NODE
                                                                                               {486F2D8D}>:
 The following slots have :INSTANCE allocation:
 CHILDREN              (#<ELEM-NODE :|spec| 1 {482A6305}>)
 PARENT                NIL
 ENTITY-INFO           #<DOCUMENT-TYPE-DECLARATION-INFORMATION-NODE :|spec|
                         {482A52BD}>
 NAMESPACES            NIL
 VALIDATE              NIL
 ATTRIBUTES            NIL
 TYPES                 #<EQL hash table, 157 entries {48B2DF15}>
 PARAMETER-ENTITIES    #<EQL hash table, 74 entries {48B2DF75}>
 GENERAL-ENTITIES      #<EQL hash table, 29 entries {48B2D17D}>
 IDS                   #<EQL hash table, 298 entries {48B3B145}>
 NOTATIONS             #<EQL hash table, 0 entries {48B3B6F5}>
 VERSION               "1.0"
 STANDALONE            T
 ROOT                  #<ELEM-NODE :|spec| 1 {482A6305}>

#<DOC-NODE file://xml/standards/XML/REC-xml-20001006.xml {49B05F25}> is an instance of class #<STANDARD-CLASS DOC-NODE
                                                                                               {486F2D8D}>:
 The following slots have :INSTANCE allocation:
 CHILDREN              (#<ELEM-NODE :|spec| 1 {483F2705}>)
 PARENT                NIL
 ENTITY-INFO           #<DOCUMENT-TYPE-DECLARATION-INFORMATION-NODE :|spec|
                         {483F16BD}>
 NAMESPACES            NIL
 VALIDATE              NIL
 ATTRIBUTES            NIL
 TYPES                 #<EQL hash table, 157 entries {49B066FD}>
 PARAMETER-ENTITIES    #<EQL hash table, 74 entries {49B06CAD}>
 GENERAL-ENTITIES      #<EQL hash table, 29 entries {49B05855}>
 IDS                   #<EQL hash table, 298 entries {49B06F95}>
 NOTATIONS             #<EQL hash table, 0 entries {49B09DCD}>
 VERSION               "1.0"
 STANDALONE            T
 ROOT                  #<ELEM-NODE :|spec| 1 {483F2705}>
Warning:  TIME form in a non-null environment, forced to interpret.
Compiling entire form will produce more accurate times.
Warning:  TIME form in a non-null environment, forced to interpret.
Compiling entire form will produce more accurate times.
Warning:  TIME form in a non-null environment, forced to interpret.
Compiling entire form will produce more accurate times.

Document is an internal symbol in the XML-PARSER package.
Function: #<Function |Document| {483080C1}>
Function arguments:
  (index &aux (xml-parser::|MiscSequence| nil) (xml-parser::|Prolog| nil)
   (xml-parser::|Root| nil))
Function documentation:
  {1 } Document ::= Prolog Root MiscSequence?
(|MiscSequence| |Prolog| |Root|)
Its declared argument types are:
  (T)
Its result type is:
  (VALUES T T T)
On Tuesday, 4/8/03 01:20:27 pm EDT it was compiled from:
XML:CODE;ATN-LIB;XML-GRAMMAR.LISP
  Created: Tuesday, 4/8/03 01:20:27 pm EDT
Its :PRODUCTION property is "
{1 } Document ::= Prolog Root MiscSequence?".
   "
   {1 } Document ::= Prolog Root MiscSequence?" is a vector of length 44.
   It has no fill pointer.
   Its element type is specialized to BASE-CHAR.
Its :TERMS property is (|MiscSequence| |Prolog| |Root|).
   (|MiscSequence| |Prolog| |Root|) is a CONS.
Its :PARSETABLE property is |Document-Parsetable|.
   Document-Parsetable is an internal symbol in the XML-PARSER package.
   It is a special variable; its value is #<XML-PARSETABLE
                                            Document[ #\Tab #\Newline #\Return #\Space #\< ]
                                            {4837B53D}>.Warning:  TIME form in a non-null environment, forced to interpret.
Compiling entire form will produce more accurate times.


#<DOC-NODE <no uri> {49C860DD}> is an instance of class #<STANDARD-CLASS DOC-NODE
                                                          {486F2D8D}>:
 The following slots have :INSTANCE allocation:
 CHILDREN              (#<COMMENT-NODE {49C89E55}> #<COMMENT-NODE {49E70485}>
                        #<COMMENT-NODE {49E704D5}> #<COMMENT-NODE {49E704C5}>
                        #<COMMENT-NODE {49E704B5}> ...)
 PARENT                NIL
 ENTITY-INFO           #<ENTITY-INFORMATION-NODE :|| {4855C435}>
 NAMESPACES            NIL
 VALIDATE              NIL
 ATTRIBUTES            NIL
 TYPES                 #<EQL hash table, 0 entries {49C868B5}>
 PARAMETER-ENTITIES    #<EQL hash table, 0 entries {49C86E65}>
 GENERAL-ENTITIES      #<EQL hash table, 5 entries {49C85A0D}>
 IDS                   #<EQL hash table, 0 entries {49C879C5}>
 NOTATIONS             #<EQL hash table, 0 entries {49C87F75}>
 VERSION               NIL
 STANDALONE            T
 ROOT                  #<ELEM-NODE :|spec| 1 {49C8D675}>Warning:  TIME form in a non-null environment, forced to interpret.
Compiling entire form will produce more accurate times.

Document is an internal symbol in the XML-PARSER package.
Function: #<Function |Document| {483080C1}>
Function arguments:
  (index &aux (xml-parser::|MiscSequence| nil) (xml-parser::|Prolog| nil)
   (xml-parser::|Root| nil))
Function documentation:
  {1 } Document ::= Prolog Root MiscSequence?
(|MiscSequence| |Prolog| |Root|)
Its declared argument types are:
  (T)
Its result type is:
  (VALUES T T T)
On Tuesday, 4/8/03 01:20:27 pm EDT it was compiled from:
XML:CODE;ATN-LIB;XML-GRAMMAR.LISP
  Created: Tuesday, 4/8/03 01:20:27 pm EDT
Its :PRODUCTION property is "
{1 } Document ::= Prolog Root MiscSequence?".
   "
   {1 } Document ::= Prolog Root MiscSequence?" is a vector of length 44.
   It has no fill pointer.
   Its element type is specialized to BASE-CHAR.
Its :TERMS property is (|MiscSequence| |Prolog| |Root|).
   (|MiscSequence| |Prolog| |Root|) is a CONS.
Its :PARSETABLE property is |Document-Parsetable|.
   Document-Parsetable is an internal symbol in the XML-PARSER package.
   It is a special variable; its value is #<XML-PARSETABLE
                                            Document[ #\Tab #\Newline #\Return #\Space #\< ]
                                            {4837B53D}>.Warning:  TIME form in a non-null environment, forced to interpret.
Compiling entire form will produce more accurate times.


#<DOC-NODE file://XML/STANDARDS/XML/XMLCONF/XMLBENCH/BENCHMARK/DATA/MED.XML
  {484E9DFD}> is an instance of class #<STANDARD-CLASS DOC-NODE {486F2D8D}>:
 The following slots have :INSTANCE allocation:
 CHILDREN              (#<COMMENT-NODE {4850B0C5}>
                        #<PI-NODE :VERBATIM '"eg" ' {4850B745}>
                        #<ELEM-NODE :|spec| 1 {4850C3BD}>
                        #<COMMENT-NODE {49DAFEA5}>)
 PARENT                NIL
 ENTITY-INFO           #<DOCUMENT-TYPE-DECLARATION-INFORMATION-NODE #:|spec|
                         {4850AA05}>
 NAMESPACES            NIL
 VALIDATE              NIL
 ATTRIBUTES            NIL
 TYPES                 #<EQL hash table, 0 entries {484EA5D5}>
 PARAMETER-ENTITIES    #<EQL hash table, 0 entries {484EAB85}>
 GENERAL-ENTITIES      #<EQL hash table, 26 entries {484E972D}>
 IDS                   #<EQL hash table, 0 entries {484EAF7D}>
 NOTATIONS             #<EQL hash table, 0 entries {484EBCBD}>
 VERSION               "1.0"
 STANDALONE            NIL
 ROOT                  #<ELEM-NODE :|spec| 1 {4850C3BD}>Warning:  TIME form in a non-null environment, forced to interpret.
Compiling entire form will produce more accurate times.

Document is an internal symbol in the XML-PARSER package.
Function: #<Function |Document| {483080C1}>
Function arguments:
  (index &aux (xml-parser::|MiscSequence| nil) (xml-parser::|Prolog| nil)
   (xml-parser::|Root| nil))
Function documentation:
  {1 } Document ::= Prolog Root MiscSequence?
(|MiscSequence| |Prolog| |Root|)
Its declared argument types are:
  (T)
Its result type is:
  (VALUES T T T)
On Tuesday, 4/8/03 01:20:27 pm EDT it was compiled from:
XML:CODE;ATN-LIB;XML-GRAMMAR.LISP
  Created: Tuesday, 4/8/03 01:20:27 pm EDT
Its :PRODUCTION property is "
{1 } Document ::= Prolog Root MiscSequence?".
   "
   {1 } Document ::= Prolog Root MiscSequence?" is a vector of length 44.
   It has no fill pointer.
   Its element type is specialized to BASE-CHAR.
Its :TERMS property is (|MiscSequence| |Prolog| |Root|).
   (|MiscSequence| |Prolog| |Root|) is a CONS.
Its :PARSETABLE property is |Document-Parsetable|.
   Document-Parsetable is an internal symbol in the XML-PARSER package.
   It is a special variable; its value is #<XML-PARSETABLE
                                            Document[ #\Tab #\Newline #\Return #\Space #\< ]
                                            {4837B53D}>.Warning:  TIME form in a non-null environment, forced to interpret.
Compiling entire form will produce more accurate times.


#<DOC-NODE <no uri> {4A23D5CD}> is an instance of class #<STANDARD-CLASS DOC-NODE
                                                          {486F2D8D}>:
 The following slots have :INSTANCE allocation:
 CHILDREN              (#<COMMENT-NODE {4A24134D}> #<COMMENT-NODE {4A4019AD}>
                        #<COMMENT-NODE {4A4051CD}> #<COMMENT-NODE {4A4051BD}>
                        #<COMMENT-NODE {4A4051AD}> ...)
 PARENT                NIL
 ENTITY-INFO           #<ENTITY-INFORMATION-NODE :|| {4808F295}>
 NAMESPACES            NIL
 VALIDATE              NIL
 ATTRIBUTES            NIL
 TYPES                 #<EQL hash table, 0 entries {4A23DDA5}>
 PARAMETER-ENTITIES    #<EQL hash table, 0 entries {4A23DF1D}>
 GENERAL-ENTITIES      #<EQL hash table, 5 entries {4A23CEFD}>
 IDS                   #<EQL hash table, 0 entries {4A23EEDD}>
 NOTATIONS             #<EQL hash table, 0 entries {4A23F46D}>
 VERSION               NIL
 STANDALONE            T
 ROOT                  #<ELEM-NODE :|spec| 1 {4A244B25}>Warning:  TIME form in a non-null environment, forced to interpret.
Compiling entire form will produce more accurate times.

Document is an internal symbol in the XML-PARSER package.
Function: #<Function |Document| {483080C1}>
Function arguments:
  (index &aux (xml-parser::|MiscSequence| nil) (xml-parser::|Prolog| nil)
   (xml-parser::|Root| nil))
Function documentation:
  {1 } Document ::= Prolog Root MiscSequence?
(|MiscSequence| |Prolog| |Root|)
Its declared argument types are:
  (T)
Its result type is:
  (VALUES T T T)
On Tuesday, 4/8/03 01:20:27 pm EDT it was compiled from:
XML:CODE;ATN-LIB;XML-GRAMMAR.LISP
  Created: Tuesday, 4/8/03 01:20:27 pm EDT
Its :PRODUCTION property is "
{1 } Document ::= Prolog Root MiscSequence?".
   "
   {1 } Document ::= Prolog Root MiscSequence?" is a vector of length 44.
   It has no fill pointer.
   Its element type is specialized to BASE-CHAR.
Its :TERMS property is (|MiscSequence| |Prolog| |Root|).
   (|MiscSequence| |Prolog| |Root|) is a CONS.
Its :PARSETABLE property is |Document-Parsetable|.
   Document-Parsetable is an internal symbol in the XML-PARSER package.
   It is a special variable; its value is #<XML-PARSETABLE
                                            Document[ #\Tab #\Newline #\Return #\Space #\< ]
                                            {4800243D}>.Warning:  TIME form in a non-null environment, forced to interpret.
Compiling entire form will produce more accurate times.


#<DOC-NODE file://XML/STANDARDS/XML/XMLCONF/XMLBENCH/BENCHMARK/DATA/BIG.XML
  {48B5CB35}> is an instance of class #<STANDARD-CLASS DOC-NODE {486F2D8D}>:
 The following slots have :INSTANCE allocation:
 CHILDREN              (#<COMMENT-NODE {48BB1E45}>
                        #<PI-NODE :VERBATIM '"eg" ' {48BB24C5}>
                        #<ELEM-NODE :|spec| 1 {48BB3135}>
                        #<COMMENT-NODE {48672D65}>)
 PARENT                NIL
 ENTITY-INFO           #<DOCUMENT-TYPE-DECLARATION-INFORMATION-NODE #:|spec|
                         {48BB1785}>
 NAMESPACES            NIL
 VALIDATE              NIL
 ATTRIBUTES            NIL
 TYPES                 #<EQL hash table, 0 entries {48B5D30D}>
 PARAMETER-ENTITIES    #<EQL hash table, 0 entries {48B5D8BD}>
 GENERAL-ENTITIES      #<EQL hash table, 26 entries {48B5BF15}>
 IDS                   #<EQL hash table, 0 entries {4829A485}>
 NOTATIONS             #<EQL hash table, 0 entries {4829A4C5}>
 VERSION               "1.0"
 STANDALONE            NIL
 ROOT                  #<ELEM-NODE :|spec| 1 {48BB3135}>
; Loading #p"/house/janson/XML-0-949-20030408T1846-CRLF/tests/parser/document-specialized.lisp".

#<DOC-NODE <no uri> {48ED9985}> is an instance of class #<STANDARD-CLASS DOC-NODE
                                                          {486F2D8D}>:
 The following slots have :INSTANCE allocation:
 CHILDREN              (#<ELEM-NODE :|envelope| 1 {48F669B5}>)
 PARENT                NIL
 ENTITY-INFO           #<ENTITY-INFORMATION-NODE :|| {48F6CBBD}>
 NAMESPACES            NIL
 VALIDATE              NIL
 ATTRIBUTES            NIL
 TYPES                 #<EQL hash table, 0 entries {48ED9F45}>
 PARAMETER-ENTITIES    #<EQL hash table, 0 entries {48ED9FA5}>
 GENERAL-ENTITIES      #<EQL hash table, 5 entries {48ED92B5}>
 IDS                   #<EQL hash table, 0 entries {48EE826D}>
 NOTATIONS             #<EQL hash table, 0 entries {48EE881D}>
 VERSION               NIL
 STANDALONE            T
 ROOT                  #<ELEM-NODE :|envelope| 1 {48F669B5}>

#<DOC-NODE <no uri> {4905CD85}> is an instance of class #<STANDARD-CLASS DOC-NODE
                                                          {486F2D8D}>:
 The following slots have :INSTANCE allocation:
 CHILDREN              (#<|envelope| {490A785D}>)
 PARENT                NIL
 ENTITY-INFO           #<DOCUMENT-TYPE-DECLARATION-INFORMATION-NODE |envelope|
                         {490A64DD}>
 NAMESPACES            NIL
 VALIDATE              NIL
 ATTRIBUTES            NIL
 TYPES                 #<EQL hash table, 1 entry {4905D55D}>
 PARAMETER-ENTITIES    #<EQL hash table, 0 entries {4905DB0D}>
 GENERAL-ENTITIES      #<EQL hash table, 5 entries {49057F25}>
 IDS                   #<EQL hash table, 0 entries {4906566D}>
 NOTATIONS             #<EQL hash table, 0 entries {49065C1D}>
 VERSION               NIL
 STANDALONE            T
 ROOT                  #<|envelope| {490A785D}>
; Loading #p"/house/janson/XML-0-949-20030408T1846-CRLF/tests/parser/qnames.lisp".
newElement is an internal symbol in the data:,ns-a package.
Its :PREFIX property is NIL.

#<ELEM-NODE |data:,ns-a|::|newElement| {48070B35}> is an instance of class #<STANDARD-CLASS ELEM-NODE
                                                                             {486F2D9D}>:
 The following slots have :INSTANCE allocation:
 DOCUMENT      NIL
 ORDINALITY    NIL
 PARENT        NIL
 DEF           NIL
 NAME          |data:,ns-a|::|newElement|
 VALID         "unbound"
 NAMESPACES    NIL
 ATTRIBUTES    (#<QNAME-ATTR-NODE |data:,ns-a|::|test| {480705ED}>)
 CHILDREN      ("... or not. if the model is complete,"
                "operations are closed and the serialized form is NS-valid."
                "...")

; In: LAMBDA (#:G10978 #:G10979 #:MEMF10980 #:MEMF10981 #:MEMF10982 ...)

;   (LET* (# # #)
;     (DECLARE #)
;     NIL
;     (PROGN # #))
; Note: Variable CONDITION defined but never used.
; 

; In: LAMBDA (#:G10990 #:G10991 #:MEMF10992 #:MEMF10993 #:MEMF10994 ...)

;   (LET* (# # #)
;     (DECLARE #)
;     NIL
;     (PROGN # #))
; Note: Variable CONDITION defined but never used.
; 
; Loading #p"/house/janson/XML-0-949-20030408T1846-CRLF/tests/parser/validation.lisp".


; In: LAMBDA (#:G11043 #:G11044 #:MEMF11045 #:MEMF11046 #:MEMF11047 ...)

;   (LET* (# # #)
;     (DECLARE #)
;     NIL
;     (PROGN # #))
; Note: Variable CONDITION defined but never used.
; 
; Loading #p"/house/janson/XML-0-949-20030408T1846-CRLF/tests/parser/namespaces.lisp".

; Loading #p"/house/janson/XML-0-949-20030408T1846-CRLF/tests/parser/oasis.lisp".

Warning:  TIME form in a non-null environment, forced to interpret.
Compiling entire form will produce more accurate times.

; In: LAMBDA (#:G11096 #:G11097 #:MEMF11098 #:MEMF11099 #:MEMF11100 ...)

;   (LET* (# # #)
;     (DECLARE #)
;     NIL
;     (PROGN # #))
; Note: Variable CONDITION defined but never used.
; 

; In: LAMBDA (#:G11115 #:G11116 #:MEMF11117 #:MEMF11118 #:MEMF11119 ...)

;   (LET* (# # #)
;     (DECLARE #)
;     NIL
;     (PROGN # #))
; Note: Variable CONDITION defined but never used.
; 

; In: LAMBDA (#:G11736 #:G11737 #:MEMF11738 #:MEMF11739 #:MEMF11740 ...)

;   (LET* (# # #)
;     (DECLARE #)
;     NIL
;     (PROGN # #))
; Note: Variable CONDITION defined but never used.
; 

; In: LAMBDA (#:G12605 #:G12606 #:MEMF12607 #:MEMF12608)

;   (LET* (# # #)
;     (DECLARE #)
;     NIL
;     (PROGN # #))
; Note: Variable CONDITION defined but never used.
; 

; In: LAMBDA (#:G12743 #:G12744 #:MEMF12745 #:MEMF12746 #:MEMF12747 ...)

;   (LET* (# # #)
;     (DECLARE #)
;     NIL
;     (PROGN # #))
; Note: Variable CONDITION defined but never used.
; 

; In: LAMBDA (#:G13111 #:G13112 #:MEMF13113 #:MEMF13114 #:MEMF13115 ...)

;   (LET* (# # #)
;     (DECLARE #)
;     NIL
;     (PROGN # #))
; Note: Variable CONDITION defined but never used.
; 
(:CASES 1812 :CONFORMANT 1739 :DISCREPANT 63 :NONCONFORMANT 10 :ERRONEOUS 0) 
(:CASES 1812 :CONFORMANT 1739 :DISCREPANT
 (63 "p04pass1.xml" "p05pass1.xml" "p11pass1.xml" "p66pass1.xml" "p06fail1.xml"
  "p08fail1.xml" "p08fail2.xml" "p16fail3.xml" "empty.xml" "id08.xml"
  "id09.xml" "not-sa01.xml" "not-sa02.xml" "not-sa03.xml" "not-sa04.xml"
  "not-sa05.xml" "not-sa06.xml" "not-sa07.xml" "not-sa08.xml" "not-sa09.xml"
  "not-sa10.xml" "not-sa11.xml" "not-sa12.xml" "not-sa13.xml" "not-sa14.xml"
  "pe01.xml" "ext01.xml" "notation01.xml" "432gewf.xml" "ibm29i01.xml"
  "ibm32i01.xml" "ibm32i02.xml" "ibm32i03.xml" "ibm32i04.xml" "ibm49i01.xml"
  "ibm50i01.xml" "ibm51i01.xml" "ibm56i08.xml" "ibm56i10.xml" "ibm02v01.xml"
  "ibm54v01.xml" "ibm58v01.xml" "ibm59v01.xml" "ibm66v01.xml" "074.xml"
  "104.xml" "115.xml" "117.xml" "119.xml" "120.xml" "181.xml" "182.xml"
  "001.xml" "002.xml" "003.xml" "006.xml" "003.xml" "012.xml" "052.xml"
  "064.xml" "076.xml" "089.xml" "090.xml")
 :NONCONFORMANT
 (10 "ibm85v01.xml" "ibm86v01.xml" "ibm87v01.xml" "ibm88v01.xml" "ibm89v01.xml"
  "014.xml" "050.xml" "051.xml" "062.xml" "063.xml")
 :ERRONEOUS (0)) 

; Compilation unit finished.
;   15 notes


(T T T NIL T T T T T)
(:XTESTS)
* (dribble)
