# Supplementary material for: Visual setup of logical models of signaling and regulatory networks with ProMoT
Source: BMC Bioinformatics. 2006 Nov 17;7:506. doi: 10.1186/1471-2105-7-506 (PMC1665465; doi:10.1186/1471-2105-7-506)
Supplement: Additional File 2 — ProMoT's source. The source code of ProMoT is attached. ProMoT binaries, source, and ProMoT binaries plus all additional libraries (e.g. java) can be downloaded from ProMoT's web page (see Availability and requirements section). [file 1471-2105-7-506-S2.bz2 › Promot/xml/tests/implementation/lispworks-4-2/cl-xml-0-949-20030406.txt]

CL-USER 2 > (software-version)

"Windows NT: 4.0 (build 1381) Service Pack 5"


CL-USER 3 > (machine-version)

"Unknown Intel processor level 6"


CL-USER 4 > (lisp-implementation-version)

"4.2.0"


CL-USER 5 > (setq *load-verbose* t)

T


CL-USER 6 > (setq *compile-verbose* nil)

NIL


CL-USER 7 > (setq system:*stack-overflow-behaviour* :warn)

:WARN


CL-USER 8 > (load "G:\Develi(load "G:\Development\Source\cl-xml-0-949/(load "G:\Development\Source\cl-xml-0-949\load-clhttp-instancenames.lisp")


Error: The file "G:DevelopmentSourcecl-xml-0-949load-clhttp-instancenames.lisp" does not exist.

  1 (continue) Try loading G:DevelopmentSourcecl-xml-0-949load-clhttp-instancenames.lisp again.

  2 Give up loading G:DevelopmentSourcecl-xml-0-949load-clhttp-instancenames.lisp.

  3 Try loading another file instead of G:DevelopmentSourcecl-xml-0-949load-clhttp-instancenames.lisp.

  4 (abort) Return to level 0.

  5 Back to top level, dribbling to "cl-xml-0-949-20030406.txt".

  6 Return to level 0.

  7 Return to top loop level 0.


Type :b for backtrace, :c <option number> to proceed,  or :? for other options


CL-USER 9 : 1 > :a


CL-USER 10 > (load "G:\\Development\\Source\\cl-xml-0-949\\load-clhttp-instancenames.lisp")

; Loading text file G:\Development\Source\cl-xml-0-949\load-clhttp-instancenames.lisp

;  Loading text file G:\Development\Source\cl-xml-0-949\library\define-system.lisp


;;

;; systems: (:XPARSER)

;loading G:\Development\Source\cl-xml-0-949\sysdcl.lisp, no bin.

;  Loading text file G:\Development\Source\cl-xml-0-949\sysdcl.lisp


load defaults: #P"G:/Development/Source/cl-xml-0-949/sysdcl.lisp".

compile target: #P"XML:ROOT;BIN;LWFASL;**;*.FSL.NEWEST".

;   Loading fasl file E:\Xanalys\Lispworks\lib\4-2-0-0\modules\concat\comm.fsl

;   Loading fasl file E:\Xanalys\Lispworks\lib\4-2-0-0\patches\comm\0001\0001.fsl

;  Loaded public patch COMM 1.1


;;

;; collected systems: (:XQDM :BASE :BNFP :XUTIL :XPARSER)

;;

;; sorted systems: (:BASE :BNFP :XUTIL :XQDM :XPARSER)

;;

;; systems needing loading: (:BASE :BNFP :XUTIL :XQDM :XPARSER)

;;

;; effective components: ("xml:code;patch;cmucl" "xml:library;de;setf;utility;package" "xml:library;de;setf;utility;string" "xml:library;de;setf;utility;conditions" "xml:library;de;setf;utility;test" "xml:code;base;package" :BASE "xml:code;atn-parser;clifs;inference-system-classes" "xml:code;atn-parser;clifs;inference-units" "xml:code;atn-parser;atn-parameters" "xml:code;atn-parser;atn-classes" "xml:code;atn-parser;atn-macros" "xml:code;atn-parser;ebnf-tokenizer" "xml:code;atn-parser;ebnf-to-atn-translator" "xml:code;atn-parser;atn-macro-to-canonic-form" "xml:code;atn-parser;ebnf-grammar.atn" "xml:code;atn-parser;atn-runtime" "xml:code;atn-parser;conditions" "xml:code;atn-parser;atn-lisp-compiler" "xml:code;atn-parser;atn-regex" :BNFP "xml:code;base;parameters" "xml:code;base;cllib" "xml:code;base;utils" "xml:code;base;parsetable" "xml:code;base;vector-stream" "xml:code;base;www-utils-ersatz" "xml:code;base;tokenizer" "xml:code;base;conditions" :XUTIL "xml:code;xquerydatamodel;xqdm-namespaces" "xml:code;xquerydatamodel;xqdm-parameters" "xml:code;xquerydatamodel;xqdm-character-classes" "xml:code;xquerydatamodel;xqdm-classes" "xml:code;xquerydatamodel;xsd-types" "xml:code;xquerydatamodel;conditions;names;conditions" "xml:code;xquerydatamodel;conditions;node;conditions" "xml:code;xquerydatamodel;conditions;model;conditions" "xml:code;xquerydatamodel;xqdm-operators" "xml:code;xquerydatamodel;xqdm-validation" "xml:code;xquerydatamodel;qname-resolution" "xml:code;xquerydatamodel;xqdm-graph" "xml:code;xquerydatamodel;node-path-walk" "xml:code;xquerydatamodel;xqdm-walk" "xml:code;xquerydatamodel;xqdm-walk-accessors" :XQDM "xml:code;xparser;xml-parameters" "xml:code;xparser;conditions;codec;conditions" "xml:code;xparser;xml-stream-coding" "xml:code;xparser;xml-operators" "xml:code;xparser;xml-readers" "xml:code;xparser;xml-tokenizer" "xml:code;xparser;xml-processing-instruction" "xml:code;xparser;xml-constructors" "xml:code;xparser;xml-parser" "xml:code;xparser;xml-printer" "xml:code;xparser;xml-writer" :XPARSER)

;; component: "xml:code;patch;cmucl"

;Compiling #P"XML:CODE;PATCH;CMUCL.LISP" -> #P"XML:CODE;PATCH;CMUCL.BIN"...

; (TOP-LEVEL-FORM 1)

;;;*** Warning between functions:   Source file G:\Development\Source\cl-xml-0-949\code\patch\cmucl.lisp empty.

; (TOP-LEVEL-FORM 2)

; (TOP-LEVEL-FORM 3)


;loading G:\Development\Source\cl-xml-0-949\bin\lwfasl\code\patch\cmucl.fsl, newer.

;  Loading fasl file G:\Development\Source\cl-xml-0-949\bin\lwfasl\code\patch\cmucl.fsl


;; component: "xml:library;de;setf;utility;package"

;Compiling #P"XML:LIBRARY;DE;SETF;UTILITY;PACKAGE.LISP" -> #P"XML:LIBRARY;DE;SETF;UTILITY;PACKAGE.BIN"...

; (TOP-LEVEL-FORM 1)

; (TOP-LEVEL-FORM 2)

; (TOP-LEVEL-FORM 3)

; (DEFPACKAGE :DE.SETF.UTILITY.PACKAGE)

; (TOP-LEVEL-FORM 4)

; (TOP-LEVEL-FORM 5)

; (DEFPARAMETER DE.SETF.UTILITY.PACKAGE:*PACKAGE-OPERATIONS*)

; (DEFPARAMETER DE.SETF.UTILITY.IMPLEMENTATION::*PACKAGE-SEARCH-PATH*)

; (DEFPARAMETER DE.SETF.UTILITY.IMPLEMENTATION::*BINARY-TYPE*)

; (DEFINE-CONDITION DE.SETF.UTILITY.PACKAGE:PACKAGE-NOT-FOUND)

; (DEFINE-CONDITION DE.SETF.UTILITY.PACKAGE:PACKAGE-NOT-FOUND)

; (DEFINE-CONDITION DE.SETF.UTILITY.PACKAGE:PACKAGE-NOT-FOUND)

;  Loading fasl file E:\Xanalys\Lispworks\lib\4-2-0-0\modules\seq\arraymac.fsl

; DE.SETF.UTILITY.IMPLEMENTATION::INTERN-SYMBOL-NAME

; DE.SETF.UTILITY.IMPLEMENTATION::FIND-SYMBOL-NAME

;;;*** Warning in DE.SETF.UTILITY.IMPLEMENTATION::CALL-WITH-SYMBOL-NAMES: Failed to find name (FUNCTION DE.SETF.UTILITY.IMPLEMENTATION::INTERN-FIRST) in declaration (DYNAMIC-EXTENT (FUNCTION DE.SETF.UTILITY.IMPLEMENTATION::INTERN-FIRST)).

; DE.SETF.UTILITY.IMPLEMENTATION::CALL-WITH-SYMBOL-NAMES

; DE.SETF.UTILITY.IMPLEMENTATION::CALL-WITH-INTERNED-SYMBOLS

; DE.SETF.UTILITY.IMPLEMENTATION::CALL-WITH-FOUND-SYMBOLS

; DE.SETF.UTILITY.IMPLEMENTATION::STRING-MATCH-P

;  Loading fasl file E:\Xanalys\Lispworks\lib\4-2-0-0\modules\macros\specmac.fsl

; DE.SETF.UTILITY.PACKAGE:FIND-PACKAGES

;  Loading fasl file E:\Xanalys\Lispworks\lib\4-2-0-0\modules\package\packiter.fsl

;;;*** Warning in (METHOD DE.SETF.UTILITY.PACKAGE:MODIFY-PACKAGE-OPERATION (PACKAGE (EQL :EXPORT-THROUGH) LIST)): Failed to find name (FUNCTION DE.SETF.UTILITY.IMPLEMENTATION::DO-IMPORT-EXPORT) in declaration (DYNAMIC-EXTENT (FUNCTION DE.SETF.UTILITY.IMPLEMENTATION::DO-IMPORT-EXPORT)).

;;;*** Warning in (METHOD DE.SETF.UTILITY.PACKAGE:MODIFY-PACKAGE-OPERATION (PACKAGE (EQL :SHADOW) LIST)): Failed to find name (FUNCTION DE.SETF.UTILITY.IMPLEMENTATION::DO-SHADOWING-IMPORT) in declaration (DYNAMIC-EXTENT (FUNCTION DE.SETF.UTILITY.IMPLEMENTATION::DO-SHADOWING-IMPORT)).

;;;*** Warning in (METHOD DE.SETF.UTILITY.PACKAGE:MODIFY-PACKAGE-OPERATION (PACKAGE (EQL :UNEXPORT) LIST)): Failed to find name (FUNCTION DE.SETF.UTILITY.IMPLEMENTATION::DO-EXPORT) in declaration (DYNAMIC-EXTENT (FUNCTION DE.SETF.UTILITY.IMPLEMENTATION::DO-EXPORT)).

; (DEFGENERIC DE.SETF.UTILITY.PACKAGE:MODIFY-PACKAGE-OPERATION)

; (DEFGENERIC DE.SETF.UTILITY.IMPLEMENTATION::MODIFY-PACKAGE-OPERATION-PRECEEDS-P)

; (TOP-LEVEL-FORM 6)

; (DEFGENERIC MODIFY-PACKAGE)

; MODPACKAGE

; (DEFGENERIC DE.SETF.UTILITY.PACKAGE:PACKAGE-PATHNAME)

; (DEFGENERIC DE.SETF.UTILITY.IMPLEMENTATION::PATHNAME-PACKAGE-NAME)

; (DEFGENERIC DE.SETF.UTILITY.PACKAGE:LOAD-PACKAGE)

; (DEFGENERIC DE.SETF.UTILITY.PACKAGE:EDIT-PACKAGE)

; (DEFGENERIC DE.SETF.UTILITY.PACKAGE:ENSURE-PACKAGE)

; DE.SETF.UTILITY.PACKAGE:PURGE-PACKAGE

; DE.SETF.UTILITY.PACKAGE:CLEAN-PACKAGE

; DE.SETF.UTILITY.PACKAGE:CHECK-FEATURE

; (TOP-LEVEL-FORM 7)

; (TOP-LEVEL-FORM 8)

; (TOP-LEVEL-FORM 9)


;loading G:\Development\Source\cl-xml-0-949\bin\lwfasl\library\de\setf\utility\package.fsl, newer.

;  Loading fasl file G:\Development\Source\cl-xml-0-949\bin\lwfasl\library\de\setf\utility\package.fsl


;; component: "xml:library;de;setf;utility;string"

;Compiling #P"XML:LIBRARY;DE;SETF;UTILITY;STRING.LISP" -> #P"XML:LIBRARY;DE;SETF;UTILITY;STRING.BIN"...

; (TOP-LEVEL-FORM 1)

; (TOP-LEVEL-FORM 2)

; (DEFPACKAGE :DE.SETF.UTILITY.STRING)

; (TOP-LEVEL-FORM 3)

;;;*** Warning in DE.SETF.UTILITY.IMPLEMENTATION::CONCATENATE-STRING*: Variable STRING is declared type STRING, but is bound to a value of type NULL

; DE.SETF.UTILITY.IMPLEMENTATION::CONCATENATE-STRING*

; DE.SETF.UTILITY.STRING:CONCATENATE-STRING

; DE.SETF.UTILITY.STRING:STRING+

; DE.SETF.UTILITY.STRING:SPLIT-SEQUENCE

; DE.SETF.UTILITY.STRING:SPLIT-STRING

; (TOP-LEVEL-FORM 4)

; (TOP-LEVEL-FORM 5)


;loading G:\Development\Source\cl-xml-0-949\bin\lwfasl\library\de\setf\utility\string.fsl, newer.

;  Loading fasl file G:\Development\Source\cl-xml-0-949\bin\lwfasl\library\de\setf\utility\string.fsl


;; component: "xml:library;de;setf;utility;conditions"

;Compiling #P"XML:LIBRARY;DE;SETF;UTILITY;CONDITIONS.LISP" -> #P"XML:LIBRARY;DE;SETF;UTILITY;CONDITIONS.BIN"...

; (TOP-LEVEL-FORM 1)

; (TOP-LEVEL-FORM 2)

;;;*** Warning between functions:   Unspecialized (SETF DOCUMENTATION) method called with #<PACKAGE SETF.CONDITIONS> T "the package :setf.conditions augments the ANSI condition system with implementations for report and instantiation protocols.".

; (TOP-LEVEL-FORM 3)

; (TOP-LEVEL-FORM 4)

; (TOP-LEVEL-FORM 5)

; (TOP-LEVEL-FORM 6)

; (DEFINE-CONDITION SETF.CONDITIONS:CONTINUABLE-ERROR)

; (DEFINE-CONDITION SETF.CONDITIONS:CONTINUABLE-ERROR)

;;;*** Warning in (METHOD-COMBINATION SETF.CONDITIONS:CONDITION-REPORT): CONDITION is bound but not referenced

; (METHOD-COMBINATION SETF.CONDITIONS:CONDITION-REPORT)

; (DEFGENERIC SETF.CONDITIONS:REPORT-CONDITION)

; (DEFGENERIC SETF.CONDITIONS:INITIALIZE-CONDITION)

; (DEFGENERIC SETF.CONDITIONS:MAKE-INITIALIZED-CONDITION)

; (TOP-LEVEL-FORM 7)

; (TOP-LEVEL-FORM 8)


;loading G:\Development\Source\cl-xml-0-949\bin\lwfasl\library\de\setf\utility\conditions.fsl, newer.

;  Loading fasl file G:\Development\Source\cl-xml-0-949\bin\lwfasl\library\de\setf\utility\conditions.fsl

Warning: Unspecialized (SETF DOCUMENTATION) method called with #<PACKAGE SETF.CONDITIONS> T "the package :setf.conditions augments the ANSI condition system with implementations for report and instantiation protocols.".

;; component: "xml:library;de;setf;utility;test"

;Compiling #P"XML:LIBRARY;DE;SETF;UTILITY;TEST.LISP" -> #P"XML:LIBRARY;DE;SETF;UTILITY;TEST.BIN"...

; (TOP-LEVEL-FORM 1)

; (TOP-LEVEL-FORM 2)

; (TOP-LEVEL-FORM 3)

; (TOP-LEVEL-FORM 4)

; (DEFPARAMETER DE.SETF.UTILITY.TEST:*CLASS.TEST-UNIT*)

; (DEFPARAMETER DE.SETF.UTILITY.IMPLEMENTATION::*TEST-VERBOSE*)

; (DEFVAR DE.SETF.UTILITY.IMPLEMENTATION::*TESTS*)

; (DEFPARAMETER DE.SETF.UTILITY.TEST:*TEST-OUTPUT*)

; DE.SETF.UTILITY.IMPLEMENTATION::TEST-OUTPUT

; (DEFCLASS DE.SETF.UTILITY.TEST:TEST-UNIT)

; (METHOD PRINT-OBJECT (DE.SETF.UTILITY.TEST:TEST-UNIT T))

; (METHOD DE.SETF.UTILITY.IMPLEMENTATION::TEST-UNIT-PATH (STRING))

; (METHOD DE.SETF.UTILITY.IMPLEMENTATION::TEST-UNIT-PATH (CONS))

; DE.SETF.UTILITY.IMPLEMENTATION::WALK-PREREQUISITES

; DE.SETF.UTILITY.IMPLEMENTATION::IS-PREREQUISITE

; (DEFGENERIC DE.SETF.UTILITY.IMPLEMENTATION::UNIT-PATH-LESSP)

; DE.SETF.UTILITY.IMPLEMENTATION::WILD-UNIT-PATH-P

; (DEFGENERIC DE.SETF.UTILITY.IMPLEMENTATION::UNIT-PATH-MATCH-P)

; (DEFGENERIC DE.SETF.UTILITY.IMPLEMENTATION::FIND-TESTS)

; (DEFGENERIC DE.SETF.UTILITY.IMPLEMENTATION::SET-TESTS)

; (DEFGENERIC DE.SETF.UTILITY.TEST:INTERN-TEST)

; DE.SETF.UTILITY.TEST:UNINTERN-TEST

; DE.SETF.UTILITY.TEST:MAKE-TEST-UNIT

; DE.SETF.UTILITY.IMPLEMENTATION::CLEAR-TESTS

; DE.SETF.UTILITY.TEST:DEFTESTS

; DE.SETF.UTILITY.TEST:DEFTEST

; (DEFGENERIC DE.SETF.UTILITY.TEST:EXECUTE-TEST)

; DE.SETF.UTILITY.TEST:EXECUTE-TESTS

; (TOP-LEVEL-FORM 5)

; (TOP-LEVEL-FORM 6)


;loading G:\Development\Source\cl-xml-0-949\bin\lwfasl\library\de\setf\utility\test.fsl, newer.

;  Loading fasl file G:\Development\Source\cl-xml-0-949\bin\lwfasl\library\de\setf\utility\test.fsl


;; component: "xml:code;base;package"

;Compiling #P"XML:CODE;BASE;PACKAGE.LISP" -> #P"XML:CODE;BASE;PACKAGE.BIN"...

; (TOP-LEVEL-FORM 1)

; (TOP-LEVEL-FORM 2)

; (DEFPACKAGE "BNF-PARSER")

; (DEFPACKAGE "XML-UTILS")

; (DEFPACKAGE "XML-QUERY-DATA-MODEL")

; (DEFPACKAGE "XML-PARSER")

; (DEFPACKAGE "XML-PATH")

; (DEFPACKAGE "XML-QUERY")

; (DEFPACKAGE "xml")

; (DEFPACKAGE "XML-SCHEMA-DATATYPES")

; (DEFPACKAGE "XML-PATH-ALGEBRA")

; (DEFPACKAGE "XML-QUERY-ALGEBRA")

; (DEFPACKAGE "$")

; (DEFPACKAGE "XML-QUERY-LANGUAGE")

; (DEFPACKAGE "WWW-UTILS")

; (DEFPACKAGE TK1)

; (DEFPACKAGE "HTTP")

; (TOP-LEVEL-FORM 3)

; (TOP-LEVEL-FORM 4)


;loading G:\Development\Source\cl-xml-0-949\bin\lwfasl\code\base\package.fsl, newer.

;  Loading fasl file G:\Development\Source\cl-xml-0-949\bin\lwfasl\code\base\package.fsl


;; system load time set: :BASE

;; component: "xml:code;atn-parser;clifs;inference-system-classes"

;Compiling #P"XML:CODE;ATN-PARSER;CLIFS;INFERENCE-SYSTEM-CLASSES.LISP" -> #P"XML:CODE;ATN-PARSER;CLIFS;INFERENCE-SYSTEM-CLASSES.BIN"...

; (TOP-LEVEL-FORM 1)

; (TOP-LEVEL-FORM 2)

; (DEFVAR BNF-PARSER::*SYSTEM*)

; (DEFVAR BNF-PARSER::*INFERENCE-SYSTEMS*)

; (DEFVAR BNF-PARSER::*OVERWRITE-WITHOUT-QUESTION*)

; BNF-PARSER::INFERENCE-SYSTEMS

; (SETF BNF-PARSER::INFERENCE-SYSTEMS)

; BNF-PARSER::INSERT-SYSTEM

; (METHOD BNF-PARSER::ERASE (LIST))

; BNF-PARSER::DEFAULT-SYSTEM-NAME

; BNF-PARSER::PARSE-SYSTEM-DECLARATION

; BNF-PARSER::CLASS-NAME-P

; BNF-PARSER::FIND-SYSTEM

; BNF-PARSER::SYSTEM-NAME-P

; (DEFCLASS BNF-PARSER:INFERENCE-SYSTEM)

; BNF-PARSER::SYSTEM-PROPERTY

; (SETF BNF-PARSER::SYSTEM-PROPERTY)

; (METHOD DOCUMENTATION (BNF-PARSER:INFERENCE-SYSTEM T))

; (METHOD (SETF DOCUMENTATION) (T BNF-PARSER:INFERENCE-SYSTEM T))

; (METHOD PRINT-OBJECT (BNF-PARSER:INFERENCE-SYSTEM T))

; (METHOD BNF-PARSER::ERASE (BNF-PARSER:INFERENCE-SYSTEM))

; (METHOD BNF-PARSER::BUILD-SYSTEM-FN-NAME (BNF-PARSER:INFERENCE-SYSTEM T))

; BNF-PARSER::FIND-SYSTEM-CLASS-NAME

; (DEFCLASS BNF-PARSER::PRODUCTION-SYSTEM)

; (METHOD BNF-PARSER::RESET-SYSTEM (BNF-PARSER::PRODUCTION-SYSTEM))

; (METHOD BNF-PARSER::INITIALIZE-SYSTEM (BNF-PARSER::PRODUCTION-SYSTEM))

; (DEFCLASS BNF-PARSER::FUZZY-SYSTEM)

; (DEFCLASS BNF-PARSER::LOGIC-SYSTEM)

; (DEFCLASS BNF-PARSER::DEFINITE-LOGIC-SYSTEM)

; (METHOD BNF-PARSER::SYSTEM-PROCEDURES (BNF-PARSER::LOGIC-SYSTEM))

; (METHOD BNF-PARSER::ERASE :AFTER (BNF-PARSER::DEFINITE-LOGIC-SYSTEM))

; BNF-PARSER::GET-METASYSTEM

; (METHOD INITIALIZE-INSTANCE :AFTER (BNF-PARSER::DEFINITE-LOGIC-SYSTEM))

; BNF-PARSER::MAKE-PROCEDURE-ACCESS

; (METHOD PRINT-OBJECT (BNF-PARSER::DEFINITE-LOGIC-SYSTEM T))

; (DEFCLASS BNF-PARSER::VDL-SYSTEM)

; BNF-PARSER::MOST-SPECIFIC-PLIST

; (METHOD BNF-PARSER::IMPORT-PROCEDURES (BNF-PARSER::DEFINITE-LOGIC-SYSTEM T))

; (METHOD BNF-PARSER::IMPORT-COMPILER-MACROS (BNF-PARSER::DEFINITE-LOGIC-SYSTEM T))

; (METHOD BNF-PARSER::DEFAULT-SYSTEM-UNIT-CLASS (BNF-PARSER::DEFINITE-LOGIC-SYSTEM T))

; (DEFCLASS BNF-PARSER::POSLOG)

; (DEFCLASS BNF-PARSER::SUPLOG)

; (DEFCLASS BNF-PARSER::PROLOG)

; (METHOD BNF-PARSER::SYSTEM-METAPREDICATE :BEFORE (BNF-PARSER::PROLOG))

; (DEFCLASS BNF-PARSER::V-PROLOG)

; (METHOD BNF-PARSER::BUILD-METAGOALS (BNF-PARSER::V-PROLOG T))

; (DEFCLASS BNF-PARSER::F-PROLOG)

; (METHOD BNF-PARSER::BUILD-METAGOALS (BNF-PARSER::F-PROLOG T))

; (DEFCLASS BNF-PARSER::FS-PROLOG)

; (DEFCLASS BNF-PARSER::P-PROLOG)

; (METHOD BNF-PARSER::BUILD-METAGOALS (BNF-PARSER::P-PROLOG T))

; (DEFCLASS BNF-PARSER::FUZZY-CONTROL-SYSTEM)

; (DEFCLASS BNF-PARSER::SUGENO-CONTROLLER)

; (DEFCLASS BNF-PARSER::SIMPLE-SUGENO-CONTROLLER)

; (DEFCLASS BNF-PARSER::MAMDANI-CONTROLLER)

; (DEFCLASS BNF-PARSER::SIMPLE-MAMDANI-CONTROLLER)

; (TOP-LEVEL-FORM 3)


;loading G:\Development\Source\cl-xml-0-949\bin\lwfasl\code\atn-parser\clifs\inference-system-classes.fsl, newer.

;  Loading fasl file G:\Development\Source\cl-xml-0-949\bin\lwfasl\code\atn-parser\clifs\inference-system-classes.fsl


;; component: "xml:code;atn-parser;clifs;inference-units"

;Compiling #P"XML:CODE;ATN-PARSER;CLIFS;INFERENCE-UNITS.LISP" -> #P"XML:CODE;ATN-PARSER;CLIFS;INFERENCE-UNITS.BIN"...

; (TOP-LEVEL-FORM 1)

; (TOP-LEVEL-FORM 2)

; (DEFPARAMETER BNF-PARSER:*SOURCE-RECORDING*)

; (DEFCLASS BNF-PARSER:INFERENCE-UNIT)

; (DEFCLASS BNF-PARSER:RULE)

; (METHOD DOCUMENTATION (BNF-PARSER:RULE T))

; (METHOD (SETF DOCUMENTATION) (T BNF-PARSER:RULE T))

; (METHOD BNF-PARSER::ENSURE-SOURCES (BNF-PARSER:RULE T))

; (DEFCLASS BNF-PARSER::CONTROL-RULE)

; (DEFCLASS BNF-PARSER::FUZZY-CONTROL-RULE)

; (DEFCLASS BNF-PARSER::SUGENO-RULE)

; (DEFCLASS BNF-PARSER::MAMDANI-RULE)

; (DEFCLASS BNF-PARSER::PRODUCTION)

; (DEFCLASS BNF-PARSER::OPS5-RULE)

; (METHOD PRINT-OBJECT (BNF-PARSER::OPS5-RULE T))

; (DEFCLASS BNF-PARSER::FLOPS-RULE)

; (DEFCLASS BNF-PARSER::SPII-RULE)

; (DEFCLASS BNF-PARSER::CLAUSE)

; (DEFCLASS BNF-PARSER::LOGIC-RULE)

; (DEFCLASS BNF-PARSER::HORN-CLAUSE)

; (DEFCLASS BNF-PARSER::FUNCALLABLE-CLAUSE-METAOBJECT-CLASS)

; (METHOD VALIDATE-SUPERCLASS (BNF-PARSER::FUNCALLABLE-CLAUSE-METAOBJECT-CLASS STANDARD-CLASS))

; (DEFCLASS BNF-PARSER::DEFINITE-PROGRAM-CLAUSE)

; (DEFCLASS BNF-PARSER::DEFINITE-GOAL)

; (DEFCLASS BNF-PARSER::DEFINITE-RULE)

; (DEFCLASS BNF-PARSER::UNIT-CLAUSE)

; (DEFCLASS BNF-PARSER::VDU-CLAUSE)

; (DEFCLASS BNF-PARSER::VDG-CLAUSE)

; (DEFCLASS BNF-PARSER::VDR-CLAUSE)

; (DEFCLASS BNF-PARSER::PROCEDURE-METAOBJECT-CLASS)

; (METHOD VALIDATE-SUPERCLASS (BNF-PARSER::PROCEDURE-METAOBJECT-CLASS STANDARD-CLASS))

; (DEFCLASS BNF-PARSER::SYSTEM-PROCEDURE)

; (DEFCLASS BNF-PARSER::LOGIC-PROCEDURE)

; (METHOD BNF-PARSER::PROCEDURE-SOURCES (BNF-PARSER::LOGIC-PROCEDURE))

; (METHOD PRINT-OBJECT (BNF-PARSER::LOGIC-PROCEDURE T))

; (DEFCLASS BNF-PARSER::DEFINITE-LOGIC-PROCEDURE)

; (DEFCLASS BNF-PARSER::PROLOG-PROCEDURE)

; (DEFCLASS BNF-PARSER::SUPLOG-PROCEDURE)

; (DEFCLASS BNF-PARSER::POSLOG-PROCEDURE)

; (DEFCLASS BNF-PARSER::VPROLOG-PROCEDURE)

; (TOP-LEVEL-FORM 3)


;loading G:\Development\Source\cl-xml-0-949\bin\lwfasl\code\atn-parser\clifs\inference-units.fsl, newer.

;  Loading fasl file G:\Development\Source\cl-xml-0-949\bin\lwfasl\code\atn-parser\clifs\inference-units.fsl


;; component: "xml:code;atn-parser;atn-parameters"

;Compiling #P"XML:CODE;ATN-PARSER;ATN-PARAMETERS.LISP" -> #P"XML:CODE;ATN-PARSER;ATN-PARAMETERS.BIN"...

; (TOP-LEVEL-FORM 1)

; (TOP-LEVEL-FORM 2)

; BNF-PARSER::DEFUNBOUNDVAR

; (DEFPARAMETER BNF-PARSER::*ATN-WORDS*)

; (DEFPARAMETER BNF-PARSER:*CLASS.ATN*)

; (DEFPARAMETER BNF-PARSER:*CLASS.ATN-NODE*)

; (DEFPARAMETER BNF-PARSER:*CLASS.PUSH-ATN-EDGE*)

; (DEFPARAMETER BNF-PARSER:*CLASS.POP-ATN-EDGE*)

; (DEFPARAMETER BNF-PARSER::*CLASS.FAIL-ATN-EDGE*)

; (DEFPARAMETER BNF-PARSER:*CLASS.WORD-ATN-EDGE*)

; (DEFPARAMETER BNF-PARSER:*CLASS.OR-ATN-EDGE*)

; (DEFPARAMETER BNF-PARSER:*CLASS.TEST-ATN-EDGE*)

; (DEFPARAMETER BNF-PARSER:*CLASS.CAT-ATN-EDGE*)

; (DEFPARAMETER BNF-PARSER:*CLASS.JUMP-ATN-EDGE*)

; (DEFPARAMETER BNF-PARSER:*CLASS.CELL-ATN-EDGE*)

; (DEFPARAMETER BNF-PARSER:*CLASS.ATN-LEXICON*)

; (DEFPARAMETER BNF-PARSER:*CLASS.ATN-CELL-CATEGORY*)

; (DEFPARAMETER BNF-PARSER:*CLASS.ATN-DERIVED-CATEGORY*)

; (DEFPARAMETER BNF-PARSER:*CLASS.ATN-LEXEM*)

; (DEFPARAMETER BNF-PARSER:*CLASS.ATN-NEGATED-ALTERNATIVES*)

; (DEFPARAMETER BNF-PARSER:*CLASS.ATN-CONJUNCTION*)

; (DEFPARAMETER BNF-PARSER:*CLASS.ATN-BUILTIN-PREDICATE-CATEGORY*)

; (DEFPARAMETER BNF-PARSER:*CLASS.ATN-UNDECLARED-CATEGORY*)

; (DEFPARAMETER BNF-PARSER:*CLASS.ATN-PRIMITIVE-CATEGORY*)

; (DEFPARAMETER BNF-PARSER:*CLASS.ATN-COMPLEMENT-CATEGORY*)

; (DEFPARAMETER BNF-PARSER:*CLASS.ATN-ALTERNATIVE-CATEGORY*)

; (TOP-LEVEL-FORM 3)

; (TOP-LEVEL-FORM 4)

; (TOP-LEVEL-FORM 5)

; (TOP-LEVEL-FORM 6)

; (TOP-LEVEL-FORM 7)

; (TOP-LEVEL-FORM 8)

; (TOP-LEVEL-FORM 9)

; (TOP-LEVEL-FORM 10)

; (TOP-LEVEL-FORM 11)

; (TOP-LEVEL-FORM 12)

; (TOP-LEVEL-FORM 13)

; (TOP-LEVEL-FORM 14)

; (DEFVAR BNF-PARSER::*ATN-REDUCE*)

; (DEFVAR BNF-PARSER::*ATN-RETURN-STRUCTURE*)

; (TOP-LEVEL-FORM 15)

; (DEFPARAMETER BNF-PARSER:*ATN-SAVE-DEFINITIONS*)

; (TOP-LEVEL-FORM 16)

; BNF-PARSER:ATN-STACK

; (TOP-LEVEL-FORM 17)

; (DEFVAR BNF-PARSER:*ATN-STRUCTURE*)

; (DEFVAR BNF-PARSER:*ATN-TERM*)

; (DEFVAR BNF-PARSER:*ATN-TERM?*)

; (DEFVAR BNF-PARSER:*ATN-TOKEN-PACKAGE*)

; (DEFPARAMETER BNF-PARSER::*ATN-RUNTIME-FILES*)

; (DEFPARAMETER BNF-PARSER:*ATN-TRACE*)

; (DEFPARAMETER BNF-PARSER:*ATN-TRACE-NETS*)

; (DEFVAR BNF-PARSER:*ATN-WFST)

; (TOP-LEVEL-FORM 18)

; (TOP-LEVEL-FORM 19)

; (TOP-LEVEL-FORM 20)

; (TOP-LEVEL-FORM 21)


;loading G:\Development\Source\cl-xml-0-949\bin\lwfasl\code\atn-parser\atn-parameters.fsl, newer.

;  Loading fasl file G:\Development\Source\cl-xml-0-949\bin\lwfasl\code\atn-parser\atn-parameters.fsl


;; component: "xml:code;atn-parser;atn-classes"

;Compiling #P"XML:CODE;ATN-PARSER;ATN-CLASSES.LISP" -> #P"XML:CODE;ATN-PARSER;ATN-CLASSES.BIN"...

; (TOP-LEVEL-FORM 1)

; (TOP-LEVEL-FORM 2)

; (DEFCLASS BNF-PARSER::ATN-BASIC)

; (DEFCLASS BNF-PARSER::ATN-SYSTEM)

; (METHOD BNF-PARSER::ATN-PREDICATES (BNF-PARSER::ATN-SYSTEM))

; (METHOD PRINT-OBJECT (BNF-PARSER::ATN-SYSTEM T))

; (METHOD BNF-PARSER::GET-ATN (BNF-PARSER::ATN-SYSTEM SYMBOL))

; (METHOD BNF-PARSER::GET-ATN (BNF-PARSER::ATN-SYSTEM STRING))

; (DEFCLASS BNF-PARSER::ATN-UNIT)

; (DEFGENERIC BNF-PARSER:ATN-SUCCEED-ACTIONS)

; (DEFGENERIC BNF-PARSER:ATN-FAIL-ACTIONS)

; (DEFGENERIC BNF-PARSER:ATN-CONTINUE-ACTIONS)

; (DEFGENERIC BNF-PARSER:ATN-INITIAL-ACTIONS)

; (DEFGENERIC BNF-PARSER:ATN-BINDINGS)

; (DEFCLASS BNF-PARSER:ATN)

; (METHOD BNF-PARSER::BASIC-NET-P (BNF-PARSER:ATN))

; (METHOD PRINT-OBJECT (BNF-PARSER:ATN T))

; (METHOD BNF-PARSER:ATN-TERM-CARDINALITY (BNF-PARSER:ATN T))

; BNF-PARSER::PROCEDURE-LIMIT-LIST

; (METHOD BNF-PARSER::ATN-CALLER-EDGES :AROUND (BNF-PARSER:ATN))

; (METHOD BNF-PARSER::ATN-POP-EDGES :AROUND (BNF-PARSER:ATN))

; BNF-PARSER::COMPUTE-ATN-POP-EDGES

; BNF-PARSER::COMPUTE-ATN-CALLER-EDGES

; (DEFCLASS BNF-PARSER:ATN-NODE)

; (METHOD PRINT-OBJECT (BNF-PARSER:ATN-NODE T))

; (DEFCLASS BNF-PARSER::ATN-EDGE)

; (METHOD PRINT-OBJECT (BNF-PARSER::ATN-EDGE T))

; (DEFCLASS BNF-PARSER::ATN-TRANSITION)

; (METHOD PRINT-OBJECT (BNF-PARSER::ATN-TRANSITION T))

; (DEFCLASS BNF-PARSER::CONSUME-ATN-EDGE)

; (DEFCLASS BNF-PARSER:POP-ATN-EDGE)

; (METHOD PRINT-OBJECT (BNF-PARSER:POP-ATN-EDGE T))

; (DEFCLASS BNF-PARSER::FAIL-ATN-EDGE)

; (METHOD PRINT-OBJECT (BNF-PARSER::FAIL-ATN-EDGE T))

; (DEFCLASS BNF-PARSER:WORD-ATN-EDGE)

; (METHOD PRINT-OBJECT (BNF-PARSER:WORD-ATN-EDGE T))

; (DEFCLASS BNF-PARSER:CAT-ATN-EDGE)

; (METHOD PRINT-OBJECT (BNF-PARSER:CAT-ATN-EDGE T))

; (DEFCLASS BNF-PARSER:PUSH-ATN-EDGE)

; (METHOD PRINT-OBJECT (BNF-PARSER:PUSH-ATN-EDGE T))

; (DEFCLASS BNF-PARSER:JUMP-ATN-EDGE)

; (METHOD PRINT-OBJECT (BNF-PARSER:JUMP-ATN-EDGE T))

; (DEFCLASS BNF-PARSER:TEST-ATN-EDGE)

; (METHOD PRINT-OBJECT (BNF-PARSER:TEST-ATN-EDGE T))

; (DEFCLASS BNF-PARSER:CELL-ATN-EDGE)

; (DEFCLASS BNF-PARSER:OR-ATN-EDGE)

; (METHOD PRINT-OBJECT (BNF-PARSER:OR-ATN-EDGE T))

; (METHOD (SETF BNF-PARSER:ATN-NODE) (T BNF-PARSER:OR-ATN-EDGE))

; (METHOD BNF-PARSER::POP-EDGE-P (T))

; (METHOD BNF-PARSER::POP-EDGE-P (BNF-PARSER:POP-ATN-EDGE))

; (METHOD BNF-PARSER::PUSH-EDGE-P (T))

; (METHOD BNF-PARSER::PUSH-EDGE-P (BNF-PARSER:PUSH-ATN-EDGE))

; (METHOD BNF-PARSER::OR-EDGE-P (T))

; (METHOD BNF-PARSER::OR-EDGE-P (BNF-PARSER:OR-ATN-EDGE))

; (DEFGENERIC BNF-PARSER:ATN-TERM-NAMES)

; (DEFCLASS BNF-PARSER:ATN-LEXICON)

; (DEFCLASS BNF-PARSER::ATN-BYTE-LEXICON)

; (DEFCLASS BNF-PARSER::ATN-CHARACTER-LEXICON)

; (DEFCLASS BNF-PARSER::ATN-SYMBOL-LEXICON)

; (DEFCLASS BNF-PARSER::ATN-STRING-LEXICON)

; (DEFCLASS BNF-PARSER::ATN-CATEGORY)

; (METHOD PRINT-OBJECT (BNF-PARSER::ATN-CATEGORY T))

; (DEFCLASS BNF-PARSER:ATN-UNDECLARED-CATEGORY)

; (DEFCLASS BNF-PARSER:ATN-PRIMITIVE-CATEGORY)

; (DEFCLASS BNF-PARSER:ATN-DERIVED-CATEGORY)

; (DEFCLASS BNF-PARSER:ATN-BUILTIN-PREDICATE-CATEGORY)

; (DEFCLASS BNF-PARSER:ATN-CELL-CATEGORY)

; (DEFCLASS BNF-PARSER:ATN-COMPLEMENT-CATEGORY)

; (DEFCLASS BNF-PARSER:ATN-ALTERNATIVE-CATEGORY)

; (DEFCLASS BNF-PARSER::ATN-JUNCTION)

; (DEFCLASS BNF-PARSER:ATN-CONJUNCTION)

; (DEFCLASS BNF-PARSER:ATN-NEGATED-ALTERNATIVES)

; (DEFCLASS BNF-PARSER:ATN-LEXEM)

; (METHOD PRINT-OBJECT (BNF-PARSER:ATN-LEXEM T))

; (DEFCLASS BNF-PARSER:ATN-PROCEDURE-CALL)

; (DEFCLASS BNF-PARSER::ATN-SIZE-TEST)

; (METHOD BNF-PARSER::ATN-SIZE-TEST :AROUND (BNF-PARSER:ATN))

; (DEFCLASS BNF-PARSER::ATN-MIN-TEST)

; (DEFCLASS BNF-PARSER::ATN-MAX-TEST)

; (DEFCLASS BNF-PARSER::ATN-RANGE-TEST)

; (METHOD BNF-PARSER::ATN-INITIALLY-TESTS (BNF-PARSER:ATN))

; (METHOD BNF-PARSER::ATN-FINALLY-TESTS (BNF-PARSER:ATN))

; (METHOD BNF-PARSER::ATN-FINALLY-ACTIONS (BNF-PARSER:ATN))

; (METHOD BNF-PARSER::ATN-INITIALLY-ACTIONS (BNF-PARSER:ATN))

; (METHOD BNF-PARSER::ATN-POP-TESTS (BNF-PARSER:ATN))

; (METHOD BNF-PARSER::ATN-POP-ACTIONS (BNF-PARSER:ATN))

; (METHOD BNF-PARSER::ATN-PUSH-TESTS (BNF-PARSER:ATN))

; (METHOD BNF-PARSER::ATN-PUSH-ACTIONS (BNF-PARSER:ATN))

; (METHOD BNF-PARSER::INITIALLY-CALL-P (BNF-PARSER:ATN-PROCEDURE-CALL))

; (METHOD BNF-PARSER::FINALLY-CALL-P (BNF-PARSER:ATN-PROCEDURE-CALL))

; (METHOD BNF-PARSER::DO-CALL-P (BNF-PARSER:ATN-PROCEDURE-CALL))

; (METHOD BNF-PARSER::TEST-CALL-P (BNF-PARSER:ATN-PROCEDURE-CALL))

; (METHOD BNF-PARSER::BEFORE-CALL-P (BNF-PARSER:ATN-PROCEDURE-CALL))

; (METHOD BNF-PARSER::AFTER-CALL-P (BNF-PARSER:ATN-PROCEDURE-CALL))

; (METHOD BNF-PARSER::INITIALLY-TEST-CALL-P (BNF-PARSER:ATN-PROCEDURE-CALL))

; (METHOD BNF-PARSER::INITIALLY-DO-CALL-P (BNF-PARSER:ATN-PROCEDURE-CALL))

; (METHOD BNF-PARSER::FINALLY-DO-CALL-P (BNF-PARSER:ATN-PROCEDURE-CALL))

; (METHOD BNF-PARSER::FINALLY-TEST-CALL-P (BNF-PARSER:ATN-PROCEDURE-CALL))

; (METHOD BNF-PARSER::BEFORE-TEST-CALL-P (BNF-PARSER:ATN-PROCEDURE-CALL))

; (METHOD BNF-PARSER::BEFORE-DO-CALL-P (BNF-PARSER:ATN-PROCEDURE-CALL))

; (METHOD BNF-PARSER::AFTER-DO-CALL-P (BNF-PARSER:ATN-PROCEDURE-CALL))

; (METHOD BNF-PARSER::AFTER-TEST-CALL-P (BNF-PARSER:ATN-PROCEDURE-CALL))

; BNF-PARSER::COLLECT-INITIALLY-TESTS

; BNF-PARSER::COLLECT-FINALLY-TESTS

; BNF-PARSER::COLLECT-FINALLY-ACTIONS

; BNF-PARSER::COLLECT-INITIALLY-ACTIONS

; BNF-PARSER::COLLECT-BEFORE-TESTS

; BNF-PARSER::COLLECT-AFTER-TESTS

; BNF-PARSER::COLLECT-AFTER-ACTIONS

; BNF-PARSER::COLLECT-BEFORE-ACTIONS

; (METHOD BNF-PARSER::WALK-ATN-NET (T T SYMBOL))

; (METHOD BNF-PARSER::WALK-ATN-NET (NULL T T))

; (METHOD BNF-PARSER::WALK-ATN-NET (BNF-PARSER::ATN-SYSTEM T FUNCTION))

; (METHOD BNF-PARSER::WALK-ATN-NET (BNF-PARSER:ATN T FUNCTION))

; (METHOD BNF-PARSER::WALK-ATN-NET (BNF-PARSER:ATN-NODE T FUNCTION))

; (METHOD BNF-PARSER::WALK-ATN-NET (BNF-PARSER::ATN-EDGE T FUNCTION))

; (METHOD BNF-PARSER::WALK-ATN-NET (BNF-PARSER:OR-ATN-EDGE T FUNCTION))

; (METHOD BNF-PARSER::WALK-ATN-NET (BNF-PARSER::ATN-CATEGORY T FUNCTION))

; (METHOD BNF-PARSER::WALK-ATN-NET (BNF-PARSER:ATN-LEXICON T FUNCTION))

; (METHOD BNF-PARSER::WALK-ATN-NET (BNF-PARSER:ATN-LEXEM T T))

; (DEFGENERIC BNF-PARSER::INTERN-ATN-NODE)

; BNF-PARSER::INTERN-ATN-SYSTEM

; (METHOD BNF-PARSER::BIND-NET (BNF-PARSER:ATN))

; (TOP-LEVEL-FORM 3)

; (TOP-LEVEL-FORM 4)


;loading G:\Development\Source\cl-xml-0-949\bin\lwfasl\code\atn-parser\atn-classes.fsl, newer.

;  Loading fasl file G:\Development\Source\cl-xml-0-949\bin\lwfasl\code\atn-parser\atn-classes.fsl


;; component: "xml:code;atn-parser;atn-macros"

;Compiling #P"XML:CODE;ATN-PARSER;ATN-MACROS.LISP" -> #P"XML:CODE;ATN-PARSER;ATN-MACROS.BIN"...

; (TOP-LEVEL-FORM 1)

; (TOP-LEVEL-FORM 2)

; (DEFVAR BNF-PARSER::*SEQUENCE*)

; (DEFVAR BNF-PARSER::*SEQUENCE-LENGTH*)

; (DEFVAR BNF-PARSER::*WFST-SIZE*)

; (DEFPARAMETER BNF-PARSER::*WFST*)

; (DEFPARAMETER BNF-PARSER::*PPRINT-STRUCTURE*)

; (DEFPARAMETER BNF-PARSER::*LEXICON*)

; (DEFPARAMETER BNF-PARSER::*PREDICATES*)

; BNF-PARSER::SETCAT

; BNF-PARSER::GET-CATEGORIES

; BNF-PARSER::GET-CATEGORY-PREDICATE

; BNF-PARSER::SETPRED

; BNF-PARSER::DEFLEXICON

; BNF-PARSER::CALLPARSER

; BNF-PARSER::UNPARSEABLE-SEQUENCE

; BNF-PARSER::CLEAR-WFST

; BNF-PARSER::DEFATN

; BNF-PARSER::DEFATN-NODE

; BNF-PARSER::DEFARC-TYPE

; BNF-PARSER::GET-OBJEKT

; (METHOD BNF-PARSER::HAS-CATEGORY-P (T T T))

; BNF-PARSER::IS-TOKEN

; BNF-PARSER::KANTEN-TYP?

; BNF-PARSER::END-OF-SEQUENCE-P

; (TOP-LEVEL-FORM 3)

; (TOP-LEVEL-FORM 4)

; (TOP-LEVEL-FORM 5)

; (TOP-LEVEL-FORM 6)

; BNF-PARSER::FEQUAL

; BNF-PARSER::WFST-ENTRY

; BNF-PARSER::PUT-WFST-ENTRY

; BNF-PARSER::PARSE-SUBNET

; (TOP-LEVEL-FORM 7)

; (TOP-LEVEL-FORM 8)

; (TOP-LEVEL-FORM 9)

; (TOP-LEVEL-FORM 10)

; BNF-PARSER::PPRINT-TREE

; BNF-PARSER::PRINT-FIRST-RESULT

; BNF-PARSER::PPRINT-RESULTS

; (TOP-LEVEL-FORM 11)

; (TOP-LEVEL-FORM 12)


;loading G:\Development\Source\cl-xml-0-949\bin\lwfasl\code\atn-parser\atn-macros.fsl, newer.

;  Loading fasl file G:\Development\Source\cl-xml-0-949\bin\lwfasl\code\atn-parser\atn-macros.fsl


;; component: "xml:code;atn-parser;ebnf-tokenizer"

;Compiling #P"XML:CODE;ATN-PARSER;EBNF-TOKENIZER.LISP" -> #P"XML:CODE;ATN-PARSER;EBNF-TOKENIZER.BIN"...

; (TOP-LEVEL-FORM 1)

; (TOP-LEVEL-FORM 2)

; (DEFPARAMETER BNF-PARSER::*BNF-READTABLE*)

; (DEFPARAMETER BNF-PARSER::*ANSI-CL-READTABLE*)

; (DEFPARAMETER BNF-PARSER::*METASYMBOLS*)

; BNF-PARSER::DEFSYMBOL-READER

; BNF-PARSER::\'READER

; BNF-PARSER::[READER

; BNF-PARSER::]READER

; BNF-PARSER::\#READER

; BNF-PARSER::/READER

; BNF-PARSER::READ-COMMENT-STRING

; BNF-PARSER::READ-NUMBER-STRING

; BNF-PARSER::-READER

; BNF-PARSER::INITIALIZE-BNF-READTABLE

; (TOP-LEVEL-FORM 3)

; BNF-PARSER::BNF-READER

; BNF-PARSER::HEX-STRING-TO-NUMBER

; BNF-PARSER::ALTERNATIVE-CHARS

; BNF-PARSER::SEQUENCE-CHARS

; (METHOD BNF-PARSER::HEXSTRING (CHARACTER))

; (TOP-LEVEL-FORM 4)


;loading G:\Development\Source\cl-xml-0-949\bin\lwfasl\code\atn-parser\ebnf-tokenizer.fsl, newer.

;  Loading fasl file G:\Development\Source\cl-xml-0-949\bin\lwfasl\code\atn-parser\ebnf-tokenizer.fsl


;; component: "xml:code;atn-parser;ebnf-to-atn-translator"

;Compiling #P"XML:CODE;ATN-PARSER;EBNF-TO-ATN-TRANSLATOR.LISP" -> #P"XML:CODE;ATN-PARSER;EBNF-TO-ATN-TRANSLATOR.BIN"...

; (TOP-LEVEL-FORM 1)

; (TOP-LEVEL-FORM 2)

; (METHOD BNF-PARSER::BNF-TO-ATN (STRING))

; (DEFPARAMETER BNF-PARSER::*COMMENT-STRING*)

; (DEFPARAMETER BNF-PARSER::*EXPRESSION-CARDINALITY*)

; (DEFPARAMETER BNF-PARSER::*EXPRESSION-TERMS*)

; (DEFGENERIC BNF-PARSER::MERGE-CARDINALITIES)

; BNF-PARSER::LOCAL-CARDINALITY

; (DEFGENERIC BNF-PARSER::ADD-CARDINALITIES)

; (DEFGENERIC BNF-PARSER::MULTIPLY-CARDINALITIES)

; (DEFGENERIC BNF-PARSER::NAME=)

; (DEFGENERIC BNF-PARSER::NAME-LESSP)

; BNF-PARSER::ADD-EXPRESSION-TERM

; BNF-PARSER::MULTIPLY-EXPRESSION-TERM

; (DEFCLASS BNF-PARSER::BNF)

; (DEFCLASS BNF-PARSER::GRAMMAR)

; (DEFCLASS BNF-PARSER::BNF-GRAMMAR)

; (METHOD PRINT-OBJECT (BNF-PARSER::BNF-GRAMMAR T))

; (DEFCLASS BNF-PARSER::EBNF-GRAMMAR)

; (DEFCLASS BNF-PARSER::BNF-PROCEDURE-CONTEXT)

; (DEFCLASS BNF-PARSER::BNF-DEFINITION)

; (METHOD INITIALIZE-INSTANCE :AFTER (BNF-PARSER::BNF-DEFINITION))

; (METHOD PRINT-OBJECT (BNF-PARSER::BNF-DEFINITION T))

; (DEFCLASS BNF-PARSER::BNF-LEXICAL-DEFINITION)

; (DEFCLASS BNF-PARSER::BNF-PHRASE-DEFINITION)

; (DEFCLASS BNF-PARSER::BNF-EXPR)

; (DEFCLASS BNF-PARSER::BNF-QEXPR)

; (DEFCLASS BNF-PARSER::BNF-ONE-EXPR)

; (DEFCLASS BNF-PARSER::BNF-PLUS-EXPR)

; (DEFCLASS BNF-PARSER::BNF-REP-EXPR)

; (DEFCLASS BNF-PARSER::BNF-OPT-EXPR)

; (METHOD PRINT-OBJECT (BNF-PARSER::BNF-QEXPR T))

; (METHOD PRINT-OBJECT (BNF-PARSER::BNF-PLUS-EXPR T))

; (METHOD PRINT-OBJECT (BNF-PARSER::BNF-REP-EXPR T))

; (METHOD PRINT-OBJECT (BNF-PARSER::BNF-OPT-EXPR T))

; (DEFCLASS BNF-PARSER::BNF-GROUP)

; (METHOD PRINT-OBJECT (BNF-PARSER::BNF-GROUP T))

; (DEFCLASS BNF-PARSER::BNF-ALTERNATIVE)

; (METHOD PRINT-OBJECT (BNF-PARSER::BNF-ALTERNATIVE T))

; (DEFCLASS BNF-PARSER::BNF-TOKENSET)

; (METHOD PRINT-OBJECT (BNF-PARSER::BNF-TOKENSET T))

; (DEFCLASS BNF-PARSER::BNF-TOKENRANGE)

; (METHOD PRINT-OBJECT (BNF-PARSER::BNF-TOKENRANGE T))

; (METHOD BNF-PARSER::BNF-RANGE-MIN (BNF-PARSER::BNF-TOKENRANGE))

; (METHOD BNF-PARSER::BNF-RANGE-MAX (BNF-PARSER::BNF-TOKENRANGE))

; (DEFCLASS BNF-PARSER::BNF-TABLE-CELL)

; (DEFCLASS BNF-PARSER::BNF-SYMBOL)

; (METHOD PRINT-OBJECT (BNF-PARSER::BNF-SYMBOL T))

; (METHOD BNF-PARSER::BNF-NAME (T))

; (DEFGENERIC BNF-PARSER::BNF-NAMESTRING)

; (DEFCLASS BNF-PARSER::BNF-NONTERMINAL-SYMBOL)

; (DEFCLASS BNF-PARSER::BNF-TERMINAL-SYMBOL)

; (METHOD PRINT-OBJECT :BEFORE (BNF-PARSER::BNF-TERMINAL-SYMBOL T))

; (METHOD PRINT-OBJECT :AFTER (BNF-PARSER::BNF-TERMINAL-SYMBOL T))

; (METHOD BNF-PARSER::BNF-DEFINITION (T))

; (DEFCLASS BNF-PARSER::BNF-CAT-SYMBOL)

; (DEFCLASS BNF-PARSER::BNF-DIRECT-CAT-SYMBOL)

; (DEFCLASS BNF-PARSER::BNF-INDIRECT-CAT-SYMBOL)

; (DEFCLASS BNF-PARSER::BNF-CELL-SYMBOL)

; (DEFCLASS BNF-PARSER::BNF-PHRASE-SYMBOL)

; BNF-PARSER::BNF-OBJECT-TREE

; BNF-PARSER::ENSURE-BNF-SYMBOL

; (METHOD BNF-PARSER::BUILD-BNF-EXPR (BNF-PARSER::BNF-GRAMMAR T))

; (DEFPARAMETER BNF-PARSER::*PREDICATE-PATTERNS*)

; (DEFGENERIC BNF-PARSER::MAKE-LISP-PREDICATE-NAME)

; BNF-PARSER::RECLASSIFY-BNF-SYMBOLS

; (DEFGENERIC BNF-PARSER::BNF-CELL-DESCRIPTIONS-P)

; (DEFGENERIC BNF-PARSER::ALTERNATIVE-OF-TERMINALS-P)

; (METHOD BNF-PARSER::ALTERNATIVE-OF-CAT-SYMBOLS-P (LIST))

; (METHOD BNF-PARSER::ALTERNATIVE-OF-CAT-SYMBOLS-P (BNF-PARSER::BNF-SYMBOL))

; (METHOD BNF-PARSER::ALTERNATIVE-OF-CAT-SYMBOLS-P (BNF-PARSER::BNF-TOKENSET))

; (METHOD BNF-PARSER::ALTERNATIVE-OF-CAT-SYMBOLS-P (BNF-PARSER::BNF-ONE-EXPR))

; (METHOD BNF-PARSER::ALTERNATIVE-OF-CAT-SYMBOLS-P (BNF-PARSER::BNF-QEXPR))

; (METHOD BNF-PARSER::ALTERNATIVE-OF-CAT-SYMBOLS-P (BNF-PARSER::BNF-TABLE-CELL))

; (METHOD BNF-PARSER::ALTERNATIVE-OF-CAT-SYMBOLS-P (BNF-PARSER::BNF-ALTERNATIVE))

; (METHOD BNF-PARSER::ALTERNATIVE-OF-CAT-SYMBOLS-P (BNF-PARSER::BNF-GROUP))

; BNF-PARSER::DISCRIMINATE-BNF-RULES

; (METHOD BNF-PARSER::BUILD-BNF-EXPR ((EQL (QUOTE BNF-PARSER::EBNF)) T))

; (METHOD BNF-PARSER::BUILD-BNF-EXPR ((EQL (QUOTE BNF-PARSER::DEFINITION)) T))

; BNF-PARSER::BUILD-PROCEDURES

; BNF-PARSER::BUILD-PROCEDURE

; BNF-PARSER::DETERMINE-ATN-PROCEDURE-CLASS

; BNF-PARSER::ONE-OF-ENTRY

; (METHOD BNF-PARSER::BUILD-BNF-EXPR ((EQL (QUOTE BNF-PARSER::ALTERNATIVE)) T))

; BNF-PARSER::CANONICALIZE-BNF-ALTERNATIVE

; (METHOD BNF-PARSER::BUILD-BNF-EXPR ((EQL (QUOTE BNF-PARSER::QEXPR)) T))

; (METHOD BNF-PARSER::BUILD-BNF-EXPR ((EQL (QUOTE BNF-PARSER::TOKENSET)) T))

; (METHOD BNF-PARSER::BUILD-BNF-EXPR ((EQL (QUOTE BNF-PARSER::TABLE-CELL)) T))

; (METHOD BNF-PARSER::BUILD-BNF-EXPR ((EQL (QUOTE BNF-PARSER::GROUP)) T))

; (METHOD BNF-PARSER::BUILD-BNF-EXPR ((EQL (QUOTE BNF-PARSER::SYMBOL)) T))

; (METHOD BNF-PARSER::BUILD-BNF-EXPR ((EQL (QUOTE BNF-PARSER::SYMBOL)) CONS))

; (METHOD BNF-PARSER::BUILD-BNF-EXPR ((EQL (QUOTE BNF-PARSER::TERMINAL)) T))

; (METHOD BNF-PARSER::BUILD-BNF-EXPR ((EQL (QUOTE BNF-PARSER::NONTERMINAL)) T))

; (METHOD BNF-PARSER::BNF-TO-ATN (NULL))

; (METHOD BNF-PARSER::BNF-TO-ATN (BNF-PARSER::BNF-GRAMMAR))

; BNF-PARSER::ENSURE-CATEGORY-OBJECTS

; (METHOD BNF-PARSER::BUILD-ATN (BNF-PARSER::BNF-DEFINITION))

; BNF-PARSER::BUILD-ATN-NODES

; BNF-PARSER::BUILD-NODE-NAME

; BNF-PARSER::ENSURE-NODE

; (METHOD BNF-PARSER::ATN-SEQ-NODES (T CONS T T))

; (METHOD BNF-PARSER::ATN-SEQ-NODES (T NULL T T))

; BNF-PARSER::ENSURE-NODE-FORM

; (METHOD BNF-PARSER::BUILD-ATN-EDGES (BNF-PARSER::BNF-CAT-SYMBOL T T))

; (METHOD BNF-PARSER::BUILD-ATN-EDGES (BNF-PARSER::BNF-PHRASE-SYMBOL T T))

; (METHOD BNF-PARSER::BUILD-ATN-EDGES (BNF-PARSER::BNF-TERMINAL-SYMBOL T T))

; (METHOD BNF-PARSER::BUILD-ATN-EDGES (BNF-PARSER::BNF-CELL-SYMBOL T T))

; (METHOD BNF-PARSER::BUILD-ATN-EDGES (BNF-PARSER::BNF-NONTERMINAL-SYMBOL T T))

; (METHOD BNF-PARSER::BUILD-ATN-EDGES (BNF-PARSER::BNF-ONE-EXPR T T))

; (METHOD BNF-PARSER::BUILD-ATN-EDGES (BNF-PARSER::BNF-OPT-EXPR T T))

; BNF-PARSER::ATN-LOOP-NODES

; (METHOD BNF-PARSER::BUILD-ATN-EDGES (BNF-PARSER::BNF-PLUS-EXPR T T))

; (METHOD BNF-PARSER::BUILD-ATN-EDGES (BNF-PARSER::BNF-REP-EXPR T T))

; (METHOD BNF-PARSER::BUILD-ATN-EDGES (BNF-PARSER::BNF-GROUP T T))

; (METHOD BNF-PARSER::BUILD-ATN-EDGES (CONS T T))

; (METHOD BNF-PARSER::BUILD-ATN-EDGES (BNF-PARSER::BNF-ALTERNATIVE T T))

; (METHOD BNF-PARSER::BUILD-ATN-EDGES (BNF-PARSER::BNF-TOKENSET T T))

; (METHOD BNF-PARSER::BUILD-ATN-EDGES (BNF-PARSER::BNF-TOKENRANGE T T))

; (METHOD BNF-PARSER::BNF-NAMESTRING (BNF-PARSER::BNF-QEXPR))

; (METHOD BNF-PARSER::BNF-NAMESTRING (BNF-PARSER::BNF-OPT-EXPR))

; (METHOD BNF-PARSER::BNF-NAMESTRING (BNF-PARSER::BNF-REP-EXPR))

; (METHOD BNF-PARSER::BNF-NAMESTRING (BNF-PARSER::BNF-PLUS-EXPR))

; (METHOD BNF-PARSER::BNF-NAMESTRING (BNF-PARSER::BNF-GROUP))

; (METHOD BNF-PARSER::BNF-NAMESTRING (BNF-PARSER::BNF-ALTERNATIVE))

; (METHOD BNF-PARSER::BNF-NAMESTRING (BNF-PARSER::BNF-DEFINITION))

; (METHOD BNF-PARSER::BNF-NAMESTRING (STRING))

; (METHOD BNF-PARSER::BNF-NAMESTRING (T))

; BNF-PARSER::BUILD-ATN-LEXICON

; (METHOD BNF-PARSER::COLLECT-ALTERNATIVES (BNF-PARSER::BNF-DEFINITION))

; (METHOD BNF-PARSER::COLLECT-ALTERNATIVES (BNF-PARSER::BNF-ALTERNATIVE))

; (METHOD BNF-PARSER::COLLECT-ALTERNATIVES (BNF-PARSER::BNF-GROUP))

; (METHOD BNF-PARSER::COLLECT-ALTERNATIVES (BNF-PARSER::BNF-ONE-EXPR))

; (METHOD BNF-PARSER::COLLECT-ALTERNATIVES (BNF-PARSER::BNF-EXPR))

; (METHOD BNF-PARSER::COLLECT-ALTERNATIVES (BNF-PARSER::BNF-NONTERMINAL-SYMBOL))

; (METHOD BNF-PARSER::COLLECT-ALTERNATIVES (BNF-PARSER::BNF-TERMINAL-SYMBOL))

; (METHOD BNF-PARSER::COLLECT-ALTERNATIVES (BNF-PARSER::BNF-DIRECT-CAT-SYMBOL))

; (METHOD BNF-PARSER::COLLECT-ALTERNATIVES (BNF-PARSER::BNF-INDIRECT-CAT-SYMBOL))

; (METHOD BNF-PARSER::COLLECT-ALTERNATIVES (BNF-PARSER::BNF-TOKENSET))

; (METHOD BNF-PARSER::COLLECT-ALTERNATIVES (BNF-PARSER::BNF-TABLE-CELL))

; (TOP-LEVEL-FORM 3)


;loading G:\Development\Source\cl-xml-0-949\bin\lwfasl\code\atn-parser\ebnf-to-atn-translator.fsl, newer.

;  Loading fasl file G:\Development\Source\cl-xml-0-949\bin\lwfasl\code\atn-parser\ebnf-to-atn-translator.fsl


;; component: "xml:code;atn-parser;atn-macro-to-canonic-form"

;Compiling #P"XML:CODE;ATN-PARSER;ATN-MACRO-TO-CANONIC-FORM.LISP" -> #P"XML:CODE;ATN-PARSER;ATN-MACRO-TO-CANONIC-FORM.BIN"...

; (TOP-LEVEL-FORM 1)

; (TOP-LEVEL-FORM 2)

; (METHOD BNF-PARSER::ATN-CANONIC-FORM ((EQL (QUOTE BNF-PARSER::DEFATN)) T))

; (METHOD BNF-PARSER::ATN-CANONIC-FORM ((EQL (QUOTE BNF-PARSER::DEFNODE)) T))

; (METHOD BNF-PARSER::ATN-CANONIC-FORM (T T))

; (METHOD BNF-PARSER::ATN-CANONIC-FORM ((EQL (QUOTE PUSH)) T))

; (METHOD BNF-PARSER::ATN-CANONIC-FORM ((EQL (QUOTE POP)) T))

; (METHOD BNF-PARSER::ATN-CANONIC-FORM ((EQL (QUOTE BNF-PARSER::FAIL)) T))

; (METHOD BNF-PARSER::ATN-CANONIC-FORM ((EQL (QUOTE BNF-PARSER::WORD)) T))

; (METHOD BNF-PARSER::ATN-CANONIC-FORM ((EQL (QUOTE OR)) T))

; (METHOD BNF-PARSER::ATN-CANONIC-FORM ((EQL (QUOTE BNF-PARSER::TEST)) T))

; (METHOD BNF-PARSER::ATN-CANONIC-FORM ((EQL (QUOTE BNF-PARSER::CAT)) T))

; (METHOD BNF-PARSER::ATN-CANONIC-FORM ((EQL (QUOTE BNF-PARSER::JUMP)) T))

; (METHOD BNF-PARSER::ATN-CANONIC-FORM ((EQL (QUOTE BNF-PARSER::CELL)) T))

; (METHOD BNF-PARSER::ATN-CANONIC-FORM ((EQL (QUOTE BNF-PARSER::DEFLEXICON)) T))

; BNF-PARSER::MAKE-ATN-LEXEM

; BNF-PARSER::ENSURE-DEF-OBJECT

; BNF-PARSER::ENSURE-UNCATEGORIALIZED-LEXEM

; BNF-PARSER::UNCATEGORIALIZED-TERMINAL-P

; BNF-PARSER::PREDICATE-TERMINAL-P

; (METHOD BNF-PARSER::ATN-CANONIC-FORM (BNF-PARSER:ATN-LEXEM T))

; (METHOD BNF-PARSER::ATN-CANONIC-FORM (BNF-PARSER:ATN-DERIVED-CATEGORY T))

; (TOP-LEVEL-FORM 3)

; (TOP-LEVEL-FORM 4)


;loading G:\Development\Source\cl-xml-0-949\bin\lwfasl\code\atn-parser\atn-macro-to-canonic-form.fsl, newer.

;  Loading fasl file G:\Development\Source\cl-xml-0-949\bin\lwfasl\code\atn-parser\atn-macro-to-canonic-form.fsl


;; component: "xml:code;atn-parser;ebnf-grammar.atn"

;Compiling "xml:code;atn-parser;ebnf-grammar.atn" -> #P"XML:CODE;ATN-PARSER;EBNF-GRAMMAR.BIN"...

; (TOP-LEVEL-FORM 1)

; (TOP-LEVEL-FORM 2)

; (TOP-LEVEL-FORM 3)

; (TOP-LEVEL-FORM 4)

; (TOP-LEVEL-FORM 5)

; (TOP-LEVEL-FORM 6)

; (TOP-LEVEL-FORM 7)

; (TOP-LEVEL-FORM 8)

; (TOP-LEVEL-FORM 9)

; (TOP-LEVEL-FORM 10)

; (TOP-LEVEL-FORM 11)

; (TOP-LEVEL-FORM 12)

; (TOP-LEVEL-FORM 13)

; (TOP-LEVEL-FORM 14)

; (TOP-LEVEL-FORM 15)

; (TOP-LEVEL-FORM 16)

; (TOP-LEVEL-FORM 17)

; (TOP-LEVEL-FORM 18)

; (TOP-LEVEL-FORM 19)

; (TOP-LEVEL-FORM 20)

; (TOP-LEVEL-FORM 21)

; (TOP-LEVEL-FORM 22)

; (TOP-LEVEL-FORM 23)

; (TOP-LEVEL-FORM 24)


;loading G:\Development\Source\cl-xml-0-949\bin\lwfasl\code\atn-parser\ebnf-grammar.fsl, newer.

;  Loading fasl file G:\Development\Source\cl-xml-0-949\bin\lwfasl\code\atn-parser\ebnf-grammar.fsl


;; component: "xml:code;atn-parser;atn-runtime"

;Compiling #P"XML:CODE;ATN-PARSER;ATN-RUNTIME.LISP" -> #P"XML:CODE;ATN-PARSER;ATN-RUNTIME.BIN"...

; (TOP-LEVEL-FORM 1)

; (TOP-LEVEL-FORM 2)

; BNF-PARSER:IS-ATN-TRACE

; (DEFPARAMETER BNF-PARSER::*ATN-PRINT-LENGTH*)

; BNF-PARSER::PRINT-NODE-STACK

; BNF-PARSER::%ATN-TRACE

; BNF-PARSER::%ATN-FORMAT

; BNF-PARSER::%ATN-TRACE-FORM

; BNF-PARSER::%ATN-BLOCK

; BNF-PARSER::%ATN-NODE-BLOCK

; BNF-PARSER::%ATN-EDGE-BLOCK

; BNF-PARSER::|wfst-initialize|

; BNF-PARSER::|wfst-adjust|

;  Loading fasl file E:\Xanalys\Lispworks\lib\4-2-0-0\modules\util\gcentmac.fsl

; BNF-PARSER::|wfst-pop|

; BNF-PARSER::|wfst-push|

; BNF-PARSER::|wfst-entry|

; BNF-PARSER::|wfst-push-entry|

; (DEFCLASS BNF-PARSER:ATN-INPUT)

; BNF-PARSER:ATN-INPUT

; (DEFCLASS BNF-PARSER:ATN-SEQUENCE-INPUT)

; (METHOD BNF-PARSER:INPUT.ITEM (BNF-PARSER:ATN-SEQUENCE-INPUT T))

; (METHOD BNF-PARSER:INPUT.LAST-ITEM (BNF-PARSER:ATN-SEQUENCE-INPUT))

; (METHOD (SETF BNF-PARSER:INPUT.LAST-ITEM) (T BNF-PARSER:ATN-SEQUENCE-INPUT))

; (METHOD BNF-PARSER:INPUT.IS-AT-END (BNF-PARSER:ATN-SEQUENCE-INPUT T))

; (METHOD BNF-PARSER:INPUT.LENGTH (BNF-PARSER:ATN-SEQUENCE-INPUT))

; (METHOD BNF-PARSER:INPUT.PEEK-ITEM (BNF-PARSER:ATN-SEQUENCE-INPUT T))

; BNF-PARSER::|input.item|

; BNF-PARSER::|input.peek|

; BNF-PARSER::|input.is-at-end|

; BNF-PARSER:IS-REDUCTION-ENABLED

;;;*** Warning in BNF-PARSER:ATN-REDUCE-STRUCTURE: BNF-PARSER:CONTINUABLE-PARSER-ERROR is not a valid type.

;;;*** Warning in BNF-PARSER:ATN-REDUCE-STRUCTURE: BNF-PARSER:TERMINAL-PARSER-ERROR is not a valid type.

; BNF-PARSER:ATN-REDUCE-STRUCTURE

;;;*** Warning in (METHOD BNF-PARSER::ATN-REDUCE-STRUCTURE-WITH-CONTEXT (T T)): BNF-PARSER:CONTINUABLE-PARSER-ERROR is not a valid type.

;;;*** Warning in (METHOD BNF-PARSER::ATN-REDUCE-STRUCTURE-WITH-CONTEXT (T T)): BNF-PARSER:TERMINAL-PARSER-ERROR is not a valid type.

; (METHOD BNF-PARSER::ATN-REDUCE-STRUCTURE-WITH-CONTEXT (T T))

; BNF-PARSER::ATN-NOOP

;;;*** Warning in BNF-PARSER:ATN-REDUCE-ITEM: BNF-PARSER:CONTINUABLE-PARSER-ERROR is not a valid type.

;;;*** Warning in BNF-PARSER:ATN-REDUCE-ITEM: BNF-PARSER:TERMINAL-PARSER-ERROR is not a valid type.

; BNF-PARSER:ATN-REDUCE-ITEM

;;;*** Warning in BNF-PARSER::ATN-REDUCE-ITEM-WITH-CONTEXT: BNF-PARSER:CONTINUABLE-PARSER-ERROR is not a valid type.

;;;*** Warning in BNF-PARSER::ATN-REDUCE-ITEM-WITH-CONTEXT: BNF-PARSER:TERMINAL-PARSER-ERROR is not a valid type.

; BNF-PARSER::ATN-REDUCE-ITEM-WITH-CONTEXT

; BNF-PARSER::ATN-PARSE-SUBSTRUCTURE

; BNF-PARSER::ATN-PARSE-SUBSTRUCTURE*

; (DEFGENERIC BNF-PARSER::ATN-STRUCTURE-EQUALP)

; BNF-PARSER:SORT-PARSE-RESULTS

; BNF-PARSER:NTH-PARSE-RESULT

; BNF-PARSER:PARSE-RESULT

; BNF-PARSER:FIND-PARSED-TERM

; BNF-PARSER:CALL-WITH-PARSED-TERMS

; BNF-PARSER::WITH-PARSED-TERMS

; BNF-PARSER:CALL-WITH-PARSED-ALIST

; BNF-PARSER:WITH-PARSED-ALIST

; BNF-PARSER::COLLECT-ASSOCIATION-LIST

; BNF-PARSER::COLLECT-ASSOCIATION-VECTOR

; BNF-PARSER::COLLECT-PROPERTY

; BNF-PARSER:WITH-PARSED-PLIST

; (TOP-LEVEL-FORM 3)

; (TOP-LEVEL-FORM 4)


;loading G:\Development\Source\cl-xml-0-949\bin\lwfasl\code\atn-parser\atn-runtime.fsl, newer.

;  Loading fasl file G:\Development\Source\cl-xml-0-949\bin\lwfasl\code\atn-parser\atn-runtime.fsl


;; component: "xml:code;atn-parser;conditions"

;Compiling #P"XML:CODE;ATN-PARSER;CONDITIONS.LISP" -> #P"XML:CODE;ATN-PARSER;CONDITIONS.BIN"...

; (TOP-LEVEL-FORM 1)

; (TOP-LEVEL-FORM 2)

; (DEFPARAMETER BNF-PARSER:*TERMINAL-PARSER-ERROR-ACTION*)

; (DEFCLASS BNF-PARSER:PARSE-STATE)

; (DEFGENERIC BNF-PARSER:PARSE-STATE-ACTIVE-P)

; (METHOD BNF-PARSER:PARSE-STATE-STACK (BNF-PARSER:PARSE-STATE))

; (DEFGENERIC BNF-PARSER:PRINT-PARSE-STATE)

; (DEFGENERIC BNF-PARSER:MAKE-PARSE-STATE)

; (METHOD PRINT-OBJECT (BNF-PARSER:PARSE-STATE T))

; (DEFINE-CONDITION BNF-PARSER:PARSER-ERROR)

; (DEFINE-CONDITION BNF-PARSER:PARSER-ERROR)

; (DEFINE-CONDITION BNF-PARSER:PARSER-ERROR)

; (METHOD SETF.CONDITIONS:REPORT-CONDITION (BNF-PARSER:PARSER-ERROR T))

; (METHOD SETF.CONDITIONS:INITIALIZE-CONDITION :AFTER (BNF-PARSER:PARSER-ERROR))

; (DEFINE-CONDITION BNF-PARSER:TERMINAL-PARSER-ERROR)

; (DEFINE-CONDITION BNF-PARSER:TERMINAL-PARSER-ERROR)

; (DEFINE-CONDITION BNF-PARSER:CONTINUABLE-PARSER-ERROR)

; (DEFINE-CONDITION BNF-PARSER:CONTINUABLE-PARSER-ERROR)

; (DEFINE-CONDITION BNF-PARSER:PARSER-EOF-ERROR)

; (DEFINE-CONDITION BNF-PARSER:PARSER-EOF-ERROR)

; (TOP-LEVEL-FORM 3)

; (TOP-LEVEL-FORM 4)


;loading G:\Development\Source\cl-xml-0-949\bin\lwfasl\code\atn-parser\conditions.fsl, newer.

;  Loading fasl file G:\Development\Source\cl-xml-0-949\bin\lwfasl\code\atn-parser\conditions.fsl


;; component: "xml:code;atn-parser;atn-lisp-compiler"

;Compiling #P"XML:CODE;ATN-PARSER;ATN-LISP-COMPILER.LISP" -> #P"XML:CODE;ATN-PARSER;ATN-LISP-COMPILER.BIN"...

; (TOP-LEVEL-FORM 1)

; (TOP-LEVEL-FORM 2)

; BNF-PARSER::SYMBOL-ATN-SYSTEM

;  Loading fasl file E:\Xanalys\Lispworks\lib\4-2-0-0\modules\macros\defsetf.fsl

; (DEFSETF BNF-PARSER::SYMBOL-ATN-SYSTEM)

; (DEFSETF BNF-PARSER::SYMBOL-ATN-SYSTEM)

; (DEFSETF BNF-PARSER::SYMBOL-ATN-SYSTEM)

; BNF-PARSER::SYMBOL-ATN-SOURCE

; (SETF BNF-PARSER::SYMBOL-ATN-SOURCE)

; BNF-PARSER::EXPAND-ATN-MACROS

; (DEFGENERIC BNF-PARSER::ATN-PPRINT)

; BNF-PARSER::ENSURE-TOKEN

; BNF-PARSER::ENSURE-SYMBOL

; (DEFGENERIC BNF-PARSER:COMPILE-ATN-SYSTEM)

; (TOP-LEVEL-FORM 3)

; (METHOD BNF-PARSER:COMPILE-ATN-SYSTEM (BNF-PARSER::ATN-SYSTEM))

; (METHOD BNF-PARSER:COMPILE-ATN-SYSTEM (STRING))

; (METHOD BNF-PARSER:COMPILE-ATN-SYSTEM (STREAM))

; (METHOD BNF-PARSER:COMPILE-ATN-SYSTEM (PATHNAME))

; (DEFGENERIC BNF-PARSER:MAKE-LISP-FORM)

; (METHOD BNF-PARSER:MAKE-LISP-FORM (BNF-PARSER::ATN-SYSTEM))

; BNF-PARSER::ATN-DOCUMENTATION

; BNF-PARSER::C-NODE

; (METHOD BNF-PARSER:MAKE-LISP-FORM (BNF-PARSER:ATN))

; (METHOD BNF-PARSER:MAKE-LISP-FORM (BNF-PARSER:ATN-NODE))

; (METHOD BNF-PARSER:MAKE-LISP-FORM (BNF-PARSER:CAT-ATN-EDGE))

; (METHOD BNF-PARSER:MAKE-LISP-FORM (BNF-PARSER:CELL-ATN-EDGE))

; (METHOD BNF-PARSER:MAKE-LISP-FORM (BNF-PARSER::CONSUME-ATN-EDGE))

; (METHOD BNF-PARSER:MAKE-LISP-FORM (BNF-PARSER::FAIL-ATN-EDGE))

; (METHOD BNF-PARSER:MAKE-LISP-FORM (BNF-PARSER:JUMP-ATN-EDGE))

; (METHOD BNF-PARSER:MAKE-LISP-FORM (BNF-PARSER:OR-ATN-EDGE))

; (METHOD BNF-PARSER:MAKE-LISP-FORM (BNF-PARSER:POP-ATN-EDGE))

; (METHOD BNF-PARSER:MAKE-LISP-FORM (BNF-PARSER:PUSH-ATN-EDGE))

; (METHOD BNF-PARSER:MAKE-LISP-FORM (BNF-PARSER:TEST-ATN-EDGE))

; (METHOD BNF-PARSER:MAKE-LISP-FORM (BNF-PARSER:WORD-ATN-EDGE))

; (METHOD BNF-PARSER:MAKE-LISP-FORM (BNF-PARSER::ATN-CATEGORY))

; (METHOD BNF-PARSER:MAKE-LISP-SUBFORM (BNF-PARSER::ATN-CATEGORY))

; (METHOD BNF-PARSER:MAKE-LISP-SUBFORM (BNF-PARSER:ATN-LEXEM))

; (METHOD BNF-PARSER:MAKE-LISP-SUBFORM (BNF-PARSER::BNF-TOKENRANGE))

; (METHOD BNF-PARSER:MAKE-LISP-SUBFORM (BNF-PARSER::BNF-TOKENSET))

; BNF-PARSER::LISP-PROCEDURE-CALL-FORM

; (METHOD BNF-PARSER:MAKE-LISP-TEST-FORM (NULL T))

; (METHOD BNF-PARSER:MAKE-LISP-TEST-FORM (BNF-PARSER:ATN-PROCEDURE-CALL BNF-PARSER::ATN-EDGE))

; (METHOD BNF-PARSER:MAKE-LISP-TEST-FORM (BNF-PARSER::ATN-MIN-TEST BNF-PARSER:POP-ATN-EDGE))

; (METHOD BNF-PARSER:MAKE-LISP-TEST-FORM (BNF-PARSER::ATN-MAX-TEST BNF-PARSER:POP-ATN-EDGE))

; (METHOD BNF-PARSER:MAKE-LISP-TEST-FORM (BNF-PARSER::ATN-RANGE-TEST BNF-PARSER:POP-ATN-EDGE))

; (METHOD BNF-PARSER:MAKE-LISP-TEST-FORM (BNF-PARSER::ATN-SIZE-TEST BNF-PARSER:POP-ATN-EDGE))

; (METHOD BNF-PARSER::MAKE-CONSTRUCTOR-NAME (T T))

; (DEFGENERIC BNF-PARSER::%TRACE-PROPERTIES)

; (TOP-LEVEL-FORM 4)

; (TOP-LEVEL-FORM 5)


;loading G:\Development\Source\cl-xml-0-949\bin\lwfasl\code\atn-parser\atn-lisp-compiler.fsl, newer.

;  Loading fasl file G:\Development\Source\cl-xml-0-949\bin\lwfasl\code\atn-parser\atn-lisp-compiler.fsl


;; component: "xml:code;atn-parser;atn-regex"

;Compiling #P"XML:CODE;ATN-PARSER;ATN-REGEX.LISP" -> #P"XML:CODE;ATN-PARSER;ATN-REGEX.BIN"...

; (TOP-LEVEL-FORM 1)

; (TOP-LEVEL-FORM 2)

; BNF-PARSER:BNF-TO-REGEX-ATN

; (DEFGENERIC BNF-PARSER:MATCH-REGEX)

; (DEFGENERIC BNF-PARSER::MATCH-REGEX@)

; BNF-PARSER:REGULAR-EXPRESSION-TO-REGEX-ATN

; (TOP-LEVEL-FORM 3)

; (TOP-LEVEL-FORM 4)


;loading G:\Development\Source\cl-xml-0-949\bin\lwfasl\code\atn-parser\atn-regex.fsl, newer.

;  Loading fasl file G:\Development\Source\cl-xml-0-949\bin\lwfasl\code\atn-parser\atn-regex.fsl


;; system load time set: :BNFP

;; component: "xml:code;base;parameters"

;Compiling #P"XML:CODE;BASE;PARAMETERS.LISP" -> #P"XML:CODE;BASE;PARAMETERS.BIN"...

; (TOP-LEVEL-FORM 1)

; (TOP-LEVEL-FORM 2)

; (DEFPARAMETER XML-UTILS:|NOTE-newline-200101314|)

; (DEFPARAMETER XML-UTILS:|REC-xml-names-19990114|)

; (DEFPARAMETER XML-UTILS:|REC-xml-19980210.End-of-Line Handling|)

; (DEFPARAMETER XML-UTILS:|REC-xml-19980210.Validate Attribute Defaults|)

; (DEFPARAMETER XML-UTILS:|REC-xml-19980210.PEs in Internal Subset|)

; (DEFPARAMETER XML-UTILS:|REC-xml-names-19990114.VC: Attribute Declared|)

; (DEFPARAMETER XML-UTILS:|REC-xml-names-19990114.NSC: Prefix Immutable|)

; (DEFPARAMETER XML-UTILS::|rfc1738|)

; (DEFPARAMETER XML-UTILS:*PARSETABLE*)

; (DEFVAR XML-UTILS:*XML-BASE*)

; (DEFVAR XML-UTILS:*XML-VERBOSE*)

; (DEFPARAMETER XML-UTILS:*ENCODING-MAP*)

; (TOP-LEVEL-FORM 3)

; (TOP-LEVEL-FORM 4)


;loading G:\Development\Source\cl-xml-0-949\bin\lwfasl\code\base\parameters.fsl, newer.

;  Loading fasl file G:\Development\Source\cl-xml-0-949\bin\lwfasl\code\base\parameters.fsl


;; component: "xml:code;base;cllib"

;Compiling #P"XML:CODE;BASE;CLLIB.LISP" -> #P"XML:CODE;BASE;CLLIB.BIN"...

; (TOP-LEVEL-FORM 1)

; (TOP-LEVEL-FORM 2)

; XML-UTILS:SPLIT-SEQ

; XML-UTILS:SPLIT-STRING

; (TOP-LEVEL-FORM 3)


;loading G:\Development\Source\cl-xml-0-949\bin\lwfasl\code\base\cllib.fsl, newer.

;  Loading fasl file G:\Development\Source\cl-xml-0-949\bin\lwfasl\code\base\cllib.fsl


;; component: "xml:code;base;utils"

;Compiling #P"XML:CODE;BASE;UTILS.LISP" -> #P"XML:CODE;BASE;UTILS.BIN"...

; (TOP-LEVEL-FORM 1)

; (TOP-LEVEL-FORM 2)

; (DEFPARAMETER XML-UTILS:*TOKEN-PACKAGE*)

; (DEFPARAMETER XML-UTILS::*CONSTRUCTOR-OPERATOR*)

; XML-UTILS::MAKE-CONSTRUCTOR-NAME

; XML-UTILS:DEFALTERNATIVECONSTRUCTOR

; XML-UTILS:DEFCONSTANTCONSTRUCTOR

; XML-UTILS:DEFCONSTRUCTOR

; XML-UTILS:DEFCONSTRUCTORMETHOD

; XML-UTILS:DEFIDENTITYCONSTRUCTOR

; XML-UTILS:DEFLITERALCONSTRUCTOR

; XML-UTILS:DEFNULLCONSTRUCTOR

; (DEFVAR XML-UTILS::*TOKENS-TO-EXPORT*)

; XML-UTILS:DEFTOKENCONSTRUCTOR

; XML-UTILS:DEFTOKENCONSTRUCTORS

; XML-UTILS:DEFTOKEN

; XML-UTILS:DEFTOKENS

; XML-UTILS::TRACE-CONSTRUCTOR

; XML-UTILS:COERCE-TO-GENERIC-FUNCTION

; (METHOD XML-UTILS:STREAM-POSITION (FILE-STREAM))

; XML-UTILS:STREAM-COLUMN

; (METHOD XML-UTILS:STREAM-POSITION (COMM:SOCKET-STREAM))

; XML-UTILS:<-CHAR-CODE-LIMIT

; (TOP-LEVEL-FORM 3)

; (TOP-LEVEL-FORM 4)

; (TOP-LEVEL-FORM 5)

; (TOP-LEVEL-FORM 6)

; (DEFGENERIC XML-UTILS:MERGE-URIS)

; XML-UTILS::PARSE-HTTP-URL

; XML-UTILS::PARSE-FILE-URL

; XML-UTILS::PARSE-DATA-URL

; (DEFCLASS XML-UTILS:URI)

; (DEFCLASS XML-UTILS:HTTP-URL)

; (METHOD PRINT-OBJECT (XML-UTILS:HTTP-URL T))

; XML-UTILS::MAKE-HTTP-URL

; (METHOD XML-UTILS:URI-NAMESTRING (XML-UTILS:HTTP-URL))

; (DEFCLASS XML-UTILS:FILE-URL)

; (METHOD PRINT-OBJECT (XML-UTILS:FILE-URL T))

; XML-UTILS::MAKE-FILE-URL

; (METHOD XML-UTILS:URI-NAMESTRING (XML-UTILS:FILE-URL))

; (DEFCLASS XML-UTILS:URN)

; (METHOD PRINT-OBJECT (XML-UTILS:URN T))

; XML-UTILS::MAKE-URN

; (METHOD XML-UTILS:URI-NAMESTRING (XML-UTILS:URN))

; (DEFCLASS XML-UTILS:DATA-URL)

; (METHOD PRINT-OBJECT (XML-UTILS:DATA-URL T))

; XML-UTILS:MAKE-DATA-URL

; (METHOD XML-UTILS:URI-NAMESTRING (XML-UTILS:DATA-URL))

; (METHOD XML-UTILS:URI (XML-UTILS:URI))

; XML-UTILS:MAKE-URI

; (DEFGENERIC XML-UTILS::ENSURE-URI)

; (DEFGENERIC XML-UTILS::ENSURE-HTTP-URL)

; (DEFGENERIC XML-UTILS::ENSURE-FILE-URL)

; (DEFGENERIC XML-UTILS::ENSURE-DATA-URL)

; (DEFGENERIC XML-UTILS:FILE-URL-PATHNAME)

; (DEFGENERIC XML-UTILS:PATHNAME-FILE-URL)

; XML-UTILS::NORMALIZE-PATHNAME

; XML-UTILS:RESOLVE-ENTITY-IDENTIFIERS

; XML-UTILS::READ-HTTP-HEADER-LINE

; XML-UTILS:WITH-HTTP-STREAM

; XML-UTILS:WITH-DATA-STREAM

; XML-UTILS:WITH-FILE-STREAM

; XML-UTILS:CANONICAL-ENCODING

; (TOP-LEVEL-FORM 7)

; (TOP-LEVEL-FORM 8)


;loading G:\Development\Source\cl-xml-0-949\bin\lwfasl\code\base\utils.fsl, newer.

;  Loading fasl file G:\Development\Source\cl-xml-0-949\bin\lwfasl\code\base\utils.fsl


;; component: "xml:code;base;parsetable"

;Compiling #P"XML:CODE;BASE;PARSETABLE.LISP" -> #P"XML:CODE;BASE;PARSETABLE.BIN"...

; (TOP-LEVEL-FORM 1)

; (TOP-LEVEL-FORM 2)

; (DEFCLASS XML-UTILS:PARSETABLE)

; (METHOD XML-UTILS:TABLE.NAME (NULL))

; (METHOD XML-UTILS:TABLE.MACROS (XML-UTILS:PARSETABLE))

; (METHOD INITIALIZE-INSTANCE :AFTER (XML-UTILS:PARSETABLE))

; (DEFGENERIC XML-UTILS:COMPUTE-PARSER-MACROS)

; (METHOD XML-UTILS:COMPUTE-TOKEN-READER (XML-UTILS:PARSETABLE T))

; (METHOD PRINT-OBJECT (XML-UTILS:PARSETABLE T))

; (DEFPARAMETER XML-UTILS::*PARSETABLES*)

; XML-UTILS:CLEAR-PARSETABLES

; XML-UTILS:PARSER-MACRO

; (SETF XML-UTILS:PARSER-MACRO)

; XML-UTILS:COPY-PARSETABLE

; (METHOD XML-UTILS:CLEAR-PARSETABLE (XML-UTILS:PARSETABLE))

; XML-UTILS:WITH-PARSETABLE

; XML-UTILS:DEFPARSETABLE

; XML-UTILS:PARSETABLE

; (TOP-LEVEL-FORM 3)

; (TOP-LEVEL-FORM 4)


;loading G:\Development\Source\cl-xml-0-949\bin\lwfasl\code\base\parsetable.fsl, newer.

;  Loading fasl file G:\Development\Source\cl-xml-0-949\bin\lwfasl\code\base\parsetable.fsl


;; component: "xml:code;base;vector-stream"

;Compiling #P"XML:CODE;BASE;VECTOR-STREAM.LISP" -> #P"XML:CODE;BASE;VECTOR-STREAM.BIN"...

; (TOP-LEVEL-FORM 1)

; (TOP-LEVEL-FORM 2)

; (DEFCLASS XML-UTILS::VECTOR-STREAM)

; (METHOD XML-UTILS:STREAM-STATE (XML-UTILS::VECTOR-STREAM))

; (METHOD STREAM-ELEMENT-TYPE (XML-UTILS::VECTOR-STREAM))

; (METHOD XML-UTILS:STREAM-POSITION (XML-UTILS::VECTOR-STREAM))

; (METHOD XML-UTILS::STREAM-EOFP (XML-UTILS::VECTOR-STREAM))

; (METHOD PRINT-OBJECT (XML-UTILS::VECTOR-STREAM T))

; (DEFCLASS XML-UTILS:VECTOR-INPUT-STREAM)

; (METHOD INITIALIZE-INSTANCE :AFTER (XML-UTILS:VECTOR-INPUT-STREAM))

; (METHOD XML-UTILS::STREAM-TYI (XML-UTILS:VECTOR-INPUT-STREAM))

; (METHOD XML-UTILS::STREAM-UNTYI (XML-UTILS:VECTOR-INPUT-STREAM INTEGER))

; (METHOD XML-UTILS:STREAM-READER (XML-UTILS:VECTOR-INPUT-STREAM))

; (DEFCLASS XML-UTILS::VECTOR-OUTPUT-STREAM)

; (METHOD INITIALIZE-INSTANCE :AFTER (XML-UTILS::VECTOR-OUTPUT-STREAM))

; (METHOD XML-UTILS::STREAM-TYO (XML-UTILS:VECTOR-INPUT-STREAM INTEGER))

; (METHOD XML-UTILS:STREAM-WRITER (XML-UTILS:VECTOR-INPUT-STREAM))

; (TOP-LEVEL-FORM 3)

; (TOP-LEVEL-FORM 4)


;loading G:\Development\Source\cl-xml-0-949\bin\lwfasl\code\base\vector-stream.fsl, newer.

;  Loading fasl file G:\Development\Source\cl-xml-0-949\bin\lwfasl\code\base\vector-stream.fsl


;; component: "xml:code;base;www-utils-ersatz"

;Compiling #P"XML:CODE;BASE;WWW-UTILS-ERSATZ.LISP" -> #P"XML:CODE;BASE;WWW-UTILS-ERSATZ.BIN"...

; (TOP-LEVEL-FORM 1)

; (TOP-LEVEL-FORM 2)

; WWW-UTILS::WITH-LOCK-HELD

; WWW-UTILS::MAKE-LOCK

; WWW-UTILS::WITH-FAST-ARRAY-REFERENCES

; HTTP::COPY-VECTOR-PORTION

; (DEFPARAMETER HTTP:*STANDARD-CHARACTER-TYPE*)

; (TOP-LEVEL-FORM 3)


;loading G:\Development\Source\cl-xml-0-949\bin\lwfasl\code\base\www-utils-ersatz.fsl, newer.

;  Loading fasl file G:\Development\Source\cl-xml-0-949\bin\lwfasl\code\base\www-utils-ersatz.fsl


;; component: "xml:code;base;tokenizer"

;Compiling #P"XML:CODE;BASE;TOKENIZER.LISP" -> #P"XML:CODE;BASE;TOKENIZER.BIN"...

; (TOP-LEVEL-FORM 1)

; (TOP-LEVEL-FORM 2)

; (TOP-LEVEL-FORM 3)

; TK1::WITH-STACK-ARRAY

; TK1::WITH-STACK-STRING

; TK1::WITH-STACK-SUBSTRING

; TK1::HASH-STRING

; TK1::%%TOKEN-EQUAL

; (TOP-LEVEL-FORM 4)

; TK1::%TOKEN-EQUAL

; TK1::%TOKEN-EQUAL

; TK1::TOKEN-EQUAL

; (DEFVAR TK1::*TOKENIZER-GROWTH-FACTOR*)

; TK1::PRIME-NUMBERS-FOR-TOKENIZER-SYSTEM

; (DEFVAR TK1::*TOKENIZER-MAXIMUM-SIZE*)

; (DEFVAR TK1::*TOKENIZER-TABLE-SIZES*)

; (TOP-LEVEL-FORM 5)

; TK1::TOKENIZER-SIZE-PRIME-CEILING

; TK1::TOKENIZER-SIZE-PRIME-CEILING

; TK1::LOAD-FACTOR

; TK1::EXPECTED-PROBES-PER-UNSUCCESSFUL-HASH

; TK1::EXPECTED-PROBES-PER-NEW-TOKEN-INSERTION

; TK1::%EXPECTED-PROBES-PER-SUCCESSFUL-HASH

; TK1::EXPECTED-PROBES-PER-SUCCESSFUL-HASH

; TK1::SELECT-TABLE-SIZE

; (SUBFUNCTION (DEFSETF TK1::TOKENIZER-DOCUMENTATION) (DEFSTRUCT TK1::TOKENIZER))

; (SUBFUNCTION (DEFSETF TK1::TOKENIZER-DOCUMENTATION) (DEFSTRUCT TK1::TOKENIZER))

; (SUBFUNCTION (DEFSETF TK1::TOKENIZER-DOCUMENTATION) (DEFSTRUCT TK1::TOKENIZER))

; (SUBFUNCTION (DEFSETF TK1::TOKENIZER-NAME) (DEFSTRUCT TK1::TOKENIZER))

; (SUBFUNCTION (DEFSETF TK1::TOKENIZER-NAME) (DEFSTRUCT TK1::TOKENIZER))

; (SUBFUNCTION (DEFSETF TK1::TOKENIZER-NAME) (DEFSTRUCT TK1::TOKENIZER))

; (SUBFUNCTION (DEFSETF TK1::TOKENIZER-REHASH-SIZE) (DEFSTRUCT TK1::TOKENIZER))

; (SUBFUNCTION (DEFSETF TK1::TOKENIZER-REHASH-SIZE) (DEFSTRUCT TK1::TOKENIZER))

; (SUBFUNCTION (DEFSETF TK1::TOKENIZER-REHASH-SIZE) (DEFSTRUCT TK1::TOKENIZER))

; (SUBFUNCTION (DEFSETF TK1::TOKENIZER-COUNT) (DEFSTRUCT TK1::TOKENIZER))

; (SUBFUNCTION (DEFSETF TK1::TOKENIZER-COUNT) (DEFSTRUCT TK1::TOKENIZER))

; (SUBFUNCTION (DEFSETF TK1::TOKENIZER-COUNT) (DEFSTRUCT TK1::TOKENIZER))

; (SUBFUNCTION (DEFSETF TK1::TOKENIZER-FUNCTION) (DEFSTRUCT TK1::TOKENIZER))

; (SUBFUNCTION (DEFSETF TK1::TOKENIZER-FUNCTION) (DEFSTRUCT TK1::TOKENIZER))

; (SUBFUNCTION (DEFSETF TK1::TOKENIZER-FUNCTION) (DEFSTRUCT TK1::TOKENIZER))

; (SUBFUNCTION (DEFSETF TK1::TOKENIZER-MASK) (DEFSTRUCT TK1::TOKENIZER))

; (SUBFUNCTION (DEFSETF TK1::TOKENIZER-MASK) (DEFSTRUCT TK1::TOKENIZER))

; (SUBFUNCTION (DEFSETF TK1::TOKENIZER-MASK) (DEFSTRUCT TK1::TOKENIZER))

; (SUBFUNCTION (DEFSETF TK1::TOKENIZER-MODULUS) (DEFSTRUCT TK1::TOKENIZER))

; (SUBFUNCTION (DEFSETF TK1::TOKENIZER-MODULUS) (DEFSTRUCT TK1::TOKENIZER))

; (SUBFUNCTION (DEFSETF TK1::TOKENIZER-MODULUS) (DEFSTRUCT TK1::TOKENIZER))

; (SUBFUNCTION (DEFSETF TK1::TOKENIZER-TABLE) (DEFSTRUCT TK1::TOKENIZER))

; (SUBFUNCTION (DEFSETF TK1::TOKENIZER-TABLE) (DEFSTRUCT TK1::TOKENIZER))

; (SUBFUNCTION (DEFSETF TK1::TOKENIZER-TABLE) (DEFSTRUCT TK1::TOKENIZER))

; (SUBFUNCTION (DEFSETF TK1::TOKENIZER-LOCK) (DEFSTRUCT TK1::TOKENIZER))

; (SUBFUNCTION (DEFSETF TK1::TOKENIZER-LOCK) (DEFSTRUCT TK1::TOKENIZER))

; (SUBFUNCTION (DEFSETF TK1::TOKENIZER-LOCK) (DEFSTRUCT TK1::TOKENIZER))

; (SUBFUNCTION TK1::MAKE-TOKENIZER (DEFSTRUCT TK1::TOKENIZER))

; (SUBFUNCTION TK1::MAKE-TOKENIZER (DEFSTRUCT TK1::TOKENIZER))

; TK1::PRINT-TOKENIZER

; (SUBFUNCTION (DEFSETF TK1::ENTRY-VALUE) (DEFSTRUCT TK1::ENTRY))

; (SUBFUNCTION (DEFSETF TK1::ENTRY-VALUE) (DEFSTRUCT TK1::ENTRY))

; (SUBFUNCTION (DEFSETF TK1::ENTRY-VALUE) (DEFSTRUCT TK1::ENTRY))

; (SUBFUNCTION (DEFSETF TK1::ENTRY-KEY) (DEFSTRUCT TK1::ENTRY))

; (SUBFUNCTION (DEFSETF TK1::ENTRY-KEY) (DEFSTRUCT TK1::ENTRY))

; (SUBFUNCTION (DEFSETF TK1::ENTRY-KEY) (DEFSTRUCT TK1::ENTRY))

; (SUBFUNCTION (DEFSETF TK1::ENTRY-KEY-SIZE) (DEFSTRUCT TK1::ENTRY))

; (SUBFUNCTION (DEFSETF TK1::ENTRY-KEY-SIZE) (DEFSTRUCT TK1::ENTRY))

; (SUBFUNCTION (DEFSETF TK1::ENTRY-KEY-SIZE) (DEFSTRUCT TK1::ENTRY))

; (SUBFUNCTION (DEFSETF TK1::ENTRY-HASH) (DEFSTRUCT TK1::ENTRY))

; (SUBFUNCTION (DEFSETF TK1::ENTRY-HASH) (DEFSTRUCT TK1::ENTRY))

; (SUBFUNCTION (DEFSETF TK1::ENTRY-HASH) (DEFSTRUCT TK1::ENTRY))

; (SUBFUNCTION TK1::MAKE-ENTRY (DEFSTRUCT TK1::ENTRY))

; (SUBFUNCTION TK1::MAKE-ENTRY (DEFSTRUCT TK1::ENTRY))

; TK1::PRINT-ENTRY

; (TOP-LEVEL-FORM 6)

; TK1::EMPTY-ENTRY-P

; TK1::EMPTY-ENTRY-P

; (TOP-LEVEL-FORM 7)

; TK1::ENTRY-VALID-P

; TK1::ENTRY-VALID-P

; (DEFPARAMETER TK1:*DEFAULT-TOKENIZER-SIZE*)

; TK1::ALLOCATE-TABLE

; TK1::COMPUTE-MASK

; TK1:CREATE-TOKENIZER

; TK1:MAP-TOKENS

; TK1::COMPUTE-INDEX

; TK1::COMPUTE-SECONDARY-OFFSET

; TK1::COMPUTE-NEXT-INDEX

; TK1::%REHASH-TOKENIZER

; TK1:REHASH-TOKENIZER

; TK1::OPTIMIZE-TOKENIZER

; TK1::WITH-TOKENIZING

; (TOP-LEVEL-FORM 8)

; TK1::%INSERT-NEW-TOKEN

; TK1::%INSERT-NEW-TOKEN

; TK1::%CREATE-AND-INSERT-NEW-TOKEN

; (TOP-LEVEL-FORM 9)

; TK1::%TOKENIZE

; TK1::%TOKENIZE

; TK1:TOKENIZE

; (TOP-LEVEL-FORM 10)

; (TOP-LEVEL-FORM 11)

; TK1::%GET-TOKEN

; TK1::%GET-TOKEN

; TK1:GET-TOKEN

; TK1:INSERT-TOKEN

; TK1:REMOVE-TOKEN

; TK1:CLEAR-TOKENIZER

; TK1::UPDATE-TOKENIZER

; TK1::COLLISION-MAP

; TK1::SHOW-COLLISIONS

; TK1:DESCRIBE-TOKENIZER

; TK1::%TOKENIZER-VARIABLE

; TK1::%TOKENIZER-FUNCTION

; TK1::%TOKENIZER-FAST-FUNCTION

; TK1:FIND-TOKENIZER-NAMED

; TK1::%DEFINE-TOKENIZER

; TK1:DEFINE-TOKENIZER

; TK1:UNDEFINE-TOKENIZER

; (TOP-LEVEL-FORM 12)


;loading G:\Development\Source\cl-xml-0-949\bin\lwfasl\code\base\tokenizer.fsl, newer.

;  Loading fasl file G:\Development\Source\cl-xml-0-949\bin\lwfasl\code\base\tokenizer.fsl


;; component: "xml:code;base;conditions"

;Compiling #P"XML:CODE;BASE;CONDITIONS.LISP" -> #P"XML:CODE;BASE;CONDITIONS.BIN"...

; (TOP-LEVEL-FORM 1)

; (TOP-LEVEL-FORM 2)

; (DEFINE-CONDITION XML-UTILS:XML-CONDITION)

; (DEFINE-CONDITION XML-UTILS:XML-CONDITION)

; (DEFINE-CONDITION XML-UTILS:XML-CONDITION)

; (DEFINE-CONDITION XML-UTILS:XML-ERROR)

; (DEFINE-CONDITION XML-UTILS:XML-ERROR)

; (DEFPARAMETER XML-UTILS:XML-ERROR)

; (DEFINE-CONDITION XML-UTILS:XML-WARNING)

; (DEFINE-CONDITION XML-UTILS:XML-WARNING)

; (DEFPARAMETER XML-UTILS:XML-WARNING)

; (DEFINE-CONDITION XML-UTILS:INTERNAL-XML-ERROR)

; (DEFINE-CONDITION XML-UTILS:INTERNAL-XML-ERROR)

; (DEFPARAMETER XML-UTILS:INTERNAL-XML-ERROR)

; (DEFGENERIC XML-UTILS:XML-ERROR)

; (DEFGENERIC XML-UTILS:XML-WARN)

; XML-UTILS:INTERNAL-XML-ERROR

; XML-UTILS:DEFEXCEPTION

; (DEFGENERIC XML-UTILS:CHECK-CONSTRAINT)

; (TOP-LEVEL-FORM 3)

; (TOP-LEVEL-FORM 4)


;loading G:\Development\Source\cl-xml-0-949\bin\lwfasl\code\base\conditions.fsl, newer.

;  Loading fasl file G:\Development\Source\cl-xml-0-949\bin\lwfasl\code\base\conditions.fsl


;; system load time set: :XUTIL

;; component: "xml:code;xquerydatamodel;xqdm-namespaces"

;Compiling #P"XML:CODE;XQUERYDATAMODEL;XQDM-NAMESPACES.LISP" -> #P"XML:CODE;XQUERYDATAMODEL;XQDM-NAMESPACES.BIN"...

; (TOP-LEVEL-FORM 1)

; (TOP-LEVEL-FORM 2)

; (TOP-LEVEL-FORM 3)

; (DEFPARAMETER XML-QUERY-DATA-MODEL:*NAMESPACE-DICTIONARY*)

; (DEFGENERIC XML-QUERY-DATA-MODEL:NAMESPACES)

; (DEFGENERIC (SETF XML-QUERY-DATA-MODEL:NAMESPACES))

; (DEFGENERIC XML-QUERY-DATA-MODEL:PRINT-QNAME)

; XML-QUERY-DATA-MODEL::FORMAT-NAME

; (DEFPARAMETER XML-QUERY-DATA-MODEL:*QNAME-EXTENT*)

; XML-QUERY-DATA-MODEL:NEW-QNAME-EXTENT

; XML-QUERY-DATA-MODEL:QNAME-EXTENT-EQUAL

; (DEFCLASS XML-QUERY-DATA-MODEL::NAMESET)

; (SUBFUNCTION (DEFSETF XML-QUERY-DATA-MODEL::TOKENIZER-IS-STATIC) (DEFSTRUCT XML-QUERY-DATA-MODEL::NAMESET-TOKENIZER))

; (SUBFUNCTION (DEFSETF XML-QUERY-DATA-MODEL::TOKENIZER-IS-STATIC) (DEFSTRUCT XML-QUERY-DATA-MODEL::NAMESET-TOKENIZER))

; (SUBFUNCTION (DEFSETF XML-QUERY-DATA-MODEL::TOKENIZER-IS-STATIC) (DEFSTRUCT XML-QUERY-DATA-MODEL::NAMESET-TOKENIZER))

; (SUBFUNCTION (DEFSETF XML-QUERY-DATA-MODEL::TOKENIZER-EXPORT) (DEFSTRUCT XML-QUERY-DATA-MODEL::NAMESET-TOKENIZER))

; (SUBFUNCTION (DEFSETF XML-QUERY-DATA-MODEL::TOKENIZER-EXPORT) (DEFSTRUCT XML-QUERY-DATA-MODEL::NAMESET-TOKENIZER))

; (SUBFUNCTION (DEFSETF XML-QUERY-DATA-MODEL::TOKENIZER-EXPORT) (DEFSTRUCT XML-QUERY-DATA-MODEL::NAMESET-TOKENIZER))

; (SUBFUNCTION (DEFSETF XML-QUERY-DATA-MODEL::TOKENIZER-USE) (DEFSTRUCT XML-QUERY-DATA-MODEL::NAMESET-TOKENIZER))

; (SUBFUNCTION (DEFSETF XML-QUERY-DATA-MODEL::TOKENIZER-USE) (DEFSTRUCT XML-QUERY-DATA-MODEL::NAMESET-TOKENIZER))

; (SUBFUNCTION (DEFSETF XML-QUERY-DATA-MODEL::TOKENIZER-USE) (DEFSTRUCT XML-QUERY-DATA-MODEL::NAMESET-TOKENIZER))

; (SUBFUNCTION (DEFSETF XML-QUERY-DATA-MODEL::TOKENIZER-PRINTNAME) (DEFSTRUCT XML-QUERY-DATA-MODEL::NAMESET-TOKENIZER))

; (SUBFUNCTION (DEFSETF XML-QUERY-DATA-MODEL::TOKENIZER-PRINTNAME) (DEFSTRUCT XML-QUERY-DATA-MODEL::NAMESET-TOKENIZER))

; (SUBFUNCTION (DEFSETF XML-QUERY-DATA-MODEL::TOKENIZER-PRINTNAME) (DEFSTRUCT XML-QUERY-DATA-MODEL::NAMESET-TOKENIZER))

; (SUBFUNCTION (DEFSETF XML-QUERY-DATA-MODEL::TOKENIZER-NICKNAMES) (DEFSTRUCT XML-QUERY-DATA-MODEL::NAMESET-TOKENIZER))

; (SUBFUNCTION (DEFSETF XML-QUERY-DATA-MODEL::TOKENIZER-NICKNAMES) (DEFSTRUCT XML-QUERY-DATA-MODEL::NAMESET-TOKENIZER))

; (SUBFUNCTION (DEFSETF XML-QUERY-DATA-MODEL::TOKENIZER-NICKNAMES) (DEFSTRUCT XML-QUERY-DATA-MODEL::NAMESET-TOKENIZER))

; (SUBFUNCTION XML-QUERY-DATA-MODEL::%MAKE-NAMESET-TOKENIZER (DEFSTRUCT XML-QUERY-DATA-MODEL::NAMESET-TOKENIZER))

; (SUBFUNCTION XML-QUERY-DATA-MODEL::%MAKE-NAMESET-TOKENIZER (DEFSTRUCT XML-QUERY-DATA-MODEL::NAMESET-TOKENIZER))

; (METHOD XML-QUERY-DATA-MODEL:NAMESPACE-PRINTNAME (XML-QUERY-DATA-MODEL::NAMESET-TOKENIZER))

; (METHOD XML-QUERY-DATA-MODEL:NAME (XML-QUERY-DATA-MODEL::NAMESET-TOKENIZER))

; XML-QUERY-DATA-MODEL::MAKE-NAMESET-TOKENIZER

; (DEFCLASS XML-QUERY-DATA-MODEL:ABSTRACT-NAME)

; (METHOD INITIALIZE-INSTANCE :AFTER (XML-QUERY-DATA-MODEL:ABSTRACT-NAME))

; (DEFCLASS XML-QUERY-DATA-MODEL:UNAME)

; (DEFCLASS XML-QUERY-DATA-MODEL:QNAME)

; (METHOD PRINT-OBJECT (XML-QUERY-DATA-MODEL:ABSTRACT-NAME T))

; (METHOD MAKE-LOAD-FORM (XML-QUERY-DATA-MODEL:UNAME))

; (METHOD BNF-PARSER::BNF-NAMESTRING (XML-QUERY-DATA-MODEL:ABSTRACT-NAME))

; (METHOD BNF-PARSER::NAME= (XML-QUERY-DATA-MODEL:ABSTRACT-NAME T))

; (METHOD BNF-PARSER::NAME= (T XML-QUERY-DATA-MODEL:ABSTRACT-NAME))

; (METHOD BNF-PARSER::NAME-LESSP (XML-QUERY-DATA-MODEL:ABSTRACT-NAME T))

; (METHOD BNF-PARSER::NAME-LESSP (T XML-QUERY-DATA-MODEL:ABSTRACT-NAME))

; (DEFPARAMETER XML-QUERY-DATA-MODEL::*CLASS.UNAME*)

; (DEFPARAMETER XML-QUERY-DATA-MODEL::*CLASS.QNAME*)

; (DEFPARAMETER XML-QUERY-DATA-MODEL::*CLASS.NAMESPACE*)

; (DEFPARAMETER XML-QUERY-DATA-MODEL:*NAMESPACE-MODE*)

; (DEFTYPE XML-QUERY-DATA-MODEL:NAMESPACE)

; XML-QUERY-DATA-MODEL::IS-NAMESPACE

; (DEFTYPE XML-QUERY-DATA-MODEL:NAME)

; XML-QUERY-DATA-MODEL::IS-NAME

; (DEFGENERIC XML-QUERY-DATA-MODEL:NAMESPACE)

; (DEFGENERIC XML-QUERY-DATA-MODEL:NAMESPACE-NAME)

; (DEFGENERIC (SETF XML-QUERY-DATA-MODEL:NAMESPACE-NAME))

; (DEFGENERIC (SETF XML-QUERY-DATA-MODEL:NAMESPACE))

; XML-QUERY-DATA-MODEL:NAMESPACE-EQUAL

; (DEFGENERIC XML-QUERY-DATA-MODEL:QNAME-EXTENT)

; (DEFGENERIC (SETF XML-QUERY-DATA-MODEL:QNAME-EXTENT))

; (DEFGENERIC XML-QUERY-DATA-MODEL:CONTENT-NAME-TYPE-NAME)

; (DEFGENERIC (SETF XML-QUERY-DATA-MODEL:CONTENT-NAME-TYPE-NAME))

; (DEFGENERIC XML-QUERY-DATA-MODEL::TYPE-NAME-CONTENT-NAMES)

; (DEFGENERIC (SETF XML-QUERY-DATA-MODEL::TYPE-NAME-CONTENT-NAMES))

; (DEFGENERIC XML-QUERY-DATA-MODEL:PREFIX)

; (DEFGENERIC (SETF XML-QUERY-DATA-MODEL:PREFIX))

; (DEFGENERIC XML-QUERY-DATA-MODEL:LOCAL-PART)

; (DEFGENERIC XML-QUERY-DATA-MODEL:UNAME-EQUAL)

; (DEFGENERIC XML-QUERY-DATA-MODEL:QNAME-EQUAL)

; (DEFGENERIC XML-QUERY-DATA-MODEL:FIND-NAME)

; (DEFGENERIC XML-QUERY-DATA-MODEL:EXPORT-NAMES)

; (METHOD XML-QUERY-DATA-MODEL::NAMESPACE.IS-STATIC (XML-QUERY-DATA-MODEL::NAMESET-TOKENIZER))

; (METHOD (SETF XML-QUERY-DATA-MODEL::NAMESPACE.IS-STATIC) (T XML-QUERY-DATA-MODEL::NAMESET-TOKENIZER))

; (METHOD XML-QUERY-DATA-MODEL::NAMESPACE.NICKNAMES (XML-QUERY-DATA-MODEL::NAMESET-TOKENIZER))

; (DEFGENERIC XML-QUERY-DATA-MODEL::USE-NAMESPACE)

; (DEFGENERIC XML-QUERY-DATA-MODEL::IMPORT-FROM-NAMESPACE)

; (METHOD XML-QUERY-DATA-MODEL:NAMESPACE-PRINTNAME (STRING))

; (DEFPARAMETER XML-QUERY-DATA-MODEL::*PACKAGE-PRINTNAMES*)

; (METHOD XML-QUERY-DATA-MODEL:NAMESPACE-PRINTNAME (PACKAGE))

; (DEFPARAMETER XML-QUERY-DATA-MODEL:*CONSTANT-PREFIX-STRINGS*)

; (DEFVAR XML-QUERY-DATA-MODEL:*UNBINDABLE-PREFIX-STRINGS*)

; (TOP-LEVEL-FORM 4)

; (DEFGENERIC XML-QUERY-DATA-MODEL:CONSTANT-PREFIX-P)

; (DEFGENERIC XML-QUERY-DATA-MODEL:UNBINDABLE-PREFIX-P)

; (DEFGENERIC XML-QUERY-DATA-MODEL::NS-ATTRIBUTE-NAME-P)

; (METHOD XML-QUERY-DATA-MODEL:CONSTANT-PREFIX-P (XML-QUERY-DATA-MODEL:ABSTRACT-NAME))

; (METHOD XML-QUERY-DATA-MODEL:UNBINDABLE-PREFIX-P (XML-QUERY-DATA-MODEL:ABSTRACT-NAME))

; (METHOD XML-QUERY-DATA-MODEL::NS-ATTRIBUTE-NAME-P (XML-QUERY-DATA-MODEL:UNAME))

; (METHOD XML-QUERY-DATA-MODEL:CONSTANT-PREFIX-P (SYMBOL))

; (METHOD XML-QUERY-DATA-MODEL:UNBINDABLE-PREFIX-P (SYMBOL))

; (METHOD XML-QUERY-DATA-MODEL::NS-ATTRIBUTE-NAME-P (SYMBOL))

; XML-QUERY-DATA-MODEL:WITH-NAMESPACES

; XML-QUERY-DATA-MODEL:DEFAULT-NAMESPACE

; (SETF XML-QUERY-DATA-MODEL:DEFAULT-NAMESPACE)

; (DEFGENERIC XML-QUERY-DATA-MODEL:LOCAL-PART-EQUAL)

; (METHOD XML-QUERY-DATA-MODEL:LOCAL-PART-EQUAL (SYMBOL SYMBOL))

; (METHOD XML-QUERY-DATA-MODEL:LOCAL-PART-EQUAL (SYMBOL T))

; (METHOD XML-QUERY-DATA-MODEL:LOCAL-PART-EQUAL (T SYMBOL))

; (METHOD XML-QUERY-DATA-MODEL:LOCAL-PART-EQUAL (XML-QUERY-DATA-MODEL:ABSTRACT-NAME XML-QUERY-DATA-MODEL:ABSTRACT-NAME))

; (METHOD XML-QUERY-DATA-MODEL:LOCAL-PART-EQUAL (XML-QUERY-DATA-MODEL:ABSTRACT-NAME T))

; (METHOD XML-QUERY-DATA-MODEL:LOCAL-PART-EQUAL (T XML-QUERY-DATA-MODEL:ABSTRACT-NAME))

; XML-QUERY-DATA-MODEL:DEFNAMESPACE

; XML-QUERY-DATA-MODEL:INTERN-NAME

; XML-QUERY-DATA-MODEL:MAKE-NAME

; XML-QUERY-DATA-MODEL:MAKE-QNAME

; XML-QUERY-DATA-MODEL:FIND-PREFIX

; XML-QUERY-DATA-MODEL:INTERN-PREFIX

; XML-QUERY-DATA-MODEL:INTERN-TYPE

; XML-QUERY-DATA-MODEL:FIND-NAMESPACE

; (DEFPACKAGE "")

; (DEFPACKAGE "*")

; (TOP-LEVEL-FORM 5)

; (DEFPACKAGE "xmlns")

; (DEFPACKAGE "xhtml")

; (DEFPACKAGE "xsd")

; XML-QUERY-DATA-MODEL::|{-reader|

; (TOP-LEVEL-FORM 6)

; (TOP-LEVEL-FORM 7)

; (TOP-LEVEL-FORM 8)


;loading G:\Development\Source\cl-xml-0-949\bin\lwfasl\code\xquerydatamodel\xqdm-namespaces.fsl, newer.

;  Loading fasl file G:\Development\Source\cl-xml-0-949\bin\lwfasl\code\xquerydatamodel\xqdm-namespaces.fsl


;; component: "xml:code;xquerydatamodel;xqdm-parameters"

;Compiling #P"XML:CODE;XQUERYDATAMODEL;XQDM-PARAMETERS.LISP" -> #P"XML:CODE;XQUERYDATAMODEL;XQDM-PARAMETERS.BIN"...

; (TOP-LEVEL-FORM 1)

; (TOP-LEVEL-FORM 2)

; (DEFPARAMETER XML-QUERY-DATA-MODEL::*VERSION*)

; (DEFPARAMETER XML-QUERY-DATA-MODEL:*CONFLATE-QNAME-SYNONYMS*)

; (DEFPARAMETER XML-QUERY-DATA-MODEL:*DEF-TYPE-ID-QNAME-CONTEXTS*)

; (DEFPARAMETER XML-QUERY-DATA-MODEL:*DEF-TYPE-MODEL-QNAME-CONTEXTS*)

; (DEFPARAMETER XML-QUERY-DATA-MODEL:*DEF-ATTR-QNAME-CONTEXTS*)

; (DEFPARAMETER XML-QUERY-DATA-MODEL:*DEF-NULL-NAMESPACE-NODE*)

; (DEFPARAMETER XML-QUERY-DATA-MODEL:*DEFAULT-NAMESPACES*)

; (DEFPARAMETER XML-QUERY-DATA-MODEL:*DEFAULT-PREFIX-STRING*)

; (DEFPARAMETER XML-QUERY-DATA-MODEL:*DISTINGUISH-QNAME-HOMOGRAPHS*)

; (DEFPARAMETER XML-QUERY-DATA-MODEL:*DOCUMENT*)

; (DEFPARAMETER XML-QUERY-DATA-MODEL:*ELEMENT-COUNT*)

; (DEFPARAMETER XML-QUERY-DATA-MODEL:*INPUT-SOURCE*)

; (DEFPARAMETER XML-QUERY-DATA-MODEL:*GENERATED-NS-BINDINGS*)

; (DEFPARAMETER XML-QUERY-DATA-MODEL:*NAMESPACE-BINDINGS*)

; (DEFPARAMETER XML-QUERY-DATA-MODEL:*NULL-NAMESPACE-NODE*)

; (DEFPARAMETER XML-QUERY-DATA-MODEL:*OUTPUT-DESTINATION*)

; (DEFVAR XML-QUERY-DATA-MODEL:*SPECIALIZE-ELEM-NODE*)

; (DEFVAR XML-QUERY-DATA-MODEL:*SPECIALIZE-ATTR-NODE*)

; (DEFPARAMETER XML-QUERY-DATA-MODEL:*VERBOSE-QNAMES*)

; (DEFPARAMETER XML-QUERY-DATA-MODEL:*WILD-NAMESTRING*)

; (DEFPARAMETER XML-QUERY-DATA-MODEL:*WILD-NAMESPACE*)

; (DEFPARAMETER XML-QUERY-DATA-MODEL:*XML-NAMESPACE-NODE*)

; (DEFPARAMETER XML-QUERY-DATA-MODEL:*XML-PREFIX-NAMESTRING*)

; (DEFPARAMETER XML-QUERY-DATA-MODEL:*XMLNS-NAMESPACE-NODE*)

; (DEFPARAMETER XML-QUERY-DATA-MODEL:*XMLNS-PREFIX-NAMESTRING*)

; (DEFPARAMETER XML-QUERY-DATA-MODEL::*TRACE-QNAME-RESOLUTION*)

; (DEFPARAMETER XML-QUERY-DATA-MODEL::*NULL-NAMESPACE-NAME*)

; (DEFPARAMETER XML-QUERY-DATA-MODEL::*DEFAULT-NAMESPACE-IS-VISIBLE*)

; (DEFPARAMETER XML-QUERY-DATA-MODEL::*XML-PREFIX-STRING*)

; (DEFPARAMETER XML-QUERY-DATA-MODEL::*XMLNS-PREFIX-STRING*)

; (DEFPARAMETER XML-QUERY-DATA-MODEL::*XMLNS-NAMESPACE-NAME*)

; (DEFPARAMETER XML-QUERY-DATA-MODEL::*XML-NAMESPACE-NAME*)

; (DEFPARAMETER XML-QUERY-DATA-MODEL:*DEFAULT-NAMESPACE*)

; (DEFPARAMETER XML-QUERY-DATA-MODEL:*NULL-NAMESPACE*)

; (DEFPARAMETER XML-QUERY-DATA-MODEL:*NAMESPACE*)

; (DEFPARAMETER XML-QUERY-DATA-MODEL:*XHTML-NAMESPACE*)

; (DEFPARAMETER XML-QUERY-DATA-MODEL:*XMLNS-NAMESPACE*)

; (DEFPARAMETER XML-QUERY-DATA-MODEL:*XML-NAMESPACE*)

; (DEFPARAMETER XML-QUERY-DATA-MODEL:*XSD-NAMESPACE*)

; (DEFPARAMETER XML-QUERY-DATA-MODEL:*EMPTY-NAME*)

; (DEFPARAMETER XML-QUERY-DATA-MODEL:*MIXED-NAME*)

; (DEFPARAMETER XML-QUERY-DATA-MODEL:*LANG-NAME*)

; (DEFPARAMETER XML-QUERY-DATA-MODEL:*NULL-NAME*)

; (DEFPARAMETER XML-QUERY-DATA-MODEL:*DEFAULT-NAMESPACE-ATTRIBUTE-NAME*)

; (DEFPARAMETER XML-QUERY-DATA-MODEL:*XML-NAMESPACE-ATTRIBUTE-NAME*)

; (DEFPARAMETER XML-QUERY-DATA-MODEL:*XMLNS-NAMESPACE-ATTRIBUTE-NAME*)

; (DEFPARAMETER XML-QUERY-DATA-MODEL:*WILD-NAME*)

; (DEFPARAMETER XML-QUERY-DATA-MODEL:*WILD-PREFIX*)

; (DEFPARAMETER XML-QUERY-DATA-MODEL:*WILD-UNAME*)

; (DEFPARAMETER XML-QUERY-DATA-MODEL:*DEFAULT-PREFIX-NAME*)

; (TOP-LEVEL-FORM 3)

; (TOP-LEVEL-FORM 4)

; (TOP-LEVEL-FORM 5)


;loading G:\Development\Source\cl-xml-0-949\bin\lwfasl\code\xquerydatamodel\xqdm-parameters.fsl, newer.

;  Loading fasl file G:\Development\Source\cl-xml-0-949\bin\lwfasl\code\xquerydatamodel\xqdm-parameters.fsl


;; component: "xml:code;xquerydatamodel;xqdm-character-classes"

;Compiling #P"XML:CODE;XQUERYDATAMODEL;XQDM-CHARACTER-CLASSES.LISP" -> #P"XML:CODE;XQUERYDATAMODEL;XQDM-CHARACTER-CLASSES.BIN"...

; (TOP-LEVEL-FORM 1)

; (TOP-LEVEL-FORM 2)

; XML-QUERY-DATA-MODEL::DEF-CHARACTER-CLASS-PREDICATE

; XML-QUERY-DATA-MODEL::CHECK-CHARACTER-CLASS

; XML-QUERY-DATA-MODEL:XML-CHAR?

; XML-QUERY-DATA-MODEL:XML-MARKUPCHAR?

; XML-QUERY-DATA-MODEL:XML-SPACE?

; XML-QUERY-DATA-MODEL:XML-INITIAL-EOLCHAR?

; XML-QUERY-DATA-MODEL:XML-SUCCESSOR-EOLCHAR?

; XML-QUERY-DATA-MODEL:XML-IDEOGRAPHIC?

; XML-QUERY-DATA-MODEL:XML-BASECHAR?

; XML-QUERY-DATA-MODEL:XML-LETTER?

; XML-QUERY-DATA-MODEL:XML-DIGIT?

; XML-QUERY-DATA-MODEL:XML-COMBININGCHAR?

; XML-QUERY-DATA-MODEL:XML-EXTENDER?

; XML-QUERY-DATA-MODEL:XML-NAMECHAR?

; XML-QUERY-DATA-MODEL:XML-INITIAL-NAMECHAR?

; XML-QUERY-DATA-MODEL:XML-PUBIDCHAR?

; XML-QUERY-DATA-MODEL:XML-LATINALPHACHAR?

; XML-QUERY-DATA-MODEL:XML-LATINCHAR?

; XML-QUERY-DATA-MODEL:XML-LANGUAGEIDCHAR?

; XML-QUERY-DATA-MODEL:XML-VERSIONNUMCHAR?

; XML-QUERY-DATA-MODEL:XML-MODEL-OP-CHAR?

; XML-QUERY-DATA-MODEL::XML-DIGIT-OR-LETTER?

; XML-QUERY-DATA-MODEL::XML-ATTVALUE-ENTITYCHAR?

; XML-QUERY-DATA-MODEL::XML-CHARDATA-ENTITYCHAR?

; XML-QUERY-DATA-MODEL::XML-CDATA-ENTITYCHAR?

; XML-QUERY-DATA-MODEL::EXPUNGE-CHARACTER-TABLES

; XML-QUERY-DATA-MODEL::EXPUNGE-CHARACTER-FUNCTIONS

; (TOP-LEVEL-FORM 3)

; (TOP-LEVEL-FORM 4)


;loading G:\Development\Source\cl-xml-0-949\bin\lwfasl\code\xquerydatamodel\xqdm-character-classes.fsl, newer.

;  Loading fasl file G:\Development\Source\cl-xml-0-949\bin\lwfasl\code\xquerydatamodel\xqdm-character-classes.fsl


;; component: "xml:code;xquerydatamodel;xqdm-classes"

;Compiling #P"XML:CODE;XQUERYDATAMODEL;XQDM-CLASSES.LISP" -> #P"XML:CODE;XQUERYDATAMODEL;XQDM-CLASSES.BIN"...

; (TOP-LEVEL-FORM 1)

; (TOP-LEVEL-FORM 2)

; (DEFCLASS XML-QUERY-DATA-MODEL:ABSTRACT-CLASS)

; (METHOD VALIDATE-SUPERCLASS (XML-QUERY-DATA-MODEL:ABSTRACT-CLASS STANDARD-CLASS))

; (METHOD VALIDATE-SUPERCLASS (STANDARD-CLASS XML-QUERY-DATA-MODEL:ABSTRACT-CLASS))

; (METHOD MAKE-INSTANCE (XML-QUERY-DATA-MODEL:ABSTRACT-CLASS))

; (DEFCLASS XML-QUERY-DATA-MODEL:ABSTRACT-NODE)

; (DEFCLASS XML-QUERY-DATA-MODEL::ABSTRACT-VALUE-NODE)

; (DEFCLASS XML-QUERY-DATA-MODEL::NAMED)

; (DEFCLASS XML-QUERY-DATA-MODEL:NAMED-NODE)

; (DEFCLASS XML-QUERY-DATA-MODEL::UNAMED)

; (DEFCLASS XML-QUERY-DATA-MODEL:UNAMED-NODE)

; (DEFCLASS XML-QUERY-DATA-MODEL::NCNAMED)

; (DEFCLASS XML-QUERY-DATA-MODEL:NCNAMED-NODE)

; (DEFCLASS XML-QUERY-DATA-MODEL:TYPED-NODE)

; (DEFCLASS XML-QUERY-DATA-MODEL:DOCUMENT-SCOPED-NODE)

; (DEFCLASS XML-QUERY-DATA-MODEL::DURATION-SCOPED-NODE)

; (DEFCLASS XML-QUERY-DATA-MODEL:ORDINAL-NODE)

; (DEFCLASS XML-QUERY-DATA-MODEL:DOCUMENT)

; (DEFCLASS XML-QUERY-DATA-MODEL:DOC-NODE-INTERFACE)

; (DEFCLASS XML-QUERY-DATA-MODEL:ELEM-NODE-INTERFACE)

; (DEFCLASS XML-QUERY-DATA-MODEL:ELEM-PROPERTY-NODE-INTERFACE)

; (DEFCLASS XML-QUERY-DATA-MODEL:ENTITY-INFORMATION-NODE)

; (DEFCLASS XML-QUERY-DATA-MODEL:ENTITY-DELEGATE)

; (DEFCLASS XML-QUERY-DATA-MODEL:ATTR-CHILD-NODE)

; (DEFCLASS XML-QUERY-DATA-MODEL:ELEM-CHILD-NODE)

; (DEFCLASS XML-QUERY-DATA-MODEL:DOC-CHILD-NODE)

; (DEFCLASS XML-QUERY-DATA-MODEL::DOCUMENT-DEFINITION-CHILD-OBJECT)

; (DEFCLASS XML-QUERY-DATA-MODEL:DOCTYPE-CHILD-NODE)

; (DEFCLASS XML-QUERY-DATA-MODEL:ABSTRACT-ELEM-PROPERTY-NODE)

; (DEFCLASS XML-QUERY-DATA-MODEL::ANNOTATION)

; (DEFCLASS XML-QUERY-DATA-MODEL::ANNOTATION-NODE)

; (DEFCLASS XML-QUERY-DATA-MODEL:ELEM-PROPERTY-NODE)

; (DEFCLASS XML-QUERY-DATA-MODEL:VALUE-NODE)

; (DEFCLASS XML-QUERY-DATA-MODEL:NAMED-VALUE-NODE)

; (DEFCLASS XML-QUERY-DATA-MODEL:ABSTRACT-DEF-NODE)

; (DEFCLASS XML-QUERY-DATA-MODEL:ABSTRACT-DEF-TYPE)

; (DEFCLASS XML-QUERY-DATA-MODEL:ABSTRACT-TOP-LEVEL-DEF-NODE)

; (DEFCLASS XML-QUERY-DATA-MODEL:DOC-NODE)

; XML-QUERY-DATA-MODEL:DOCUMENT-ELEMENT

; (SETF XML-QUERY-DATA-MODEL:DOCUMENT-ELEMENT)

; (DEFCLASS XML-QUERY-DATA-MODEL:DOCUMENT-TYPE-DECLARATION-INFORMATION-NODE)

; (DEFCLASS XML-QUERY-DATA-MODEL:ABSTRACT-ELEM-NODE)

; (DEFCLASS XML-QUERY-DATA-MODEL:ELEM-NODE)

; (DEFCLASS XML-QUERY-DATA-MODEL:REF-ELEM-NODE)

; (DEFCLASS XML-QUERY-DATA-MODEL:EXT-SUBSET-NODE)

; (DEFCLASS XML-QUERY-DATA-MODEL:ABSTRACT-ATTR-NODE)

; (DEFCLASS XML-QUERY-DATA-MODEL::ATTRIBUTE-NODE)

; (DEFCLASS XML-QUERY-DATA-MODEL:ATTR-NODE)

; (DEFCLASS XML-QUERY-DATA-MODEL::NORMALIZING-ATTR-NODE)

; (DEFCLASS XML-QUERY-DATA-MODEL::TRIMMING-ATTR-NODE)

; (DEFCLASS XML-QUERY-DATA-MODEL:NAMESPACE-DECLARATION)

; (DEFCLASS XML-QUERY-DATA-MODEL:ABSTRACT-NS-NODE)

; (DEFCLASS XML-QUERY-DATA-MODEL::NSDECL-NODE)

; (DEFCLASS XML-QUERY-DATA-MODEL:NS-NODE)

; (DEFCLASS XML-QUERY-DATA-MODEL:REF-ELEM-PROPERTY-NODE)

; (DEFCLASS XML-QUERY-DATA-MODEL::REF-ATTR-NODE)

; (DEFCLASS XML-QUERY-DATA-MODEL::REF-NS-NODE)

; (DEFCLASS XML-QUERY-DATA-MODEL:DECIMAL-ATTR-NODE)

; (DEFCLASS XML-QUERY-DATA-MODEL:DOUBLE-ATTR-NODE)

; (DEFCLASS XML-QUERY-DATA-MODEL:ENTITY-ATTR-NODE)

; (DEFCLASS XML-QUERY-DATA-MODEL:ENTITIES-ATTR-NODE)

; (DEFCLASS XML-QUERY-DATA-MODEL::ENUMERATED-ATTR-NODE)

; (DEFCLASS XML-QUERY-DATA-MODEL:ENUMERATION-ATTR-NODE)

; (DEFCLASS XML-QUERY-DATA-MODEL:ID-ATTR-NODE)

; (DEFCLASS XML-QUERY-DATA-MODEL:ID-REF-ATTR-NODE)

; (DEFCLASS XML-QUERY-DATA-MODEL:ID-REFS-ATTR-NODE)

; (DEFCLASS XML-QUERY-DATA-MODEL:NMTOKEN-ATTR-NODE)

; (DEFCLASS XML-QUERY-DATA-MODEL:NMTOKENS-ATTR-NODE)

; (DEFCLASS XML-QUERY-DATA-MODEL:NOTATION-ATTR-NODE)

; (DEFCLASS XML-QUERY-DATA-MODEL:QNAME-ATTR-NODE)

; (DEFCLASS XML-QUERY-DATA-MODEL:RECUR-DUR-ATTR-NODE)

; (DEFCLASS XML-QUERY-DATA-MODEL:STRING-ATTR-NODE)

; (DEFCLASS XML-QUERY-DATA-MODEL:TIME-ATTR-NODE)

; (DEFCLASS XML-QUERY-DATA-MODEL:URI-REF-ATTR-NODE)

; (DEFCLASS XML-QUERY-DATA-MODEL:PI-NODE)

; (DEFCLASS XML-QUERY-DATA-MODEL:COMMENT-NODE)

; (DEFCLASS XML-QUERY-DATA-MODEL:CHARACTER-DATA-NODE)

; (DEFCLASS XML-QUERY-DATA-MODEL:INFO-ITEM-NODE)

; (DEFCLASS XML-QUERY-DATA-MODEL:REF-NODE)

; (DEFCLASS XML-QUERY-DATA-MODEL:BINARY-VALUE)

; (DEFCLASS XML-QUERY-DATA-MODEL:BOOL-VALUE)

; (DEFCLASS XML-QUERY-DATA-MODEL:DECIMAL-VALUE)

; (DEFCLASS XML-QUERY-DATA-MODEL:DOUBLE-VALUE)

; (DEFCLASS XML-QUERY-DATA-MODEL:ENTITY-VALUE)

; (DEFCLASS XML-QUERY-DATA-MODEL:FLOAT-VALUE)

; (DEFCLASS XML-QUERY-DATA-MODEL:FUNCTION-VALUE)

; (DEFCLASS XML-QUERY-DATA-MODEL:ID-VALUE)

; (DEFCLASS XML-QUERY-DATA-MODEL:ID-REF-VALUE)

; (DEFCLASS XML-QUERY-DATA-MODEL:NOTATION-VALUE)

; (DEFCLASS XML-QUERY-DATA-MODEL:NUMBER-VALUE)

; (DEFCLASS XML-QUERY-DATA-MODEL:QNAME-VALUE)

; (DEFCLASS XML-QUERY-DATA-MODEL:RECUR-DUR-VALUE)

; (DEFCLASS XML-QUERY-DATA-MODEL:STRING-VALUE)

; (DEFCLASS XML-QUERY-DATA-MODEL:TIME-DUR-VALUE)

; (DEFCLASS XML-QUERY-DATA-MODEL:URI-REF-VALUE)

; (DEFCLASS XML-QUERY-DATA-MODEL::QNAME-CONTEXT-DELEGATE)

; (DEFCLASS XML-QUERY-DATA-MODEL:ELEMENT-DEFINITION)

; (DEFCLASS XML-QUERY-DATA-MODEL::ELEMENT-TYPE-DEFINITION)

; (DEFCLASS XML-QUERY-DATA-MODEL::DOCTYPE-ELEMENT-DEFINITION)

; (DEFCLASS XML-QUERY-DATA-MODEL:DEF-ELEM-TYPE)

; XML-QUERY-DATA-MODEL:DIRECT-ANNOTATION-MODEL

; (SETF XML-QUERY-DATA-MODEL:DIRECT-ANNOTATION-MODEL)

; XML-QUERY-DATA-MODEL:ANNOTATION-MODEL

; XML-QUERY-DATA-MODEL::CONTENT-MODEL

; (DEFCLASS XML-QUERY-DATA-MODEL::DOCTYPE-ATTLIST-DEFINITION)

; (DEFCLASS XML-QUERY-DATA-MODEL:DEF-ATTR)

; (DEFCLASS XML-QUERY-DATA-MODEL::ANNOTATION-DEFINITION)

; (DEFCLASS XML-QUERY-DATA-MODEL::DOCTYPE-ANNOTATION-DEFINITION)

; (DEFCLASS XML-QUERY-DATA-MODEL:DEF-ELEM-PROPERTY-TYPE)

; (DEFCLASS XML-QUERY-DATA-MODEL:DEF-NOTATION)

; (DEFCLASS XML-QUERY-DATA-MODEL:DEF-ENTITY)

; (DEFCLASS XML-QUERY-DATA-MODEL:GENERAL-ENTITY-DEFINITION)

; (DEFCLASS XML-QUERY-DATA-MODEL:DEF-GENERAL-ENTITY)

; (DEFCLASS XML-QUERY-DATA-MODEL:PARAMETER-ENTITY-DEFINITION)

; (DEFCLASS XML-QUERY-DATA-MODEL:DEF-PARAMETER-ENTITY)

; (DEFCLASS XML-QUERY-DATA-MODEL:DEF-INTERNAL-ENTITY)

; (DEFCLASS XML-QUERY-DATA-MODEL:DEF-EXTERNAL-ENTITY)

; (DEFCLASS XML-QUERY-DATA-MODEL:DEF-INTERNAL-GENERAL-ENTITY)

; (DEFCLASS XML-QUERY-DATA-MODEL:DEF-EXTERNAL-GENERAL-ENTITY)

; (DEFCLASS XML-QUERY-DATA-MODEL:DEF-INTERNAL-PARAMETER-ENTITY)

; (DEFCLASS XML-QUERY-DATA-MODEL:DEF-EXTERNAL-PARAMETER-ENTITY)

; (DEFCLASS XML-QUERY-DATA-MODEL:TYPE-DEFINITION)

; (DEFCLASS XML-QUERY-DATA-MODEL:REF-ENTITY)

; (DEFCLASS XML-QUERY-DATA-MODEL:REF-GENERAL-ENTITY)

; (DEFCLASS XML-QUERY-DATA-MODEL:REF-PARAMETER-ENTITY)

; (DEFCLASS XML-QUERY-DATA-MODEL:REF-CHARACTER-ENTITY)

; (DEFCLASS XML-QUERY-DATA-MODEL:CONDITIONAL-SECTION)

; (DEFCLASS XML-QUERY-DATA-MODEL:EXTERNAL-PARSED-ENTITY)

; (DEFCLASS XML-QUERY-DATA-MODEL::CONTENT-MODEL)

; (DEFCLASS XML-QUERY-DATA-MODEL:|content-model|)

; (DEFCLASS XML-QUERY-DATA-MODEL:|\|-content|)

; (DEFCLASS XML-QUERY-DATA-MODEL::CONTENT-OCCURRENCE)

; (DEFCLASS XML-QUERY-DATA-MODEL:|?-content|)

; (DEFCLASS XML-QUERY-DATA-MODEL:|*-content|)

; (DEFCLASS XML-QUERY-DATA-MODEL:|bounded-content|)

; (DEFCLASS XML-QUERY-DATA-MODEL:|MIXED-content|)

; (DEFCLASS XML-QUERY-DATA-MODEL:|+-content|)

; (DEFCLASS XML-QUERY-DATA-MODEL:|content|)

; (DEFCLASS XML-QUERY-DATA-MODEL::CONTENT-LIST)

; (DEFCLASS XML-QUERY-DATA-MODEL:|,-content|)

; (DEFCLASS XML-QUERY-DATA-MODEL::CONTENT-NAME)

; (DEFCLASS XML-QUERY-DATA-MODEL:|content-name|)

; (DEFCLASS XML-QUERY-DATA-MODEL::TYPE-NAME)

; (DEFCLASS XML-QUERY-DATA-MODEL:|type-name|)

; (DEFCLASS XML-QUERY-DATA-MODEL::MIXED-ATN)

; (DEFCLASS XML-QUERY-DATA-MODEL::ELEMENT-ATN)

; (METHOD XML-QUERY-DATA-MODEL:NAME (XML-QUERY-DATA-MODEL:|content-name|))

; (METHOD (SETF XML-QUERY-DATA-MODEL:NAME) (T XML-QUERY-DATA-MODEL:|content-name|))

; (METHOD XML-QUERY-DATA-MODEL:NAME (XML-QUERY-DATA-MODEL:|type-name|))

; (METHOD (SETF XML-QUERY-DATA-MODEL:NAME) (T XML-QUERY-DATA-MODEL:|type-name|))

; (METHOD XML-QUERY-DATA-MODEL:NAME (XML-QUERY-DATA-MODEL:|content-model|))

; (METHOD XML-QUERY-DATA-MODEL::NONTERMINAL (XML-QUERY-DATA-MODEL:|content-model|))

; (METHOD XML-QUERY-DATA-MODEL::GRAMMAR (XML-QUERY-DATA-MODEL:|content-model|))

; XML-QUERY-DATA-MODEL::EXPRESSIONS

; (METHOD XML-QUERY-DATA-MODEL:EXPRESSION (XML-QUERY-DATA-MODEL::CONTENT-OCCURRENCE))

; (METHOD PRINT-OBJECT (XML-QUERY-DATA-MODEL:|content-name| T))

; (METHOD PRINT-OBJECT (XML-QUERY-DATA-MODEL:|*-content| T))

; (DEFGENERIC XML-QUERY-DATA-MODEL::WALK-MODEL-NAMES)

; (METHOD XML-QUERY-DATA-MODEL:COLLECT-MODEL-NAMES (XML-QUERY-DATA-MODEL:|content-model|))

; (METHOD XML-QUERY-DATA-MODEL:COLLECT-MODEL-NAMES (BNF-PARSER::BNF-EXPR))

; (DEFGENERIC XML-QUERY-DATA-MODEL:FIRST-MODEL-NAME)

; (DEFCLASS XML-QUERY-DATA-MODEL:QNAME-CONTEXT)

; (DEFCLASS XML-QUERY-DATA-MODEL::DEF-TYPE-QNAME-CONTEXT)

; (DEFCLASS XML-QUERY-DATA-MODEL::DEF-ATTR-QNAME-CONTEXT)

; (DEFGENERIC XML-QUERY-DATA-MODEL::WALK-MODEL-NODES)

; XML-QUERY-DATA-MODEL::DEFCLASSCONSTRUCTOR

; XML-QUERY-DATA-MODEL::DEFCLASSCONSTRUCTORS

; XML-QUERY-DATA-MODEL::DEFTYPEPREDICATE

; (DEFVAR XML-QUERY-DATA-MODEL::*EXPORT-OUTPUT*)

; XML-QUERY-DATA-MODEL::DEFTYPEPREDICATES

; (DEFPARAMETER XML-QUERY-DATA-MODEL:*CLASS.DOC-NODE*)

; (DEFPARAMETER XML-QUERY-DATA-MODEL:*CLASS.ELEM-NODE*)

; (DEFPARAMETER XML-QUERY-DATA-MODEL:*CLASS.NS-NODE*)

; (DEFPARAMETER XML-QUERY-DATA-MODEL:*CLASS.EXT-SUBSET-NODE*)

; (DEFPARAMETER XML-QUERY-DATA-MODEL:*CLASS.DECIMAL-ATTR-NODE*)

; (DEFPARAMETER XML-QUERY-DATA-MODEL:*CLASS.DOUBLE-ATTR-NODE*)

; (DEFPARAMETER XML-QUERY-DATA-MODEL:*CLASS.ENTITY-ATTR-NODE*)

; (DEFPARAMETER XML-QUERY-DATA-MODEL:*CLASS.ENTITIES-ATTR-NODE*)

; (DEFPARAMETER XML-QUERY-DATA-MODEL:*CLASS.ENUMERATION-ATTR-NODE*)

; (DEFPARAMETER XML-QUERY-DATA-MODEL:*CLASS.ID-ATTR-NODE*)

; (DEFPARAMETER XML-QUERY-DATA-MODEL:*CLASS.ID-REF-ATTR-NODE*)

; (DEFPARAMETER XML-QUERY-DATA-MODEL:*CLASS.ID-REFS-ATTR-NODE*)

; (DEFPARAMETER XML-QUERY-DATA-MODEL:*CLASS.NMTOKEN-ATTR-NODE*)

; (DEFPARAMETER XML-QUERY-DATA-MODEL:*CLASS.NMTOKENS-ATTR-NODE*)

; (DEFPARAMETER XML-QUERY-DATA-MODEL:*CLASS.NOTATION-ATTR-NODE*)

; (DEFPARAMETER XML-QUERY-DATA-MODEL:*CLASS.QNAME-ATTR-NODE*)

; (DEFPARAMETER XML-QUERY-DATA-MODEL:*CLASS.RECUR-DUR-ATTR-NODE*)

; (DEFPARAMETER XML-QUERY-DATA-MODEL:*CLASS.STRING-ATTR-NODE*)

; (DEFPARAMETER XML-QUERY-DATA-MODEL:*CLASS.TIME-ATTR-NODE*)

; (DEFPARAMETER XML-QUERY-DATA-MODEL:*CLASS.URI-REF-ATTR-NODE*)

; (DEFPARAMETER XML-QUERY-DATA-MODEL:*CLASS.PI-NODE*)

; (DEFPARAMETER XML-QUERY-DATA-MODEL:*CLASS.COMMENT-NODE*)

; (DEFPARAMETER XML-QUERY-DATA-MODEL:*CLASS.INFO-ITEM-NODE*)

; (DEFPARAMETER XML-QUERY-DATA-MODEL:*CLASS.CHARACTER-DATA-NODE*)

; (DEFPARAMETER XML-QUERY-DATA-MODEL:*CLASS.DOCUMENT-TYPE-DECLARATION-INFORMATION-NODE*)

; (DEFPARAMETER XML-QUERY-DATA-MODEL:*CLASS.ENTITY-INFORMATION-NODE*)

; (DEFPARAMETER XML-QUERY-DATA-MODEL:*CLASS.STRING-VALUE*)

; (DEFPARAMETER XML-QUERY-DATA-MODEL:*CLASS.BOOL-VALUE*)

; (DEFPARAMETER XML-QUERY-DATA-MODEL:*CLASS.FLOAT-VALUE*)

; (DEFPARAMETER XML-QUERY-DATA-MODEL:*CLASS.DOUBLE-VALUE*)

; (DEFPARAMETER XML-QUERY-DATA-MODEL:*CLASS.DECIMAL-VALUE*)

; (DEFPARAMETER XML-QUERY-DATA-MODEL:*CLASS.TIME-DUR-VALUE*)

; (DEFPARAMETER XML-QUERY-DATA-MODEL:*CLASS.RECUR-DUR-VALUE*)

; (DEFPARAMETER XML-QUERY-DATA-MODEL:*CLASS.BINARY-VALUE*)

; (DEFPARAMETER XML-QUERY-DATA-MODEL:*CLASS.URI-REF-VALUE*)

; (DEFPARAMETER XML-QUERY-DATA-MODEL:*CLASS.ID-VALUE*)

; (DEFPARAMETER XML-QUERY-DATA-MODEL:*CLASS.ID-REF-VALUE*)

; (DEFPARAMETER XML-QUERY-DATA-MODEL:*CLASS.QNAME-VALUE*)

; (DEFPARAMETER XML-QUERY-DATA-MODEL:*CLASS.ENTITY-VALUE*)

; (DEFPARAMETER XML-QUERY-DATA-MODEL:*CLASS.NOTATION-VALUE*)

; (DEFPARAMETER XML-QUERY-DATA-MODEL:*CLASS.FUNCTION-VALUE*)

; (DEFPARAMETER XML-QUERY-DATA-MODEL:*CLASS.DEF-ATTR*)

; (DEFPARAMETER XML-QUERY-DATA-MODEL:*CLASS.DEF-ELEM-PROPERTY-TYPE*)

; (DEFPARAMETER XML-QUERY-DATA-MODEL:*CLASS.DEF-ELEM-TYPE*)

; (DEFPARAMETER XML-QUERY-DATA-MODEL:*CLASS.DEF-NOTATION*)

; (DEFPARAMETER XML-QUERY-DATA-MODEL:*CLASS.DEF-INTERNAL-GENERAL-ENTITY*)

; (DEFPARAMETER XML-QUERY-DATA-MODEL:*CLASS.DEF-EXTERNAL-GENERAL-ENTITY*)

; (DEFPARAMETER XML-QUERY-DATA-MODEL:*CLASS.REF-NODE*)

; (DEFPARAMETER XML-QUERY-DATA-MODEL:*CLASS.DEF-INTERNAL-PARAMETER-ENTITY*)

; (DEFPARAMETER XML-QUERY-DATA-MODEL:*CLASS.DEF-EXTERNAL-PARAMETER-ENTITY*)

; (DEFPARAMETER XML-QUERY-DATA-MODEL:*CLASS.REF-PARAMETER-ENTITY*)

; (DEFPARAMETER XML-QUERY-DATA-MODEL:*CLASS.REF-GENERAL-ENTITY*)

; (DEFPARAMETER XML-QUERY-DATA-MODEL:*CLASS.REF-CHARACTER-ENTITY*)

; (DEFPARAMETER XML-QUERY-DATA-MODEL:*CLASS.CONDITIONAL-SECTION*)

; (DEFPARAMETER XML-QUERY-DATA-MODEL:*CLASS.EXTERNAL-PARSED-ENTITY*)

; XML-QUERY-DATA-MODEL:MAKE-DOC-NODE

; XML-QUERY-DATA-MODEL:MAKE-ELEM-NODE

; XML-QUERY-DATA-MODEL:MAKE-NS-NODE

; XML-QUERY-DATA-MODEL:MAKE-EXT-SUBSET-NODE

; XML-QUERY-DATA-MODEL:MAKE-DECIMAL-ATTR-NODE

; XML-QUERY-DATA-MODEL:MAKE-DOUBLE-ATTR-NODE

; XML-QUERY-DATA-MODEL:MAKE-ENTITY-ATTR-NODE

; XML-QUERY-DATA-MODEL:MAKE-ENTITIES-ATTR-NODE

; XML-QUERY-DATA-MODEL:MAKE-ENUMERATION-ATTR-NODE

; XML-QUERY-DATA-MODEL:MAKE-ID-ATTR-NODE

; XML-QUERY-DATA-MODEL:MAKE-ID-REF-ATTR-NODE

; XML-QUERY-DATA-MODEL:MAKE-ID-REFS-ATTR-NODE

; XML-QUERY-DATA-MODEL:MAKE-NMTOKEN-ATTR-NODE

; XML-QUERY-DATA-MODEL:MAKE-NMTOKENS-ATTR-NODE

; XML-QUERY-DATA-MODEL:MAKE-NOTATION-ATTR-NODE

; XML-QUERY-DATA-MODEL:MAKE-QNAME-ATTR-NODE

; XML-QUERY-DATA-MODEL:MAKE-RECUR-DUR-ATTR-NODE

; XML-QUERY-DATA-MODEL:MAKE-STRING-ATTR-NODE

; XML-QUERY-DATA-MODEL:MAKE-TIME-ATTR-NODE

; XML-QUERY-DATA-MODEL:MAKE-URI-REF-ATTR-NODE

; XML-QUERY-DATA-MODEL:MAKE-PI-NODE

; XML-QUERY-DATA-MODEL:MAKE-COMMENT-NODE

; XML-QUERY-DATA-MODEL:MAKE-INFO-ITEM-NODE

; XML-QUERY-DATA-MODEL:MAKE-CHARACTER-DATA-NODE

; XML-QUERY-DATA-MODEL:MAKE-DOCUMENT-TYPE-DECLARATION-INFORMATION-NODE

; XML-QUERY-DATA-MODEL:MAKE-ENTITY-INFORMATION-NODE

; XML-QUERY-DATA-MODEL:MAKE-STRING-VALUE

; XML-QUERY-DATA-MODEL:MAKE-BOOL-VALUE

; XML-QUERY-DATA-MODEL:MAKE-FLOAT-VALUE

; XML-QUERY-DATA-MODEL:MAKE-DOUBLE-VALUE

; XML-QUERY-DATA-MODEL:MAKE-DECIMAL-VALUE

; XML-QUERY-DATA-MODEL:MAKE-TIME-DUR-VALUE

; XML-QUERY-DATA-MODEL:MAKE-RECUR-DUR-VALUE

; XML-QUERY-DATA-MODEL:MAKE-BINARY-VALUE

; XML-QUERY-DATA-MODEL:MAKE-URI-REF-VALUE

; XML-QUERY-DATA-MODEL:MAKE-ID-VALUE

; XML-QUERY-DATA-MODEL:MAKE-ID-REF-VALUE

; XML-QUERY-DATA-MODEL:MAKE-QNAME-VALUE

; XML-QUERY-DATA-MODEL:MAKE-ENTITY-VALUE

; XML-QUERY-DATA-MODEL:MAKE-NOTATION-VALUE

; XML-QUERY-DATA-MODEL:MAKE-FUNCTION-VALUE

; XML-QUERY-DATA-MODEL:MAKE-DEF-ATTR

; XML-QUERY-DATA-MODEL:MAKE-DEF-ELEM-PROPERTY-TYPE

; XML-QUERY-DATA-MODEL:MAKE-DEF-ELEM-TYPE

; XML-QUERY-DATA-MODEL:MAKE-DEF-NOTATION

; XML-QUERY-DATA-MODEL:MAKE-DEF-INTERNAL-GENERAL-ENTITY

; XML-QUERY-DATA-MODEL:MAKE-DEF-EXTERNAL-GENERAL-ENTITY

; XML-QUERY-DATA-MODEL:MAKE-REF-NODE

; XML-QUERY-DATA-MODEL:MAKE-DEF-INTERNAL-PARAMETER-ENTITY

; XML-QUERY-DATA-MODEL:MAKE-DEF-EXTERNAL-PARAMETER-ENTITY

; XML-QUERY-DATA-MODEL:MAKE-REF-PARAMETER-ENTITY

; XML-QUERY-DATA-MODEL:MAKE-REF-GENERAL-ENTITY

; XML-QUERY-DATA-MODEL:MAKE-REF-CHARACTER-ENTITY

; XML-QUERY-DATA-MODEL:MAKE-CONDITIONAL-SECTION

; XML-QUERY-DATA-MODEL:MAKE-EXTERNAL-PARSED-ENTITY

; XML-QUERY-DATA-MODEL:IS-DOC-NODE

; XML-QUERY-DATA-MODEL:IS-ABSTRACT-ELEM-NODE

; XML-QUERY-DATA-MODEL:IS-ELEM-NODE

; XML-QUERY-DATA-MODEL:IS-EXT-SUBSET-NODE

; XML-QUERY-DATA-MODEL:IS-ORDINAL-NODE

; XML-QUERY-DATA-MODEL:IS-ELEM-PROPERTY-NODE

; XML-QUERY-DATA-MODEL:IS-ABSTRACT-ELEM-PROPERTY-NODE

; XML-QUERY-DATA-MODEL:IS-ABSTRACT-ATTR-NODE

; XML-QUERY-DATA-MODEL:IS-ATTR-NODE

; XML-QUERY-DATA-MODEL:IS-ABSTRACT-NS-NODE

; XML-QUERY-DATA-MODEL:IS-NS-NODE

; XML-QUERY-DATA-MODEL:IS-DEF-ELEM-PROPERTY-TYPE

; XML-QUERY-DATA-MODEL:IS-ELEM-CHILD-NODE

; XML-QUERY-DATA-MODEL:IS-ATTR-CHILD-NODE

; XML-QUERY-DATA-MODEL:IS-DOCTYPE-CHILD-NODE

; XML-QUERY-DATA-MODEL:IS-DOC-CHILD-NODE

; XML-QUERY-DATA-MODEL:IS-DECIMAL-ATTR-NODE

; XML-QUERY-DATA-MODEL:IS-DOUBLE-ATTR-NODE

; XML-QUERY-DATA-MODEL:IS-ENTITY-ATTR-NODE

; XML-QUERY-DATA-MODEL:IS-ENTITIES-ATTR-NODE

; XML-QUERY-DATA-MODEL:IS-ENUMERATION-ATTR-NODE

; XML-QUERY-DATA-MODEL:IS-ID-ATTR-NODE

; XML-QUERY-DATA-MODEL:IS-ID-REF-ATTR-NODE

; XML-QUERY-DATA-MODEL:IS-ID-REFS-ATTR-NODE

; XML-QUERY-DATA-MODEL:IS-NMTOKEN-ATTR-NODE

; XML-QUERY-DATA-MODEL:IS-NMTOKENS-ATTR-NODE

; XML-QUERY-DATA-MODEL:IS-NOTATION-ATTR-NODE

; XML-QUERY-DATA-MODEL:IS-QNAME-ATTR-NODE

; XML-QUERY-DATA-MODEL:IS-RECUR-DUR-ATTR-NODE

; XML-QUERY-DATA-MODEL:IS-STRING-ATTR-NODE

; XML-QUERY-DATA-MODEL:IS-TIME-ATTR-NODE

; XML-QUERY-DATA-MODEL:IS-URI-REF-ATTR-NODE

; XML-QUERY-DATA-MODEL:IS-PI-NODE

; XML-QUERY-DATA-MODEL:IS-COMMENT-NODE

; XML-QUERY-DATA-MODEL:IS-INFO-ITEM-NODE

; XML-QUERY-DATA-MODEL:IS-CHARACTER-DATA-NODE

; XML-QUERY-DATA-MODEL:IS-DOCUMENT-TYPE-DECLARATION-INFORMATION-NODE

; XML-QUERY-DATA-MODEL:IS-ENTITY-INFORMATION-NODE

; XML-QUERY-DATA-MODEL:IS-VALUE-NODE

; XML-QUERY-DATA-MODEL:IS-STRING-VALUE

; XML-QUERY-DATA-MODEL:IS-BOOL-VALUE

; XML-QUERY-DATA-MODEL:IS-NUMBER-VALUE

; XML-QUERY-DATA-MODEL:IS-FLOAT-VALUE

; XML-QUERY-DATA-MODEL:IS-DOUBLE-VALUE

; XML-QUERY-DATA-MODEL:IS-DECIMAL-VALUE

; XML-QUERY-DATA-MODEL:IS-TIME-DUR-VALUE

; XML-QUERY-DATA-MODEL:IS-RECUR-DUR-VALUE

; XML-QUERY-DATA-MODEL:IS-BINARY-VALUE

; XML-QUERY-DATA-MODEL:IS-URI-REF-VALUE

; XML-QUERY-DATA-MODEL:IS-ID-VALUE

; XML-QUERY-DATA-MODEL:IS-ID-REF-VALUE

; XML-QUERY-DATA-MODEL:IS-QNAME-VALUE

; XML-QUERY-DATA-MODEL:IS-ENTITY-VALUE

; XML-QUERY-DATA-MODEL:IS-NOTATION-VALUE

; XML-QUERY-DATA-MODEL:IS-FUNCTION-VALUE

; XML-QUERY-DATA-MODEL:IS-ABSTRACT-DEF-NODE

; XML-QUERY-DATA-MODEL:IS-ABSTRACT-TOP-LEVEL-DEF-NODE

; XML-QUERY-DATA-MODEL:IS-ABSTRACT-DEF-TYPE

; XML-QUERY-DATA-MODEL:IS-DEF-ATTR

; XML-QUERY-DATA-MODEL:IS-DEF-ELEM-TYPE

; XML-QUERY-DATA-MODEL:IS-DEF-NOTATION

; XML-QUERY-DATA-MODEL:IS-DEF-ENTITY

; XML-QUERY-DATA-MODEL:IS-DEF-INTERNAL-ENTITY

; XML-QUERY-DATA-MODEL:IS-DEF-EXTERNAL-ENTITY

; XML-QUERY-DATA-MODEL:IS-DEF-PARAMETER-ENTITY

; XML-QUERY-DATA-MODEL:IS-DEF-GENERAL-ENTITY

; XML-QUERY-DATA-MODEL:IS-DEF-INTERNAL-GENERAL-ENTITY

; XML-QUERY-DATA-MODEL:IS-DEF-EXTERNAL-GENERAL-ENTITY

; XML-QUERY-DATA-MODEL:IS-DEF-INTERNAL-PARAMETER-ENTITY

; XML-QUERY-DATA-MODEL:IS-DEF-EXTERNAL-PARAMETER-ENTITY

; XML-QUERY-DATA-MODEL:IS-REF-NODE

; XML-QUERY-DATA-MODEL:IS-REF-ENTITY

; XML-QUERY-DATA-MODEL:IS-REF-PARAMETER-ENTITY

; XML-QUERY-DATA-MODEL:IS-REF-GENERAL-ENTITY

; XML-QUERY-DATA-MODEL:IS-REF-CHARACTER-ENTITY

; XML-QUERY-DATA-MODEL:IS-CONDITIONAL-SECTION

; XML-QUERY-DATA-MODEL:IS-EXTERNAL-PARSED-ENTITY

; XML-QUERY-DATA-MODEL:IS-QNAME-CONTEXT

; XML-QUERY-DATA-MODEL:ELEMENT-P

; XML-QUERY-DATA-MODEL:ID-ATTR-NODE-P

; XML-QUERY-DATA-MODEL::NSDECL-NODE-P

; (METHOD XML-QUERY-DATA-MODEL:VALUE (XML-QUERY-DATA-MODEL:VALUE-NODE))

; (METHOD XML-QUERY-DATA-MODEL:PARENT (STRING))

; (METHOD XML-QUERY-DATA-MODEL:CHILDREN (STRING))

; (DEFGENERIC XML-QUERY-DATA-MODEL:VALIDATE?)

; XML-QUERY-DATA-MODEL::VALIDATE-P

; (METHOD XML-QUERY-DATA-MODEL:VALUE (XML-QUERY-DATA-MODEL:ENTITIES-ATTR-NODE))

; (METHOD XML-QUERY-DATA-MODEL:VALUE (XML-QUERY-DATA-MODEL:ENTITY-ATTR-NODE))

; (METHOD XML-QUERY-DATA-MODEL:VALUE (XML-QUERY-DATA-MODEL:ID-ATTR-NODE))

; (METHOD XML-QUERY-DATA-MODEL:VALUE (XML-QUERY-DATA-MODEL:ID-REF-ATTR-NODE))

; (METHOD XML-QUERY-DATA-MODEL:VALUE (XML-QUERY-DATA-MODEL:ID-REFS-ATTR-NODE))

; (METHOD XML-QUERY-DATA-MODEL:VALUE (XML-QUERY-DATA-MODEL:NMTOKEN-ATTR-NODE))

; (METHOD XML-QUERY-DATA-MODEL:VALUE (XML-QUERY-DATA-MODEL:NMTOKENS-ATTR-NODE))

; (METHOD XML-QUERY-DATA-MODEL:VALUE (XML-QUERY-DATA-MODEL:NOTATION-ATTR-NODE))

; (METHOD XML-QUERY-DATA-MODEL:VALUE (XML-QUERY-DATA-MODEL:ENUMERATION-ATTR-NODE))

; (METHOD XML-QUERY-DATA-MODEL:VALUE (XML-QUERY-DATA-MODEL:STRING-ATTR-NODE))

; (METHOD (SETF XML-QUERY-DATA-MODEL:VALUE) (STRING XML-QUERY-DATA-MODEL:STRING-ATTR-NODE))

; (METHOD XML-QUERY-DATA-MODEL:VALUE (XML-QUERY-DATA-MODEL:NS-NODE))

; (METHOD XML-UTILS:URI (XML-QUERY-DATA-MODEL:NS-NODE))

; (METHOD XML-QUERY-DATA-MODEL:NAMESPACE-NAME (XML-QUERY-DATA-MODEL:NS-NODE))

; (METHOD XML-QUERY-DATA-MODEL:VALUE (XML-QUERY-DATA-MODEL:PI-NODE))

; (METHOD (SETF XML-QUERY-DATA-MODEL:VALUE) (STRING XML-QUERY-DATA-MODEL:PI-NODE))

; (METHOD (SETF XML-QUERY-DATA-MODEL:VALUE) (T XML-QUERY-DATA-MODEL:PI-NODE))

; (METHOD XML-QUERY-DATA-MODEL:VALUE (XML-QUERY-DATA-MODEL:URI-REF-VALUE))

; (DEFGENERIC XML-QUERY-DATA-MODEL::NORMALIZE-VALUE)

; (METHOD XML-QUERY-DATA-MODEL::NORMALIZE-VALUE (XML-QUERY-DATA-MODEL::NORMALIZING-ATTR-NODE STRING))

; XML-QUERY-DATA-MODEL::NORMALIZE-AND-TRIM-STRING

; (METHOD XML-QUERY-DATA-MODEL::NORMALIZE-VALUE (XML-QUERY-DATA-MODEL::TRIMMING-ATTR-NODE STRING))

; (METHOD XML-QUERY-DATA-MODEL::NORMALIZE-VALUE (XML-QUERY-DATA-MODEL:NS-NODE STRING))

; (METHOD (SETF XML-QUERY-DATA-MODEL:PARENT) :AFTER (XML-QUERY-DATA-MODEL:ELEM-NODE XML-QUERY-DATA-MODEL:ATTR-NODE))

; (METHOD (SETF XML-QUERY-DATA-MODEL:PARENT) :AFTER (XML-QUERY-DATA-MODEL:ELEM-NODE XML-QUERY-DATA-MODEL:ID-ATTR-NODE))

; (METHOD (SETF XML-QUERY-DATA-MODEL:VALUE) (STRING XML-QUERY-DATA-MODEL:VALUE-NODE))

; (METHOD (SETF XML-QUERY-DATA-MODEL:VALUE) (XML-QUERY-DATA-MODEL:VALUE-NODE XML-QUERY-DATA-MODEL:VALUE-NODE))

; (METHOD XML-QUERY-DATA-MODEL:ENTITY-INFO (XML-QUERY-DATA-MODEL:ENTITY-DELEGATE))

; (METHOD XML-QUERY-DATA-MODEL:NAME (XML-QUERY-DATA-MODEL:DOC-NODE))

; (METHOD (SETF XML-QUERY-DATA-MODEL:NAME) (T XML-QUERY-DATA-MODEL:DOC-NODE))

; (METHOD XML-UTILS:URI (XML-QUERY-DATA-MODEL:ENTITY-DELEGATE))

; (METHOD (SETF XML-UTILS:URI) (T XML-QUERY-DATA-MODEL:ENTITY-DELEGATE))

; (METHOD XML-QUERY-DATA-MODEL:SYSTEM-ID (XML-QUERY-DATA-MODEL:ENTITY-DELEGATE))

; (METHOD (SETF XML-QUERY-DATA-MODEL:SYSTEM-ID) (T XML-QUERY-DATA-MODEL:ENTITY-DELEGATE))

; (METHOD (SETF XML-QUERY-DATA-MODEL:SYSTEM-ID) :AFTER (T XML-QUERY-DATA-MODEL:ENTITY-INFORMATION-NODE))

; (METHOD XML-QUERY-DATA-MODEL:PUBLIC-ID (XML-QUERY-DATA-MODEL:ENTITY-DELEGATE))

; (METHOD (SETF XML-QUERY-DATA-MODEL:PUBLIC-ID) (T XML-QUERY-DATA-MODEL:ENTITY-DELEGATE))

; (METHOD (SETF XML-QUERY-DATA-MODEL:PUBLIC-ID) :AFTER (T XML-QUERY-DATA-MODEL:ENTITY-INFORMATION-NODE))

; (METHOD XML-QUERY-DATA-MODEL:ENCODING (XML-QUERY-DATA-MODEL:ENTITY-DELEGATE))

; (METHOD (SETF XML-QUERY-DATA-MODEL:ENCODING) (T XML-QUERY-DATA-MODEL:ENTITY-DELEGATE))

; (METHOD XML-QUERY-DATA-MODEL:ENCODING (XML-QUERY-DATA-MODEL:DOCUMENT-SCOPED-NODE))

; (DEFGENERIC (SETF XML-QUERY-DATA-MODEL:ENCODING))

; (METHOD XML-QUERY-DATA-MODEL:VERSION (XML-QUERY-DATA-MODEL:ENTITY-DELEGATE))

; (METHOD (SETF XML-QUERY-DATA-MODEL:VERSION) (T XML-QUERY-DATA-MODEL:ENTITY-DELEGATE))

; XML-QUERY-DATA-MODEL::DEFDELEGATEMETHOD

; (METHOD XML-QUERY-DATA-MODEL:CHILDREN (XML-QUERY-DATA-MODEL:REF-ELEM-NODE))

; (METHOD (SETF XML-QUERY-DATA-MODEL:CHILDREN) (T XML-QUERY-DATA-MODEL:REF-ELEM-NODE))

; (METHOD XML-QUERY-DATA-MODEL:NAME (XML-QUERY-DATA-MODEL:REF-ELEM-NODE))

; (METHOD (SETF XML-QUERY-DATA-MODEL:NAME) (T XML-QUERY-DATA-MODEL:REF-ELEM-NODE))

; (METHOD XML-QUERY-DATA-MODEL:ATTRIBUTES (XML-QUERY-DATA-MODEL:REF-ELEM-NODE))

; (METHOD (SETF XML-QUERY-DATA-MODEL:ATTRIBUTES) (T XML-QUERY-DATA-MODEL:REF-ELEM-NODE))

; (METHOD XML-QUERY-DATA-MODEL:DEF (XML-QUERY-DATA-MODEL:REF-ELEM-NODE))

; (METHOD (SETF XML-QUERY-DATA-MODEL:DEF) (T XML-QUERY-DATA-MODEL:REF-ELEM-NODE))

; (METHOD XML-QUERY-DATA-MODEL:NAMESPACES (XML-QUERY-DATA-MODEL:REF-ELEM-NODE))

; (METHOD (SETF XML-QUERY-DATA-MODEL:NAMESPACES) (T XML-QUERY-DATA-MODEL:REF-ELEM-NODE))

; (METHOD XML-QUERY-DATA-MODEL:VALID (XML-QUERY-DATA-MODEL:REF-ELEM-NODE))

; (METHOD (SETF XML-QUERY-DATA-MODEL:VALID) (T XML-QUERY-DATA-MODEL:REF-ELEM-NODE))

; (METHOD XML-QUERY-DATA-MODEL:CHILDREN (XML-QUERY-DATA-MODEL:REF-ELEM-PROPERTY-NODE))

; (METHOD (SETF XML-QUERY-DATA-MODEL:CHILDREN) (T XML-QUERY-DATA-MODEL:REF-ELEM-PROPERTY-NODE))

; (METHOD XML-QUERY-DATA-MODEL:NAME (XML-QUERY-DATA-MODEL:REF-ELEM-PROPERTY-NODE))

; (METHOD (SETF XML-QUERY-DATA-MODEL:NAME) (T XML-QUERY-DATA-MODEL:REF-ELEM-PROPERTY-NODE))

; (METHOD XML-QUERY-DATA-MODEL:DEF (XML-QUERY-DATA-MODEL:REF-ELEM-PROPERTY-NODE))

; (METHOD (SETF XML-QUERY-DATA-MODEL:DEF) (T XML-QUERY-DATA-MODEL:REF-ELEM-PROPERTY-NODE))

; (METHOD XML-QUERY-DATA-MODEL:VALUE (XML-QUERY-DATA-MODEL:REF-ELEM-PROPERTY-NODE))

; (METHOD (SETF XML-QUERY-DATA-MODEL:VALUE) (T XML-QUERY-DATA-MODEL:REF-ELEM-PROPERTY-NODE))

; (METHOD XML-QUERY-DATA-MODEL:NAMESPACE (XML-QUERY-DATA-MODEL::REF-NS-NODE))

; (METHOD (SETF XML-QUERY-DATA-MODEL:NAMESPACE) (T XML-QUERY-DATA-MODEL::REF-NS-NODE))

; (METHOD XML-QUERY-DATA-MODEL:CLONE-NODE (XML-QUERY-DATA-MODEL:ABSTRACT-NODE))

; (METHOD XML-QUERY-DATA-MODEL:CLONE-NODE (STRING))

; (METHOD XML-QUERY-DATA-MODEL:CLONE-NODE (LIST))

; (DEFGENERIC XML-QUERY-DATA-MODEL::COPY-NODE)

; (METHOD XML-QUERY-DATA-MODEL:NODES (XML-QUERY-DATA-MODEL:DOC-NODE))

; (METHOD (SETF XML-QUERY-DATA-MODEL:NODES) (T XML-QUERY-DATA-MODEL:DOC-NODE))

; (METHOD (SETF XML-QUERY-DATA-MODEL:CHILDREN) (SEQUENCE XML-QUERY-DATA-MODEL:DOC-NODE))

; (DEFGENERIC XML-QUERY-DATA-MODEL:DOCUMENT)

; (METHOD XML-QUERY-DATA-MODEL:DEF (XML-QUERY-DATA-MODEL:ELEM-NODE))

; (DEFGENERIC XML-QUERY-DATA-MODEL::DEFINITION)

; (METHOD XML-QUERY-DATA-MODEL:IS-REQUIRED (XML-QUERY-DATA-MODEL:DEF-ELEM-PROPERTY-TYPE))

; (METHOD XML-QUERY-DATA-MODEL:IS-IMPLIED (XML-QUERY-DATA-MODEL:DEF-ELEM-PROPERTY-TYPE))

; (METHOD XML-QUERY-DATA-MODEL:IS-FIXED (XML-QUERY-DATA-MODEL:DEF-ELEM-PROPERTY-TYPE))

; (METHOD XML-QUERY-DATA-MODEL::IS-DEFAULTED (XML-QUERY-DATA-MODEL:DEF-ELEM-PROPERTY-TYPE))

; (METHOD XML-QUERY-DATA-MODEL:IS-REQUIRED (XML-QUERY-DATA-MODEL:ELEM-PROPERTY-NODE))

; (METHOD XML-QUERY-DATA-MODEL:IS-IMPLIED (XML-QUERY-DATA-MODEL:ELEM-PROPERTY-NODE))

; (METHOD XML-QUERY-DATA-MODEL:IS-FIXED (XML-QUERY-DATA-MODEL:ELEM-PROPERTY-NODE))

; (METHOD XML-QUERY-DATA-MODEL::IS-DEFAULTED (XML-QUERY-DATA-MODEL:ELEM-PROPERTY-NODE))

; (METHOD XML-QUERY-DATA-MODEL:PROPS-DEFAULTED (XML-QUERY-DATA-MODEL:DEF-ELEM-TYPE))

; (METHOD XML-QUERY-DATA-MODEL:PROPS-REQUIRED (XML-QUERY-DATA-MODEL:DEF-ELEM-TYPE))

; (DEFGENERIC XML-QUERY-DATA-MODEL::NAME-SYMBOL)

; (DEFGENERIC XML-QUERY-DATA-MODEL::FIND-NODE-CLASS)

; (METHOD XML-QUERY-DATA-MODEL:NODE-CLASS (XML-QUERY-DATA-MODEL:DEF-ELEM-TYPE))

; (METHOD INITIALIZE-INSTANCE (XML-QUERY-DATA-MODEL:ENTITY-DELEGATE))

; (METHOD INITIALIZE-INSTANCE (XML-QUERY-DATA-MODEL:ENTITY-INFORMATION-NODE))

; (METHOD INITIALIZE-INSTANCE (XML-QUERY-DATA-MODEL:DOC-NODE))

; (METHOD INITIALIZE-INSTANCE (XML-QUERY-DATA-MODEL:ELEM-NODE))

; (METHOD (SETF XML-QUERY-DATA-MODEL:ATTRIBUTES) :BEFORE (T XML-QUERY-DATA-MODEL:ELEM-NODE))

; (METHOD (SETF XML-QUERY-DATA-MODEL:NAMESPACES) :BEFORE (T XML-QUERY-DATA-MODEL:ELEM-NODE))

; (METHOD (SETF XML-QUERY-DATA-MODEL:CHILDREN) :AFTER (T XML-QUERY-DATA-MODEL:ELEM-NODE))

; (METHOD INITIALIZE-INSTANCE :AFTER (XML-QUERY-DATA-MODEL:NS-NODE))

; (METHOD INITIALIZE-INSTANCE :AFTER (XML-QUERY-DATA-MODEL:DEF-ELEM-PROPERTY-TYPE))

; (METHOD INITIALIZE-INSTANCE :AFTER (XML-QUERY-DATA-MODEL:DEF-ATTR))

; (METHOD INITIALIZE-INSTANCE :AFTER (XML-QUERY-DATA-MODEL:DEF-INTERNAL-ENTITY))

; (METHOD PRINT-OBJECT (XML-QUERY-DATA-MODEL:NAMED-NODE T))

; (METHOD PRINT-OBJECT (XML-QUERY-DATA-MODEL:DOC-NODE T))

; (METHOD PRINT-OBJECT (XML-QUERY-DATA-MODEL:QNAME-VALUE T))

; (METHOD PRINT-OBJECT (XML-QUERY-DATA-MODEL:ELEM-NODE T))

; (METHOD PRINT-OBJECT (XML-QUERY-DATA-MODEL:ATTR-NODE T))

; (METHOD PRINT-OBJECT (XML-QUERY-DATA-MODEL:NS-NODE T))

; (METHOD PRINT-OBJECT (XML-QUERY-DATA-MODEL:PI-NODE T))

; (METHOD PRINT-OBJECT (XML-QUERY-DATA-MODEL:DEF-INTERNAL-ENTITY T))

; (METHOD PRINT-OBJECT (XML-QUERY-DATA-MODEL:DEF-ELEM-TYPE T))

; (METHOD PRINT-OBJECT (XML-QUERY-DATA-MODEL:DEF-ATTR T))

; (METHOD XML-QUERY-DATA-MODEL:PRINT-QNAME (XML-QUERY-DATA-MODEL:NAMED-NODE STREAM))

; (METHOD XML-QUERY-DATA-MODEL:PRINT-QNAME (STREAM XML-QUERY-DATA-MODEL:NAMED-NODE))

; (METHOD XML-QUERY-DATA-MODEL:PRINT-QNAME (STREAM XML-QUERY-DATA-MODEL:ABSTRACT-NAME))

; (METHOD XML-QUERY-DATA-MODEL:PRINT-QNAME (XML-QUERY-DATA-MODEL:ABSTRACT-NAME STREAM))

; (DEFGENERIC XML-QUERY-DATA-MODEL:PRINT-NS-NODE)

; (DEFPARAMETER XML-QUERY-DATA-MODEL::*CONTEXT-PRINT-LEVEL*)

; (METHOD XML-QUERY-DATA-MODEL::PRINT-CONTENT (XML-QUERY-DATA-MODEL::DEF-TYPE-QNAME-CONTEXT T))

; (METHOD XML-QUERY-DATA-MODEL::PRINT-CONTENT (XML-QUERY-DATA-MODEL::DEF-ATTR-QNAME-CONTEXT T))

; (METHOD PRINT-OBJECT (XML-QUERY-DATA-MODEL:QNAME-CONTEXT T))

; (TOP-LEVEL-FORM 3)

; (TOP-LEVEL-FORM 4)


;loading G:\Development\Source\cl-xml-0-949\bin\lwfasl\code\xquerydatamodel\xqdm-classes.fsl, newer.

;  Loading fasl file G:\Development\Source\cl-xml-0-949\bin\lwfasl\code\xquerydatamodel\xqdm-classes.fsl


;; component: "xml:code;xquerydatamodel;xsd-types"

;Compiling #P"XML:CODE;XQUERYDATAMODEL;XSD-TYPES.LISP" -> #P"XML:CODE;XQUERYDATAMODEL;XSD-TYPES.BIN"...

; (TOP-LEVEL-FORM 1)

; (TOP-LEVEL-FORM 2)

; (DEFCLASS XML-SCHEMA-DATATYPES::TYPE-SPECIFIER)

; (METHOD PRINT-OBJECT (XML-SCHEMA-DATATYPES::TYPE-SPECIFIER T))

; (DEFPARAMETER XML-QUERY-DATA-MODEL::*XSCHEMA-TYPES*)

; (DEFCLASS XML-SCHEMA-DATATYPES::PATTERN-TYPE-SPECIFIER)

; (METHOD INITIALIZE-INSTANCE :AFTER (XML-SCHEMA-DATATYPES::PATTERN-TYPE-SPECIFIER))

; (DEFGENERIC (SETF XML-QUERY-DATA-MODEL::TYPE.PATTERN))

; (DEFCLASS XML-SCHEMA-DATATYPES::WHITESPACE-TYPE-SPECIFIER)

; (DEFCLASS XML-SCHEMA-DATATYPES::COLLAPSE-WHITESPACE-TYPE-SPECIFIER)

; (METHOD XML-QUERY-DATA-MODEL::TYPE.WHITESPACE (XML-SCHEMA-DATATYPES::COLLAPSE-WHITESPACE-TYPE-SPECIFIER))

; (DEFCLASS XML-SCHEMA-DATATYPES::PRESERVE-WHITESPACE-TYPE-SPECIFIER)

; (METHOD XML-QUERY-DATA-MODEL::TYPE.WHITESPACE (XML-SCHEMA-DATATYPES::PRESERVE-WHITESPACE-TYPE-SPECIFIER))

; (DEFCLASS XML-SCHEMA-DATATYPES::DECLARE-WHITESPACE-TYPE-SPECIFIER)

; (DEFCLASS XML-SCHEMA-DATATYPES::ENUMERATED-TYPE-SPECIFIER)

; (DEFCLASS XML-SCHEMA-DATATYPES::BOUNDED-TYPE-SPECIFIER)

; (DEFCLASS XML-SCHEMA-DATATYPES::SEQUENCE-TYPE-SPECIFIER)

; (DEFCLASS XML-SCHEMA-DATATYPES::NUMBER-TYPE-SPECIFIER)

; (DEFCLASS XML-SCHEMA-DATATYPES::UNIVERSAL-TIME-TYPE-SPECIFIER)

; (DEFCLASS XML-SCHEMA-DATATYPES::DERIVED-TYPE-SPECIFIER)

; (DEFCLASS XML-SCHEMA-DATATYPES::PRIMITIVE-TYPE-SPECIFIER)

; (DEFCLASS XML-SCHEMA-DATATYPES::ATOMIC-TYPE-SPECIFIER)

; (DEFCLASS XML-SCHEMA-DATATYPES::LIST-TYPE-SPECIFIER)

; (METHOD XML-QUERY-DATA-MODEL::TYPE.ELEMENT-TYPE (XML-SCHEMA-DATATYPES::LIST-TYPE-SPECIFIER))

; (DEFCLASS XML-SCHEMA-DATATYPES::UNION-TYPE-SPECIFIER)

; (DEFCLASS XML-SCHEMA-DATATYPES::BUILTIN-TYPE-SPECIFIER)

; (DEFCLASS XML-SCHEMA-DATATYPES::USER-DERIVED-TYPE-SPECIFIER)

; (DEFCLASS XML-SCHEMA-DATATYPES::COMPLEX-TYPE-SPECIFIER)

; (DEFCLASS XML-SCHEMA-DATATYPES::PRIMITIVE-ATOMIC-BUILTIN-TYPE-SPECIFIER)

; (DEFCLASS XML-SCHEMA-DATATYPES::DERIVED-ATOMIC-BUILTIN-TYPE-SPECIFIER)

; (DEFCLASS XML-SCHEMA-DATATYPES::DERIVED-LIST-BUILTIN-TYPE-SPECIFIER)

; (DEFCLASS XML-SCHEMA-DATATYPES::COMPLEX-BUILTIN-TYPE-SPECIFIER)

; XML-QUERY-DATA-MODEL::FIND-TYPE

; (SETF XML-QUERY-DATA-MODEL::FIND-TYPE)

; (METHOD XML-QUERY-DATA-MODEL::TYPE.DIRECT-SUPERTYPES (XML-SCHEMA-DATATYPES::TYPE-SPECIFIER))

; XML-QUERY-DATA-MODEL::DEFINE-TYPE

; (METHOD XML-QUERY-DATA-MODEL::VALIDATE-PROPERTIES (LIST XML-QUERY-DATA-MODEL:ELEM-NODE))

; (DEFGENERIC XML-SCHEMA-DATATYPES:VALIDATE-NAME)

; (DEFGENERIC XML-SCHEMA-DATATYPES:VALIDATE-STRING)

; XML-QUERY-DATA-MODEL::DEFTYPECLASS

; (DEFCLASS XML-SCHEMA-DATATYPES::|anyType|)

; XML-SCHEMA-DATATYPES::|anyType|

; (DEFPARAMETER XML-SCHEMA-DATATYPES::|anyType|)

; (DEFCLASS XML-SCHEMA-DATATYPES::|anySimpleType|)

; XML-SCHEMA-DATATYPES::|anySimpleType|

; (DEFPARAMETER XML-SCHEMA-DATATYPES::|anySimpleType|)

; (DEFCLASS XML-SCHEMA-DATATYPES::|anyListType|)

; XML-SCHEMA-DATATYPES::|anyListType|

; (DEFPARAMETER XML-SCHEMA-DATATYPES::|anyListType|)

; (DEFCLASS XML-SCHEMA-DATATYPES::|anyComplexType|)

; XML-SCHEMA-DATATYPES::|anyComplexType|

; (DEFPARAMETER XML-SCHEMA-DATATYPES::|anyComplexType|)

; (DEFCLASS XML-SCHEMA-DATATYPES::|anyTreeType|)

; XML-SCHEMA-DATATYPES::|anyTreeType|

; (DEFPARAMETER XML-SCHEMA-DATATYPES::|anyTreeType|)

; (DEFCLASS XML-SCHEMA-DATATYPES::|anyURI|)

; XML-SCHEMA-DATATYPES::|anyURI|

; (DEFPARAMETER XML-SCHEMA-DATATYPES::|anyURI|)

; (DEFCLASS XML-SCHEMA-DATATYPES::|string|)

; XML-SCHEMA-DATATYPES::|string|

; (DEFPARAMETER XML-SCHEMA-DATATYPES::|string|)

; (DEFCLASS XML-SCHEMA-DATATYPES::|boolean|)

; XML-SCHEMA-DATATYPES::|boolean|

; (DEFPARAMETER XML-SCHEMA-DATATYPES::|boolean|)

; (DEFCLASS XML-SCHEMA-DATATYPES::|decimal|)

; XML-SCHEMA-DATATYPES::|decimal|

; (DEFPARAMETER XML-SCHEMA-DATATYPES::|decimal|)

; (DEFCLASS XML-SCHEMA-DATATYPES::|element|)

; XML-SCHEMA-DATATYPES::|element|

; (DEFPARAMETER XML-SCHEMA-DATATYPES::|element|)

; (DEFCLASS XML-SCHEMA-DATATYPES::|float|)

; XML-SCHEMA-DATATYPES::|float|

; (DEFPARAMETER XML-SCHEMA-DATATYPES::|float|)

; (DEFCLASS XML-SCHEMA-DATATYPES::|double|)

; XML-SCHEMA-DATATYPES::|double|

; (DEFPARAMETER XML-SCHEMA-DATATYPES::|double|)

; (DEFCLASS XML-SCHEMA-DATATYPES::|duration|)

; XML-SCHEMA-DATATYPES::|duration|

; (DEFPARAMETER XML-SCHEMA-DATATYPES::|duration|)

; (DEFCLASS XML-SCHEMA-DATATYPES::|dateTime|)

; XML-SCHEMA-DATATYPES::|dateTime|

; (DEFPARAMETER XML-SCHEMA-DATATYPES::|dateTime|)

; (DEFCLASS XML-SCHEMA-DATATYPES::|time|)

; XML-SCHEMA-DATATYPES::|time|

; (DEFPARAMETER XML-SCHEMA-DATATYPES::|time|)

; (DEFCLASS XML-SCHEMA-DATATYPES::|date|)

; XML-SCHEMA-DATATYPES::|date|

; (DEFPARAMETER XML-SCHEMA-DATATYPES::|date|)

; (DEFCLASS XML-SCHEMA-DATATYPES::|gYearMonth|)

; XML-SCHEMA-DATATYPES::|gYearMonth|

; (DEFPARAMETER XML-SCHEMA-DATATYPES::|gYearMonth|)

; (DEFCLASS XML-SCHEMA-DATATYPES::|gYear|)

; XML-SCHEMA-DATATYPES::|gYear|

; (DEFPARAMETER XML-SCHEMA-DATATYPES::|gYear|)

; (DEFCLASS XML-SCHEMA-DATATYPES::|gMonthDay|)

; XML-SCHEMA-DATATYPES::|gMonthDay|

; (DEFPARAMETER XML-SCHEMA-DATATYPES::|gMonthDay|)

; (DEFCLASS XML-SCHEMA-DATATYPES::|gDay|)

; XML-SCHEMA-DATATYPES::|gDay|

; (DEFPARAMETER XML-SCHEMA-DATATYPES::|gDay|)

; (DEFCLASS XML-SCHEMA-DATATYPES::|gMonth|)

; XML-SCHEMA-DATATYPES::|gMonth|

; (DEFPARAMETER XML-SCHEMA-DATATYPES::|gMonth|)

; (DEFCLASS XML-SCHEMA-DATATYPES::|hexBinary|)

; XML-SCHEMA-DATATYPES::|hexBinary|

; (DEFPARAMETER XML-SCHEMA-DATATYPES::|hexBinary|)

; (DEFCLASS XML-SCHEMA-DATATYPES::|base64Binary|)

; XML-SCHEMA-DATATYPES::|base64Binary|

; (DEFPARAMETER XML-SCHEMA-DATATYPES::|base64Binary|)

; (DEFCLASS XML-SCHEMA-DATATYPES::|UName|)

; XML-SCHEMA-DATATYPES::|UName|

; (DEFPARAMETER XML-SCHEMA-DATATYPES::|UName|)

; (DEFCLASS XML-SCHEMA-DATATYPES::NOTATION)

; XML-SCHEMA-DATATYPES::NOTATION

; (DEFPARAMETER XML-SCHEMA-DATATYPES::NOTATION)

; (DEFCLASS XML-SCHEMA-DATATYPES::|normalizedString|)

; XML-SCHEMA-DATATYPES::|normalizedString|

; (DEFPARAMETER XML-SCHEMA-DATATYPES::|normalizedString|)

; (DEFCLASS XML-SCHEMA-DATATYPES::|token|)

; XML-SCHEMA-DATATYPES::|token|

; (DEFPARAMETER XML-SCHEMA-DATATYPES::|token|)

; (DEFCLASS XML-SCHEMA-DATATYPES::|language|)

; XML-SCHEMA-DATATYPES::|language|

; (DEFPARAMETER XML-SCHEMA-DATATYPES::|language|)

; (DEFCLASS XML-SCHEMA-DATATYPES::NMTOKEN)

; XML-SCHEMA-DATATYPES::NMTOKEN

; (DEFPARAMETER XML-SCHEMA-DATATYPES::NMTOKEN)

; (DEFCLASS XML-SCHEMA-DATATYPES::NMTOKENS)

; XML-SCHEMA-DATATYPES::NMTOKENS

; (DEFPARAMETER XML-SCHEMA-DATATYPES::NMTOKENS)

; (DEFCLASS XML-SCHEMA-DATATYPES::|Name|)

; XML-SCHEMA-DATATYPES::|Name|

; (DEFPARAMETER XML-SCHEMA-DATATYPES::|Name|)

; (DEFCLASS XML-SCHEMA-DATATYPES::|NCName|)

; XML-SCHEMA-DATATYPES::|NCName|

; (DEFPARAMETER XML-SCHEMA-DATATYPES::|NCName|)

; (DEFCLASS XML-SCHEMA-DATATYPES::ID)

; XML-SCHEMA-DATATYPES::ID

; (DEFPARAMETER XML-SCHEMA-DATATYPES::ID)

; (DEFCLASS XML-SCHEMA-DATATYPES::IDREF)

; XML-SCHEMA-DATATYPES::IDREF

; (DEFPARAMETER XML-SCHEMA-DATATYPES::IDREF)

; (DEFCLASS XML-SCHEMA-DATATYPES::IDREFS)

; XML-SCHEMA-DATATYPES::IDREFS

; (DEFPARAMETER XML-SCHEMA-DATATYPES::IDREFS)

; (DEFCLASS XML-SCHEMA-DATATYPES::ENTITY)

; XML-SCHEMA-DATATYPES::ENTITY

; (DEFPARAMETER XML-SCHEMA-DATATYPES::ENTITY)

; (DEFCLASS XML-SCHEMA-DATATYPES::ENTITIES)

; XML-SCHEMA-DATATYPES::ENTITIES

; (DEFPARAMETER XML-SCHEMA-DATATYPES::ENTITIES)

; (DEFCLASS XML-SCHEMA-DATATYPES::|integer|)

; XML-SCHEMA-DATATYPES::|integer|

; (DEFPARAMETER XML-SCHEMA-DATATYPES::|integer|)

; (DEFCLASS XML-SCHEMA-DATATYPES::|nonPositiveInteger|)

; XML-SCHEMA-DATATYPES::|nonPositiveInteger|

; (DEFPARAMETER XML-SCHEMA-DATATYPES::|nonPositiveInteger|)

; (DEFCLASS XML-SCHEMA-DATATYPES::|negativeInteger|)

; XML-SCHEMA-DATATYPES::|negativeInteger|

; (DEFPARAMETER XML-SCHEMA-DATATYPES::|negativeInteger|)

; (DEFCLASS XML-SCHEMA-DATATYPES::|long|)

; XML-SCHEMA-DATATYPES::|long|

; (DEFPARAMETER XML-SCHEMA-DATATYPES::|long|)

; (DEFCLASS XML-SCHEMA-DATATYPES::|int|)

; XML-SCHEMA-DATATYPES::|int|

; (DEFPARAMETER XML-SCHEMA-DATATYPES::|int|)

; (DEFCLASS XML-SCHEMA-DATATYPES::|short|)

; XML-SCHEMA-DATATYPES::|short|

; (DEFPARAMETER XML-SCHEMA-DATATYPES::|short|)

; (DEFCLASS XML-SCHEMA-DATATYPES::|byte|)

; XML-SCHEMA-DATATYPES::|byte|

; (DEFPARAMETER XML-SCHEMA-DATATYPES::|byte|)

; (DEFCLASS XML-SCHEMA-DATATYPES::|nonNegativeInteger|)

; XML-SCHEMA-DATATYPES::|nonNegativeInteger|

; (DEFPARAMETER XML-SCHEMA-DATATYPES::|nonNegativeInteger|)

; (DEFCLASS XML-SCHEMA-DATATYPES::|positiveInteger|)

; XML-SCHEMA-DATATYPES::|positiveInteger|

; (DEFPARAMETER XML-SCHEMA-DATATYPES::|positiveInteger|)

; (DEFCLASS XML-SCHEMA-DATATYPES::|unsignedLong|)

; XML-SCHEMA-DATATYPES::|unsignedLong|

; (DEFPARAMETER XML-SCHEMA-DATATYPES::|unsignedLong|)

; (DEFCLASS XML-SCHEMA-DATATYPES::|unsignedInt|)

; XML-SCHEMA-DATATYPES::|unsignedInt|

; (DEFPARAMETER XML-SCHEMA-DATATYPES::|unsignedInt|)

; (DEFCLASS XML-SCHEMA-DATATYPES::|unsignedShort|)

; XML-SCHEMA-DATATYPES::|unsignedShort|

; (DEFPARAMETER XML-SCHEMA-DATATYPES::|unsignedShort|)

; (DEFCLASS XML-SCHEMA-DATATYPES::|unsignedByte|)

; XML-SCHEMA-DATATYPES::|unsignedByte|

; (DEFPARAMETER XML-SCHEMA-DATATYPES::|unsignedByte|)

; (DEFCLASS XML-SCHEMA-DATATYPES::|pi|)

; XML-SCHEMA-DATATYPES::|pi|

; (DEFPARAMETER XML-SCHEMA-DATATYPES::|pi|)

; (DEFCLASS XML-SCHEMA-DATATYPES::|attribute|)

; XML-SCHEMA-DATATYPES::|attribute|

; (DEFPARAMETER XML-SCHEMA-DATATYPES::|attribute|)

; (DEFCLASS XML-SCHEMA-DATATYPES::|comment|)

; XML-SCHEMA-DATATYPES::|comment|

; (DEFPARAMETER XML-SCHEMA-DATATYPES::|comment|)

; (METHOD XML-QUERY-DATA-MODEL::TYPE.ATTRIBUTE-PREDICATE (XML-SCHEMA-DATATYPES::|element|))

; (METHOD XML-QUERY-DATA-MODEL::TYPE.CONTENT-PREDICATE (XML-SCHEMA-DATATYPES::|element|))

; (METHOD XML-QUERY-DATA-MODEL::TYPE.NAME-PREDICATE (XML-SCHEMA-DATATYPES::|element|))

; (DEFGENERIC XML-QUERY-DATA-MODEL::CLONE-TYPE-SPECIFIER)

; (DEFGENERIC XML-QUERY-DATA-MODEL::TEST-TYPE-SPECIFIER)

; (DEFGENERIC XML-QUERY-DATA-MODEL::DEFAULT-PATTERN-PREDICATE)

; (DEFGENERIC XML-SCHEMA-DATATYPES:TYPEP)

; XML-SCHEMA-DATATYPES:|IS-anyTreeType|

; XML-SCHEMA-DATATYPES:|IS-anyType|

; (DEFGENERIC XML-SCHEMA-DATATYPES:|IS-anyURI|)

; (DEFGENERIC XML-SCHEMA-DATATYPES:|IS-attribute|)

; (DEFGENERIC XML-SCHEMA-DATATYPES:|IS-base64Binary|)

; XML-SCHEMA-DATATYPES::IS-BOOLEAN

; (DEFGENERIC XML-SCHEMA-DATATYPES:|IS-boolean|)

; (DEFGENERIC XML-SCHEMA-DATATYPES:|IS-byte|)

; (DEFGENERIC XML-SCHEMA-DATATYPES:|IS-comment|)

; XML-SCHEMA-DATATYPES:|IS-anyComplexType|

; (DEFGENERIC XML-SCHEMA-DATATYPES:|IS-dateTime|)

; (DEFGENERIC XML-SCHEMA-DATATYPES:|IS-date|)

; (DEFGENERIC XML-SCHEMA-DATATYPES:|IS-decimal|)

; (DEFGENERIC XML-SCHEMA-DATATYPES:|IS-double|)

; (DEFGENERIC XML-SCHEMA-DATATYPES:|IS-duration|)

; (DEFGENERIC XML-SCHEMA-DATATYPES:|IS-element|)

; (DEFGENERIC XML-SCHEMA-DATATYPES:IS-ENTITY)

; (DEFGENERIC XML-SCHEMA-DATATYPES:IS-ENTITIES)

; (DEFGENERIC XML-SCHEMA-DATATYPES:|IS-float|)

; (DEFGENERIC XML-SCHEMA-DATATYPES:|IS-gDay|)

; (DEFGENERIC XML-SCHEMA-DATATYPES:|IS-gMonth|)

; (DEFGENERIC XML-SCHEMA-DATATYPES:|IS-gMonthDay|)

; (DEFGENERIC XML-SCHEMA-DATATYPES:|IS-gYear|)

; (DEFGENERIC XML-SCHEMA-DATATYPES:|IS-hexBinary|)

; (DEFGENERIC XML-SCHEMA-DATATYPES:IS-ID)

; (DEFGENERIC XML-SCHEMA-DATATYPES:IS-IDREF)

; (DEFGENERIC XML-SCHEMA-DATATYPES:IS-IDREFS)

; (DEFGENERIC XML-SCHEMA-DATATYPES:|IS-int|)

; (DEFGENERIC XML-SCHEMA-DATATYPES:|IS-integer|)

; (DEFGENERIC XML-SCHEMA-DATATYPES:|IS-language|)

; (DEFGENERIC XML-SCHEMA-DATATYPES:|IS-long|)

; (DEFGENERIC XML-SCHEMA-DATATYPES:|IS-Name|)

; (DEFGENERIC XML-SCHEMA-DATATYPES:|IS-NCName|)

; (DEFGENERIC XML-SCHEMA-DATATYPES:|IS-negativeInteger|)

; (DEFGENERIC XML-SCHEMA-DATATYPES:IS-NMTOKEN)

; (DEFGENERIC XML-SCHEMA-DATATYPES:IS-NMTOKENS)

; (DEFGENERIC XML-SCHEMA-DATATYPES:|IS-nonNegativeInteger|)

; (DEFGENERIC XML-SCHEMA-DATATYPES:|IS-nonPositiveInteger|)

; (DEFGENERIC XML-SCHEMA-DATATYPES:|IS-normalizedString|)

; (DEFGENERIC XML-SCHEMA-DATATYPES:IS-NOTATION)

; (DEFGENERIC XML-SCHEMA-DATATYPES:|IS-pi|)

; (DEFGENERIC XML-SCHEMA-DATATYPES:|IS-positiveInteger|)

; XML-SCHEMA-DATATYPES:|IS-scalar|

; (DEFGENERIC XML-SCHEMA-DATATYPES:|IS-short|)

; XML-SCHEMA-DATATYPES:|IS-anySimpleType|

; (DEFGENERIC XML-SCHEMA-DATATYPES:|IS-string|)

; (DEFGENERIC XML-SCHEMA-DATATYPES:|IS-time|)

; (DEFGENERIC XML-SCHEMA-DATATYPES:|IS-token|)

; (DEFGENERIC XML-SCHEMA-DATATYPES:|IS-UName|)

; (DEFGENERIC XML-SCHEMA-DATATYPES:|IS-unsignedByte|)

; (DEFGENERIC XML-SCHEMA-DATATYPES:|IS-unsignedInt|)

; (DEFGENERIC XML-SCHEMA-DATATYPES:|IS-unsignedLong|)

; (DEFGENERIC XML-SCHEMA-DATATYPES:|IS-unsignedShort|)

; (TOP-LEVEL-FORM 3)

; (TOP-LEVEL-FORM 4)


;loading G:\Development\Source\cl-xml-0-949\bin\lwfasl\code\xquerydatamodel\xsd-types.fsl, newer.

;  Loading fasl file G:\Development\Source\cl-xml-0-949\bin\lwfasl\code\xquerydatamodel\xsd-types.fsl


;; component: "xml:code;xquerydatamodel;conditions;names;conditions"

;Compiling #P"XML:CODE;XQUERYDATAMODEL;CONDITIONS;NAMES;CONDITIONS.LISP" -> #P"XML:CODE;XQUERYDATAMODEL;CONDITIONS;NAMES;CONDITIONS.BIN"...

; (TOP-LEVEL-FORM 1)

; (TOP-LEVEL-FORM 2)

; (DEFINE-CONDITION XML-QUERY-DATA-MODEL::NAMESPACE-CONDITION)

; (DEFINE-CONDITION XML-QUERY-DATA-MODEL::NAMESPACE-CONDITION)

; (DEFINE-CONDITION XML-QUERY-DATA-MODEL:NAMESPACE-ERROR)

; (DEFINE-CONDITION XML-QUERY-DATA-MODEL:NAMESPACE-ERROR)

; XML-QUERY-DATA-MODEL::DEFNSC

; (TOP-LEVEL-FORM 3)

; (TOP-LEVEL-FORM 4)

; (TOP-LEVEL-FORM 5)

; (TOP-LEVEL-FORM 6)

; (TOP-LEVEL-FORM 7)

; (DEFPARAMETER XML-UTILS:|NSC: Namespace Full|)

; (DEFINE-CONDITION XML-UTILS:|NSC: Namespace Full|)

; (DEFINE-CONDITION XML-UTILS:|NSC: Namespace Full|)

; (TOP-LEVEL-FORM 8)

; XML-UTILS:|NSC: Namespace Full|

; (METHOD SETF.CONDITIONS:REPORT-CONDITION (XML-UTILS:|NSC: Namespace Full| T))

; (TOP-LEVEL-FORM 9)

; (TOP-LEVEL-FORM 10)

; (TOP-LEVEL-FORM 11)

; (TOP-LEVEL-FORM 12)

; (TOP-LEVEL-FORM 13)

; (TOP-LEVEL-FORM 14)

; (DEFPARAMETER XML-UTILS:|NSC: Namespace Readonly|)

; (DEFINE-CONDITION XML-UTILS:|NSC: Namespace Readonly|)

; (DEFINE-CONDITION XML-UTILS:|NSC: Namespace Readonly|)

; (TOP-LEVEL-FORM 15)

; XML-UTILS:|NSC: Namespace Readonly|

; (METHOD SETF.CONDITIONS:REPORT-CONDITION (XML-UTILS:|NSC: Namespace Readonly| T))

; (TOP-LEVEL-FORM 16)

; (TOP-LEVEL-FORM 17)

; (TOP-LEVEL-FORM 18)

; (TOP-LEVEL-FORM 19)

; (TOP-LEVEL-FORM 20)

; (TOP-LEVEL-FORM 21)

; (DEFPARAMETER XML-UTILS:|NSC: Undefined Namespace|)

; (DEFINE-CONDITION XML-UTILS:|NSC: Undefined Namespace|)

; (DEFINE-CONDITION XML-UTILS:|NSC: Undefined Namespace|)

; (TOP-LEVEL-FORM 22)

; XML-UTILS:|NSC: Undefined Namespace|

; (METHOD SETF.CONDITIONS:REPORT-CONDITION (XML-UTILS:|NSC: Undefined Namespace| T))

; (TOP-LEVEL-FORM 23)

; (TOP-LEVEL-FORM 24)

; (TOP-LEVEL-FORM 25)

; (TOP-LEVEL-FORM 26)

; (TOP-LEVEL-FORM 27)

; (TOP-LEVEL-FORM 28)

; (DEFPARAMETER XML-UTILS:|NSC: Namespace Declared|)

; (DEFINE-CONDITION XML-UTILS:|NSC: Namespace Declared|)

; (DEFINE-CONDITION XML-UTILS:|NSC: Namespace Declared|)

; (TOP-LEVEL-FORM 29)

; XML-UTILS:|NSC: Namespace Declared|

; (METHOD SETF.CONDITIONS:REPORT-CONDITION (XML-UTILS:|NSC: Namespace Declared| T))

; (TOP-LEVEL-FORM 30)

; (TOP-LEVEL-FORM 31)

; (TOP-LEVEL-FORM 32)

; (TOP-LEVEL-FORM 33)

; (TOP-LEVEL-FORM 34)

; (TOP-LEVEL-FORM 35)

; (DEFPARAMETER XML-UTILS:|NSC: Prefix Declared|)

; (DEFINE-CONDITION XML-UTILS:|NSC: Prefix Declared|)

; (DEFINE-CONDITION XML-UTILS:|NSC: Prefix Declared|)

; (TOP-LEVEL-FORM 36)

; XML-UTILS:|NSC: Prefix Declared|

; (METHOD SETF.CONDITIONS:REPORT-CONDITION (XML-UTILS:|NSC: Prefix Declared| T))

; (TOP-LEVEL-FORM 37)

; (TOP-LEVEL-FORM 38)

; (TOP-LEVEL-FORM 39)

; (TOP-LEVEL-FORM 40)

; (TOP-LEVEL-FORM 41)

; (TOP-LEVEL-FORM 42)

; (DEFPARAMETER XML-UTILS:|NSC: Undefined Package|)

; (DEFINE-CONDITION XML-UTILS:|NSC: Undefined Package|)

; (DEFINE-CONDITION XML-UTILS:|NSC: Undefined Package|)

; (TOP-LEVEL-FORM 43)

; XML-UTILS:|NSC: Undefined Package|

; (METHOD SETF.CONDITIONS:REPORT-CONDITION (XML-UTILS:|NSC: Undefined Package| T))

; (TOP-LEVEL-FORM 44)

; (TOP-LEVEL-FORM 45)

; (TOP-LEVEL-FORM 46)


;loading G:\Development\Source\cl-xml-0-949\bin\lwfasl\code\xquerydatamodel\conditions\names\conditions.fsl, newer.

;  Loading fasl file G:\Development\Source\cl-xml-0-949\bin\lwfasl\code\xquerydatamodel\conditions\names\conditions.fsl


;; component: "xml:code;xquerydatamodel;conditions;node;conditions"

;Compiling #P"XML:CODE;XQUERYDATAMODEL;CONDITIONS;NODE;CONDITIONS.LISP" -> #P"XML:CODE;XQUERYDATAMODEL;CONDITIONS;NODE;CONDITIONS.BIN"...

; (TOP-LEVEL-FORM 1)

; (TOP-LEVEL-FORM 2)

; (DEFINE-CONDITION XML-QUERY-DATA-MODEL::NODE-GRAPH-CONDITION)

; (DEFINE-CONDITION XML-QUERY-DATA-MODEL::NODE-GRAPH-CONDITION)

; (DEFINE-CONDITION XML-QUERY-DATA-MODEL::NODE-GRAPH-ERROR)

; (DEFINE-CONDITION XML-QUERY-DATA-MODEL::NODE-GRAPH-ERROR)

; XML-QUERY-DATA-MODEL::DEFNGC

; (TOP-LEVEL-FORM 3)

; (TOP-LEVEL-FORM 4)

; (TOP-LEVEL-FORM 5)

; (TOP-LEVEL-FORM 6)

; (TOP-LEVEL-FORM 7)

; (DEFPARAMETER XML-UTILS:|NGC: NCName Required|)

; (DEFINE-CONDITION XML-UTILS:|NGC: NCName Required|)

; (DEFINE-CONDITION XML-UTILS:|NGC: NCName Required|)

; (TOP-LEVEL-FORM 8)

; XML-UTILS:|NGC: NCName Required|

; (METHOD SETF.CONDITIONS:REPORT-CONDITION (XML-UTILS:|NGC: NCName Required| T))

; (METHOD XML-UTILS:CHECK-CONSTRAINT (XML-UTILS:|NGC: NCName Required| XML-QUERY-DATA-MODEL:NCNAMED-NODE))

; (TOP-LEVEL-FORM 9)

; (METHOD INITIALIZE-INSTANCE :AFTER (XML-QUERY-DATA-MODEL::NCNAMED))

; (TOP-LEVEL-FORM 10)

; (TOP-LEVEL-FORM 11)

; (TOP-LEVEL-FORM 12)

; (TOP-LEVEL-FORM 13)

; (TOP-LEVEL-FORM 14)

; (DEFPARAMETER XML-UTILS:|NGC: QName Required|)

; (DEFINE-CONDITION XML-UTILS:|NGC: QName Required|)

; (DEFINE-CONDITION XML-UTILS:|NGC: QName Required|)

; (TOP-LEVEL-FORM 15)

; XML-UTILS:|NGC: QName Required|

; (METHOD SETF.CONDITIONS:REPORT-CONDITION (XML-UTILS:|NGC: QName Required| T))

; (METHOD XML-UTILS:CHECK-CONSTRAINT (XML-UTILS:|NGC: QName Required| XML-QUERY-DATA-MODEL::UNAMED))

; (TOP-LEVEL-FORM 16)

; (METHOD INITIALIZE-INSTANCE :AFTER (XML-QUERY-DATA-MODEL::UNAMED))

; (TOP-LEVEL-FORM 17)

; (TOP-LEVEL-FORM 18)

; (TOP-LEVEL-FORM 19)

; (TOP-LEVEL-FORM 20)

; (TOP-LEVEL-FORM 21)

; (DEFPARAMETER XML-UTILS:|NGC: Unique Root Element Required|)

; (DEFINE-CONDITION XML-UTILS:|NGC: Unique Root Element Required|)

; (DEFINE-CONDITION XML-UTILS:|NGC: Unique Root Element Required|)

; (TOP-LEVEL-FORM 22)

; XML-UTILS:|NGC: Unique Root Element Required|

; (METHOD XML-UTILS:CHECK-CONSTRAINT (XML-UTILS:|NGC: Unique Root Element Required| XML-QUERY-DATA-MODEL:DOCUMENT))

; (TOP-LEVEL-FORM 23)

; (METHOD (SETF XML-QUERY-DATA-MODEL:CHILDREN) :AFTER (T XML-QUERY-DATA-MODEL:DOCUMENT))

; (METHOD INITIALIZE-INSTANCE :AFTER (XML-QUERY-DATA-MODEL:DOCUMENT))

; (TOP-LEVEL-FORM 24)

; (TOP-LEVEL-FORM 25)


;loading G:\Development\Source\cl-xml-0-949\bin\lwfasl\code\xquerydatamodel\conditions\node\conditions.fsl, newer.

;  Loading fasl file G:\Development\Source\cl-xml-0-949\bin\lwfasl\code\xquerydatamodel\conditions\node\conditions.fsl


;; component: "xml:code;xquerydatamodel;conditions;model;conditions"

;Compiling #P"XML:CODE;XQUERYDATAMODEL;CONDITIONS;MODEL;CONDITIONS.LISP" -> #P"XML:CODE;XQUERYDATAMODEL;CONDITIONS;MODEL;CONDITIONS.BIN"...

; (TOP-LEVEL-FORM 1)

; (TOP-LEVEL-FORM 2)

; (DEFINE-CONDITION XML-QUERY-DATA-MODEL::DOCUMENT-MODEL-CONDITION)

; (DEFINE-CONDITION XML-QUERY-DATA-MODEL::DOCUMENT-MODEL-CONDITION)

; (DEFINE-CONDITION XML-QUERY-DATA-MODEL:DOCUMENT-MODEL-ERROR)

; (DEFINE-CONDITION XML-QUERY-DATA-MODEL:DOCUMENT-MODEL-ERROR)

; (DEFINE-CONDITION XML-QUERY-DATA-MODEL::SCHEMA-CONDITION)

; (DEFINE-CONDITION XML-QUERY-DATA-MODEL::SCHEMA-CONDITION)

; (DEFINE-CONDITION XML-QUERY-DATA-MODEL::SCHEMA-ERROR)

; (DEFINE-CONDITION XML-QUERY-DATA-MODEL::SCHEMA-ERROR)

; (DEFINE-CONDITION XML-QUERY-DATA-MODEL::WELLFORMEDNESS-CONDITION)

; (DEFINE-CONDITION XML-QUERY-DATA-MODEL::WELLFORMEDNESS-CONDITION)

; (DEFINE-CONDITION XML-QUERY-DATA-MODEL:WELLFORMEDNESS-ERROR)

; (DEFINE-CONDITION XML-QUERY-DATA-MODEL:WELLFORMEDNESS-ERROR)

; (DEFINE-CONDITION XML-QUERY-DATA-MODEL:WELLFORMEDNESS-CERROR)

; (DEFINE-CONDITION XML-QUERY-DATA-MODEL:WELLFORMEDNESS-CERROR)

; (DEFINE-CONDITION XML-QUERY-DATA-MODEL:VALIDITY-CONDITION)

; (DEFINE-CONDITION XML-QUERY-DATA-MODEL:VALIDITY-CONDITION)

; (DEFINE-CONDITION XML-QUERY-DATA-MODEL:VALIDITY-CERROR)

; (DEFINE-CONDITION XML-QUERY-DATA-MODEL:VALIDITY-CERROR)

; (DEFINE-CONDITION XML-QUERY-DATA-MODEL::PARSE-CONTEXT-ERROR)

; (DEFINE-CONDITION XML-QUERY-DATA-MODEL::PARSE-CONTEXT-ERROR)

; (DEFINE-CONDITION XML-QUERY-DATA-MODEL::PRODUCTION-ERROR)

; (DEFINE-CONDITION XML-QUERY-DATA-MODEL::PRODUCTION-ERROR)

; (METHOD SETF.CONDITIONS:REPORT-CONDITION (XML-QUERY-DATA-MODEL::PRODUCTION-ERROR T))

; (DEFINE-CONDITION XML-QUERY-DATA-MODEL:INCOMPLETE-PARSE)

; (DEFINE-CONDITION XML-QUERY-DATA-MODEL:INCOMPLETE-PARSE)

; (METHOD SETF.CONDITIONS:REPORT-CONDITION (XML-QUERY-DATA-MODEL:INCOMPLETE-PARSE T))

; (DEFINE-CONDITION XML-QUERY-DATA-MODEL::UNDEFINED-NAMESPACE-ASSIGNMENT)

; (DEFINE-CONDITION XML-QUERY-DATA-MODEL::UNDEFINED-NAMESPACE-ASSIGNMENT)

; (METHOD SIMPLE-CONDITION-FORMAT-ARGUMENTS (XML-QUERY-DATA-MODEL::UNDEFINED-NAMESPACE-ASSIGNMENT))

; (METHOD SIMPLE-CONDITION-FORMAT-CONTROL (XML-QUERY-DATA-MODEL::UNDEFINED-NAMESPACE-ASSIGNMENT))

; (METHOD XML-UTILS:CHECK-CONSTRAINT :AROUND (XML-QUERY-DATA-MODEL:VALIDITY-CONDITION T))

; XML-QUERY-DATA-MODEL::DEFDMC

; XML-QUERY-DATA-MODEL::DEFSC

; XML-QUERY-DATA-MODEL::DEFWFC

; XML-QUERY-DATA-MODEL::DEFWFCPRODUCTION

; XML-QUERY-DATA-MODEL::DEFVC

; (TOP-LEVEL-FORM 3)

; (TOP-LEVEL-FORM 4)

; (TOP-LEVEL-FORM 5)

; (TOP-LEVEL-FORM 6)

; (TOP-LEVEL-FORM 7)

; (DEFPARAMETER XML-UTILS:|VC: Attribute Default Legal|)

; (DEFINE-CONDITION XML-UTILS:|VC: Attribute Default Legal|)

; (DEFINE-CONDITION XML-UTILS:|VC: Attribute Default Legal|)

; (TOP-LEVEL-FORM 8)

; XML-UTILS:|VC: Attribute Default Legal|

; (TOP-LEVEL-FORM 9)

; (TOP-LEVEL-FORM 10)

; (TOP-LEVEL-FORM 11)

; (TOP-LEVEL-FORM 12)

; (TOP-LEVEL-FORM 13)

; (TOP-LEVEL-FORM 14)

; (DEFPARAMETER XML-UTILS:|VC: Attribute Value Type|)

; (DEFINE-CONDITION XML-UTILS:|VC: Attribute Value Type|)

; (DEFINE-CONDITION XML-UTILS:|VC: Attribute Value Type|)

; (TOP-LEVEL-FORM 15)

; XML-UTILS:|VC: Attribute Value Type|

; (TOP-LEVEL-FORM 16)

; (TOP-LEVEL-FORM 17)

; (TOP-LEVEL-FORM 18)

; (TOP-LEVEL-FORM 19)

; (TOP-LEVEL-FORM 20)

; (TOP-LEVEL-FORM 21)

; (DEFPARAMETER XML-UTILS:|VC: Attribute Declared|)

; (DEFINE-CONDITION XML-UTILS:|VC: Attribute Declared|)

; (DEFINE-CONDITION XML-UTILS:|VC: Attribute Declared|)

; (TOP-LEVEL-FORM 22)

; XML-UTILS:|VC: Attribute Declared|

; (TOP-LEVEL-FORM 23)

; (TOP-LEVEL-FORM 24)

; (TOP-LEVEL-FORM 25)

; (TOP-LEVEL-FORM 26)

; (TOP-LEVEL-FORM 27)

; (TOP-LEVEL-FORM 28)

; (DEFPARAMETER XML-UTILS:|NSC: CDATA Required for Namespace Node|)

; (DEFINE-CONDITION XML-UTILS:|NSC: CDATA Required for Namespace Node|)

; (DEFINE-CONDITION XML-UTILS:|NSC: CDATA Required for Namespace Node|)

; (TOP-LEVEL-FORM 29)

; XML-UTILS:|NSC: CDATA Required for Namespace Node|

; (TOP-LEVEL-FORM 30)

; (TOP-LEVEL-FORM 31)

; (TOP-LEVEL-FORM 32)

; (TOP-LEVEL-FORM 33)

; (TOP-LEVEL-FORM 34)

; (TOP-LEVEL-FORM 35)

; (DEFPARAMETER XML-UTILS:|WFC: Character Reference|)

; (DEFINE-CONDITION XML-UTILS:|WFC: Character Reference|)

; (DEFINE-CONDITION XML-UTILS:|WFC: Character Reference|)

; (TOP-LEVEL-FORM 36)

; XML-UTILS:|WFC: Character Reference|

; (TOP-LEVEL-FORM 37)

; (TOP-LEVEL-FORM 38)

; (TOP-LEVEL-FORM 39)

; (TOP-LEVEL-FORM 40)

; (TOP-LEVEL-FORM 41)

; (TOP-LEVEL-FORM 42)

; (DEFPARAMETER XML-UTILS:|WFC: Character Context|)

; (DEFINE-CONDITION XML-UTILS:|WFC: Character Context|)

; (DEFINE-CONDITION XML-UTILS:|WFC: Character Context|)

; (TOP-LEVEL-FORM 43)

; XML-UTILS:|WFC: Character Context|

; (METHOD SETF.CONDITIONS:REPORT-CONDITION (XML-UTILS:|WFC: Character Context| T))

; (TOP-LEVEL-FORM 44)

; (TOP-LEVEL-FORM 45)

; (TOP-LEVEL-FORM 46)

; (TOP-LEVEL-FORM 47)

; (TOP-LEVEL-FORM 48)

; (TOP-LEVEL-FORM 49)

; (DEFPARAMETER XML-UTILS:|WFC: [CharRef]|)

; (DEFINE-CONDITION XML-UTILS:|WFC: [CharRef]|)

; (DEFINE-CONDITION XML-UTILS:|WFC: [CharRef]|)

; (TOP-LEVEL-FORM 50)

; XML-UTILS:|WFC: [CharRef]|

; (TOP-LEVEL-FORM 51)

; (TOP-LEVEL-FORM 52)

; (TOP-LEVEL-FORM 53)

; (TOP-LEVEL-FORM 54)

; (TOP-LEVEL-FORM 55)

; (TOP-LEVEL-FORM 56)

; (DEFPARAMETER XML-UTILS:|WFC: [Comment]|)

; (DEFINE-CONDITION XML-UTILS:|WFC: [Comment]|)

; (DEFINE-CONDITION XML-UTILS:|WFC: [Comment]|)

; (TOP-LEVEL-FORM 57)

; XML-UTILS:|WFC: [Comment]|

; (TOP-LEVEL-FORM 58)

; (TOP-LEVEL-FORM 59)

; (TOP-LEVEL-FORM 60)

; (TOP-LEVEL-FORM 61)

; (TOP-LEVEL-FORM 62)

; (TOP-LEVEL-FORM 63)

; (DEFPARAMETER XML-UTILS:|WFC: Element Type Match|)

; (DEFINE-CONDITION XML-UTILS:|WFC: Element Type Match|)

; (DEFINE-CONDITION XML-UTILS:|WFC: Element Type Match|)

; (TOP-LEVEL-FORM 64)

; XML-UTILS:|WFC: Element Type Match|

; (METHOD SETF.CONDITIONS:REPORT-CONDITION (XML-UTILS:|WFC: Element Type Match| T))

; (TOP-LEVEL-FORM 65)

; (TOP-LEVEL-FORM 66)

; (TOP-LEVEL-FORM 67)

; (TOP-LEVEL-FORM 68)

; (TOP-LEVEL-FORM 69)

; (TOP-LEVEL-FORM 70)

; (DEFPARAMETER XML-UTILS:|NSC: Element Type Match|)

; (DEFINE-CONDITION XML-UTILS:|NSC: Element Type Match|)

; (DEFINE-CONDITION XML-UTILS:|NSC: Element Type Match|)

; (TOP-LEVEL-FORM 71)

; XML-UTILS:|NSC: Element Type Match|

; (METHOD SETF.CONDITIONS:REPORT-CONDITION (XML-UTILS:|NSC: Element Type Match| T))

; (TOP-LEVEL-FORM 72)

; (TOP-LEVEL-FORM 73)

; (TOP-LEVEL-FORM 74)

; (TOP-LEVEL-FORM 75)

; (TOP-LEVEL-FORM 76)

; (TOP-LEVEL-FORM 77)

; (DEFPARAMETER XML-UTILS:|VC: Element Valid|)

; (DEFINE-CONDITION XML-UTILS:|VC: Element Valid|)

; (DEFINE-CONDITION XML-UTILS:|VC: Element Valid|)

; (TOP-LEVEL-FORM 78)

; XML-UTILS:|VC: Element Valid|

; (METHOD SETF.CONDITIONS:REPORT-CONDITION (XML-UTILS:|VC: Element Valid| T))

; (TOP-LEVEL-FORM 79)

; (TOP-LEVEL-FORM 80)

; (TOP-LEVEL-FORM 81)

; (TOP-LEVEL-FORM 82)

; (TOP-LEVEL-FORM 83)

; (TOP-LEVEL-FORM 84)

; (DEFPARAMETER XML-UTILS:|VC: Element Content|)

; (DEFINE-CONDITION XML-UTILS:|VC: Element Content|)

; (DEFINE-CONDITION XML-UTILS:|VC: Element Content|)

; (TOP-LEVEL-FORM 85)

; XML-UTILS:|VC: Element Content|

; (METHOD SETF.CONDITIONS:REPORT-CONDITION (XML-UTILS:|VC: Element Content| T))

; (METHOD XML-UTILS:CHECK-CONSTRAINT (XML-UTILS:|VC: Element Content| XML-QUERY-DATA-MODEL:ELEM-NODE))

; (TOP-LEVEL-FORM 86)

; (TOP-LEVEL-FORM 87)

; (TOP-LEVEL-FORM 88)

; (TOP-LEVEL-FORM 89)

; (TOP-LEVEL-FORM 90)

; (TOP-LEVEL-FORM 91)

; (DEFPARAMETER XML-UTILS:|VC: Entity Declared|)

; (DEFINE-CONDITION XML-UTILS:|VC: Entity Declared|)

; (DEFINE-CONDITION XML-UTILS:|VC: Entity Declared|)

; (TOP-LEVEL-FORM 92)

; XML-UTILS:|VC: Entity Declared|

; (METHOD SETF.CONDITIONS:REPORT-CONDITION (XML-UTILS:|VC: Entity Declared| T))

; (TOP-LEVEL-FORM 93)

; (TOP-LEVEL-FORM 94)

; (TOP-LEVEL-FORM 95)

; (TOP-LEVEL-FORM 96)

; (TOP-LEVEL-FORM 97)

; (TOP-LEVEL-FORM 98)

; (DEFPARAMETER XML-UTILS:|WFC: Entity Declared|)

; (DEFINE-CONDITION XML-UTILS:|WFC: Entity Declared|)

; (DEFINE-CONDITION XML-UTILS:|WFC: Entity Declared|)

; (TOP-LEVEL-FORM 99)

; XML-UTILS:|WFC: Entity Declared|

; (METHOD SETF.CONDITIONS:REPORT-CONDITION (XML-UTILS:|WFC: Entity Declared| T))

; (TOP-LEVEL-FORM 100)

; (TOP-LEVEL-FORM 101)

; (TOP-LEVEL-FORM 102)

; (TOP-LEVEL-FORM 103)

; (TOP-LEVEL-FORM 104)

; (TOP-LEVEL-FORM 105)

; (DEFPARAMETER XML-UTILS:|VC: Entity Name|)

; (DEFINE-CONDITION XML-UTILS:|VC: Entity Name|)

; (DEFINE-CONDITION XML-UTILS:|VC: Entity Name|)

; (TOP-LEVEL-FORM 106)

; XML-UTILS:|VC: Entity Name|

; (METHOD SETF.CONDITIONS:REPORT-CONDITION (XML-UTILS:|VC: Entity Name| T))

; (TOP-LEVEL-FORM 107)

; (TOP-LEVEL-FORM 108)

; (TOP-LEVEL-FORM 109)

; (TOP-LEVEL-FORM 110)

; (TOP-LEVEL-FORM 111)

; (TOP-LEVEL-FORM 112)

; (DEFPARAMETER XML-UTILS:|WFC: [EntityRef]|)

; (DEFINE-CONDITION XML-UTILS:|WFC: [EntityRef]|)

; (DEFINE-CONDITION XML-UTILS:|WFC: [EntityRef]|)

; (TOP-LEVEL-FORM 113)

; XML-UTILS:|WFC: [EntityRef]|

; (TOP-LEVEL-FORM 114)

; (TOP-LEVEL-FORM 115)

; (TOP-LEVEL-FORM 116)

; (TOP-LEVEL-FORM 117)

; (TOP-LEVEL-FORM 118)

; (TOP-LEVEL-FORM 119)

; (DEFPARAMETER XML-UTILS:|VC: Enumeration|)

; (DEFINE-CONDITION XML-UTILS:|VC: Enumeration|)

; (DEFINE-CONDITION XML-UTILS:|VC: Enumeration|)

; (TOP-LEVEL-FORM 120)

; XML-UTILS:|VC: Enumeration|

; (METHOD SETF.CONDITIONS:REPORT-CONDITION (XML-UTILS:|VC: Enumeration| T))

; (TOP-LEVEL-FORM 121)

; (TOP-LEVEL-FORM 122)

; (TOP-LEVEL-FORM 123)

; (TOP-LEVEL-FORM 124)

; (TOP-LEVEL-FORM 125)

; (TOP-LEVEL-FORM 126)

; (DEFPARAMETER XML-UTILS:|WFC: External Subset|)

; (DEFINE-CONDITION XML-UTILS:|WFC: External Subset|)

; (DEFINE-CONDITION XML-UTILS:|WFC: External Subset|)

; (TOP-LEVEL-FORM 127)

; XML-UTILS:|WFC: External Subset|

; (METHOD SETF.CONDITIONS:REPORT-CONDITION (XML-UTILS:|WFC: External Subset| T))

; (TOP-LEVEL-FORM 128)

; (TOP-LEVEL-FORM 129)

; (TOP-LEVEL-FORM 130)

; (TOP-LEVEL-FORM 131)

; (TOP-LEVEL-FORM 132)

; (TOP-LEVEL-FORM 133)

; (DEFPARAMETER XML-UTILS:|WFC: External Parsed Entity|)

; (DEFINE-CONDITION XML-UTILS:|WFC: External Parsed Entity|)

; (DEFINE-CONDITION XML-UTILS:|WFC: External Parsed Entity|)

; (TOP-LEVEL-FORM 134)

; XML-UTILS:|WFC: External Parsed Entity|

; (METHOD SETF.CONDITIONS:REPORT-CONDITION (XML-UTILS:|WFC: External Parsed Entity| T))

; (TOP-LEVEL-FORM 135)

; (TOP-LEVEL-FORM 136)

; (TOP-LEVEL-FORM 137)

; (TOP-LEVEL-FORM 138)

; (TOP-LEVEL-FORM 139)

; (TOP-LEVEL-FORM 140)

; (DEFPARAMETER XML-UTILS:|VC: Fixed Attribute Default|)

; (DEFINE-CONDITION XML-UTILS:|VC: Fixed Attribute Default|)

; (DEFINE-CONDITION XML-UTILS:|VC: Fixed Attribute Default|)

; (TOP-LEVEL-FORM 141)

; XML-UTILS:|VC: Fixed Attribute Default|

; (METHOD SETF.CONDITIONS:REPORT-CONDITION (XML-UTILS:|VC: Fixed Attribute Default| T))

; (TOP-LEVEL-FORM 142)

; (TOP-LEVEL-FORM 143)

; (TOP-LEVEL-FORM 144)

; (TOP-LEVEL-FORM 145)

; (TOP-LEVEL-FORM 146)

; (TOP-LEVEL-FORM 147)

; (DEFPARAMETER XML-UTILS:VC\:\ ID)

; (DEFINE-CONDITION XML-UTILS:VC\:\ ID)

; (DEFINE-CONDITION XML-UTILS:VC\:\ ID)

; (TOP-LEVEL-FORM 148)

; XML-UTILS:VC\:\ ID

; (METHOD SETF.CONDITIONS:REPORT-CONDITION (XML-UTILS:VC\:\ ID T))

; (TOP-LEVEL-FORM 149)

; (TOP-LEVEL-FORM 150)

; (TOP-LEVEL-FORM 151)

; (TOP-LEVEL-FORM 152)

; (TOP-LEVEL-FORM 153)

; (TOP-LEVEL-FORM 154)

; (DEFPARAMETER XML-UTILS:|VC: ID Attribute Default|)

; (DEFINE-CONDITION XML-UTILS:|VC: ID Attribute Default|)

; (DEFINE-CONDITION XML-UTILS:|VC: ID Attribute Default|)

; (TOP-LEVEL-FORM 155)

; XML-UTILS:|VC: ID Attribute Default|

; (METHOD SETF.CONDITIONS:REPORT-CONDITION (XML-UTILS:|VC: ID Attribute Default| T))

; (TOP-LEVEL-FORM 156)

; (TOP-LEVEL-FORM 157)

; (TOP-LEVEL-FORM 158)

; (TOP-LEVEL-FORM 159)

; (TOP-LEVEL-FORM 160)

; (TOP-LEVEL-FORM 161)

; (DEFPARAMETER XML-UTILS:|VC: IDRef|)

; (DEFINE-CONDITION XML-UTILS:|VC: IDRef|)

; (DEFINE-CONDITION XML-UTILS:|VC: IDRef|)

; (TOP-LEVEL-FORM 162)

; XML-UTILS:|VC: IDRef|

; (METHOD SETF.CONDITIONS:REPORT-CONDITION (XML-UTILS:|VC: IDRef| T))

; (TOP-LEVEL-FORM 163)

; (TOP-LEVEL-FORM 164)

; (TOP-LEVEL-FORM 165)

; (TOP-LEVEL-FORM 166)

; (TOP-LEVEL-FORM 167)

; (TOP-LEVEL-FORM 168)

; (DEFPARAMETER XML-UTILS:|VC: IDRef Target|)

; (DEFINE-CONDITION XML-UTILS:|VC: IDRef Target|)

; (DEFINE-CONDITION XML-UTILS:|VC: IDRef Target|)

; (TOP-LEVEL-FORM 169)

; XML-UTILS:|VC: IDRef Target|

; (METHOD SETF.CONDITIONS:REPORT-CONDITION (XML-UTILS:|VC: IDRef Target| T))

; (TOP-LEVEL-FORM 170)

; (TOP-LEVEL-FORM 171)

; (TOP-LEVEL-FORM 172)

; (TOP-LEVEL-FORM 173)

; (TOP-LEVEL-FORM 174)

; (TOP-LEVEL-FORM 175)

; (DEFPARAMETER XML-UTILS:|WFC: In DTD|)

; (DEFINE-CONDITION XML-UTILS:|WFC: In DTD|)

; (DEFINE-CONDITION XML-UTILS:|WFC: In DTD|)

; (TOP-LEVEL-FORM 176)

; XML-UTILS:|WFC: In DTD|

; (TOP-LEVEL-FORM 177)

; (TOP-LEVEL-FORM 178)

; (TOP-LEVEL-FORM 179)

; (TOP-LEVEL-FORM 180)

; (TOP-LEVEL-FORM 181)

; (TOP-LEVEL-FORM 182)

; (DEFPARAMETER XML-UTILS:|NSC: Leading XML|)

; (DEFINE-CONDITION XML-UTILS:|NSC: Leading XML|)

; (DEFINE-CONDITION XML-UTILS:|NSC: Leading XML|)

; (TOP-LEVEL-FORM 183)

; XML-UTILS:|NSC: Leading XML|

; (METHOD SETF.CONDITIONS:REPORT-CONDITION (XML-UTILS:|NSC: Leading XML| T))

; (TOP-LEVEL-FORM 184)

; (TOP-LEVEL-FORM 185)

; (TOP-LEVEL-FORM 186)

; (TOP-LEVEL-FORM 187)

; (TOP-LEVEL-FORM 188)

; (TOP-LEVEL-FORM 189)

; (DEFPARAMETER XML-UTILS:|WFC: Legal Character|)

; (DEFINE-CONDITION XML-UTILS:|WFC: Legal Character|)

; (DEFINE-CONDITION XML-UTILS:|WFC: Legal Character|)

; (TOP-LEVEL-FORM 190)

; XML-UTILS:|WFC: Legal Character|

; (METHOD SETF.CONDITIONS:REPORT-CONDITION (XML-UTILS:|WFC: Legal Character| T))

; (TOP-LEVEL-FORM 191)

; (TOP-LEVEL-FORM 192)

; (TOP-LEVEL-FORM 193)

; (TOP-LEVEL-FORM 194)

; (TOP-LEVEL-FORM 195)

; (TOP-LEVEL-FORM 196)

; (DEFPARAMETER XML-UTILS:|WFC: Name|)

; (DEFINE-CONDITION XML-UTILS:|WFC: Name|)

; (DEFINE-CONDITION XML-UTILS:|WFC: Name|)

; (TOP-LEVEL-FORM 197)

; XML-UTILS:|WFC: Name|

; (TOP-LEVEL-FORM 198)

; (TOP-LEVEL-FORM 199)

; (TOP-LEVEL-FORM 200)

; (TOP-LEVEL-FORM 201)

; (TOP-LEVEL-FORM 202)

; (TOP-LEVEL-FORM 203)

; (DEFPARAMETER XML-UTILS:|VC: Name Token|)

; (DEFINE-CONDITION XML-UTILS:|VC: Name Token|)

; (DEFINE-CONDITION XML-UTILS:|VC: Name Token|)

; (TOP-LEVEL-FORM 204)

; XML-UTILS:|VC: Name Token|

; (METHOD SETF.CONDITIONS:REPORT-CONDITION (XML-UTILS:|VC: Name Token| T))

; (TOP-LEVEL-FORM 205)

; (TOP-LEVEL-FORM 206)

; (TOP-LEVEL-FORM 207)

; (TOP-LEVEL-FORM 208)

; (TOP-LEVEL-FORM 209)

; (TOP-LEVEL-FORM 210)

; (DEFPARAMETER XML-UTILS:|NSC: Namespace Attribute Default|)

; (DEFINE-CONDITION XML-UTILS:|NSC: Namespace Attribute Default|)

; (DEFINE-CONDITION XML-UTILS:|NSC: Namespace Attribute Default|)

; (TOP-LEVEL-FORM 211)

; XML-UTILS:|NSC: Namespace Attribute Default|

; (METHOD SETF.CONDITIONS:REPORT-CONDITION (XML-UTILS:|NSC: Namespace Attribute Default| T))

; (TOP-LEVEL-FORM 212)

; (TOP-LEVEL-FORM 213)

; (TOP-LEVEL-FORM 214)

; (TOP-LEVEL-FORM 215)

; (TOP-LEVEL-FORM 216)

; (TOP-LEVEL-FORM 217)

; (DEFPARAMETER XML-UTILS:|NSC: Namespace Undetermined|)

; (DEFINE-CONDITION XML-UTILS:|NSC: Namespace Undetermined|)

; (DEFINE-CONDITION XML-UTILS:|NSC: Namespace Undetermined|)

; (TOP-LEVEL-FORM 218)

; XML-UTILS:|NSC: Namespace Undetermined|

; (METHOD SIMPLE-CONDITION-FORMAT-ARGUMENTS (XML-UTILS:|NSC: Namespace Undetermined|))

; (TOP-LEVEL-FORM 219)

; (TOP-LEVEL-FORM 220)

; (TOP-LEVEL-FORM 221)

; (TOP-LEVEL-FORM 222)

; (TOP-LEVEL-FORM 223)

; (TOP-LEVEL-FORM 224)

; (DEFPARAMETER XML-UTILS:|VC: No Duplicate Tokens|)

; (DEFINE-CONDITION XML-UTILS:|VC: No Duplicate Tokens|)

; (DEFINE-CONDITION XML-UTILS:|VC: No Duplicate Tokens|)

; (TOP-LEVEL-FORM 225)

; XML-UTILS:|VC: No Duplicate Tokens|

; (METHOD SETF.CONDITIONS:REPORT-CONDITION (XML-UTILS:|VC: No Duplicate Tokens| T))

; (TOP-LEVEL-FORM 226)

; (TOP-LEVEL-FORM 227)

; (TOP-LEVEL-FORM 228)

; (TOP-LEVEL-FORM 229)

; (TOP-LEVEL-FORM 230)

; (TOP-LEVEL-FORM 231)

; (DEFPARAMETER XML-UTILS:|VC: No Duplicate Types|)

; (DEFINE-CONDITION XML-UTILS:|VC: No Duplicate Types|)

; (DEFINE-CONDITION XML-UTILS:|VC: No Duplicate Types|)

; (TOP-LEVEL-FORM 232)

; XML-UTILS:|VC: No Duplicate Types|

; (METHOD SETF.CONDITIONS:REPORT-CONDITION (XML-UTILS:|VC: No Duplicate Types| T))

; (TOP-LEVEL-FORM 233)

; (TOP-LEVEL-FORM 234)

; (TOP-LEVEL-FORM 235)

; (TOP-LEVEL-FORM 236)

; (TOP-LEVEL-FORM 237)

; (TOP-LEVEL-FORM 238)

; (DEFPARAMETER XML-UTILS:|WFC: No External Entity References|)

; (DEFINE-CONDITION XML-UTILS:|WFC: No External Entity References|)

; (DEFINE-CONDITION XML-UTILS:|WFC: No External Entity References|)

; (TOP-LEVEL-FORM 239)

; XML-UTILS:|WFC: No External Entity References|

; (METHOD SETF.CONDITIONS:REPORT-CONDITION (XML-UTILS:|WFC: No External Entity References| T))

; (TOP-LEVEL-FORM 240)

; (TOP-LEVEL-FORM 241)

; (TOP-LEVEL-FORM 242)

; (TOP-LEVEL-FORM 243)

; (TOP-LEVEL-FORM 244)

; (TOP-LEVEL-FORM 245)

; (DEFPARAMETER XML-UTILS:|WFC: No Recursion|)

; (DEFINE-CONDITION XML-UTILS:|WFC: No Recursion|)

; (DEFINE-CONDITION XML-UTILS:|WFC: No Recursion|)

; (TOP-LEVEL-FORM 246)

; XML-UTILS:|WFC: No Recursion|

; (METHOD SETF.CONDITIONS:REPORT-CONDITION (XML-UTILS:|WFC: No Recursion| T))

; (TOP-LEVEL-FORM 247)

; (TOP-LEVEL-FORM 248)

; (TOP-LEVEL-FORM 249)

; (TOP-LEVEL-FORM 250)

; (TOP-LEVEL-FORM 251)

; (TOP-LEVEL-FORM 252)

; (DEFPARAMETER XML-UTILS:|WFC: No < in Attribute Values|)

; (DEFINE-CONDITION XML-UTILS:|WFC: No < in Attribute Values|)

; (DEFINE-CONDITION XML-UTILS:|WFC: No < in Attribute Values|)

; (TOP-LEVEL-FORM 253)

; XML-UTILS:|WFC: No < in Attribute Values|

; (TOP-LEVEL-FORM 254)

; (TOP-LEVEL-FORM 255)

; (TOP-LEVEL-FORM 256)

; (TOP-LEVEL-FORM 257)

; (TOP-LEVEL-FORM 258)

; (TOP-LEVEL-FORM 259)

; (DEFPARAMETER XML-UTILS:|NSC: No Null Namespace Bindings|)

; (DEFINE-CONDITION XML-UTILS:|NSC: No Null Namespace Bindings|)

; (DEFINE-CONDITION XML-UTILS:|NSC: No Null Namespace Bindings|)

; (TOP-LEVEL-FORM 260)

; XML-UTILS:|NSC: No Null Namespace Bindings|

; (METHOD SETF.CONDITIONS:REPORT-CONDITION (XML-UTILS:|NSC: No Null Namespace Bindings| T))

; (TOP-LEVEL-FORM 261)

; (TOP-LEVEL-FORM 262)

; (TOP-LEVEL-FORM 263)

; (TOP-LEVEL-FORM 264)

; (TOP-LEVEL-FORM 265)

; (TOP-LEVEL-FORM 266)

; (DEFPARAMETER XML-UTILS:|VC: Notation Attributes|)

; (DEFINE-CONDITION XML-UTILS:|VC: Notation Attributes|)

; (DEFINE-CONDITION XML-UTILS:|VC: Notation Attributes|)

; (TOP-LEVEL-FORM 267)

; XML-UTILS:|VC: Notation Attributes|

; (METHOD SETF.CONDITIONS:REPORT-CONDITION (XML-UTILS:|VC: Notation Attributes| T))

; (TOP-LEVEL-FORM 268)

; (TOP-LEVEL-FORM 269)

; (TOP-LEVEL-FORM 270)

; (TOP-LEVEL-FORM 271)

; (TOP-LEVEL-FORM 272)

; (TOP-LEVEL-FORM 273)

; (DEFPARAMETER XML-UTILS:|VC: One ID per Element Type|)

; (DEFINE-CONDITION XML-UTILS:|VC: One ID per Element Type|)

; (DEFINE-CONDITION XML-UTILS:|VC: One ID per Element Type|)

; (TOP-LEVEL-FORM 274)

; XML-UTILS:|VC: One ID per Element Type|

; (METHOD SETF.CONDITIONS:REPORT-CONDITION (XML-UTILS:|VC: One ID per Element Type| T))

; (METHOD XML-UTILS:CHECK-CONSTRAINT (XML-UTILS:|VC: One ID per Element Type| XML-QUERY-DATA-MODEL:ELEMENT-DEFINITION))

; (METHOD XML-UTILS:CHECK-CONSTRAINT (XML-UTILS:|VC: One ID per Element Type| SEQUENCE))

; (TOP-LEVEL-FORM 275)

; (METHOD INITIALIZE-INSTANCE :AFTER (XML-QUERY-DATA-MODEL:ELEMENT-DEFINITION))

; (METHOD (SETF XML-QUERY-DATA-MODEL:PROPERTIES) :BEFORE (T XML-QUERY-DATA-MODEL:ELEMENT-DEFINITION))

; (TOP-LEVEL-FORM 276)

; (TOP-LEVEL-FORM 277)

; (TOP-LEVEL-FORM 278)

; (TOP-LEVEL-FORM 279)

; (TOP-LEVEL-FORM 280)

; (DEFPARAMETER XML-UTILS:|WFC: Parsed Entity|)

; (DEFINE-CONDITION XML-UTILS:|WFC: Parsed Entity|)

; (DEFINE-CONDITION XML-UTILS:|WFC: Parsed Entity|)

; (TOP-LEVEL-FORM 281)

; XML-UTILS:|WFC: Parsed Entity|

; (METHOD SETF.CONDITIONS:REPORT-CONDITION (XML-UTILS:|WFC: Parsed Entity| T))

; (TOP-LEVEL-FORM 282)

; (TOP-LEVEL-FORM 283)

; (TOP-LEVEL-FORM 284)

; (TOP-LEVEL-FORM 285)

; (TOP-LEVEL-FORM 286)

; (TOP-LEVEL-FORM 287)

; (DEFPARAMETER XML-UTILS:|WFC: PE Between Declarations|)

; (DEFINE-CONDITION XML-UTILS:|WFC: PE Between Declarations|)

; (DEFINE-CONDITION XML-UTILS:|WFC: PE Between Declarations|)

; (TOP-LEVEL-FORM 288)

; XML-UTILS:|WFC: PE Between Declarations|

; (TOP-LEVEL-FORM 289)

; (TOP-LEVEL-FORM 290)

; (TOP-LEVEL-FORM 291)

; (TOP-LEVEL-FORM 292)

; (TOP-LEVEL-FORM 293)

; (TOP-LEVEL-FORM 294)

; (DEFPARAMETER XML-UTILS:|WFC: PEs in Internal Subset|)

; (DEFINE-CONDITION XML-UTILS:|WFC: PEs in Internal Subset|)

; (DEFINE-CONDITION XML-UTILS:|WFC: PEs in Internal Subset|)

; (TOP-LEVEL-FORM 295)

; XML-UTILS:|WFC: PEs in Internal Subset|

; (METHOD SETF.CONDITIONS:REPORT-CONDITION (XML-UTILS:|WFC: PEs in Internal Subset| T))

; (TOP-LEVEL-FORM 296)

; (TOP-LEVEL-FORM 297)

; (TOP-LEVEL-FORM 298)

; (TOP-LEVEL-FORM 299)

; (TOP-LEVEL-FORM 300)

; (TOP-LEVEL-FORM 301)

; (DEFPARAMETER XML-UTILS:|NSC: Prefix Immutable|)

; (DEFINE-CONDITION XML-UTILS:|NSC: Prefix Immutable|)

; (DEFINE-CONDITION XML-UTILS:|NSC: Prefix Immutable|)

; (TOP-LEVEL-FORM 302)

; XML-UTILS:|NSC: Prefix Immutable|

; (METHOD SETF.CONDITIONS:REPORT-CONDITION (XML-UTILS:|NSC: Prefix Immutable| T))

; (METHOD XML-UTILS:CHECK-CONSTRAINT (XML-UTILS:|NSC: Prefix Immutable| XML-QUERY-DATA-MODEL:NAMESPACE-DECLARATION))

; (METHOD XML-UTILS:CHECK-CONSTRAINT (XML-UTILS:|NSC: Prefix Immutable| CONS))

; (TOP-LEVEL-FORM 303)

; (TOP-LEVEL-FORM 304)

; (TOP-LEVEL-FORM 305)

; (TOP-LEVEL-FORM 306)

; (TOP-LEVEL-FORM 307)

; (TOP-LEVEL-FORM 308)

; (DEFPARAMETER XML-UTILS:|NSC: PrefixedAttName Required|)

; (DEFINE-CONDITION XML-UTILS:|NSC: PrefixedAttName Required|)

; (DEFINE-CONDITION XML-UTILS:|NSC: PrefixedAttName Required|)

; (TOP-LEVEL-FORM 309)

; XML-UTILS:|NSC: PrefixedAttName Required|

; (METHOD SETF.CONDITIONS:REPORT-CONDITION (XML-UTILS:|NSC: PrefixedAttName Required| T))

; (TOP-LEVEL-FORM 310)

; (TOP-LEVEL-FORM 311)

; (TOP-LEVEL-FORM 312)

; (TOP-LEVEL-FORM 313)

; (TOP-LEVEL-FORM 314)

; (TOP-LEVEL-FORM 315)

; (DEFPARAMETER XML-UTILS:|WFC: Predefined Entity|)

; (DEFINE-CONDITION XML-UTILS:|WFC: Predefined Entity|)

; (DEFINE-CONDITION XML-UTILS:|WFC: Predefined Entity|)

; (TOP-LEVEL-FORM 316)

; XML-UTILS:|WFC: Predefined Entity|

; (METHOD SETF.CONDITIONS:REPORT-CONDITION (XML-UTILS:|WFC: Predefined Entity| T))

; (METHOD XML-UTILS:CHECK-CONSTRAINT (XML-UTILS:|WFC: Predefined Entity| XML-QUERY-DATA-MODEL:PARAMETER-ENTITY-DEFINITION))

; (METHOD XML-UTILS:CHECK-CONSTRAINT (XML-UTILS:|WFC: Predefined Entity| XML-QUERY-DATA-MODEL:GENERAL-ENTITY-DEFINITION))

; (METHOD XML-UTILS:CHECK-CONSTRAINT (XML-UTILS:|WFC: Predefined Entity| XML-QUERY-DATA-MODEL:TYPE-DEFINITION))

; (TOP-LEVEL-FORM 317)

; (TOP-LEVEL-FORM 318)

; (TOP-LEVEL-FORM 319)

; (TOP-LEVEL-FORM 320)

; (TOP-LEVEL-FORM 321)

; (TOP-LEVEL-FORM 322)

; (DEFPARAMETER XML-UTILS:|WFC: Proper Declaration/PE Nesting|)

; (DEFINE-CONDITION XML-UTILS:|WFC: Proper Declaration/PE Nesting|)

; (DEFINE-CONDITION XML-UTILS:|WFC: Proper Declaration/PE Nesting|)

; (TOP-LEVEL-FORM 323)

; XML-UTILS:|WFC: Proper Declaration/PE Nesting|

; (TOP-LEVEL-FORM 324)

; (TOP-LEVEL-FORM 325)

; (TOP-LEVEL-FORM 326)

; (TOP-LEVEL-FORM 327)

; (TOP-LEVEL-FORM 328)

; (TOP-LEVEL-FORM 329)

; (DEFPARAMETER XML-UTILS:|VC: Proper Group/PE Nesting|)

; (DEFINE-CONDITION XML-UTILS:|VC: Proper Group/PE Nesting|)

; (DEFINE-CONDITION XML-UTILS:|VC: Proper Group/PE Nesting|)

; (TOP-LEVEL-FORM 330)

; XML-UTILS:|VC: Proper Group/PE Nesting|

; (TOP-LEVEL-FORM 331)

; (TOP-LEVEL-FORM 332)

; (TOP-LEVEL-FORM 333)

; (TOP-LEVEL-FORM 334)

; (TOP-LEVEL-FORM 335)

; (TOP-LEVEL-FORM 336)

; (DEFPARAMETER XML-UTILS:|SC: Ref Target|)

; (DEFINE-CONDITION XML-UTILS:|SC: Ref Target|)

; (DEFINE-CONDITION XML-UTILS:|SC: Ref Target|)

; (TOP-LEVEL-FORM 337)

; XML-UTILS:|SC: Ref Target|

; (METHOD SETF.CONDITIONS:REPORT-CONDITION (XML-UTILS:|SC: Ref Target| T))

; (TOP-LEVEL-FORM 338)

; (TOP-LEVEL-FORM 339)

; (TOP-LEVEL-FORM 340)

; (TOP-LEVEL-FORM 341)

; (TOP-LEVEL-FORM 342)

; (TOP-LEVEL-FORM 343)

; (DEFPARAMETER XML-UTILS:|WFC: Replacement Text Integrity|)

; (DEFINE-CONDITION XML-UTILS:|WFC: Replacement Text Integrity|)

; (DEFINE-CONDITION XML-UTILS:|WFC: Replacement Text Integrity|)

; (TOP-LEVEL-FORM 344)

; XML-UTILS:|WFC: Replacement Text Integrity|

; (METHOD SETF.CONDITIONS:REPORT-CONDITION (XML-UTILS:|WFC: Replacement Text Integrity| T))

; (TOP-LEVEL-FORM 345)

; (TOP-LEVEL-FORM 346)

; (TOP-LEVEL-FORM 347)

; (TOP-LEVEL-FORM 348)

; (TOP-LEVEL-FORM 349)

; (TOP-LEVEL-FORM 350)

; (DEFPARAMETER XML-UTILS:|VC: Required Attribute|)

; (DEFINE-CONDITION XML-UTILS:|VC: Required Attribute|)

; (DEFINE-CONDITION XML-UTILS:|VC: Required Attribute|)

; (TOP-LEVEL-FORM 351)

; XML-UTILS:|VC: Required Attribute|

; (METHOD SETF.CONDITIONS:REPORT-CONDITION (XML-UTILS:|VC: Required Attribute| T))

; (TOP-LEVEL-FORM 352)

; (TOP-LEVEL-FORM 353)

; (TOP-LEVEL-FORM 354)

; (TOP-LEVEL-FORM 355)

; (TOP-LEVEL-FORM 356)

; (TOP-LEVEL-FORM 357)

; (DEFPARAMETER XML-UTILS:|VC: Root Element Type|)

; (DEFINE-CONDITION XML-UTILS:|VC: Root Element Type|)

; (DEFINE-CONDITION XML-UTILS:|VC: Root Element Type|)

; (TOP-LEVEL-FORM 358)

; XML-UTILS:|VC: Root Element Type|

; (METHOD SETF.CONDITIONS:REPORT-CONDITION (XML-UTILS:|VC: Root Element Type| T))

; (TOP-LEVEL-FORM 359)

; (TOP-LEVEL-FORM 360)

; (TOP-LEVEL-FORM 361)

; (TOP-LEVEL-FORM 362)

; (TOP-LEVEL-FORM 363)

; (TOP-LEVEL-FORM 364)

; (DEFPARAMETER XML-UTILS:|VC: Standalone Document Declaration|)

; (DEFINE-CONDITION XML-UTILS:|VC: Standalone Document Declaration|)

; (DEFINE-CONDITION XML-UTILS:|VC: Standalone Document Declaration|)

; (TOP-LEVEL-FORM 365)

; XML-UTILS:|VC: Standalone Document Declaration|

; (TOP-LEVEL-FORM 366)

; (TOP-LEVEL-FORM 367)

; (TOP-LEVEL-FORM 368)

; (TOP-LEVEL-FORM 369)

; (TOP-LEVEL-FORM 370)

; (TOP-LEVEL-FORM 371)

; (DEFPARAMETER XML-UTILS:|WFC: [SystemLiteral]|)

; (DEFINE-CONDITION XML-UTILS:|WFC: [SystemLiteral]|)

; (DEFINE-CONDITION XML-UTILS:|WFC: [SystemLiteral]|)

; (TOP-LEVEL-FORM 372)

; XML-UTILS:|WFC: [SystemLiteral]|

; (METHOD SETF.CONDITIONS:REPORT-CONDITION (XML-UTILS:|WFC: [SystemLiteral]| T))

; (TOP-LEVEL-FORM 373)

; (TOP-LEVEL-FORM 374)

; (TOP-LEVEL-FORM 375)

; (TOP-LEVEL-FORM 376)

; (TOP-LEVEL-FORM 377)

; (TOP-LEVEL-FORM 378)

; (DEFPARAMETER XML-UTILS:|WFC: Unique Att Spec|)

; (DEFINE-CONDITION XML-UTILS:|WFC: Unique Att Spec|)

; (DEFINE-CONDITION XML-UTILS:|WFC: Unique Att Spec|)

; (TOP-LEVEL-FORM 379)

; XML-UTILS:|WFC: Unique Att Spec|

; (METHOD SETF.CONDITIONS:REPORT-CONDITION (XML-UTILS:|WFC: Unique Att Spec| T))

; (METHOD XML-UTILS:CHECK-CONSTRAINT (XML-UTILS:|WFC: Unique Att Spec| XML-QUERY-DATA-MODEL:ABSTRACT-ELEM-NODE))

; (TOP-LEVEL-FORM 380)

; (TOP-LEVEL-FORM 381)

; (TOP-LEVEL-FORM 382)

; (TOP-LEVEL-FORM 383)

; (TOP-LEVEL-FORM 384)

; (TOP-LEVEL-FORM 385)

; (DEFPARAMETER XML-UTILS:|VC: Unique Element Type Declaration|)

; (DEFINE-CONDITION XML-UTILS:|VC: Unique Element Type Declaration|)

; (DEFINE-CONDITION XML-UTILS:|VC: Unique Element Type Declaration|)

; (TOP-LEVEL-FORM 386)

; XML-UTILS:|VC: Unique Element Type Declaration|

; (METHOD SETF.CONDITIONS:REPORT-CONDITION (XML-UTILS:|VC: Unique Element Type Declaration| T))

; (TOP-LEVEL-FORM 387)

; (TOP-LEVEL-FORM 388)

; (TOP-LEVEL-FORM 389)


;loading G:\Development\Source\cl-xml-0-949\bin\lwfasl\code\xquerydatamodel\conditions\model\conditions.fsl, newer.

;  Loading fasl file G:\Development\Source\cl-xml-0-949\bin\lwfasl\code\xquerydatamodel\conditions\model\conditions.fsl


;; component: "xml:code;xquerydatamodel;xqdm-operators"

;Compiling #P"XML:CODE;XQUERYDATAMODEL;XQDM-OPERATORS.LISP" -> #P"XML:CODE;XQUERYDATAMODEL;XQDM-OPERATORS.BIN"...

; (TOP-LEVEL-FORM 1)

; (TOP-LEVEL-FORM 2)

; XML-QUERY-DATA-MODEL:IS-NAMECHARDATA

; XML-QUERY-DATA-MODEL:IS-NCNAME

; (DEFGENERIC XML-QUERY-DATA-MODEL::MAYBE-MARKUP-TEXT)

; (METHOD XML-QUERY-DATA-MODEL:VALUE (SYMBOL))

; (METHOD XML-QUERY-DATA-MODEL:NAME (NULL))

; (METHOD XML-QUERY-DATA-MODEL:NAME (XML-QUERY-DATA-MODEL:COMMENT-NODE))

; (METHOD XML-QUERY-DATA-MODEL:NAME (SYMBOL))

; (METHOD XML-QUERY-DATA-MODEL:NAME (STRING))

; (METHOD XML-QUERY-DATA-MODEL:NAMESPACE (NULL))

; (METHOD XML-QUERY-DATA-MODEL:NAMESPACE-NAME (XML-QUERY-DATA-MODEL:ELEM-NODE))

; (METHOD XML-QUERY-DATA-MODEL:NAMESPACE-NAME (XML-QUERY-DATA-MODEL:ATTR-NODE))

; (METHOD XML-QUERY-DATA-MODEL:NAMESPACE-NAME (STRING))

; (METHOD XML-QUERY-DATA-MODEL:NAMESPACE-NAME (T))

; (METHOD XML-QUERY-DATA-MODEL:LOCAL-PART (STRING))

; (METHOD XML-QUERY-DATA-MODEL:LOCAL-PART (XML-QUERY-DATA-MODEL:ELEM-NODE))

; (METHOD XML-QUERY-DATA-MODEL:LOCAL-PART (XML-QUERY-DATA-MODEL:ELEM-PROPERTY-NODE))

; (METHOD XML-QUERY-DATA-MODEL:PREFIX (STRING))

; (METHOD XML-QUERY-DATA-MODEL:PREFIX (XML-QUERY-DATA-MODEL:ELEM-NODE))

; (METHOD XML-QUERY-DATA-MODEL:PREFIX (XML-QUERY-DATA-MODEL:ATTR-NODE))

; (METHOD XML-QUERY-DATA-MODEL:PREFIX (XML-QUERY-DATA-MODEL:QNAME-CONTEXT))

; (METHOD XML-UTILS:URI (NULL))

; (METHOD XML-UTILS:URI (T))

; (METHOD XML-UTILS:URI (PACKAGE))

; (METHOD XML-UTILS:URI (STREAM))

; (METHOD XML-UTILS:URI (FILE-STREAM))

; (METHOD XML-QUERY-DATA-MODEL:ENTITIES (XML-QUERY-DATA-MODEL:DOC-NODE))

; (DEFGENERIC XML-QUERY-DATA-MODEL::INSCOPE-NAMESPACES)

; (DEFGENERIC XML-QUERY-DATA-MODEL::SPECIFIED)

; (METHOD XML-QUERY-DATA-MODEL::ATTRIBUTE-DEF (XML-QUERY-DATA-MODEL:ATTR-NODE))

; (METHOD XML-QUERY-DATA-MODEL::OWNER-ELEMENT (XML-QUERY-DATA-MODEL:ATTR-NODE))

; (METHOD XML-QUERY-DATA-MODEL::NORMALIZED-VALUE (XML-QUERY-DATA-MODEL:ATTR-NODE))

; (METHOD XML-QUERY-DATA-MODEL:CONTENT (XML-QUERY-DATA-MODEL:PI-NODE))

; (DEFGENERIC XML-QUERY-DATA-MODEL:NODE-EQUAL)

; (METHOD XML-QUERY-DATA-MODEL:UNAME-EQUAL (XML-QUERY-DATA-MODEL:REF-PARAMETER-ENTITY XML-QUERY-DATA-MODEL:REF-PARAMETER-ENTITY))

; XML-QUERY-DATA-MODEL:MAP-NODE-BY-TYPE

; XML-QUERY-DATA-MODEL:COLLECT-NODE-BY-TYPE

; XML-QUERY-DATA-MODEL:COLLECT-ATTRIBUTE-DECLARATIONS

; XML-QUERY-DATA-MODEL:COLLECT-ATTRIBUTES

; XML-QUERY-DATA-MODEL:COLLECT-COMMENTS

; XML-QUERY-DATA-MODEL:COLLECT-COMMENTS-AND-PIS

; XML-QUERY-DATA-MODEL:COLLECT-DECLARATIONS

; XML-QUERY-DATA-MODEL:COLLECT-ELEMENT-DECLARATIONS

; XML-QUERY-DATA-MODEL:COLLECT-ELEMENT-PROPERTIES

; XML-QUERY-DATA-MODEL:COLLECT-ELEMENTS

; XML-QUERY-DATA-MODEL:COLLECT-GENERAL-ENTITIES

; XML-QUERY-DATA-MODEL:COLLECT-NAMESPACES

; XML-QUERY-DATA-MODEL::COLLECT-NAMESPACE-DECLARATIONS

; XML-QUERY-DATA-MODEL:COLLECT-NOTATIONS

; XML-QUERY-DATA-MODEL:COLLECT-PARAMETER-ENTITIES

; XML-QUERY-DATA-MODEL:COLLECT-PIS

; (DEFGENERIC XML-QUERY-DATA-MODEL::PARENT-COUNT)

; (METHOD XML-QUERY-DATA-MODEL::ELEM-APPEND (XML-QUERY-DATA-MODEL:ELEM-NODE STRING))

; (METHOD XML-QUERY-DATA-MODEL::ELEM-APPEND (XML-QUERY-DATA-MODEL:ELEM-NODE XML-QUERY-DATA-MODEL:ELEM-CHILD-NODE))

; (METHOD (SETF XML-QUERY-DATA-MODEL::ELEM-GET) (T XML-QUERY-DATA-MODEL:ELEM-NODE SYMBOL))

; (METHOD (SETF XML-QUERY-DATA-MODEL::ELEM-GET) (T XML-QUERY-DATA-MODEL:ELEM-NODE STRING))

; (METHOD XML-QUERY-DATA-MODEL::ELEM-GET (XML-QUERY-DATA-MODEL:ELEM-NODE T))

; (DEFGENERIC XML-QUERY-DATA-MODEL:VALUE-STRING)

; (DEFGENERIC XML-QUERY-DATA-MODEL:VALUE-NUMBER)

; (DEFGENERIC XML-QUERY-DATA-MODEL:VALUE-BOOLEAN)

; (DEFGENERIC XML-QUERY-DATA-MODEL:FIND-ELEMENT-BY-ID)

; (DEFGENERIC XML-QUERY-DATA-MODEL:WALK-NODE)

; XML-QUERY-DATA-MODEL::WALK-ELEMENT-DEFINITIONS

; XML-QUERY-DATA-MODEL::WALK-ELEMENTS

; (DEFGENERIC XML-QUERY-DATA-MODEL:BIND-DEFINITION)

; (DEFGENERIC XML-QUERY-DATA-MODEL:FIND-DEF-GENERAL-ENTITY)

; (DEFGENERIC XML-QUERY-DATA-MODEL:FIND-DEF-PARAMETER-ENTITY)

; (DEFGENERIC XML-QUERY-DATA-MODEL:FIND-DEF-NOTATION)

; (DEFGENERIC XML-QUERY-DATA-MODEL:FIND-DEF-ELEM-TYPE)

; (DEFGENERIC XML-QUERY-DATA-MODEL::FIND-ID)

; (DEFGENERIC XML-QUERY-DATA-MODEL:FOLLOWING-SIBLINGS)

; (DEFGENERIC XML-QUERY-DATA-MODEL:PRECEDING-SIBLINGS)

; (TOP-LEVEL-FORM 3)

; (TOP-LEVEL-FORM 4)

; (TOP-LEVEL-FORM 5)

; (TOP-LEVEL-FORM 6)

; (METHOD XML-SCHEMA-DATATYPES:VALIDATE-NAME (XML-QUERY-DATA-MODEL:NAMED-NODE T))

; XML-QUERY-DATA-MODEL::PREFIX-NAMESPACE

; (TOP-LEVEL-FORM 7)

; (TOP-LEVEL-FORM 8)


;loading G:\Development\Source\cl-xml-0-949\bin\lwfasl\code\xquerydatamodel\xqdm-operators.fsl, newer.

;  Loading fasl file G:\Development\Source\cl-xml-0-949\bin\lwfasl\code\xquerydatamodel\xqdm-operators.fsl


;; component: "xml:code;xquerydatamodel;xqdm-validation"

;Compiling #P"XML:CODE;XQUERYDATAMODEL;XQDM-VALIDATION.LISP" -> #P"XML:CODE;XQUERYDATAMODEL;XQDM-VALIDATION.BIN"...

; (TOP-LEVEL-FORM 1)

; (TOP-LEVEL-FORM 2)

; XML-QUERY-DATA-MODEL::COMPILE-MODEL

; (METHOD XML-QUERY-DATA-MODEL:VALUE (XML-QUERY-DATA-MODEL:DEF-ELEM-TYPE))

; (METHOD XML-QUERY-DATA-MODEL::COMPUTE-VALIDATION-FUNCTION (NULL))

; (METHOD XML-QUERY-DATA-MODEL::COMPUTE-VALIDATION-FUNCTION (XML-QUERY-DATA-MODEL:|content-model|))

; (METHOD XML-QUERY-DATA-MODEL::BIND-NET (BNF-PARSER:ATN))

; (METHOD XML-QUERY-DATA-MODEL::IS-VALID (XML-QUERY-DATA-MODEL:ELEM-NODE))

; (METHOD XML-QUERY-DATA-MODEL:VALIDATE-CONTENT (XML-QUERY-DATA-MODEL:DEF-ELEM-TYPE XML-QUERY-DATA-MODEL:ELEM-NODE))

; (METHOD XML-QUERY-DATA-MODEL:VALIDATE-CONTENT (SYMBOL XML-QUERY-DATA-MODEL:ELEM-NODE))

; (METHOD XML-QUERY-DATA-MODEL:VALIDATE-CONTENT (XML-QUERY-DATA-MODEL:ELEM-NODE T))

; (METHOD XML-QUERY-DATA-MODEL:VALIDATE-CONTENT (NULL T))

; (METHOD XML-QUERY-DATA-MODEL:VALIDATE-CONTENT (XML-QUERY-DATA-MODEL:DEF-ELEM-TYPE T))

; (METHOD XML-QUERY-DATA-MODEL:VALIDATE-CONTENT (XML-QUERY-DATA-MODEL::MIXED-ATN T))

; (METHOD XML-QUERY-DATA-MODEL:VALIDATE-CONTENT (XML-QUERY-DATA-MODEL::ELEMENT-ATN T))

; (METHOD XML-QUERY-DATA-MODEL:VALIDATE-CONTENT (FUNCTION LIST))

; (DEFPARAMETER XML-QUERY-DATA-MODEL::*VALIDATION-NODES*)

; (DEFGENERIC XML-QUERY-DATA-MODEL::COMPUTE-NEXT-EDGE)

; (TOP-LEVEL-FORM 3)

; (TOP-LEVEL-FORM 4)


;loading G:\Development\Source\cl-xml-0-949\bin\lwfasl\code\xquerydatamodel\xqdm-validation.fsl, newer.

;  Loading fasl file G:\Development\Source\cl-xml-0-949\bin\lwfasl\code\xquerydatamodel\xqdm-validation.fsl


;; component: "xml:code;xquerydatamodel;qname-resolution"

;Compiling #P"XML:CODE;XQUERYDATAMODEL;QNAME-RESOLUTION.LISP" -> #P"XML:CODE;XQUERYDATAMODEL;QNAME-RESOLUTION.BIN"...

; (TOP-LEVEL-FORM 1)

; (TOP-LEVEL-FORM 2)

; (DEFPARAMETER XML-QUERY-DATA-MODEL::*PASS-ID*)

; (DEFPARAMETER XML-QUERY-DATA-MODEL::*PROPAGATE-INCREMENTALLY*)

; (DEFPARAMETER XML-QUERY-DATA-MODEL::*CACHE-MODE*)

; XML-QUERY-DATA-MODEL::FIND-NSDECL-NODE*

; XML-QUERY-DATA-MODEL::FIND-NSDECL-NODE

; XML-QUERY-DATA-MODEL::FIND-NS-NODE

; XML-QUERY-DATA-MODEL::FIND-NS-NODE*

; XML-QUERY-DATA-MODEL::XML-NAMESPACE-NODE

; XML-QUERY-DATA-MODEL::XMLNS-NAMESPACE-NODE

; XML-QUERY-DATA-MODEL::NULL-NAMESPACE-NODE

; (METHOD XML-QUERY-DATA-MODEL:QNAME-CONTEXT (XML-QUERY-DATA-MODEL::DOCUMENT-DEFINITION-CHILD-OBJECT))

; (METHOD XML-QUERY-DATA-MODEL:QNAME-CONTEXT (T))

; (METHOD XML-QUERY-DATA-MODEL:QNAME-CONTEXT (XML-QUERY-DATA-MODEL::ELEMENT-TYPE-DEFINITION))

; (METHOD XML-QUERY-DATA-MODEL:QNAME-CONTEXT (XML-QUERY-DATA-MODEL::DOCTYPE-ATTLIST-DEFINITION))

; (METHOD XML-QUERY-DATA-MODEL::ELEMENT/ATTRIBUTE-QNAME-EQUAL (SYMBOL SYMBOL XML-QUERY-DATA-MODEL::DEF-TYPE-QNAME-CONTEXT XML-QUERY-DATA-MODEL::DEF-ATTR-QNAME-CONTEXT))

; (METHOD XML-QUERY-DATA-MODEL::ELEMENT/ATTRIBUTE-QNAME-EQUAL (XML-QUERY-DATA-MODEL:QNAME XML-QUERY-DATA-MODEL:QNAME XML-QUERY-DATA-MODEL::DEF-TYPE-QNAME-CONTEXT XML-QUERY-DATA-MODEL::DEF-ATTR-QNAME-CONTEXT))

; (METHOD XML-QUERY-DATA-MODEL::ELEMENT/ATTRIBUTE-QNAME-EQUAL (XML-QUERY-DATA-MODEL:UNAME XML-QUERY-DATA-MODEL:UNAME XML-QUERY-DATA-MODEL::DEF-TYPE-QNAME-CONTEXT XML-QUERY-DATA-MODEL::DEF-ATTR-QNAME-CONTEXT))

; (METHOD XML-QUERY-DATA-MODEL::ELEMENT/ELEMENT-QNAME-EQUAL (SYMBOL SYMBOL XML-QUERY-DATA-MODEL::DEF-TYPE-QNAME-CONTEXT XML-QUERY-DATA-MODEL::DEF-TYPE-QNAME-CONTEXT))

; (METHOD XML-QUERY-DATA-MODEL::ELEMENT/ELEMENT-QNAME-EQUAL (XML-QUERY-DATA-MODEL:QNAME XML-QUERY-DATA-MODEL:QNAME XML-QUERY-DATA-MODEL::DEF-TYPE-QNAME-CONTEXT XML-QUERY-DATA-MODEL::DEF-TYPE-QNAME-CONTEXT))

; (METHOD XML-QUERY-DATA-MODEL::ELEMENT/ELEMENT-QNAME-EQUAL (XML-QUERY-DATA-MODEL:UNAME XML-QUERY-DATA-MODEL:UNAME XML-QUERY-DATA-MODEL::DEF-TYPE-QNAME-CONTEXT XML-QUERY-DATA-MODEL::DEF-TYPE-QNAME-CONTEXT))

; (METHOD XML-QUERY-DATA-MODEL::ASSIGN-NAMESPACE (SYMBOL XML-QUERY-DATA-MODEL::DEF-TYPE-QNAME-CONTEXT))

; (METHOD XML-QUERY-DATA-MODEL::ASSIGN-NAMESPACE (XML-QUERY-DATA-MODEL:ABSTRACT-NAME XML-QUERY-DATA-MODEL::DEF-TYPE-QNAME-CONTEXT))

; (METHOD XML-QUERY-DATA-MODEL::ASSIGN-NAMESPACE (XML-QUERY-DATA-MODEL::ATTRIBUTE-NODE T))

; (METHOD XML-QUERY-DATA-MODEL::ASSIGN-NAMESPACES (LIST))

; (METHOD XML-QUERY-DATA-MODEL::ASSIGN-NAMESPACES (XML-QUERY-DATA-MODEL::DEF-TYPE-QNAME-CONTEXT))

; (DEFGENERIC XML-QUERY-DATA-MODEL::RESOLVE-UNIVERSAL-NAME)

; (DEFGENERIC XML-QUERY-DATA-MODEL::RESOLVE-NODE-NAMES)

; XML-QUERY-DATA-MODEL:ASSIGN-UNIVERSAL-NAMES

; (DEFGENERIC XML-QUERY-DATA-MODEL::QNAME-CONTEXT-LESSP)

; XML-QUERY-DATA-MODEL::QNAME-CONTEXTS

; XML-QUERY-DATA-MODEL::ID-QNAME-CONTEXTS

; XML-QUERY-DATA-MODEL::ADD-ID-QNAME-CONTEXT

; XML-QUERY-DATA-MODEL::REMOVE-ID-QNAME-CONTEXT

; XML-QUERY-DATA-MODEL::MODEL-QNAME-CONTEXTS

; XML-QUERY-DATA-MODEL::ADD-MODEL-QNAME-CONTEXT

; XML-QUERY-DATA-MODEL::REMOVE-MODEL-QNAME-CONTEXT

; XML-QUERY-DATA-MODEL::ATTR-QNAME-CONTEXTS

; XML-QUERY-DATA-MODEL::ADD-ATTR-QNAME-CONTEXT

; XML-QUERY-DATA-MODEL::REMOVE-ATTR-QNAME-CONTEXT

; (DEFGENERIC XML-QUERY-DATA-MODEL:ACCUMULATE-QNAMES)

; (DEFGENERIC XML-QUERY-DATA-MODEL::COMBINE-QNAME-CONTEXTS)

; (METHOD XML-QUERY-DATA-MODEL::AUGMENT-CHILDREN (XML-QUERY-DATA-MODEL::DEF-TYPE-QNAME-CONTEXT XML-QUERY-DATA-MODEL::DEF-TYPE-QNAME-CONTEXT))

; (DEFGENERIC XML-QUERY-DATA-MODEL::ATTEMPT-QNAME-RESOLUTION)

; (DEFGENERIC XML-QUERY-DATA-MODEL::AUGMENT-NSDECL-NODES)

; (DEFGENERIC XML-QUERY-DATA-MODEL::PROPAGATE-NS-CACHE)

; (DEFGENERIC XML-QUERY-DATA-MODEL::PROPAGATE-NSDECL-NODE)

; (DEFGENERIC XML-QUERY-DATA-MODEL::AUGMENT-ATTR-NODES)

; (DEFGENERIC XML-QUERY-DATA-MODEL::AUGMENT-PROPERTIES)

; (METHOD XML-QUERY-DATA-MODEL::REMOVE-DUPLICATE-ATTRIBUTES (XML-QUERY-DATA-MODEL::DEF-TYPE-QNAME-CONTEXT))

; (TOP-LEVEL-FORM 3)


;loading G:\Development\Source\cl-xml-0-949\bin\lwfasl\code\xquerydatamodel\qname-resolution.fsl, newer.

;  Loading fasl file G:\Development\Source\cl-xml-0-949\bin\lwfasl\code\xquerydatamodel\qname-resolution.fsl


;; component: "xml:code;xquerydatamodel;xqdm-graph"

;Compiling #P"XML:CODE;XQUERYDATAMODEL;XQDM-GRAPH.LISP" -> #P"XML:CODE;XQUERYDATAMODEL;XQDM-GRAPH.BIN"...

; (TOP-LEVEL-FORM 1)

; (TOP-LEVEL-FORM 2)

; (DEFPARAMETER XML-QUERY-DATA-MODEL::*NODE-GRAPH-CACHE*)

; (DEFPARAMETER XML-QUERY-DATA-MODEL::*EOL*)

; (DEFGENERIC XML-QUERY-DATA-MODEL:WRITE-NODE-GRAPH)

; (DEFGENERIC XML-QUERY-DATA-MODEL:ENCODE-NODE-GRAPH)

; (DEFGENERIC XML-QUERY-DATA-MODEL:NODE-GRAPH-PROPERTIES)

; (DEFGENERIC XML-QUERY-DATA-MODEL:NODE-LINK-PROPERTIES)

; XML-QUERY-DATA-MODEL::ENCODE-NODE-STRING

; (METHOD XML-QUERY-DATA-MODEL:ENCODE-NODE-GRAPH (XML-QUERY-DATA-MODEL:DOC-NODE))

; (METHOD XML-QUERY-DATA-MODEL:ENCODE-NODE-GRAPH (XML-QUERY-DATA-MODEL:ELEM-NODE))

; (METHOD XML-QUERY-DATA-MODEL:ENCODE-NODE-GRAPH (XML-QUERY-DATA-MODEL:ELEM-PROPERTY-NODE))

; (METHOD XML-QUERY-DATA-MODEL:ENCODE-NODE-GRAPH (STRING))

; (METHOD XML-QUERY-DATA-MODEL:ENCODE-NODE-GRAPH (XML-QUERY-DATA-MODEL:COMMENT-NODE))

; (METHOD XML-QUERY-DATA-MODEL:ENCODE-NODE-GRAPH (XML-QUERY-DATA-MODEL:PI-NODE))

; (METHOD XML-QUERY-DATA-MODEL:ENCODE-NODE-GRAPH (XML-QUERY-DATA-MODEL:DEF-ELEM-TYPE))

; (TOP-LEVEL-FORM 3)

; (TOP-LEVEL-FORM 4)


;loading G:\Development\Source\cl-xml-0-949\bin\lwfasl\code\xquerydatamodel\xqdm-graph.fsl, newer.

;  Loading fasl file G:\Development\Source\cl-xml-0-949\bin\lwfasl\code\xquerydatamodel\xqdm-graph.fsl


;; component: "xml:code;xquerydatamodel;node-path-walk"

;Compiling #P"XML:CODE;XQUERYDATAMODEL;NODE-PATH-WALK.LISP" -> #P"XML:CODE;XQUERYDATAMODEL;NODE-PATH-WALK.BIN"...

; (TOP-LEVEL-FORM 1)

; (TOP-LEVEL-FORM 2)

; (DEFGENERIC XML-QUERY-DATA-MODEL::WALK-ANCESTORS)

; (DEFGENERIC XML-QUERY-DATA-MODEL::WALK-ANNOTATIONS)

; (DEFGENERIC XML-QUERY-DATA-MODEL::WALK-ATTRIBUTES)

; (DEFGENERIC XML-QUERY-DATA-MODEL::WALK-CHILDREN)

; (DEFGENERIC XML-QUERY-DATA-MODEL::WALK-CHILDREN-REVERSED)

; (DEFGENERIC XML-QUERY-DATA-MODEL::WALK-DESCENDANTS)

; (DEFGENERIC XML-QUERY-DATA-MODEL::WALK-DESCENDANTS-REVERSED)

; (DEFGENERIC XML-QUERY-DATA-MODEL::WALK-DECLARATIONS)

; (DEFGENERIC XML-QUERY-DATA-MODEL::WALK-PARENT)

; (DEFGENERIC XML-QUERY-DATA-MODEL::WALK-PREDECESSOR-SIBLINGS)

; (DEFGENERIC XML-QUERY-DATA-MODEL::WALK-PREDECESSORS)

; (DEFGENERIC XML-QUERY-DATA-MODEL::WALK-ROOT)

; (DEFGENERIC XML-QUERY-DATA-MODEL::WALK-ROOT-AND-DESCENDANTS)

; (DEFGENERIC XML-QUERY-DATA-MODEL::WALK-SELF)

; (DEFGENERIC XML-QUERY-DATA-MODEL::WALK-SELF-AND-ANCESTORS)

; (DEFGENERIC XML-QUERY-DATA-MODEL::WALK-SELF-AND-CHILDREN)

; (DEFGENERIC XML-QUERY-DATA-MODEL::WALK-SELF-AND-DESCENDANTS)

; (DEFGENERIC XML-QUERY-DATA-MODEL::WALK-SELF-AND-DESCENDANTS-REVERSED)

; (DEFGENERIC XML-QUERY-DATA-MODEL::WALK-SUCCESSOR-SIBLINGS)

; (DEFGENERIC XML-QUERY-DATA-MODEL::WALK-SUCCESSORS)

; (TOP-LEVEL-FORM 3)

; (TOP-LEVEL-FORM 4)


;loading G:\Development\Source\cl-xml-0-949\bin\lwfasl\code\xquerydatamodel\node-path-walk.fsl, newer.

;  Loading fasl file G:\Development\Source\cl-xml-0-949\bin\lwfasl\code\xquerydatamodel\node-path-walk.fsl


;; component: "xml:code;xquerydatamodel;xqdm-walk"

;Compiling #P"XML:CODE;XQUERYDATAMODEL;XQDM-WALK.LISP" -> #P"XML:CODE;XQUERYDATAMODEL;XQDM-WALK.BIN"...

; (TOP-LEVEL-FORM 1)

; (TOP-LEVEL-FORM 2)

; XML-QUERY-DATA-MODEL::WALK-LIST-REVERSED

; (METHOD XML-QUERY-DATA-MODEL::WALK-ATTRIBUTES (XML-QUERY-DATA-MODEL:ABSTRACT-ELEM-NODE T))

; (METHOD XML-QUERY-DATA-MODEL::WALK-CHILDREN (XML-QUERY-DATA-MODEL:ABSTRACT-ELEM-NODE T))

; (METHOD XML-QUERY-DATA-MODEL::WALK-CHILDREN (XML-QUERY-DATA-MODEL:DOCUMENT T))

; (METHOD XML-QUERY-DATA-MODEL::WALK-CHILDREN-REVERSED (XML-QUERY-DATA-MODEL:ABSTRACT-ELEM-NODE T))

; (METHOD XML-QUERY-DATA-MODEL::WALK-CHILDREN-REVERSED (XML-QUERY-DATA-MODEL:DOCUMENT T))

; (METHOD XML-QUERY-DATA-MODEL::WALK-NAMESPACES (XML-QUERY-DATA-MODEL:ABSTRACT-ELEM-NODE T))

; (METHOD XML-QUERY-DATA-MODEL::WALK-ROOT (XML-QUERY-DATA-MODEL:ABSTRACT-ELEM-NODE T))

; (METHOD XML-QUERY-DATA-MODEL::WALK-ROOT (XML-QUERY-DATA-MODEL:DOCUMENT-SCOPED-NODE T))

; (METHOD XML-QUERY-DATA-MODEL::WALK-ROOT-AND-DESCENDANTS (XML-QUERY-DATA-MODEL:ABSTRACT-ELEM-NODE T))

; (METHOD XML-QUERY-DATA-MODEL::WALK-ROOT-AND-DESCENDANTS (XML-QUERY-DATA-MODEL:DOCUMENT-SCOPED-NODE T))

; XML-QUERY-DATA-MODEL::.@-WALK-MODEL

; XML-QUERY-DATA-MODEL::.-WALK-MODEL

; XML-QUERY-DATA-MODEL::./-WALK-MODEL

; XML-QUERY-DATA-MODEL::.//-WALK-MODEL

; XML-QUERY-DATA-MODEL::/-WALK-MODEL

; XML-QUERY-DATA-MODEL:://-WALK-MODEL

; (TOP-LEVEL-FORM 3)

; (TOP-LEVEL-FORM 4)


;loading G:\Development\Source\cl-xml-0-949\bin\lwfasl\code\xquerydatamodel\xqdm-walk.fsl, newer.

;  Loading fasl file G:\Development\Source\cl-xml-0-949\bin\lwfasl\code\xquerydatamodel\xqdm-walk.fsl


;; component: "xml:code;xquerydatamodel;xqdm-walk-accessors"

;Compiling #P"XML:CODE;XQUERYDATAMODEL;XQDM-WALK-ACCESSORS.LISP" -> #P"XML:CODE;XQUERYDATAMODEL;XQDM-WALK-ACCESSORS.BIN"...

; (TOP-LEVEL-FORM 1)

; (TOP-LEVEL-FORM 2)

; (DEFGENERIC XML-QUERY-DATA-MODEL::ELEMENT-PROPERTY)

; (DEFGENERIC XML-QUERY-DATA-MODEL::ELEMENT-PROPERTIES)

; XML-QUERY-DATA-MODEL::ELEMENT-PROPERTY-VALUE

; XML-QUERY-DATA-MODEL::ELEMENT-PROPERTY-STRING

; (DEFGENERIC XML-QUERY-DATA-MODEL::ELEMENT-CHILD)

; (DEFGENERIC XML-QUERY-DATA-MODEL::ELEMENT-CHILDREN)

; (DEFGENERIC XML-QUERY-DATA-MODEL::ELEMENT-DESCENDANT)

; (DEFGENERIC XML-QUERY-DATA-MODEL::ELEMENT-DESCENDANTS)

; (DEFGENERIC XML-QUERY-DATA-MODEL::ANNOTATION)

; (DEFGENERIC XML-QUERY-DATA-MODEL::ANNOTATION-VALUE)

; (DEFGENERIC XML-QUERY-DATA-MODEL::CHILD)

; (DEFGENERIC XML-QUERY-DATA-MODEL::CHILD-VALUE)

; (DEFGENERIC XML-QUERY-DATA-MODEL::ANOTATION-ATTRIBUTE)

; (METHOD XML-QUERY-DATA-MODEL::ANNOTATION-ATTRIBUTE (XML-QUERY-DATA-MODEL:ABSTRACT-ELEM-NODE T))

; (METHOD XML-QUERY-DATA-MODEL::CHILD (XML-QUERY-DATA-MODEL:ABSTRACT-ELEM-NODE T))

; (METHOD XML-QUERY-DATA-MODEL::CHILD (XML-QUERY-DATA-MODEL:ABSTRACT-ELEM-NODE NUMBER))

; (METHOD XML-QUERY-DATA-MODEL::CHILD (XML-QUERY-DATA-MODEL:DOC-NODE-INTERFACE T))

; XML-QUERY-DATA-MODEL::./*

; XML-QUERY-DATA-MODEL:.//

; XML-QUERY-DATA-MODEL:.//*

; XML-QUERY-DATA-MODEL:./@

; XML-QUERY-DATA-MODEL:./@-STRING

; XML-QUERY-DATA-MODEL:./@-VALUE

; XML-QUERY-DATA-MODEL:./

; XML-QUERY-DATA-MODEL:./-STRING

; XML-QUERY-DATA-MODEL:./-VALUE

; XML-QUERY-DATA-MODEL::ELEM-GET-CHILD

; XML-QUERY-DATA-MODEL::ELEM-GET-CHILDREN

; (TOP-LEVEL-FORM 3)

; (TOP-LEVEL-FORM 4)


;loading G:\Development\Source\cl-xml-0-949\bin\lwfasl\code\xquerydatamodel\xqdm-walk-accessors.fsl, newer.

;  Loading fasl file G:\Development\Source\cl-xml-0-949\bin\lwfasl\code\xquerydatamodel\xqdm-walk-accessors.fsl


;; system load time set: :XQDM

;; component: "xml:code;xparser;xml-parameters"

;Compiling #P"XML:CODE;XPARSER;XML-PARAMETERS.LISP" -> #P"XML:CODE;XPARSER;XML-PARAMETERS.BIN"...

; (TOP-LEVEL-FORM 1)

; (TOP-LEVEL-FORM 2)

; (DEFPARAMETER XML-PARSER::*VERSION*)

; (DEFPARAMETER XML-PARSER::*XML-VERSION*)

; (DEFPARAMETER XML-PARSER::*XML-VERSIONS*)

; (TOP-LEVEL-FORM 3)

; (TOP-LEVEL-FORM 4)

; (TOP-LEVEL-FORM 5)

; (TOP-LEVEL-FORM 6)

; (TOP-LEVEL-FORM 7)

; (TOP-LEVEL-FORM 8)

; (TOP-LEVEL-FORM 9)

; (TOP-LEVEL-FORM 10)

; (TOP-LEVEL-FORM 11)

; (TOP-LEVEL-FORM 12)

; (TOP-LEVEL-FORM 13)

; (TOP-LEVEL-FORM 14)

; (TOP-LEVEL-FORM 15)

; (TOP-LEVEL-FORM 16)

; (TOP-LEVEL-FORM 17)

; (TOP-LEVEL-FORM 18)

; (TOP-LEVEL-FORM 19)

; (TOP-LEVEL-FORM 20)

; (TOP-LEVEL-FORM 21)

; (TOP-LEVEL-FORM 22)

; (TOP-LEVEL-FORM 23)

; (TOP-LEVEL-FORM 24)

; (TOP-LEVEL-FORM 25)

; (TOP-LEVEL-FORM 26)

; (TOP-LEVEL-FORM 27)

; (TOP-LEVEL-FORM 28)

; (TOP-LEVEL-FORM 29)

; (TOP-LEVEL-FORM 30)

; (TOP-LEVEL-FORM 31)

; (TOP-LEVEL-FORM 32)

; (TOP-LEVEL-FORM 33)

; (TOP-LEVEL-FORM 34)

; (TOP-LEVEL-FORM 35)

; (TOP-LEVEL-FORM 36)

; (TOP-LEVEL-FORM 37)

; (TOP-LEVEL-FORM 38)

; (TOP-LEVEL-FORM 39)

; (TOP-LEVEL-FORM 40)

; (TOP-LEVEL-FORM 41)

; (TOP-LEVEL-FORM 42)

; (TOP-LEVEL-FORM 43)

; (TOP-LEVEL-FORM 44)

; (TOP-LEVEL-FORM 45)

; (TOP-LEVEL-FORM 46)

; (TOP-LEVEL-FORM 47)

; (TOP-LEVEL-FORM 48)

; (TOP-LEVEL-FORM 49)

; (TOP-LEVEL-FORM 50)

; (TOP-LEVEL-FORM 51)

; (TOP-LEVEL-FORM 52)

; (TOP-LEVEL-FORM 53)

; (TOP-LEVEL-FORM 54)

; (TOP-LEVEL-FORM 55)

; (TOP-LEVEL-FORM 56)

; (TOP-LEVEL-FORM 57)

; (TOP-LEVEL-FORM 58)

; (TOP-LEVEL-FORM 59)

; (TOP-LEVEL-FORM 60)

; (TOP-LEVEL-FORM 61)

; (TOP-LEVEL-FORM 62)

; (TOP-LEVEL-FORM 63)

; (TOP-LEVEL-FORM 64)

; (TOP-LEVEL-FORM 65)

; (TOP-LEVEL-FORM 66)

; (TOP-LEVEL-FORM 67)

; (TOP-LEVEL-FORM 68)

; (TOP-LEVEL-FORM 69)

; (TOP-LEVEL-FORM 70)

; (TOP-LEVEL-FORM 71)

; (TOP-LEVEL-FORM 72)

; (TOP-LEVEL-FORM 73)

; (TOP-LEVEL-FORM 74)

; (TOP-LEVEL-FORM 75)

; (TOP-LEVEL-FORM 76)

; (TOP-LEVEL-FORM 77)

; (TOP-LEVEL-FORM 78)

; (TOP-LEVEL-FORM 79)

; (TOP-LEVEL-FORM 80)

; (TOP-LEVEL-FORM 81)

; (TOP-LEVEL-FORM 82)

; (TOP-LEVEL-FORM 83)

; (TOP-LEVEL-FORM 84)

; (TOP-LEVEL-FORM 85)

; (TOP-LEVEL-FORM 86)

; (TOP-LEVEL-FORM 87)

; (TOP-LEVEL-FORM 88)

; (TOP-LEVEL-FORM 89)

; (TOP-LEVEL-FORM 90)

; (TOP-LEVEL-FORM 91)

; (TOP-LEVEL-FORM 92)

; (TOP-LEVEL-FORM 93)

; (TOP-LEVEL-FORM 94)

; (TOP-LEVEL-FORM 95)

; (TOP-LEVEL-FORM 96)

; (TOP-LEVEL-FORM 97)

; (TOP-LEVEL-FORM 98)

; (TOP-LEVEL-FORM 99)

; (TOP-LEVEL-FORM 100)

; (TOP-LEVEL-FORM 101)

; (TOP-LEVEL-FORM 102)

; (TOP-LEVEL-FORM 103)

; (TOP-LEVEL-FORM 104)

; (TOP-LEVEL-FORM 105)

; (TOP-LEVEL-FORM 106)

; (TOP-LEVEL-FORM 107)

; (TOP-LEVEL-FORM 108)

; (TOP-LEVEL-FORM 109)

; (TOP-LEVEL-FORM 110)

; (TOP-LEVEL-FORM 111)

; (TOP-LEVEL-FORM 112)

; (TOP-LEVEL-FORM 113)

; (TOP-LEVEL-FORM 114)

; (TOP-LEVEL-FORM 115)

; (TOP-LEVEL-FORM 116)

; (TOP-LEVEL-FORM 117)

; (TOP-LEVEL-FORM 118)

; (TOP-LEVEL-FORM 119)

; (TOP-LEVEL-FORM 120)

; (TOP-LEVEL-FORM 121)

; (TOP-LEVEL-FORM 122)

; (TOP-LEVEL-FORM 123)

; (TOP-LEVEL-FORM 124)

; (TOP-LEVEL-FORM 125)

; (TOP-LEVEL-FORM 126)

; (TOP-LEVEL-FORM 127)

; (TOP-LEVEL-FORM 128)

; (TOP-LEVEL-FORM 129)

; (TOP-LEVEL-FORM 130)

; (TOP-LEVEL-FORM 131)

; (TOP-LEVEL-FORM 132)

; (TOP-LEVEL-FORM 133)

; (TOP-LEVEL-FORM 134)

; (TOP-LEVEL-FORM 135)

; (TOP-LEVEL-FORM 136)

; (TOP-LEVEL-FORM 137)

; (TOP-LEVEL-FORM 138)

; (TOP-LEVEL-FORM 139)

; (TOP-LEVEL-FORM 140)

; (TOP-LEVEL-FORM 141)

; (TOP-LEVEL-FORM 142)

; (TOP-LEVEL-FORM 143)

; (TOP-LEVEL-FORM 144)

; (TOP-LEVEL-FORM 145)

; (TOP-LEVEL-FORM 146)

; (TOP-LEVEL-FORM 147)

; (TOP-LEVEL-FORM 148)

; (TOP-LEVEL-FORM 149)

; (TOP-LEVEL-FORM 150)

; (TOP-LEVEL-FORM 151)

; (TOP-LEVEL-FORM 152)

; (TOP-LEVEL-FORM 153)

; (TOP-LEVEL-FORM 154)

; (TOP-LEVEL-FORM 155)

; (TOP-LEVEL-FORM 156)

; (TOP-LEVEL-FORM 157)

; (TOP-LEVEL-FORM 158)

; (TOP-LEVEL-FORM 159)

; (TOP-LEVEL-FORM 160)

; (TOP-LEVEL-FORM 161)

; (TOP-LEVEL-FORM 162)

; (TOP-LEVEL-FORM 163)

; (TOP-LEVEL-FORM 164)

; (TOP-LEVEL-FORM 165)

; (TOP-LEVEL-FORM 166)

; (TOP-LEVEL-FORM 167)

; (TOP-LEVEL-FORM 168)

; (TOP-LEVEL-FORM 169)

; (TOP-LEVEL-FORM 170)

; (TOP-LEVEL-FORM 171)

; (TOP-LEVEL-FORM 172)

; (TOP-LEVEL-FORM 173)

; (TOP-LEVEL-FORM 174)

; (TOP-LEVEL-FORM 175)

; (TOP-LEVEL-FORM 176)

; (TOP-LEVEL-FORM 177)

; (TOP-LEVEL-FORM 178)

; (TOP-LEVEL-FORM 179)

; (TOP-LEVEL-FORM 180)

; (TOP-LEVEL-FORM 181)

; (TOP-LEVEL-FORM 182)

; (TOP-LEVEL-FORM 183)

; (TOP-LEVEL-FORM 184)

; (TOP-LEVEL-FORM 185)

; (TOP-LEVEL-FORM 186)

; (TOP-LEVEL-FORM 187)

; (TOP-LEVEL-FORM 188)

; (TOP-LEVEL-FORM 189)

; (TOP-LEVEL-FORM 190)

; (TOP-LEVEL-FORM 191)

; (TOP-LEVEL-FORM 192)

; (TOP-LEVEL-FORM 193)

; (TOP-LEVEL-FORM 194)

; (TOP-LEVEL-FORM 195)

; (TOP-LEVEL-FORM 196)

; (TOP-LEVEL-FORM 197)

; (DEFVAR XML-QUERY-DATA-MODEL:*NODE-LEVEL*)

; (DEFVAR XML-PARSER::*NODE-CACHE*)

; (DEFVAR XML-PARSER::*PREFIX-COUNT*)

; (DEFVAR XML-PARSER::*WRITER-FUNCTION)

; (DEFVAR XML-PARSER::*WRITER-ARG)

; (DEFPARAMETER XML-PARSER::*PROCESSOR*)

; (DEFPARAMETER XML-PARSER::*QUOTE-TOKEN*)

; (DEFPARAMETER XML-PARSER::*IGNORE-WHITESPACE*)

; (DEFVAR XML-PARSER::*XML-INPUT)

; (DEFVAR XML-PARSER::*XML-LEXICAL-CONTEXT*)

; (DEFPARAMETER XML-PARSER::*XML-TOKEN-STACK*)

; (DEFVAR XML-PARSER::*INPUT-COLUMN*)

; (DEFVAR XML-PARSER::*INPUT-LINE*)

; (DEFPARAMETER XML-PARSER::*ATTRIBUTES*)

; (DEFPARAMETER XML-PARSER:*CONSTRUCTION-CONTEXT*)

; (DEFPARAMETER XML-PARSER::*GENERAL-ENTITIES*)

; (DEFPARAMETER XML-PARSER::*IN-DTD*)

; (DEFPARAMETER XML-PARSER::*IN-INTERNAL-SUBSET*)

; (DEFPARAMETER XML-PARSER::*IN-DECL-SEP*)

; (DEFPARAMETER XML-PARSER::*IN-ENTITY-VALUE*)

; (DEFPARAMETER XML-PARSER::*IN-NAME-TOKEN*)

; (DEFPARAMETER XML-PARSER::*ENTITY-DECLARATIONS*)

; (DEFPARAMETER XML-PARSER::*EMPTY-IDENTIFIER-NAMESTRINGS*)

; (DEFPARAMETER XML-PARSER::*PERMIT-DTD-SCHEMA-EXTENSIONS*)

; (DEFPARAMETER XML-PARSER::*PROCESSING-INSTRUCTIONS*)

; (DEFPARAMETER XML-PARSER::*DEFAULT-UTF-16-ENCODING*)

; (DEFPARAMETER XML-PARSER::*DEFAULT-CHARACTER-ENCODING*)

; (DEFPARAMETER XML-PARSER::*DEFAULT-BINARY-ENCODING*)

; (DEFPARAMETER XML-PARSER::*PERMIT-UNESCAPED-URLS*)

; (DEFPARAMETER XML-PARSER::*ROOT-DEF-TYPE*)

; (DEFPARAMETER XML-PARSER:*XML-WRITER-STREAM*)

; (DEFPARAMETER XML-PARSER::*XML-OUTPUT*)

; (DEFPARAMETER XML-PARSER::*OUTPUT-ENCODING*)

; (DEFCONSTANT XML-PARSER::*BUFFER-STRING-SIZE-LIMIT*)

; (DEFPARAMETER XML-PARSER::*BUFFER-STRINGS*)

; XML-PARSER::BUFFER-STRING-SUBSEQ

; XML-PARSER::ADJUSTABLE-STRING-SUBSEQ

; XML-PARSER::GET-BUFFER-STRING

; XML-PARSER::RETURN-BUFFER-STRING

; (DEFPARAMETER XML-PARSER::*TOKEN-START*)

; (DEFPARAMETER XML-PARSER::*TOKEN-FILL*)

; (DEFPARAMETER XML-PARSER::*TOKEN-END*)

; (DEFPARAMETER XML-PARSER::*NAME-START*)

; (DEFPARAMETER XML-PARSER::*NAME-FILL*)

; (DEFPARAMETER XML-PARSER::*NAME-LENGTH*)

; (DEFPARAMETER XML-PARSER::*NAME-TOKENIZER*)

; (DEFPARAMETER XML-PARSER::*INPUT-NAME-BUFFER*)

; (DEFPARAMETER XML-PARSER::*INPUT-READER*)

; (DEFPARAMETER XML-PARSER::*INPUT-PEEKER*)

; (DEFPARAMETER XML-PARSER::*INPUT-READER-ARG*)

; (DEFPARAMETER XML-PARSER::*INPUT-DATUM*)

; (DEFPARAMETER XML-PARSER::*REINPUT-DATUM*)

; (DEFPARAMETER XML-PARSER::*INPUT-SOURCE-STACK*)

; (DEFPARAMETER XML-PARSER::*INPUT-ENCODING*)

; (DEFPARAMETER XML-PARSER::*INPUT-EOF*)

; (DEFPARAMETER XML-PARSER::*TOKEN-LENGTH*)

; XML-PARSER::IN-DTD?

; XML-PARSER::IN-ENTITY-REFERENCE?

; XML-PARSER::IN-LITERAL?

; XML-PARSER::IN-ENTITY-VALUE?

; XML-PARSER::IN-NAME-TOKEN?

; (DEFPARAMETER XML-PARSER::*LITERAL-ENTITY-LEVEL*)

; XML-PARSER::IN-LITERAL-ENTITY-REFERENCE?

; (TOP-LEVEL-FORM 198)

; (TOP-LEVEL-FORM 199)

; (TOP-LEVEL-FORM 200)


;loading G:\Development\Source\cl-xml-0-949\bin\lwfasl\code\xparser\xml-parameters.fsl, newer.

;  Loading fasl file G:\Development\Source\cl-xml-0-949\bin\lwfasl\code\xparser\xml-parameters.fsl


;; component: "xml:code;xparser;conditions;codec;conditions"

;Compiling #P"XML:CODE;XPARSER;CONDITIONS;CODEC;CONDITIONS.LISP" -> #P"XML:CODE;XPARSER;CONDITIONS;CODEC;CONDITIONS.BIN"...

; (TOP-LEVEL-FORM 1)

; (TOP-LEVEL-FORM 2)

; (DEFINE-CONDITION XML-PARSER::ENCODING-CONDITION)

; (DEFINE-CONDITION XML-PARSER::ENCODING-CONDITION)

; (DEFINE-CONDITION XML-PARSER::ENCODING-ERROR)

; (DEFINE-CONDITION XML-PARSER::ENCODING-ERROR)

; (DEFINE-CONDITION XML-QUERY-DATA-MODEL:XML-EOF-ERROR)

; (DEFINE-CONDITION XML-QUERY-DATA-MODEL:XML-EOF-ERROR)

; XML-QUERY-DATA-MODEL:XML-EOF-ERROR

; XML-PARSER::DEFEC

; (TOP-LEVEL-FORM 3)

; (TOP-LEVEL-FORM 4)

; (TOP-LEVEL-FORM 5)

; (TOP-LEVEL-FORM 6)

; (TOP-LEVEL-FORM 7)

; (DEFPARAMETER XML-UTILS:|EC: Byte Order Mark|)

; (DEFINE-CONDITION XML-UTILS:|EC: Byte Order Mark|)

; (DEFINE-CONDITION XML-UTILS:|EC: Byte Order Mark|)

; (TOP-LEVEL-FORM 8)

; XML-UTILS:|EC: Byte Order Mark|

; (METHOD SETF.CONDITIONS:REPORT-CONDITION (XML-UTILS:|EC: Byte Order Mark| T))

; (TOP-LEVEL-FORM 9)

; (TOP-LEVEL-FORM 10)

; (TOP-LEVEL-FORM 11)

; (TOP-LEVEL-FORM 12)

; (TOP-LEVEL-FORM 13)

; (TOP-LEVEL-FORM 14)

; (DEFPARAMETER XML-UTILS:|EC: Version Match|)

; (DEFINE-CONDITION XML-UTILS:|EC: Version Match|)

; (DEFINE-CONDITION XML-UTILS:|EC: Version Match|)

; (TOP-LEVEL-FORM 15)

; XML-UTILS:|EC: Version Match|

; (METHOD SETF.CONDITIONS:REPORT-CONDITION (XML-UTILS:|EC: Version Match| T))

; (TOP-LEVEL-FORM 16)

; (TOP-LEVEL-FORM 17)

; (TOP-LEVEL-FORM 18)


;loading G:\Development\Source\cl-xml-0-949\bin\lwfasl\code\xparser\conditions\codec\conditions.fsl, newer.

;  Loading fasl file G:\Development\Source\cl-xml-0-949\bin\lwfasl\code\xparser\conditions\codec\conditions.fsl


;; component: "xml:code;xparser;xml-stream-coding"

;Compiling #P"XML:CODE;XPARSER;XML-STREAM-CODING.LISP" -> #P"XML:CODE;XPARSER;XML-STREAM-CODING.BIN"...

; (TOP-LEVEL-FORM 1)

; (TOP-LEVEL-FORM 2)

; XML-PARSER::LSH

; (METHOD XML-UTILS:STREAM-READER (STREAM:FUNDAMENTAL-STREAM))

; (METHOD XML-UTILS:STREAM-WRITER (STREAM:FUNDAMENTAL-STREAM))

; (DEFGENERIC XML-PARSER::IS-BINARY-STREAM)

; (DEFGENERIC XML-PARSER::DECODING-STREAM-READER)

; (DEFGENERIC XML-PARSER::ENCODING-STREAM-WRITER)

; XML-PARSER::FUNCALL-FUNCTION.ARG

; XML-PARSER::CHANGE-STREAM-DECODING

; (METHOD XML-PARSER::DECODING-STREAM-READER (STREAM (EQL :UTF-8)))

; (METHOD XML-PARSER::ENCODING-STREAM-WRITER (STREAM (EQL :UTF-8)))

; (METHOD XML-PARSER::DECODING-STREAM-READER (STREAM (EQL :ISO-8859-1)))

; (METHOD XML-PARSER::DECODING-STREAM-READER (STREAM (EQL :US-ASCII)))

; (METHOD XML-PARSER::ENCODING-STREAM-WRITER (STREAM (EQL :ISO-8859-1)))

; (METHOD XML-PARSER::ENCODING-STREAM-WRITER (STREAM (EQL :US-ASCII)))

; (METHOD XML-PARSER::DECODING-STREAM-READER (STREAM (EQL :UTF-16)))

; (METHOD XML-PARSER::ENCODING-STREAM-WRITER (STREAM (EQL :UTF-16)))

; (METHOD XML-PARSER::DECODING-STREAM-READER (STREAM (EQL :UTF-16-12)))

; (METHOD XML-PARSER::ENCODING-STREAM-WRITER (STREAM (EQL :UTF-16-12)))

; (METHOD XML-PARSER::DECODING-STREAM-READER (STREAM (EQL :UTF-16-21)))

; (METHOD XML-PARSER::ENCODING-STREAM-WRITER (STREAM (EQL :UTF-16-21)))

; (METHOD XML-PARSER::DECODING-STREAM-READER (STREAM (EQL :AUTODETECT)))

; (TOP-LEVEL-FORM 3)

; (TOP-LEVEL-FORM 4)


;loading G:\Development\Source\cl-xml-0-949\bin\lwfasl\code\xparser\xml-stream-coding.fsl, newer.

;  Loading fasl file G:\Development\Source\cl-xml-0-949\bin\lwfasl\code\xparser\xml-stream-coding.fsl


;; component: "xml:code;xparser;xml-operators"

;Compiling #P"XML:CODE;XPARSER;XML-OPERATORS.LISP" -> #P"XML:CODE;XPARSER;XML-OPERATORS.BIN"...

; (TOP-LEVEL-FORM 1)

; (TOP-LEVEL-FORM 2)

; XML-PARSER::MAKE-PARSE-DOCUMENT

; XML-PARSER::MAKE-NCNAME

; XML-PARSER::MAKE-UNAME

; XML-PARSER:CALL-WITH-NAME-PROPERTIES

; (DEFGENERIC XML-PARSER::FIND-BOUND-NAMESPACE)

; (DEFGENERIC XML-QUERY-DATA-MODEL:NAMESPACE-PREFIX)

; (DEFGENERIC XML-QUERY-DATA-MODEL:PREFIX-VALUE)

; (DEFGENERIC (SETF XML-QUERY-DATA-MODEL:PREFIX-VALUE))

; XML-PARSER::RECONCILE-NAMESPACE-BINDING

; XML-PARSER::NEXT-PREFIX

; XML-QUERY-DATA-MODEL:MAKE-DOCUMENT-NAMESPACE-BINDINGS

; (DEFGENERIC XML-PARSER::FIND-UNAME-BINDING)

; (METHOD XML-PARSER::COPY-DEFINITIONS (LIST))

; (METHOD XML-PARSER::COPY-DEFINITIONS (HASH-TABLE))

; (METHOD XML-UTILS:STREAM-POSITION (XML-QUERY-DATA-MODEL:DEF-ENTITY))

; (METHOD XML-UTILS:STREAM-READER (STRING))

; (METHOD XML-UTILS:STREAM-READER (LIST))

; (METHOD XML-UTILS:STREAM-READER (XML-QUERY-DATA-MODEL:DEF-INTERNAL-ENTITY))

; (METHOD XML-UTILS:STREAM-READER (XML-QUERY-DATA-MODEL:DEF-EXTERNAL-PARAMETER-ENTITY))

; (TOP-LEVEL-FORM 3)

; XML-PARSER::GET-INPUT

; XML-PARSER::UNGET-INPUT

; XML-PARSER::GET-NEXT-INPUT

; XML-PARSER::GET-NEXT-INPUT-NO-EOF

; XML-PARSER::ADVANCE-INPUT

; XML-PARSER::ADVANCE-INPUT-NO-EOF

; XML-PARSER::REPLACE-INPUT

; XML-PARSER::POP-INPUT-SOURCE

; XML-PARSER::PUSH-INPUT-SOURCE

; (METHOD XML-PARSER::FINISH-INPUT-SOURCE (T))

; XML-PARSER::INPUT-STACK

; XML-PARSER::EXTEND-TOKEN

; XML-PARSER::MAKE-TOKEN-STRING

; XML-PARSER::PEEK-TOKEN-STRING

; XML-PARSER::MAKE-TOKEN-LIST

; XML-PARSER::MAKE-TOKEN-NAME

; XML-PARSER::MAKE-TOKEN

; XML-PARSER::MAKE-XML-TOKENIZER

; (TOP-LEVEL-FORM 4)

; XML-PARSER::EXTEND-NAME

; XML-PARSER::MAKE-NAME-STRING

; (TOP-LEVEL-FORM 5)

; (TOP-LEVEL-FORM 6)


;loading G:\Development\Source\cl-xml-0-949\bin\lwfasl\code\xparser\xml-operators.fsl, newer.

;  Loading fasl file G:\Development\Source\cl-xml-0-949\bin\lwfasl\code\xparser\xml-operators.fsl


;; component: "xml:code;xparser;xml-readers"

;Compiling #P"XML:CODE;XPARSER;XML-READERS.LISP" -> #P"XML:CODE;XPARSER;XML-READERS.BIN"...

; (TOP-LEVEL-FORM 1)

; (TOP-LEVEL-FORM 2)

; XML-PARSER::COMPUTE-PATTERN-TREE

; XML-PARSER::PATTERN-TEST

; XML-PARSER::TEST-PATTERN-TREE

; XML-PARSER::|_read-entity-ref-name|

; XML-PARSER::|_read-character-entity-ref-name|

; XML-PARSER::|_read-char-ref|

; XML-PARSER::|_read-operator-name|

; XML-PARSER::|&-char-reader|

; XML-PARSER::|&-reader|

; XML-PARSER::|&-if-not-in-tag-reader|

; XML-PARSER::|%-reader|

; XML-PARSER::|?-reader|

; XML-PARSER::|?-if-in-tag-reader|

; XML-PARSER::|=-reader|

; XML-PARSER::|=-if-in-tag-reader|

; XML-PARSER::|>-reader|

; XML-PARSER::|>-if-in-tag-reader|

; XML-PARSER::|/-reader|

; XML-PARSER::|/-if-in-tag-reader|

; XML-PARSER::|<-reader|

; XML-PARSER::|<-ignore-reader|

; XML-PARSER::|<![CDATA[-reader|

; XML-PARSER::|]-reader|

; XML-PARSER::|--reader|

; XML-PARSER::|quote-reader|

; XML-PARSER::|unbalanced-delimiter-error|

; XML-PARSER::|character-error|

; XML-PARSER::|ignore-whitespace-reader|

; XML-PARSER::|ignorable-whitespace-reader|

; XML-PARSER::|tokenize-whitespace-reader|

; XML-PARSER::|tokenize-whitespace-if-in-tag-reader|

; XML-PARSER::|normalize-whitespace-reader|

; (TOP-LEVEL-FORM 3)

; (TOP-LEVEL-FORM 4)


;loading G:\Development\Source\cl-xml-0-949\bin\lwfasl\code\xparser\xml-readers.fsl, newer.

;  Loading fasl file G:\Development\Source\cl-xml-0-949\bin\lwfasl\code\xparser\xml-readers.fsl


;; component: "xml:code;xparser;xml-tokenizer"

;Compiling #P"XML:CODE;XPARSER;XML-TOKENIZER.LISP" -> #P"XML:CODE;XPARSER;XML-TOKENIZER.BIN"...

; (TOP-LEVEL-FORM 1)

; (TOP-LEVEL-FORM 2)

; (DEFCLASS XML-PARSER::XML-PARSETABLE)

; (METHOD XML-UTILS:COMPUTE-TOKEN-READER (XML-PARSER::XML-PARSETABLE T))

; (METHOD XML-UTILS:COMPUTE-PARSER-MACROS ((EQL (QUOTE XML-PARSER::ATTRIBUTE-VALUE))))

; (METHOD XML-UTILS:COMPUTE-PARSER-MACROS ((EQL (QUOTE XML-PARSER::CDATA-CHARACTER-DATA))))

; (METHOD XML-UTILS:COMPUTE-PARSER-MACROS ((EQL (QUOTE XML-PARSER::CHARACTER-DATA))))

; (METHOD XML-UTILS:COMPUTE-PARSER-MACROS ((EQL (QUOTE XML-PARSER::COMMENT-CHAR-SEQUENCE))))

; (METHOD XML-UTILS:COMPUTE-PARSER-MACROS ((EQL (QUOTE XML-PARSER::CONDITIONAL-CONTEXT))))

; (METHOD XML-UTILS:COMPUTE-PARSER-MACROS ((EQL (QUOTE XML-PARSER::DECL-TAG-CONTENT))))

; (METHOD XML-UTILS:COMPUTE-PARSER-MACROS ((EQL (QUOTE XML-PARSER::DEFAULT-ATTRIBUTE-VALUE))))

; (METHOD XML-UTILS:COMPUTE-PARSER-MACROS ((EQL (QUOTE XML-PARSER::ELEMENT-CHARACTER-DATA))))

; (METHOD XML-UTILS:COMPUTE-PARSER-MACROS ((EQL (QUOTE XML-QUERY-DATA-MODEL:ENTITY-VALUE))))

; (METHOD XML-UTILS:COMPUTE-PARSER-MACROS ((EQL (QUOTE XML-PARSER::EXPRESSION-CONTEXT))))

; (METHOD XML-UTILS:COMPUTE-PARSER-MACROS ((EQL (QUOTE XML-PARSER::IGNORABLE-WHITESPACE))))

; (METHOD XML-UTILS:COMPUTE-PARSER-MACROS ((EQL (QUOTE IGNORE))))

; (METHOD XML-UTILS:COMPUTE-PARSER-MACROS ((EQL (QUOTE XML-PARSER::LITERAL-WHITESPACE))))

; (METHOD XML-UTILS:COMPUTE-PARSER-MACROS ((EQL (QUOTE XML-PARSER::MARKUP-CONTEXT))))

; (METHOD XML-UTILS:COMPUTE-PARSER-MACROS ((EQL (QUOTE XML-PARSER::MARKUP-CONTEXT-WO-REFERENCES))))

; (METHOD XML-UTILS:COMPUTE-PARSER-MACROS ((EQL (QUOTE XML-PARSER::MARKUP-DECL-CONTEXT))))

; (METHOD XML-UTILS:COMPUTE-PARSER-MACROS ((EQL (QUOTE XML-PARSER::MAYBE-TAG-CONTENT))))

; (METHOD XML-UTILS:COMPUTE-PARSER-MACROS ((EQL (QUOTE XML-PARSER::PE-REF-CONTEXT))))

; (METHOD XML-UTILS:COMPUTE-PARSER-MACROS ((EQL (QUOTE XML-PARSER::QUOTE-CONTEXT))))

; (METHOD XML-UTILS:COMPUTE-PARSER-MACROS ((EQL (QUOTE XML-PARSER::TAG-CONTENT))))

; (METHOD XML-UTILS:COMPUTE-PARSER-MACROS ((EQL (QUOTE XML-PARSER::TAG-START-AND-CONTENT))))

; (METHOD XML-UTILS:COMPUTE-PARSER-MACROS ((EQL (QUOTE XML-PARSER::TOKENIZED-WHITESPACE))))

; (METHOD XML-UTILS:COMPUTE-PARSER-MACROS ((EQL (QUOTE XML-PARSER::TOKENIZED-WHITESPACE-IN-TAG))))

; (METHOD XML-UTILS:COMPUTE-PARSER-MACROS ((EQL (QUOTE XML-PARSER::?-TAG-CONTENT))))

; (TOP-LEVEL-FORM 3)

; (DEFPARAMETER XML-PARSER::|Attribute-Parsetable|)

; (TOP-LEVEL-FORM 4)

; (TOP-LEVEL-FORM 5)

; (TOP-LEVEL-FORM 6)

; (DEFPARAMETER XML-PARSER::|AttChild-Parsetable|)

; (TOP-LEVEL-FORM 7)

; (TOP-LEVEL-FORM 8)

; (TOP-LEVEL-FORM 9)

; (DEFPARAMETER XML-PARSER::|AttValue-Parsetable|)

; (TOP-LEVEL-FORM 10)

; (TOP-LEVEL-FORM 11)

; (TOP-LEVEL-FORM 12)

; (DEFPARAMETER XML-PARSER::|AttDef-Parsetable|)

; (TOP-LEVEL-FORM 13)

; (TOP-LEVEL-FORM 14)

; (TOP-LEVEL-FORM 15)

; (DEFPARAMETER XML-PARSER::|CDataCharData-Parsetable|)

; (TOP-LEVEL-FORM 16)

; (TOP-LEVEL-FORM 17)

; (TOP-LEVEL-FORM 18)

; (DEFPARAMETER XML-PARSER::|CharData-Parsetable|)

; (TOP-LEVEL-FORM 19)

; (TOP-LEVEL-FORM 20)

; (TOP-LEVEL-FORM 21)

; (DEFPARAMETER XML-PARSER::|CommentCharData-Parsetable|)

; (TOP-LEVEL-FORM 22)

; (TOP-LEVEL-FORM 23)

; (TOP-LEVEL-FORM 24)

; (DEFPARAMETER XML-PARSER::|Content-Parsetable|)

; (TOP-LEVEL-FORM 25)

; (TOP-LEVEL-FORM 26)

; (TOP-LEVEL-FORM 27)

; (DEFPARAMETER XML-PARSER::|ContentSpec-Parsetable|)

; (TOP-LEVEL-FORM 28)

; (TOP-LEVEL-FORM 29)

; (TOP-LEVEL-FORM 30)

; (DEFPARAMETER XML-PARSER::|DefaultAttChild-Parsetable|)

; (TOP-LEVEL-FORM 31)

; (TOP-LEVEL-FORM 32)

; (TOP-LEVEL-FORM 33)

; (DEFPARAMETER XML-PARSER::|DefaultAttValue-Parsetable|)

; (TOP-LEVEL-FORM 34)

; (TOP-LEVEL-FORM 35)

; (TOP-LEVEL-FORM 36)

; (DEFPARAMETER XML-PARSER::|Document-Parsetable|)

; (TOP-LEVEL-FORM 37)

; (TOP-LEVEL-FORM 38)

; (TOP-LEVEL-FORM 39)

; (DEFPARAMETER XML-PARSER::|DoctypeDecl-Parsetable|)

; (TOP-LEVEL-FORM 40)

; (TOP-LEVEL-FORM 41)

; (TOP-LEVEL-FORM 42)

; (DEFPARAMETER XML-PARSER::|EncodingDecl-Parsetable|)

; (TOP-LEVEL-FORM 43)

; (TOP-LEVEL-FORM 44)

; (TOP-LEVEL-FORM 45)

; (DEFPARAMETER XML-PARSER::|EntityData-Parsetable|)

; (TOP-LEVEL-FORM 46)

; (TOP-LEVEL-FORM 47)

; (TOP-LEVEL-FORM 48)

; (DEFPARAMETER XML-PARSER::|EntityValue-Parsetable|)

; (TOP-LEVEL-FORM 49)

; (TOP-LEVEL-FORM 50)

; (TOP-LEVEL-FORM 51)

; (DEFPARAMETER XML-PARSER::|Eq-Parsetable|)

; (TOP-LEVEL-FORM 52)

; (TOP-LEVEL-FORM 53)

; (TOP-LEVEL-FORM 54)

; (DEFPARAMETER XML-PARSER::|ETag-Parsetable|)

; (TOP-LEVEL-FORM 55)

; (TOP-LEVEL-FORM 56)

; (TOP-LEVEL-FORM 57)

; (DEFPARAMETER XML-PARSER::|ExternalID-Parsetable|)

; (TOP-LEVEL-FORM 58)

; (TOP-LEVEL-FORM 59)

; (TOP-LEVEL-FORM 60)

; (DEFPARAMETER XML-PARSER::|ExtParsedEnt-Parsetable|)

; (TOP-LEVEL-FORM 61)

; (TOP-LEVEL-FORM 62)

; (TOP-LEVEL-FORM 63)

; (DEFPARAMETER XML-PARSER::|ExtSubsetDecl-Parsetable|)

; (TOP-LEVEL-FORM 64)

; (TOP-LEVEL-FORM 65)

; (TOP-LEVEL-FORM 66)

; (DEFPARAMETER XML-PARSER::|IgnoreSectContents-Parsetable|)

; (TOP-LEVEL-FORM 67)

; (TOP-LEVEL-FORM 68)

; (TOP-LEVEL-FORM 69)

; (DEFPARAMETER XML-PARSER::|IntSubsetDecl-Parsetable|)

; (TOP-LEVEL-FORM 70)

; (TOP-LEVEL-FORM 71)

; (TOP-LEVEL-FORM 72)

; (DEFPARAMETER XML-PARSER::|Pi-Parsetable|)

; (TOP-LEVEL-FORM 73)

; (TOP-LEVEL-FORM 74)

; (TOP-LEVEL-FORM 75)

; (DEFPARAMETER XML-PARSER::|PiCharData-Parsetable|)

; (TOP-LEVEL-FORM 76)

; (TOP-LEVEL-FORM 77)

; (TOP-LEVEL-FORM 78)

; (DEFPARAMETER XML-PARSER::|PubidCharData-Parsetable|)

; (TOP-LEVEL-FORM 79)

; (TOP-LEVEL-FORM 80)

; (TOP-LEVEL-FORM 81)

; (DEFPARAMETER XML-PARSER::|PublicID-Parsetable|)

; (TOP-LEVEL-FORM 82)

; (TOP-LEVEL-FORM 83)

; (TOP-LEVEL-FORM 84)

; (DEFPARAMETER XML-PARSER::|SDDecl-Parsetable|)

; (TOP-LEVEL-FORM 85)

; (TOP-LEVEL-FORM 86)

; (TOP-LEVEL-FORM 87)

; (DEFPARAMETER XML-PARSER::|STag-Parsetable|)

; (TOP-LEVEL-FORM 88)

; (TOP-LEVEL-FORM 89)

; (TOP-LEVEL-FORM 90)

; (DEFPARAMETER XML-PARSER::|SystemCharData-Parsetable|)

; (TOP-LEVEL-FORM 91)

; (TOP-LEVEL-FORM 92)

; (TOP-LEVEL-FORM 93)

; (DEFPARAMETER XML-PARSER::|TextDecl-Parsetable|)

; (TOP-LEVEL-FORM 94)

; (TOP-LEVEL-FORM 95)

; (TOP-LEVEL-FORM 96)

; (DEFPARAMETER XML-PARSER::|VersionInfo-Parsetable|)

; (TOP-LEVEL-FORM 97)

; (TOP-LEVEL-FORM 98)

; (TOP-LEVEL-FORM 99)

; (DEFPARAMETER XML-PARSER::|XMLDecl-Parsetable|)

; (TOP-LEVEL-FORM 100)

; (TOP-LEVEL-FORM 101)

; (TOP-LEVEL-FORM 102)

; XML-PARSER::TOKEN-READER

; (TOP-LEVEL-FORM 103)

; (TOP-LEVEL-FORM 104)


;loading G:\Development\Source\cl-xml-0-949\bin\lwfasl\code\xparser\xml-tokenizer.fsl, newer.

;  Loading fasl file G:\Development\Source\cl-xml-0-949\bin\lwfasl\code\xparser\xml-tokenizer.fsl


;; component: "xml:code;xparser;xml-processing-instruction"

;Compiling #P"XML:CODE;XPARSER;XML-PROCESSING-INSTRUCTION.LISP" -> #P"XML:CODE;XPARSER;XML-PROCESSING-INSTRUCTION.BIN"...

; (TOP-LEVEL-FORM 1)

; (TOP-LEVEL-FORM 2)

; (SETF XML-PARSER:PI-FUNCTION)

; XML-PARSER:PI-FUNCTION

; XML-PARSER:DEFPIFUNCTION

; (DEFPARAMETER XML-PARSER::*PI-NAMESPACES*)

; XML-PARSER::FIND-PI-NAMESPACE

; XML-PARSER::|ns_export|

; (TOP-LEVEL-FORM 3)

; (TOP-LEVEL-FORM 4)

; XML-PARSER::|ns_import|

; (TOP-LEVEL-FORM 5)

; (TOP-LEVEL-FORM 6)

; XML-PARSER::|ns_make|

; (TOP-LEVEL-FORM 7)

; (TOP-LEVEL-FORM 8)

; (TOP-LEVEL-FORM 9)

; (TOP-LEVEL-FORM 10)


;loading G:\Development\Source\cl-xml-0-949\bin\lwfasl\code\xparser\xml-processing-instruction.fsl, newer.

;  Loading fasl file G:\Development\Source\cl-xml-0-949\bin\lwfasl\code\xparser\xml-processing-instruction.fsl


;; component: "xml:code;xparser;xml-constructors"

;Compiling #P"XML:CODE;XPARSER;XML-CONSTRUCTORS.LISP" -> #P"XML:CODE;XPARSER;XML-CONSTRUCTORS.BIN"...

; (TOP-LEVEL-FORM 1)

; (TOP-LEVEL-FORM 2)

; (METHOD XML-PARSER::|ANY-Constructor| NIL)

; (METHOD XML-PARSER::|ATTLIST-Constructor| NIL)

; (METHOD XML-PARSER::|CDATA-Constructor| NIL)

; (METHOD XML-PARSER::|DOCTYPE-Constructor| NIL)

; (METHOD XML-PARSER::|ELEMENT-Constructor| NIL)

; (METHOD XML-PARSER::|EMPTY-Constructor| NIL)

; (METHOD XML-PARSER::|encoding-Constructor| NIL)

; (METHOD XML-PARSER::|ENTITY-Constructor| NIL)

; (METHOD XML-PARSER::|ENTITIES-Constructor| NIL)

; (METHOD XML-PARSER::|ID-Constructor| NIL)

; (METHOD XML-PARSER::|IDREF-Constructor| NIL)

; (METHOD XML-PARSER::|IDREFS-Constructor| NIL)

; (METHOD XML-PARSER::|INCLUDE-Constructor| NIL)

; (METHOD XML-PARSER::|IGNORE-Constructor| NIL)

; (METHOD XML-PARSER::|NDATA-Constructor| NIL)

; (METHOD XML-PARSER::|NMTOKEN-Constructor| NIL)

; (METHOD XML-PARSER::|NMTOKENS-Constructor| NIL)

; (METHOD XML-PARSER::|NOTATION-Constructor| NIL)

; (METHOD XML-PARSER::|PUBLIC-Constructor| NIL)

; (METHOD XML-PARSER::|standalone-Constructor| NIL)

; (METHOD XML-PARSER::|SYSTEM-Constructor| NIL)

; (METHOD XML-PARSER::|version-Constructor| NIL)

; (METHOD XML-PARSER::|xml-Constructor| NIL)

; (METHOD XML-PARSER::|FIXED-Constructor| NIL)

; (METHOD XML-PARSER::|IMPLIED-Constructor| NIL)

; (METHOD XML-PARSER::|PCDATA-Constructor| NIL)

; (METHOD XML-PARSER::|REQUIRED-Constructor| NIL)

; XML-PARSER::CHECK-REPLACEMENT-TEXT

; XML-PARSER::CHECK-REPLACEMENT-DATA

; XML-PARSER::REDUCE-DECL-SEQUENCE

; (DEFGENERIC XML-PARSER:CONSTRUCT-ATTRIBUTE-NAME)

; (DEFGENERIC XML-PARSER:CONSTRUCT-ATTRIBUTE-PLIST)

; (DEFGENERIC XML-PARSER:CONSTRUCT-CONSTRUCTION-CONTEXT)

; (DEFGENERIC XML-PARSER:CONSTRUCT-CONTENT-SEQUENCE)

; (DEFGENERIC XML-PARSER:CONSTRUCT-ELEM-PROPERTY-NODE)

; (DEFGENERIC XML-PARSER:CONSTRUCT-ELEMENT-NAME)

; (DEFGENERIC XML-PARSER:CONSTRUCT-ELEMENT-NODE)

; (DEFGENERIC XML-PARSER:CONSTRUCT-NS-NODE)

; (DEFGENERIC XML-PARSER:CONSTRUCT-STRING-ATTR-NODE)

; (METHOD XML-PARSER::|AttValue-Constructor| (T))

; (METHOD XML-PARSER:|AttCharData-Constructor| (T T))

; XML-PARSER::CONS-ATTRIBUTE-CHILD-SEQUENCE

; (METHOD XML-PARSER::|AttChildSequence-Constructor| (T T))

; (METHOD XML-PARSER::|DefaultAttChildSequence-Constructor| (T T))

; (METHOD XML-PARSER::|AttChild-Constructor| (T T T))

; (METHOD XML-PARSER::|AttDef-Constructor| (T T T))

; (METHOD XML-PARSER::|AttDefSequence-Constructor| (T T))

; (METHOD XML-PARSER::|AttlistDecl-Constructor| (T T))

; (METHOD XML-PARSER::|AttributeSequence-Constructor| (T T))

; (METHOD XML-PARSER:|Attribute-Constructor| (T T T))

; (METHOD XML-PARSER::|AttType-Constructor| (T T T))

; (METHOD XML-PARSER::|Cardinality-Constructor| (T))

; (METHOD XML-PARSER::|CDSect-Constructor| (T T T))

; (METHOD XML-PARSER::|CDEnd-Constructor| NIL)

; (METHOD XML-PARSER::|CDStart-Constructor| NIL)

; (METHOD XML-PARSER:|CharData-Constructor| (T T))

; (METHOD XML-PARSER:|CDataCharData-Constructor| (T T))

; (METHOD XML-PARSER::|CharRef-Constructor| (T T))

; (METHOD XML-PARSER:|Comment-Constructor| (T T))

; (METHOD XML-PARSER::|CommentCharData-Constructor| (T))

; (METHOD XML-PARSER::|ConditionalSect-Constructor| (T T T))

; (METHOD XML-PARSER:|Content-Constructor| (T T T T T T T T))

; (DEFGENERIC XML-PARSER:|ContentSequence-Constructor|)

; (METHOD XML-PARSER::|Children-Constructor| (T T))

; (METHOD XML-PARSER::|Choice-Constructor| (T))

; (METHOD XML-PARSER::|ChoiceOrSeq-Constructor| (T T T))

; (METHOD XML-PARSER::|ContentSpec-Constructor| (T T T T))

; (METHOD XML-PARSER::|Cp-Constructor| (T T T))

; (METHOD XML-PARSER::|DeclSep-Constructor| (T T))

; (METHOD XML-PARSER::|DefaultAttCharData-Constructor| (T T))

; (METHOD XML-PARSER::|DefaultAttChild-Constructor| (T T T))

; (METHOD XML-PARSER::|DefaultAttValue-Constructor| (T))

; (METHOD XML-PARSER::|DefaultDecl-Constructor| (T T T T))

; (METHOD XML-PARSER::|DoctypeDecl-Constructor| (T T T))

; (METHOD XML-PARSER::|DoctypeProlog-Constructor| (T T))

; (METHOD XML-PARSER:|Document-Constructor| (T T T T))

; (METHOD XML-PARSER:|Element-Constructor| (T T T T))

; (METHOD XML-PARSER::|ElementDecl-Constructor| (T T))

; (METHOD XML-PARSER::|EncNameCharData-Constructor| (T))

; (METHOD XML-PARSER::|EncodingDecl-Constructor| (T))

; (METHOD XML-PARSER::|EntityCharData-Constructor| (T))

; (METHOD XML-PARSER::|EntityData-Constructor| (T))

; (METHOD XML-PARSER::|EntityChildSequence-Constructor| (T T))

; (METHOD XML-PARSER::|EntityDecl-Constructor| (T T))

; (METHOD XML-PARSER::|EntityDef-Constructor| (T T T))

; (METHOD XML-PARSER::|EntityRef-Constructor| (T))

; (METHOD XML-PARSER::|EntityValue-Constructor| (T))

; (METHOD XML-PARSER::|EntityChild-Constructor| (T T T))

; (METHOD XML-PARSER::|EnumeratedType-Constructor| (T T))

; (METHOD XML-PARSER::|Enumeration-Constructor| (T))

; (METHOD XML-PARSER::|EnumerationSequence-Constructor| (T T))

; (METHOD XML-PARSER::|Eq-Constructor| NIL)

; (METHOD XML-PARSER::|ExternalID-Constructor| (T T))

; (METHOD XML-PARSER:|ExtParsedEnt-Constructor| (T T T))

; (METHOD XML-PARSER::|ExtSubset-Constructor| (T T))

; (METHOD XML-PARSER::|ExtSubsetDecl-Constructor| (T T T))

; (METHOD XML-PARSER::|ETag-Constructor| (T))

; (METHOD XML-PARSER::|GEDecl-Constructor| (T T))

; (METHOD XML-PARSER::|HexNumber-Constructor| (T))

; (METHOD XML-PARSER::|Ignore-Constructor| NIL)

; (METHOD XML-PARSER::|IgnoreCData-Constructor| NIL)

; (METHOD XML-PARSER::|IgnoreSect-Constructor| NIL)

; (METHOD XML-PARSER::|IgnoreSectContents-Constructor| NIL)

; (METHOD XML-PARSER::|IncludeSect-Constructor| (T))

; (METHOD XML-PARSER::|IntSubsetDecl-Constructor| (T T))

; (METHOD XML-PARSER::|MarkupDecl-Constructor| (T T T T T T))

; (METHOD XML-PARSER::|Misc-Constructor| (T T))

; (METHOD XML-PARSER::|MiscSequence-Constructor| (T T))

; (METHOD XML-PARSER::|Mixed-Constructor| (T))

; (METHOD XML-PARSER::|MixedCardinality-Constructor| (T))

; (METHOD XML-PARSER::|NamedConditionalSect-Constructor| (T T))

; (METHOD XML-PARSER::|Names-Constructor| (T T))

; (METHOD XML-PARSER::|NCName-Constructor| (T))

; (METHOD XML-PARSER::|NDataDecl-Constructor| (T))

; (METHOD XML-PARSER::|Nmtokens-Constructor| (T T))

; (METHOD XML-PARSER::|Nmtoken-Constructor| (T))

; (METHOD XML-PARSER::|NotationDecl-Constructor| (T T))

; (METHOD XML-PARSER::|NotationType-Constructor| (T))

; (METHOD XML-PARSER::|NotationTypeSequence-Constructor| (T T))

; (METHOD XML-PARSER::|Number-Constructor| (T))

; (METHOD XML-PARSER::|ParsedExtSubset-Constructor| (T))

; (METHOD XML-PARSER::|ParsedReference-Constructor| (T))

; (METHOD XML-PARSER::|PEDecl-Constructor| (T T))

; (METHOD XML-PARSER::|PEDef-Constructor| (T T))

; (METHOD XML-PARSER::|PEReference-Constructor| (T))

; (METHOD XML-PARSER:|Pi-Constructor| (T T T))

; (METHOD XML-PARSER:|PiCharData-Constructor| (T T))

; (METHOD XML-PARSER::|PiTarget-Constructor| (T))

; (METHOD XML-PARSER::|Prolog-Constructor| (T T T))

; (METHOD XML-PARSER::|PubidCharData-Constructor| (T))

; (METHOD XML-PARSER::|PubidLiteral-Constructor| (T))

; (METHOD XML-PARSER::|PublicID-Constructor| (T T))

; (METHOD XML-PARSER::|QName-Constructor| (T))

; (METHOD XML-PARSER::|Prefix-Constructor| (T))

; (METHOD XML-PARSER::|LocalPart-Constructor| (T))

; (METHOD XML-PARSER::|Reference-Constructor| (T T))

; (METHOD XML-PARSER::|Root-Constructor| (T))

; (METHOD XML-PARSER::|S-Constructor| NIL)

; (METHOD XML-PARSER::|Seq-Constructor| (T))

; (METHOD XML-PARSER::|SDDecl-Constructor| (T))

; (DEFGENERIC XML-PARSER:|STag-Constructor|)

; (METHOD XML-PARSER::|StringType-Constructor| (T))

; (METHOD XML-PARSER::|SystemLiteral-Constructor| (T))

; (METHOD XML-PARSER::|SystemCharData-Constructor| (T))

; (METHOD XML-PARSER::|TextDecl-Constructor| (T T))

; (METHOD XML-PARSER::|TokenizedType-Constructor| (T))

; (METHOD XML-PARSER::|VersionInfo-Constructor| (T))

; (METHOD XML-PARSER::|VersionNumCharData-Constructor| (T))

; (METHOD XML-PARSER::|XMLDecl-Constructor| (T T T))

; (METHOD XML-PARSER::|YesOrNo-Constructor| (T))

; (TOP-LEVEL-FORM 3)

; (TOP-LEVEL-FORM 4)


;loading G:\Development\Source\cl-xml-0-949\bin\lwfasl\code\xparser\xml-constructors.fsl, newer.

;  Loading fasl file G:\Development\Source\cl-xml-0-949\bin\lwfasl\code\xparser\xml-constructors.fsl


;; component: "xml:code;xparser;xml-parser"

;Compiling #P"XML:CODE;XPARSER;XML-PARSER.LISP" -> #P"XML:CODE;XPARSER;XML-PARSER.BIN"...

; (TOP-LEVEL-FORM 1)

; (TOP-LEVEL-FORM 2)

; XML-PARSER::|IS-AttlistDeclOp|

; XML-PARSER::|IS-AttCharData|

; XML-PARSER::|IS-DefaultAttCharData|

; XML-PARSER::|IS-CDataCharData|

; XML-PARSER::|IS-CharData|

; XML-PARSER::|IS-CommentCharData|

; XML-PARSER::|IS-EncNameCharData|

; XML-PARSER::|IS-EntityDeclOp|

; XML-PARSER::|IS-EntityCharData|

; XML-PARSER::|IS-EntityData|

; XML-PARSER::|IS-HexNumber|

; XML-PARSER::|IS-IgnoreCData|

; XML-PARSER::|IS-NameCharData|

; XML-PARSER::|IS-NCName|

; XML-PARSER::|IS-Number|

; XML-PARSER::|IS-ParsedExtSubset|

; XML-PARSER::|IS-ParsedReference|

; XML-PARSER::|IS-PiTarget|

; XML-PARSER::|IS-PiCharData|

; XML-PARSER::|IS-PubidCharData|

; XML-PARSER::|IS-QNameCharData|

; XML-PARSER::IS-S

; XML-PARSER::|IS-SystemCharData|

; XML-PARSER::|IS-VersionNumCharData|

; XML-PARSER::DEFLITERALPREDICATE

; XML-PARSER::DEFLITERALPREDICATES

; XML-PARSER::|IS-ANYToken|

; XML-PARSER::|IS-CDATAToken|

; XML-PARSER::|IS-encodingToken|

; XML-PARSER::|IS-EMPTYToken|

; XML-PARSER::|IS-ENTITYToken|

; XML-PARSER::|IS-ENTITIESToken|

; XML-PARSER::|IS-IDToken|

; XML-PARSER::|IS-IDREFToken|

; XML-PARSER::|IS-IDREFSToken|

; XML-PARSER::|IS-INCLUDEToken|

; XML-PARSER::|IS-IGNOREToken|

; XML-PARSER::|IS-NDATAToken|

; XML-PARSER::|IS-NMTOKENToken|

; XML-PARSER::|IS-NMTOKENSToken|

; XML-PARSER::|IS-noToken|

; XML-PARSER::|IS-NOTATIONToken|

; XML-PARSER::|IS-PUBLICToken|

; XML-PARSER::|IS-standaloneToken|

; XML-PARSER::|IS-SYSTEMToken|

; XML-PARSER::|IS-versionToken|

; XML-PARSER::|IS-xmlToken|

; XML-PARSER::|IS-yesToken|

; XML-PARSER::|IS-FIXEDToken|

; XML-PARSER::|IS-IMPLIEDToken|

; XML-PARSER::|IS-PCDATAToken|

; XML-PARSER::|IS-REQUIREDToken|

; (DEFPARAMETER XML-PARSER::*LITERAL-STRINGS*)

; (DEFPARAMETER XML-PARSER::*XML-NONTERMINALS*)

; (DEFCLASS XML-PARSER::XQDM-LEXICAL-UNIT)

; (DEFCLASS XML-PARSER::XQDM-ATN)

; (DEFCLASS XML-PARSER::XQDM-ATN-NODE)

; (DEFCLASS XML-PARSER::XQDM-EDGE)

; (DEFCLASS XML-PARSER::XQDM-TEST-ATN-EDGE)

; (DEFCLASS XML-PARSER::XQDM-POP-ATN-EDGE)

; (DEFCLASS XML-PARSER::XQDM-PUSH-ATN-EDGE)

; (DEFCLASS XML-PARSER::XQDM-CAT-ATN-EDGE)

; (METHOD BNF-PARSER:ATN-TERM-NAMES (XML-PARSER::XQDM-ATN))

; (METHOD BNF-PARSER:ATN-TERM-CARDINALITY (XML-PARSER::XQDM-ATN T))

; (DEFGENERIC XML-PARSER::LEXICAL-CONTEXT)

; (METHOD BNF-PARSER:ATN-BINDINGS (XML-PARSER::XQDM-ATN))

; (METHOD BNF-PARSER:ATN-BINDINGS (XML-PARSER::XQDM-LEXICAL-UNIT))

; (METHOD BNF-PARSER:ATN-INITIAL-ACTIONS (XML-PARSER::XQDM-LEXICAL-UNIT))

; (METHOD BNF-PARSER:ATN-CONSTRUCTOR-SPECIALIZER (XML-PARSER::XQDM-EDGE))

; (DEFCONSTANT XML-PARSER::*TOKEN-CACHE-SIZE*)

; (DEFPARAMETER XML-PARSER::*TOKEN-CACHE-MASK*)

; XML-PARSER::MAKE-TOKEN-CACHE

; (DEFPARAMETER XML-PARSER::*INPUT-TOKEN-CACHE*)

; (DEFPARAMETER XML-PARSER::*INPUT-INDEX*)

; (DEFPARAMETER XML-PARSER::*INPUT-LAST*)

; XML-PARSER::INPUT-LENGTH

; (DEFCLASS XML-PARSER::XML-INPUT)

; (DEFCLASS XML-PARSER::XML-PARSE-STATE)

; (METHOD INITIALIZE-INSTANCE :AFTER (XML-PARSER::XML-PARSE-STATE))

; (METHOD XML-PARSER::PARSE-STATE-SOURCES (XML-PARSER::XML-PARSE-STATE))

; (METHOD XML-PARSER::PARSE-STATE-TOKEN (XML-PARSER::XML-PARSE-STATE))

; (METHOD BNF-PARSER:MAKE-PARSE-STATE (XML-PARSER::XML-INPUT))

; (METHOD BNF-PARSER:PRINT-PARSE-STATE (XML-PARSER::XML-PARSE-STATE T))

; (METHOD BNF-PARSER:INPUT.ITEM (XML-PARSER::XML-INPUT T))

; (METHOD BNF-PARSER:INPUT.PEEK-ITEM (XML-PARSER::XML-INPUT T))

; XML-PARSER::INPUT-REFERENCE

; XML-PARSER::INPUT-EOF?

; (LISPWORKS:TOP-LEVEL-FORM 1)

; (LISPWORKS:TOP-LEVEL-FORM 2)

; (LISPWORKS:TOP-LEVEL-FORM 3)

; (LISPWORKS:TOP-LEVEL-FORM 4)

; (LISPWORKS:TOP-LEVEL-FORM 5)

; (LISPWORKS:TOP-LEVEL-FORM 6)

; (LISPWORKS:TOP-LEVEL-FORM 7)

; (LISPWORKS:TOP-LEVEL-FORM 8)

; (LISPWORKS:TOP-LEVEL-FORM 9)

; (LISPWORKS:TOP-LEVEL-FORM 10)

; (LISPWORKS:TOP-LEVEL-FORM 11)

; (LISPWORKS:TOP-LEVEL-FORM 12)

; (LISPWORKS:TOP-LEVEL-FORM 13)

; (LISPWORKS:TOP-LEVEL-FORM 14)

; (LISPWORKS:TOP-LEVEL-FORM 15)

; (LISPWORKS:TOP-LEVEL-FORM 16)

; (LISPWORKS:TOP-LEVEL-FORM 17)

; (LISPWORKS:TOP-LEVEL-FORM 18)

; (LISPWORKS:TOP-LEVEL-FORM 19)

; (LISPWORKS:TOP-LEVEL-FORM 20)

; (LISPWORKS:TOP-LEVEL-FORM 21)

; (LISPWORKS:TOP-LEVEL-FORM 22)

; (LISPWORKS:TOP-LEVEL-FORM 23)

; (LISPWORKS:TOP-LEVEL-FORM 24)

; (LISPWORKS:TOP-LEVEL-FORM 25)

; (LISPWORKS:TOP-LEVEL-FORM 26)

; (LISPWORKS:TOP-LEVEL-FORM 27)

; (LISPWORKS:TOP-LEVEL-FORM 28)

; (LISPWORKS:TOP-LEVEL-FORM 29)

; (LISPWORKS:TOP-LEVEL-FORM 30)

; (LISPWORKS:TOP-LEVEL-FORM 31)

; (LISPWORKS:TOP-LEVEL-FORM 32)

; (LISPWORKS:TOP-LEVEL-FORM 33)

; (LISPWORKS:TOP-LEVEL-FORM 34)

; (LISPWORKS:TOP-LEVEL-FORM 35)

; (LISPWORKS:TOP-LEVEL-FORM 36)

; (LISPWORKS:TOP-LEVEL-FORM 37)

; (LISPWORKS:TOP-LEVEL-FORM 38)

; (LISPWORKS:TOP-LEVEL-FORM 39)

; (LISPWORKS:TOP-LEVEL-FORM 40)

; (LISPWORKS:TOP-LEVEL-FORM 41)

; (LISPWORKS:TOP-LEVEL-FORM 42)

; (LISPWORKS:TOP-LEVEL-FORM 43)

; (LISPWORKS:TOP-LEVEL-FORM 44)

; (LISPWORKS:TOP-LEVEL-FORM 45)

; (LISPWORKS:TOP-LEVEL-FORM 46)

; (LISPWORKS:TOP-LEVEL-FORM 47)

; (LISPWORKS:TOP-LEVEL-FORM 48)

; (LISPWORKS:TOP-LEVEL-FORM 49)

; (LISPWORKS:TOP-LEVEL-FORM 50)

; (LISPWORKS:TOP-LEVEL-FORM 51)

; (LISPWORKS:TOP-LEVEL-FORM 52)

; (LISPWORKS:TOP-LEVEL-FORM 53)

; (LISPWORKS:TOP-LEVEL-FORM 54)

; (LISPWORKS:TOP-LEVEL-FORM 55)

; (LISPWORKS:TOP-LEVEL-FORM 56)

; (LISPWORKS:TOP-LEVEL-FORM 57)

; (LISPWORKS:TOP-LEVEL-FORM 58)

; (LISPWORKS:TOP-LEVEL-FORM 59)

; (LISPWORKS:TOP-LEVEL-FORM 60)

; (LISPWORKS:TOP-LEVEL-FORM 61)

; (LISPWORKS:TOP-LEVEL-FORM 62)

; (LISPWORKS:TOP-LEVEL-FORM 63)

; (LISPWORKS:TOP-LEVEL-FORM 64)

; (LISPWORKS:TOP-LEVEL-FORM 65)

; (LISPWORKS:TOP-LEVEL-FORM 66)

; (LISPWORKS:TOP-LEVEL-FORM 67)

; (LISPWORKS:TOP-LEVEL-FORM 68)

; (LISPWORKS:TOP-LEVEL-FORM 69)

; (LISPWORKS:TOP-LEVEL-FORM 70)

; (LISPWORKS:TOP-LEVEL-FORM 71)

; (LISPWORKS:TOP-LEVEL-FORM 72)

; (LISPWORKS:TOP-LEVEL-FORM 73)

; (LISPWORKS:TOP-LEVEL-FORM 74)

; (LISPWORKS:TOP-LEVEL-FORM 75)

; (LISPWORKS:TOP-LEVEL-FORM 76)

; (LISPWORKS:TOP-LEVEL-FORM 77)

; (LISPWORKS:TOP-LEVEL-FORM 78)

; (LISPWORKS:TOP-LEVEL-FORM 79)

; (LISPWORKS:TOP-LEVEL-FORM 80)

; (LISPWORKS:TOP-LEVEL-FORM 81)

; (LISPWORKS:TOP-LEVEL-FORM 82)

; (LISPWORKS:TOP-LEVEL-FORM 83)

; (LISPWORKS:TOP-LEVEL-FORM 84)

; (LISPWORKS:TOP-LEVEL-FORM 85)

; (LISPWORKS:TOP-LEVEL-FORM 86)

; (LISPWORKS:TOP-LEVEL-FORM 87)

; (LISPWORKS:TOP-LEVEL-FORM 88)

; |IS-QName|

; |IS-Nmtoken|

; |IS-YesOrNo|

; |IS-StringType|

; |IS-TokenizedType|

; |IS-CDStart|

; |IS-CDEnd|

; |IS-Cardinality|

; |IS-MixedCardinality|

; |Document|

; |Root|

; |Names|

; |Nmtokens|

; |EntityValue|

; |AttValue|

; |AttChildSequence|

; |AttChild|

; |DefaultAttValue|

; |DefaultAttChildSequence|

; |DefaultAttChild|

; |SystemLiteral|

; |PubidLiteral|

; |Comment|

; |Pi|

; |CDSect|

; |Prolog|

; |DoctypeProlog|

; |XMLDecl|

; |VersionInfo|

; |Eq|

; |MiscSequence|

; |Misc|

; |DoctypeDecl|

; |IntSubsetDecl|

; |DeclSep|

; |MarkupDecl|

; |ExtSubset|

; |ExtSubsetDecl|

; |SDDecl|

; |Element|

; |STag|

; |AttributeSequence|

; |Attribute|

; |ETag|

; |Content|

; |ElementDecl|

; |ContentSpec|

; |Children|

; |Cp|

; |ChoiceOrSeq|

; |Choice|

; |Seq|

; |Mixed|

; |AttlistDecl|

; |AttDefSequence|

; |AttDef|

; |AttType|

; |EnumeratedType|

; |NotationType|

; |NotationTypeSequence|

; |Enumeration|

; |EnumerationSequence|

; |DefaultDecl|

; |ConditionalSect|

; |IncludeSect|

; |IgnoreSect|

; |IgnoreSectContents|

; |Ignore|

; |NamedConditionalSect|

; |CharRef|

; |Reference|

; |EntityRef|

; |PEReference|

; |EntityDecl|

; |GEDecl|

; |PEDecl|

; |EntityDef|

; |PEDef|

; |ExternalID|

; |NDataDecl|

; |TextDecl|

; |ExtParsedEnt|

; |EncodingDecl|

; |NotationDecl|

; |PublicID|

; (LISPWORKS:TOP-LEVEL-FORM 89)

; (LISPWORKS:TOP-LEVEL-FORM 90)

; (LISPWORKS:TOP-LEVEL-FORM 91)

; (LISPWORKS:TOP-LEVEL-FORM 92)

; (LISPWORKS:TOP-LEVEL-FORM 93)

; (LISPWORKS:TOP-LEVEL-FORM 94)

; (LISPWORKS:TOP-LEVEL-FORM 95)

; (LISPWORKS:TOP-LEVEL-FORM 96)

; (LISPWORKS:TOP-LEVEL-FORM 97)

; (LISPWORKS:TOP-LEVEL-FORM 98)

; (LISPWORKS:TOP-LEVEL-FORM 99)

; (LISPWORKS:TOP-LEVEL-FORM 100)

; (LISPWORKS:TOP-LEVEL-FORM 101)

; (LISPWORKS:TOP-LEVEL-FORM 102)

; (LISPWORKS:TOP-LEVEL-FORM 103)

; (LISPWORKS:TOP-LEVEL-FORM 104)

; (LISPWORKS:TOP-LEVEL-FORM 105)

; (LISPWORKS:TOP-LEVEL-FORM 106)

; (LISPWORKS:TOP-LEVEL-FORM 107)

; (LISPWORKS:TOP-LEVEL-FORM 108)

; (LISPWORKS:TOP-LEVEL-FORM 109)

; (LISPWORKS:TOP-LEVEL-FORM 110)

; (LISPWORKS:TOP-LEVEL-FORM 111)

; (LISPWORKS:TOP-LEVEL-FORM 112)

; (LISPWORKS:TOP-LEVEL-FORM 113)

; (LISPWORKS:TOP-LEVEL-FORM 114)

; (LISPWORKS:TOP-LEVEL-FORM 115)

; (LISPWORKS:TOP-LEVEL-FORM 116)

; (LISPWORKS:TOP-LEVEL-FORM 117)

; (LISPWORKS:TOP-LEVEL-FORM 118)

; (LISPWORKS:TOP-LEVEL-FORM 119)

; (LISPWORKS:TOP-LEVEL-FORM 120)

; (LISPWORKS:TOP-LEVEL-FORM 121)

; (LISPWORKS:TOP-LEVEL-FORM 122)

; (LISPWORKS:TOP-LEVEL-FORM 123)

; (LISPWORKS:TOP-LEVEL-FORM 124)

; (LISPWORKS:TOP-LEVEL-FORM 125)

; (LISPWORKS:TOP-LEVEL-FORM 126)

; (LISPWORKS:TOP-LEVEL-FORM 127)

; (LISPWORKS:TOP-LEVEL-FORM 128)

; (LISPWORKS:TOP-LEVEL-FORM 129)

; (LISPWORKS:TOP-LEVEL-FORM 130)

; (LISPWORKS:TOP-LEVEL-FORM 131)

; (LISPWORKS:TOP-LEVEL-FORM 132)

; (LISPWORKS:TOP-LEVEL-FORM 133)

; (LISPWORKS:TOP-LEVEL-FORM 134)

; (LISPWORKS:TOP-LEVEL-FORM 135)

; (LISPWORKS:TOP-LEVEL-FORM 136)

; (LISPWORKS:TOP-LEVEL-FORM 137)

; (LISPWORKS:TOP-LEVEL-FORM 138)

; (LISPWORKS:TOP-LEVEL-FORM 139)

; (LISPWORKS:TOP-LEVEL-FORM 140)

; (LISPWORKS:TOP-LEVEL-FORM 141)

; (LISPWORKS:TOP-LEVEL-FORM 142)

; (LISPWORKS:TOP-LEVEL-FORM 143)

; (LISPWORKS:TOP-LEVEL-FORM 144)

; (LISPWORKS:TOP-LEVEL-FORM 145)

; (LISPWORKS:TOP-LEVEL-FORM 146)

; (LISPWORKS:TOP-LEVEL-FORM 147)

; (LISPWORKS:TOP-LEVEL-FORM 148)

; (LISPWORKS:TOP-LEVEL-FORM 149)

; (LISPWORKS:TOP-LEVEL-FORM 150)

; (LISPWORKS:TOP-LEVEL-FORM 151)

; (LISPWORKS:TOP-LEVEL-FORM 152)

; (LISPWORKS:TOP-LEVEL-FORM 153)

; (LISPWORKS:TOP-LEVEL-FORM 154)

; (LISPWORKS:TOP-LEVEL-FORM 155)

; (LISPWORKS:TOP-LEVEL-FORM 156)

; (LISPWORKS:TOP-LEVEL-FORM 157)

; (LISPWORKS:TOP-LEVEL-FORM 158)

; (LISPWORKS:TOP-LEVEL-FORM 159)

; (LISPWORKS:TOP-LEVEL-FORM 160)

; (LISPWORKS:TOP-LEVEL-FORM 161)

; (LISPWORKS:TOP-LEVEL-FORM 162)

; (LISPWORKS:TOP-LEVEL-FORM 163)

; (LISPWORKS:TOP-LEVEL-FORM 164)

; |Document-Parser|

; (LISPWORKS:TOP-LEVEL-FORM 165)

;  Loading fasl file G:\Development\Source\cl-xml-0-949\bin\lwfasl\code\atn-lib\xml-grammar.fsl

; (TOP-LEVEL-FORM 3)

; XML-PARSER::WITH-PARSE-ENVIRONMENT

; (METHOD XML-PARSER:DOCUMENT-PARSER (STRING))

; (METHOD XML-PARSER:DOCUMENT-PARSER (VECTOR))

; (METHOD XML-PARSER:DOCUMENT-PARSER (XML-UTILS:FILE-URL))

; (METHOD XML-PARSER:DOCUMENT-PARSER (XML-UTILS:HTTP-URL))

; (METHOD XML-PARSER:DOCUMENT-PARSER (XML-UTILS:DATA-URL))

; (METHOD XML-PARSER:DOCUMENT-PARSER (PATHNAME))

; (METHOD XML-PARSER:DOCUMENT-PARSER (STREAM))

; XML-PARSER::PARSE-DOCUMENT

; (METHOD XML-PARSER:PARSE-EXTERNAL-SOURCE (PATHNAME T))

; (METHOD XML-PARSER:PARSE-EXTERNAL-SOURCE (STRING T))

; (METHOD XML-PARSER:PARSE-EXTERNAL-SOURCE (XML-UTILS:FILE-URL T))

; (METHOD XML-PARSER:PARSE-EXTERNAL-SOURCE (XML-UTILS:HTTP-URL T))

; (METHOD XML-PARSER:PARSE-EXTERNAL-SOURCE (XML-UTILS:DATA-URL T))

; (METHOD XML-PARSER:PARSE-EXTERNAL-SOURCE (STREAM T))

; (METHOD XML-PARSER:PARSE-EXTERNAL-SOURCE (XML-QUERY-DATA-MODEL:DEF-EXTERNAL-ENTITY T))

; XML-PARSER:PARSE-EXTERNAL-SUBSET

; XML-PARSER::PARSE-EXTERNAL-SUBSET-TOPLEVEL

; XML-PARSER:PARSE-EXTERNAL-GENERAL-ENTITY

; (DEFGENERIC XML-PARSER:READ-EXTERNAL-ENTITY-DATA)

; (METHOD XML-PARSER:READ-EXTERNAL-ENTITY-DATA (PATHNAME))

; (METHOD XML-PARSER:READ-EXTERNAL-ENTITY-DATA (STRING))

; (METHOD XML-PARSER:READ-EXTERNAL-ENTITY-DATA (XML-UTILS:FILE-URL))

; (METHOD XML-PARSER:READ-EXTERNAL-ENTITY-DATA (XML-UTILS:HTTP-URL))

; (METHOD XML-PARSER:READ-EXTERNAL-ENTITY-DATA (XML-UTILS:DATA-URL))

; (METHOD XML-PARSER:READ-EXTERNAL-ENTITY-DATA (STREAM))

; (METHOD XML-PARSER:READ-EXTERNAL-ENTITY-DATA (XML-QUERY-DATA-MODEL:DEF-EXTERNAL-PARAMETER-ENTITY))

; XML-PARSER::|Document-Tokenizer|

; XML-PARSER::DOCUMENT-TOKENIZER

; (DEFGENERIC XML-QUERY-DATA-MODEL:|!-reader|)

; (METHOD XML-QUERY-DATA-MODEL:|!-reader| (STREAM (EQL #\<) T))

; (METHOD XML-QUERY-DATA-MODEL:|!-reader| (STREAM (EQL #\{) T))

; (TOP-LEVEL-FORM 4)

; (TOP-LEVEL-FORM 5)

; (TOP-LEVEL-FORM 6)


;loading G:\Development\Source\cl-xml-0-949\bin\lwfasl\code\xparser\xml-parser.fsl, newer.

;  Loading fasl file G:\Development\Source\cl-xml-0-949\bin\lwfasl\code\xparser\xml-parser.fsl


;loading G:\Development\Source\cl-xml-0-949\bin\lwfasl\code\atn-lib\xml-grammar.fsl, newer.

;   Loading fasl file G:\Development\Source\cl-xml-0-949\bin\lwfasl\code\atn-lib\xml-grammar.fsl


;; component: "xml:code;xparser;xml-printer"

;Compiling #P"XML:CODE;XPARSER;XML-PRINTER.LISP" -> #P"XML:CODE;XPARSER;XML-PRINTER.BIN"...

; (TOP-LEVEL-FORM 1)

; (TOP-LEVEL-FORM 2)

; XML-PARSER::CALL-WITH-XML-WRITER

; XML-PARSER:WITH-XML-WRITER

; XML-PARSER:ENCODE-FORMAT

; (DEFCLASS XML-PARSER:WRITER-STREAM)

; (METHOD XML-PARSER::STREAM-TYO (XML-PARSER:WRITER-STREAM T))

; (METHOD STREAM-ELEMENT-TYPE (XML-PARSER:WRITER-STREAM))

; (TOP-LEVEL-FORM 3)

; (DEFGENERIC XML-QUERY-DATA-MODEL:WRITE-NODE)

; XML-PARSER:ENCODE-CHAR

; XML-PARSER:ENCODE-STRING

; XML-PARSER:ENCODE-NEWLINE

; (DEFGENERIC XML-PARSER:ENCODE-NODE)

; (METHOD XML-PARSER:ENCODE-NODE (STRING))

; (METHOD XML-PARSER:ENCODE-NODE (LIST))

; (METHOD XML-PARSER:ENCODE-NODE (NUMBER))

; (METHOD XML-PARSER:ENCODE-NODE (SYMBOL))

; (METHOD XML-PARSER:ENCODE-NODE (NULL))

; (METHOD XML-PARSER:ENCODE-NODE (XML-QUERY-DATA-MODEL:ABSTRACT-NAME))

; (METHOD XML-PARSER:ENCODE-NODE (XML-QUERY-DATA-MODEL:DOC-NODE-INTERFACE))

; XML-PARSER::ENCODE-GENERATED-NS-BINDINGS

; (METHOD XML-PARSER:ENCODE-NODE (XML-QUERY-DATA-MODEL:ELEM-NODE-INTERFACE))

; (METHOD XML-PARSER:ENCODE-NODE (XML-QUERY-DATA-MODEL:ELEM-PROPERTY-NODE-INTERFACE))

; (METHOD XML-PARSER:ENCODE-NODE (XML-QUERY-DATA-MODEL:PI-NODE))

; (METHOD XML-PARSER:ENCODE-NODE (XML-QUERY-DATA-MODEL:COMMENT-NODE))

; (METHOD XML-PARSER:ENCODE-NODE (XML-QUERY-DATA-MODEL:DEF-ELEM-TYPE))

; (METHOD XML-PARSER:ENCODE-NODE (XML-QUERY-DATA-MODEL:|content-model|))

; (METHOD XML-PARSER:ENCODE-NODE (XML-QUERY-DATA-MODEL:|\|-content|))

; (METHOD XML-PARSER:ENCODE-NODE (XML-QUERY-DATA-MODEL:|?-content|))

; (METHOD XML-PARSER:ENCODE-NODE (XML-QUERY-DATA-MODEL:|*-content|))

; (METHOD XML-PARSER:ENCODE-NODE (XML-QUERY-DATA-MODEL:|+-content|))

; (METHOD XML-PARSER:ENCODE-NODE (XML-QUERY-DATA-MODEL:|content|))

; (METHOD XML-PARSER:ENCODE-NODE (XML-QUERY-DATA-MODEL:|,-content|))

; (METHOD XML-PARSER:ENCODE-NODE (XML-QUERY-DATA-MODEL:|content-name|))

; (METHOD XML-PARSER:ENCODE-NODE (XML-QUERY-DATA-MODEL:|type-name|))

; (METHOD XML-PARSER:ENCODE-NODE (XML-QUERY-DATA-MODEL:DEF-ELEM-PROPERTY-TYPE))

; (METHOD XML-PARSER:ENCODE-NODE (XML-QUERY-DATA-MODEL:DEF-NOTATION))

; (METHOD XML-PARSER:ENCODE-NODE (XML-QUERY-DATA-MODEL:REF-ENTITY))

; (METHOD XML-PARSER:ENCODE-NODE (XML-QUERY-DATA-MODEL:DEF-INTERNAL-ENTITY))

; (METHOD XML-PARSER:ENCODE-NODE (XML-QUERY-DATA-MODEL:DEF-EXTERNAL-ENTITY))

; (TOP-LEVEL-FORM 4)

; (TOP-LEVEL-FORM 5)


;loading G:\Development\Source\cl-xml-0-949\bin\lwfasl\code\xparser\xml-printer.fsl, newer.

;  Loading fasl file G:\Development\Source\cl-xml-0-949\bin\lwfasl\code\xparser\xml-printer.fsl


;; component: "xml:code;xparser;xml-writer"

;Compiling #P"XML:CODE;XPARSER;XML-WRITER.LISP" -> #P"XML:CODE;XPARSER;XML-WRITER.BIN"...

; (TOP-LEVEL-FORM 1)

; (TOP-LEVEL-FORM 2)

; XML-PARSER:XML

; (TOP-LEVEL-FORM 3)

; (TOP-LEVEL-FORM 4)


;loading G:\Development\Source\cl-xml-0-949\bin\lwfasl\code\xparser\xml-writer.fsl, newer.

;  Loading fasl file G:\Development\Source\cl-xml-0-949\bin\lwfasl\code\xparser\xml-writer.fsl


;; system load time set: :XPARSER


The following function is undefined:

XML-QUERY-DATA-MODEL::PRINT-NS-NODES which is referenced by XML-QUERY-DATA-MODEL:PRINT-NS-NODE


cl xml loaded:

(:SXHASH-TOKENIZATION :NAMESET-TOKENIZER :XML-SYMBOLS :DEFINE-SYSTEM :DBCS-ENV :COMPILE-REVERSE :BYTE-INSTRUCTIONS HARP::PC386 :COMMON-LISPWORKS :COMMON-DEFSYSTEM :CAPI-TOOLKIT :CAPI :LW-EDITOR :COMMON-FFI :NEW-PATCH-SYSTEM :DBCS :UNICODE :WIN32 :IAPX386 :FLOAT :CLOS :ANSI-CL :COMMON-LISP :LATIN-1 :LISPWORKS :LISPWORKS4.2 :LISPWORKS4 :HARLEQUIN-COMMON-LISP :HARLEQUIN-PC-LISP :NEW-PC-COMPILER :COMPILER :REVERSE :LITTLE-ENDIAN :CLASS-SHAKE-USING-GATES :SUPPORTS-CONS-BLOCKS :IEEE-FLOATING-POINT)

#P"G:/Development/Source/cl-xml-0-949/load-clhttp-instancenames.lisp"


CL-USER 11 > (execute-system-operations :xtests '(:load))


;;

;; systems: (:XTESTS)

;;

;; collected systems: (:XQDM :BASE :BNFP :XUTIL :XPARSER :XTESTS)

;;

;; sorted systems: (:BASE :BNFP :XUTIL :XQDM :XPARSER :XTESTS)

;;

;; systems needing loading: (:XQDM :XTESTS)

;;

;; effective components: ("xml:code;xquerydatamodel;xqdm-namespaces" "xml:code;xquerydatamodel;xqdm-parameters" "xml:code;xquerydatamodel;xqdm-character-classes" "xml:code;xquerydatamodel;xqdm-classes" "xml:code;xquerydatamodel;xsd-types" "xml:code;xquerydatamodel;conditions;names;conditions" "xml:code;xquerydatamodel;conditions;node;conditions" "xml:code;xquerydatamodel;conditions;model;conditions" "xml:code;xquerydatamodel;xqdm-operators" "xml:code;xquerydatamodel;xqdm-validation" "xml:code;xquerydatamodel;qname-resolution" "xml:code;xquerydatamodel;xqdm-graph" "xml:code;xquerydatamodel;node-path-walk" "xml:code;xquerydatamodel;xqdm-walk" "xml:code;xquerydatamodel;xqdm-walk-accessors" :XQDM "xml:tests;xquerydatamodel;model" "xml:tests;parser;bom" "xml:tests;parser;document-internal" "xml:tests;parser;document-external" "xml:tests;parser;document-specialized" "xml:tests;parser;qnames.lisp" "xml:tests;parser;validation.lisp" "xml:tests;parser;namespaces.lisp" "xml:tests;parser;oasis.lisp" :XTESTS)

;; component: "xml:code;xquerydatamodel;xqdm-namespaces"

;loading G:\Development\Source\cl-xml-0-949\bin\lwfasl\code\xquerydatamodel\xqdm-namespaces.fsl, newer.

; Loading fasl file G:\Development\Source\cl-xml-0-949\bin\lwfasl\code\xquerydatamodel\xqdm-namespaces.fsl


;; component: "xml:code;xquerydatamodel;xqdm-parameters"

;loading G:\Development\Source\cl-xml-0-949\bin\lwfasl\code\xquerydatamodel\xqdm-parameters.fsl, newer.

; Loading fasl file G:\Development\Source\cl-xml-0-949\bin\lwfasl\code\xquerydatamodel\xqdm-parameters.fsl


;; component: "xml:code;xquerydatamodel;xqdm-character-classes"

;loading G:\Development\Source\cl-xml-0-949\bin\lwfasl\code\xquerydatamodel\xqdm-character-classes.fsl, newer.

; Loading fasl file G:\Development\Source\cl-xml-0-949\bin\lwfasl\code\xquerydatamodel\xqdm-character-classes.fsl


;; component: "xml:code;xquerydatamodel;xqdm-classes"

;loading G:\Development\Source\cl-xml-0-949\code\xquerydatamodel\xqdm-classes.lisp, newer.

; Loading text file G:\Development\Source\cl-xml-0-949\code\xquerydatamodel\xqdm-classes.lisp


;; component: "xml:code;xquerydatamodel;xsd-types"

;loading G:\Development\Source\cl-xml-0-949\bin\lwfasl\code\xquerydatamodel\xsd-types.fsl, newer.

; Loading fasl file G:\Development\Source\cl-xml-0-949\bin\lwfasl\code\xquerydatamodel\xsd-types.fsl


;; component: "xml:code;xquerydatamodel;conditions;names;conditions"

;loading G:\Development\Source\cl-xml-0-949\bin\lwfasl\code\xquerydatamodel\conditions\names\conditions.fsl, newer.

; Loading fasl file G:\Development\Source\cl-xml-0-949\bin\lwfasl\code\xquerydatamodel\conditions\names\conditions.fsl


;; component: "xml:code;xquerydatamodel;conditions;node;conditions"

;loading G:\Development\Source\cl-xml-0-949\bin\lwfasl\code\xquerydatamodel\conditions\node\conditions.fsl, newer.

; Loading fasl file G:\Development\Source\cl-xml-0-949\bin\lwfasl\code\xquerydatamodel\conditions\node\conditions.fsl


;; component: "xml:code;xquerydatamodel;conditions;model;conditions"

;loading G:\Development\Source\cl-xml-0-949\bin\lwfasl\code\xquerydatamodel\conditions\model\conditions.fsl, newer.

; Loading fasl file G:\Development\Source\cl-xml-0-949\bin\lwfasl\code\xquerydatamodel\conditions\model\conditions.fsl


;; component: "xml:code;xquerydatamodel;xqdm-operators"

;loading G:\Development\Source\cl-xml-0-949\bin\lwfasl\code\xquerydatamodel\xqdm-operators.fsl, newer.

; Loading fasl file G:\Development\Source\cl-xml-0-949\bin\lwfasl\code\xquerydatamodel\xqdm-operators.fsl


;; component: "xml:code;xquerydatamodel;xqdm-validation"

;loading G:\Development\Source\cl-xml-0-949\bin\lwfasl\code\xquerydatamodel\xqdm-validation.fsl, newer.

; Loading fasl file G:\Development\Source\cl-xml-0-949\bin\lwfasl\code\xquerydatamodel\xqdm-validation.fsl


;; component: "xml:code;xquerydatamodel;qname-resolution"

;loading G:\Development\Source\cl-xml-0-949\bin\lwfasl\code\xquerydatamodel\qname-resolution.fsl, newer.

; Loading fasl file G:\Development\Source\cl-xml-0-949\bin\lwfasl\code\xquerydatamodel\qname-resolution.fsl


;; component: "xml:code;xquerydatamodel;xqdm-graph"

;loading G:\Development\Source\cl-xml-0-949\bin\lwfasl\code\xquerydatamodel\xqdm-graph.fsl, newer.

; Loading fasl file G:\Development\Source\cl-xml-0-949\bin\lwfasl\code\xquerydatamodel\xqdm-graph.fsl


;; component: "xml:code;xquerydatamodel;node-path-walk"

;loading G:\Development\Source\cl-xml-0-949\bin\lwfasl\code\xquerydatamodel\node-path-walk.fsl, newer.

; Loading fasl file G:\Development\Source\cl-xml-0-949\bin\lwfasl\code\xquerydatamodel\node-path-walk.fsl


;; component: "xml:code;xquerydatamodel;xqdm-walk"

;loading G:\Development\Source\cl-xml-0-949\bin\lwfasl\code\xquerydatamodel\xqdm-walk.fsl, newer.

; Loading fasl file G:\Development\Source\cl-xml-0-949\bin\lwfasl\code\xquerydatamodel\xqdm-walk.fsl


;; component: "xml:code;xquerydatamodel;xqdm-walk-accessors"

;loading G:\Development\Source\cl-xml-0-949\bin\lwfasl\code\xquerydatamodel\xqdm-walk-accessors.fsl, newer.

; Loading fasl file G:\Development\Source\cl-xml-0-949\bin\lwfasl\code\xquerydatamodel\xqdm-walk-accessors.fsl


;; system load time set: :XQDM

;; component: "xml:tests;xquerydatamodel;model"

;loading G:\Development\Source\cl-xml-0-949\tests\xquerydatamodel\model.lisp, no bin.

; Loading text file G:\Development\Source\cl-xml-0-949\tests\xquerydatamodel\model.lisp

<?xml version='1.0' standalone='yes' ?>

<xml />


initial document: #<DOC-NODE <no uri> 22D576FC>.

<?xml version='1.0' standalone='yes' ?>

<p1:e1 xmlns:p1='data,ns1' p1:a1='attribute value'>

 <p1:e2 p1:x='some data'>

  <p1:e3 /></p1:e2>

 <!-- a comment text -->

 <?aPiNode with some text?></p1:e1>


modified document: #<DOC-NODE <no uri> 22D576FC>.

<?xml version='1.0' standalone='yes' ?>

<p1:e1 xmlns:p1='data,ns1' p1:aNew='new attribute value' p1:a1='modified value'>

 <p1:e2 p1:x='some data'>

  <p1:e3 /></p1:e2>

 <!-- a comment text -->

 <?aPiNode with some text?></p1:e1>

;; component: "xml:tests;parser;bom"

;loading G:\Development\Source\cl-xml-0-949\tests\parser\bom.lisp, no bin.

; Loading text file G:\Development\Source\cl-xml-0-949\tests\parser\bom.lisp

WFC: External Parsed Entity signaled:

entity identified as (SYSTEM "ent2x.ent" PUBLIC NIL) does not have the form of an external parsed entity:

INCOMPLETE-PARSE signaled:

incomplete parse: result #<EXTERNAL-PARSED-ENTITY ||::|| 20616934>.

parser error with-state #<XML-PARSE-STATE :sources NIL :input #\Space :token NIL :lexical-context |Document| :source #<XML-INPUT 20616784> :term |Content| :non-terminal |ExtParsedEnt| :stack NIL >.

parser error with-state #<XML-PARSE-STATE :sources NIL :input #\< :token NIL :lexical-context |Content| :source #<XML-INPUT 20612CCC> :term |Content| :non-terminal |ExtParsedEnt| :stack NIL >.

((#P"G:/Development/Source/cl-xml-0-949/standards/xml/xmlconf/bomtest/entx.xml"

  #<DOC-NODE file://G:/Development/Source/cl-xml-0-949/standards/xml/xmlconf/bomtest/entx.xml 205F8C24>

  :UTF-8

  NIL)

 (#P"G:/Development/Source/cl-xml-0-949/standards/xml/xmlconf/bomtest/ent2x.xml" #<|WFC: External Parsed Entity| 2061760C>)

 (#P"G:/Development/Source/cl-xml-0-949/standards/xml/xmlconf/bomtest/ent2.xml"

  #<DOC-NODE file://G:/Development/Source/cl-xml-0-949/standards/xml/xmlconf/bomtest/ent2.xml 20609DA4>

  :UTF-8

  NIL)

 (#P"G:/Development/Source/cl-xml-0-949/standards/xml/xmlconf/bomtest/ent.xml"

  #<DOC-NODE file://G:/Development/Source/cl-xml-0-949/standards/xml/xmlconf/bomtest/ent.xml 22D40FAC>

  :UTF-8

  NIL)

 (#P"G:/Development/Source/cl-xml-0-949/standards/xml/xmlconf/bomtest/docx.xml" #<DOC-NODE <no uri> 22D4908C> :UTF-8 NIL)

 (#P"G:/Development/Source/cl-xml-0-949/standards/xml/xmlconf/bomtest/doc.xml" #<DOC-NODE <no uri> 22D4D544> :UTF-8 NIL))

;; component: "xml:tests;parser;document-internal"

;loading G:\Development\Source\cl-xml-0-949\tests\parser\document-internal.lisp, no bin.

; Loading text file G:\Development\Source\cl-xml-0-949\tests\parser\document-internal.lisp


source:

"<document/>"

parsed result:

#<DOC-NODE <no uri> 205F49D4>

serializes as:

<?xml version='1.0' encoding='UTF-8' standalone='yes' ?>

<document />


source:

"data:,<document/>"

parsed result:

#<DOC-NODE <no uri> 205F79AC>

serializes as:

<?xml version='1.0' encoding='UTF-8' standalone='yes' ?>

<document />


source:

"<document att='qwer'><?pi?><!-- ... --></document>

<?pi note that a processing instruction is not <em>not</em> part of a document's

     character data. thus entities (&#63; and &#62; too) remain unexpanded.?>

<!-- comment -->"

parsed result:

#<DOC-NODE <no uri> 205FBBBC>

serializes as:

<?xml version='1.0' encoding='UTF-8' standalone='yes' ?>

<document att='qwer'><?pi ?><!--  ...  --></document>

<?pi note that a processing instruction is not &lt;em&gt;not&lt;/em&gt; part of a document's

     character data. thus entities (&#63; and &#62; too) remain unexpanded.?>

<!--  comment  -->


source:

"<document attr='value'>content</document>"

parsed result:

#<DOC-NODE <no uri> 20600FD4>

serializes as:

<?xml version='1.0' encoding='UTF-8' standalone='yes' ?>

<document attr='value'>content</document>


source:

"<ns:document attr='value' xmlns:ns='ns1' xmlns='ns2' ns:attr='value'>asdf<element/></ns:document>"

parsed result:

#<DOC-NODE <no uri> 2060508C>

serializes as:

<?xml version='1.0' encoding='UTF-8' standalone='yes' ?>

<ns:document xmlns:ns='ns1' xmlns='ns2' attr='value' ns:attr='value'>asdf<element /></ns:document>


source:

"file://xml/tests/xml/channel.xml"

parsed result:

#<DOC-NODE file://xml/tests/xml/channel.xml 21D825EC>

serializes as:

<?xml version='1.0' encoding='UTF-8' standalone='yes' ?>

<!DOCTYPE Channel [

 <!ENTITY lt '&#60;' >

 <!ENTITY gt '>' >

 <!ENTITY amp '&#38;' >

 <!ENTITY quot '&#34;' >

 <!ENTITY apos '&#39;' >

 <!ELEMENT Channel (LastMod | Logo | Title | Abstract | Author | Publisher | Copyright | PublicationDate | Keywords | Category | Rating | Channel | Item | Schedule | IntroURI | Authorization | IsClonable | MinStorage | Tracking)* >

 <!ATTLIST Channel 

   IsClonable (YES|NO)  'NO'

   HREF CDATA #IMPLIED >

 <!ELEMENT LastMod EMPTY >

 <!ATTLIST LastMod 

   VALUE CDATA #REQUIRED >

 <!ELEMENT Logo EMPTY >

 <!ATTLIST Logo 

   TYPE (BIG|WIDE|SMALL|REGULAR)  'REGULAR'

   HREF CDATA #REQUIRED >

 <!ELEMENT Title EMPTY >

 <!ATTLIST Title 

   VALUE CDATA #REQUIRED >

 <!ELEMENT Abstract EMPTY >

 <!ATTLIST Abstract 

   VALUE CDATA #REQUIRED >

 <!ELEMENT Author EMPTY >

 <!ATTLIST Author 

   VALUE CDATA #REQUIRED >

 <!ELEMENT Publisher EMPTY >

 <!ATTLIST Publisher 

   VALUE CDATA #REQUIRED >

 <!ELEMENT Copyright EMPTY >

 <!ATTLIST Copyright 

   VALUE CDATA #REQUIRED >

 <!ELEMENT PublicationDate EMPTY >

 <!ATTLIST PublicationDate 

   VALUE CDATA #REQUIRED >

 <!ELEMENT Keywords EMPTY >

 <!ATTLIST Keywords 

   VALUE CDATA #REQUIRED >

 <!ELEMENT Category EMPTY >

 <!ATTLIST Category 

   VALUE CDATA #REQUIRED >

 <!ELEMENT Rating EMPTY >

 <!ATTLIST Rating 

   PICS-Label CDATA #REQUIRED >

 <!ELEMENT Item (LastMod | Title | Abstract | Author | Publisher | Copyright | PublicationDate | Keywords | Category | Rating | Schedule | Usage)* >

 <!ATTLIST Item 

   Precache (YES|NO|DEFAULT)  'DEFAULT'

   Priority (HI|NORMAL|LOW)  'NORMAL'

   IsVisible (YES|NO)  'YES'

   MIMEType CDATA #IMPLIED

   HREF CDATA #REQUIRED >

 <!ELEMENT Schedule (StartDate?, EndDate?, IntervalTime?, EarliestTime?, LatestTime?) >

 <!ELEMENT StartDate EMPTY >

 <!ATTLIST StartDate 

   VALUE CDATA #REQUIRED >

 <!ELEMENT EndDate EMPTY >

 <!ATTLIST EndDate 

   VALUE CDATA #REQUIRED >

 <!ELEMENT IntervalTime EMPTY >

 <!ATTLIST IntervalTime 

   SEC CDATA  '0'

   MIN CDATA  '0'

   HOUR CDATA  '0'

   DAY CDATA  '0' >

 <!ELEMENT EarliestTime EMPTY >

 <!ATTLIST EarliestTime 

   SEC CDATA  '0'

   MIN CDATA  '0'

   HOUR CDATA  '0'

   DAY CDATA  '0' >

 <!ELEMENT LatestTime EMPTY >

 <!ATTLIST LatestTime 

   SEC CDATA  '0'

   MIN CDATA  '0'

   HOUR CDATA  '0'

   DAY CDATA  '0' >

 <!ELEMENT Usage ANY >

 <!ATTLIST Usage 

   VALUE CDATA #REQUIRED >

 <!ELEMENT IntroURI EMPTY >

 <!ATTLIST IntroURI 

   VALUE CDATA #REQUIRED >

 <!ELEMENT Authorization EMPTY >

 <!ATTLIST Authorization 

   VALUE CDATA #REQUIRED >

 <!ELEMENT IsClonable EMPTY >

 <!ELEMENT MinStorage EMPTY >

 <!ATTLIST MinStorage 

   VALUE CDATA  '0' >

 <!ELEMENT Tracking (PostURL?) >

 <!ELEMENT PostURL EMPTY >

 <!ATTLIST PostURL 

   HREF CDATA #REQUIRED >

 <!ELEMENT UserSchedule EMPTY >

 <!ATTLIST UserSchedule 

   VALUE (DAILY|WEEKLY|HOURLY) #REQUIRED >

 ]>

<Channel HREF='http://www.foosports.com/foosports.cdf' IsClonable='YES'>

    <IntroURI VALUE='http://www.foosports.com/channel-setup.html' />

    <LastMod VALUE='1994.11.05T08:15-0500' />

    <Title VALUE='FooSports' />

    <Abstract VALUE='The latest in sports and atheletics from

              FooSports' />

    <Author VALUE='FooSports' />


    <Schedule>

      <EndDate VALUE='1994.11.05T08:15-0500' />

      <IntervalTime DAY='1' SEC='0' MIN='0' HOUR='0' />

      <EarliestTime HOUR='12' SEC='0' MIN='0' DAY='0' />

      <LatestTime HOUR='18' SEC='0' MIN='0' DAY='0' />

   </Schedule>


    <Logo HREF='http://www.foosports.com/images/logo.gif' TYPE='REGULAR' />


    <Item HREF='http://www.foosports.com/articles/a1.html' Precache='DEFAULT' Priority='NORMAL' IsVisible='YES'>

       <LastMod VALUE='1994.11.05T08:15-0500' />

       <Title VALUE='How to get the most out of your mountain bike' />

       <Abstract VALUE='20 tips on how to work your mountain-bike

to the bone and come out on top.' />

       <Author VALUE='FooSports' />

    </Item>

    <Channel IsClonable='NO'>

        <LastMod VALUE='1994.11.05T08:15-0500' />

        <Title VALUE='FooSports News' />

        <Abstract VALUE='Up-to-date daily sports news from FooSports' />

        <Author VALUE='FooSports' />


        <Logo HREF='http://www.foosports.com/images/newslogo.gif' TYPE='REGULAR' />

        <Logo HREF='http://www.foosports.com/images/newslogowide.gif' TYPE='WIDE' />


        <Item HREF='http://www.foosports.com/articles/news1.html' Precache='DEFAULT' Priority='NORMAL' IsVisible='YES'>

            <LastMod VALUE='1994.11.05T08:15-0500' />

            <Title VALUE='Michael Jordan does it again!' />

            <Abstract VALUE='Led by Michael Jordan in scoring, the

Chicago Bulls make it to the playoffs again!' />

            <Author VALUE='FooSports' />

        </Item>


        <Item HREF='http://www.foosports.com/articles/news2.html' Precache='DEFAULT' Priority='NORMAL' IsVisible='YES'>

            <LastMod VALUE='1994.11.05T08:15-0500' />

            <Title VALUE='Islanders winning streak ends' />

            <Abstract VALUE='The New York islanders' 10-game

winning streak ended with a disappointing loss to the Rangers' />

            <Author VALUE='FooSports' />

        </Item>


    </Channel>


    <Item HREF='http://www.foosports.com/animations/scrnsvr.html' Precache='DEFAULT' Priority='NORMAL' IsVisible='YES'>

       <Usage VALUE='ScreenSaver' />

    </Item>


    <Item HREF='http://www.foosports.com/ticker.html' Precache='DEFAULT' Priority='NORMAL' IsVisible='YES'>

       <Title VALUE='FooSports News Ticker' />

       <Abstract VALUE='The latest sports headlines from

FooSports' />

       <Author VALUE='FooSports' />

       <LastMod VALUE='1994.11.05T08:15-0500' />


       <!--  This is an example of how Usage can be used for client

            enhancements  -->

       <Usage VALUE='DesktopComponent'>

         <Width VALUE='400' />

         <Height VALUE='80' />

       </Usage>


       <Schedule>

          <StartDate VALUE='1994.11.05T08:15-0500' />

          <EndDate VALUE='1994.11.05T08:15-0500' />

          <IntervalTime DAY='1' SEC='0' MIN='0' HOUR='0' />

          <EarliestTime HOUR='12' SEC='0' MIN='0' DAY='0' />

          <LatestTime HOUR='18' SEC='0' MIN='0' DAY='0' />

       </Schedule>

    </Item>


</Channel>


<SOAP-ENV:Envelope

     xmlns:SOAP-ENV='http://schemas.xmlsoap.org/soap/envelope/'

     xmlns:xsi='http://www.w3.org/1999/XMLSchema-instance'

     xmlns:xsd='http://www.w3.org/1999/XMLSchema'>

     <SOAP-ENV:Body>

        <ns1:getRate xmlns:ns1='urn:demo1:exchange' 

           SOAP-ENV:encodingStyle='http://schemas.xmlsoap.org/soap/encoding/'>

           <country1 xsi:type='xsd:string'>USA</country1>

           <country2 xsi:type='xsd:string'>japan</country2>

        </ns1:getRate>

     </SOAP-ENV:Body>

  </SOAP-ENV:Envelope>

 timings:

Timing the evaluation of (DOTIMES (X 10) (DOCUMENT-PARSER *EXML-DOCUMENT*))

;  Loading fasl file E:\Xanalys\Lispworks\lib\4-2-0-0\modules\util\callcoun.fsl


user time    =      0.310

system time  =      0.000

Elapsed time =   0:00:00

Allocation   = 228824 bytes standard / 222035 bytes fixlen

0 Page faults


 with prebound namespace (+/-0 for packages):

Timing the evaluation of (DOTIMES (X 10) (DOCUMENT-PARSER *EXML-DOCUMENT*))


user time    =      0.310

system time  =      0.000

Elapsed time =   0:00:01

Allocation   = 231112 bytes standard / 220198 bytes fixlen

0 Page faults


a document which uses the null namespace only

<Envelope >

     <Body>

        <getRate xmlns:ns1='urn:demo1:exchange' 

           encodingStyle='http://schemas.xmlsoap.org/soap/encoding/'>

           <country2 type='xsd:string'>japan</country2>

        </getRate>

     </Body>

  </Envelope>

 timings:

Timing the evaluation of (DOTIMES (X 10) (DOCUMENT-PARSER *EXML-DOCUMENT/NULL*))


user time    =      0.150

system time  =      0.010

Elapsed time =   0:00:00

Allocation   = 141048 bytes standard / 145981 bytes fixlen

0 Page faults


<!DOCTYPE ns:doc [

     <!ELEMENT ns:doc (a, b)>

     <!ATTLIST ns:doc xmlns:ns CDATA 'a namespace' >

     <!ELEMENT a ANY>

     <!ATTLIST a ns:att1 CDATA ' a default' >

     <!ELEMENT b ANY>

     <!ELEMENT c ANY>

     ]>

   <ns:doc>

     <a xmlns:qwerty='a namespace' qwerty:att1='explicitly'><b><c/></b></a>

     </ns:doc>

 timings:

Timing the evaluation of (DOTIMES (X 10) (DOCUMENT-PARSER *DTD-DOCUMENT*))


user time    =      0.630

system time  =      0.010

Elapsed time =   0:00:01

Allocation   = 344384 bytes standard / 383119 bytes fixlen

0 Page faults


 serialized:

<?xml version='1.0' encoding='UTF-8' standalone='yes' ?>

<!DOCTYPE doc [

 <!ENTITY lt '&#60;' >

 <!ENTITY gt '>' >

 <!ENTITY amp '&#38;' >

 <!ENTITY quot '&#34;' >

 <!ENTITY apos '&#39;' >

 <!ELEMENT ns:doc (a, b) >

 <!ATTLIST ns:doc 

   xmlns:ns CDATA  'a namespace' >

 <!ELEMENT a ANY >

 <!ATTLIST a 

   ns:att1 CDATA  ' a default' >

 <!ELEMENT b ANY >

 <!ELEMENT c ANY >

 ]>

<ns:doc xmlns:ns='a namespace'>

     <a xmlns:qwerty='a namespace' qwerty:att1='explicitly'><b><c /></b></a>

     </ns:doc>


<?xml version='1.0' encoding='UTF-8' ?>

<!DOCTYPE library [

  <!ELEMENT library (book*) >

  <!ELEMENT book (author, title) >

  <!ELEMENT author (#PCDATA) >

  <!ELEMENT title (#PCDATA) >

  <!ATTLIST library xmlns CDATA 'data:,lc.setf.de' >

  <!ATTLIST book isbn CDATA #REQUIRED >

  <!ENTITY isbn 'isbn:' >

  ] >

<library >

  <book isbn='&lt;0-312-85172-3&gt;'>

    <title>Aristoi</title>

    <author>Walter Jon Williams</author>

    </book>

  <book isbn='&isbn;0-812-51349-5'>

    <title>Enders Game</title>

    <author>Orson Scott Card</author>

    </book>

  <book isbn='&isbn;0-812-51349-5'>

    <title>Enders Game</title>

    <author>Orson Scott Card</author>

    </book>

  </library>

 timings:

Timing the evaluation of (DOTIMES (X 10) (DOCUMENT-PARSER *LIBRARY-DOCUMENT*))


user time    =      0.580

system time  =      0.000

Elapsed time =   0:00:00

Allocation   = 458544 bytes standard / 514624 bytes fixlen

0 Page faults


 serialized:

<?xml version='1.0' encoding='UTF-8' standalone='yes' ?>

<!DOCTYPE library [

 <!ENTITY isbn 'isbn:' >

 <!ENTITY lt '&#60;' >

 <!ENTITY gt '>' >

 <!ENTITY amp '&#38;' >

 <!ENTITY quot '&#34;' >

 <!ENTITY apos '&#39;' >

 <!ELEMENT library (book*) >

 <!ATTLIST library 

   xmlns CDATA  'data:,lc.setf.de' >

 <!ELEMENT book (author, title) >

 <!ATTLIST book 

   isbn CDATA #REQUIRED >

 <!ELEMENT author (#PCDATA) >

 <!ELEMENT title (#PCDATA) >

 ]>

<library xmlns='data:,lc.setf.de'>

  <book isbn='&lt;0-312-85172-3&gt;'>

    <title>Aristoi</title>

    <author>Walter Jon Williams</author>

    </book>

  <book isbn='isbn:0-812-51349-5'>

    <title>Enders Game</title>

    <author>Orson Scott Card</author>

    </book>

  <book isbn='isbn:0-812-51349-5'>

    <title>Enders Game</title>

    <author>Orson Scott Card</author>

    </book>

  </library>


 reorganized as an index model:

<?xml version='1.0' standalone='yes' ?>

<lc:index lc='data:,lc.setf.de'>

 <lc:entry lc:key='Aristoi' isbn='&lt;0-312-85172-3&gt;' />

 <lc:entry lc:key='Walter Jon Williams' isbn='&lt;0-312-85172-3&gt;' />

 <lc:entry lc:key='Enders Game' isbn='isbn:0-812-51349-5' />

 <lc:entry lc:key='Orson Scott Card' isbn='isbn:0-812-51349-5' />

 <lc:entry lc:key='Enders Game' isbn='isbn:0-812-51349-5' />

 <lc:entry lc:key='Orson Scott Card' isbn='isbn:0-812-51349-5' /></lc:index>


 serialized directly:

document:


 <LC:index xmlns:LC='data:,lc.setf.de'>

  <LC:entry LC:key='Aristoi' isbn='0-312-85172-3' />

  <LC:entry LC:key='Walter Jon Williams' isbn='0-312-85172-3' />

  <LC:entry LC:key='Enders Game' isbn='0-812-51349-5' />

  <LC:entry LC:key='Orson Scott Card' isbn='0-812-51349-5' />

 </LC:index>

==>

<?xml version='1.0' encoding='UTF-8' standalone='yes' ?>

<LC:index xmlns:LC='data:,lc.setf.de'>

  <LC:entry LC:key='Aristoi' isbn='0-312-85172-3' />

  <LC:entry LC:key='Walter Jon Williams' isbn='0-312-85172-3' />

  <LC:entry LC:key='Enders Game' isbn='0-812-51349-5' />

  <LC:entry LC:key='Orson Scott Card' isbn='0-812-51349-5' />

 </LC:index>

(DOCUMENT-PARSER "<!DOCTYPE document [ <!ENTITY external SYSTEM 'data:,external data'><!ELEMENT document ANY > ] > <document attr='&external;'/>"): passed.

(DOCUMENT-PARSER "<unbound:document />"): passed.

(DOCUMENT-PARSER "<document />"): passed.

;; component: "xml:tests;parser;document-external"

;loading G:\Development\Source\cl-xml-0-949\tests\parser\document-external.lisp, no bin.

; Loading text file G:\Development\Source\cl-xml-0-949\tests\parser\document-external.lisp


various examples parsing and serializing documents from external sources:


;; source: (:SERIALIZE-P NIL)

#P"XML:TESTS;XML;CHANNEL.XML"

;; parsed result:

#<DOC-NODE file://XML/TESTS/XML/CHANNEL.XML 2249050C>

;  Loading fasl file E:\Xanalys\Lispworks\lib\4-2-0-0\modules\util\describe.fsl

;   Loading fasl file E:\Xanalys\Lispworks\lib\4-2-0-0\modules\streams\indentin.fsl

;   Loading fasl file E:\Xanalys\Lispworks\lib\4-2-0-0\modules\util\inspvals.fsl

;   Loading fasl file E:\Xanalys\Lispworks\lib\4-2-0-0\modules\concat\fli-insp.fsl


#<DOC-NODE file://XML/TESTS/XML/CHANNEL.XML 2249050C> is a DOC-NODE

ROOT                    #<ELEM-NODE ||::|Channel| 1 22485354>

STANDALONE              T

VERSION                 NIL

NOTATIONS               #<EQL Hash Table{0} 22490384>

IDS                     #<EQL Hash Table{0} 2249027C>

GENERAL-ENTITIES        #<EQL Hash Table{5} 2249051C>

PARAMETER-ENTITIES      #<EQL Hash Table{0} 22490174>

TYPES                   #<EQL Hash Table{27} 224900EC>

ATTRIBUTES              NIL

VALIDATE                NIL

NAMESPACES              NIL

ENTITY-INFO             #<DOCUMENT-TYPE-DECLARATION-INFORMATION-NODE ||::|Channel| 22485704>

PARENT                  NIL

CHILDREN                (#<ELEM-NODE ||::|Channel| 1 22485354>)


;; source: 

"file://xml/Tests/xml/channel.xml"

;; parsed result:

#<DOC-NODE file://xml/Tests/xml/channel.xml 224C4A24>

#<DOC-NODE file://xml/Tests/xml/channel.xml 224C4A24> is a DOC-NODE

ROOT                    #<ELEM-NODE ||::|Channel| 1 2060D114>

STANDALONE              T

VERSION                 NIL

NOTATIONS               #<EQL Hash Table{0} 224C489C>

IDS                     #<EQL Hash Table{0} 224C4794>

GENERAL-ENTITIES        #<EQL Hash Table{5} 224C4A34>

PARAMETER-ENTITIES      #<EQL Hash Table{0} 224C468C>

TYPES                   #<EQL Hash Table{27} 224C4584>

ATTRIBUTES              NIL

VALIDATE                NIL

NAMESPACES              NIL

ENTITY-INFO             #<DOCUMENT-TYPE-DECLARATION-INFORMATION-NODE ||::|Channel| 2060CA9C>

PARENT                  NIL

CHILDREN                (#<ELEM-NODE ||::|Channel| 1 2060D114>)

;; serializes as:

<?xml version='1.0' encoding='UTF-8' standalone='yes' ?>

<!DOCTYPE Channel [

 <!ENTITY lt '&#60;' >

 <!ENTITY gt '>' >

 <!ENTITY amp '&#38;' >

 <!ENTITY quot '&#34;' >

 <!ENTITY apos '&#39;' >

 <!ELEMENT Channel (LastMod | Logo | Title | Abstract | Author | Publisher | Copyright | PublicationDate | Keywords | Category | Rating | Channel | Item | Schedule | IntroURI | Authorization | IsClonable | MinStorage | Tracking)* >

 <!ATTLIST Channel 

   IsClonable (YES|NO)  'NO'

   HREF CDATA #IMPLIED >

 <!ELEMENT LastMod EMPTY >

 <!ATTLIST LastMod 

   VALUE CDATA #REQUIRED >

 <!ELEMENT Logo EMPTY >

 <!ATTLIST Logo 

   TYPE (BIG|WIDE|SMALL|REGULAR)  'REGULAR'

   HREF CDATA #REQUIRED >

 <!ELEMENT Title EMPTY >

 <!ATTLIST Title 

   VALUE CDATA #REQUIRED >

 <!ELEMENT Abstract EMPTY >

 <!ATTLIST Abstract 

   VALUE CDATA #REQUIRED >

 <!ELEMENT Author EMPTY >

 <!ATTLIST Author 

   VALUE CDATA #REQUIRED >

 <!ELEMENT Publisher EMPTY >

 <!ATTLIST Publisher 

   VALUE CDATA #REQUIRED >

 <!ELEMENT Copyright EMPTY >

 <!ATTLIST Copyright 

   VALUE CDATA #REQUIRED >

 <!ELEMENT PublicationDate EMPTY >

 <!ATTLIST PublicationDate 

   VALUE CDATA #REQUIRED >

 <!ELEMENT Keywords EMPTY >

 <!ATTLIST Keywords 

   VALUE CDATA #REQUIRED >

 <!ELEMENT Category EMPTY >

 <!ATTLIST Category 

   VALUE CDATA #REQUIRED >

 <!ELEMENT Rating EMPTY >

 <!ATTLIST Rating 

   PICS-Label CDATA #REQUIRED >

 <!ELEMENT Item (LastMod | Title | Abstract | Author | Publisher | Copyright | PublicationDate | Keywords | Category | Rating | Schedule | Usage)* >

 <!ATTLIST Item 

   Precache (YES|NO|DEFAULT)  'DEFAULT'

   Priority (HI|NORMAL|LOW)  'NORMAL'

   IsVisible (YES|NO)  'YES'

   MIMEType CDATA #IMPLIED

   HREF CDATA #REQUIRED >

 <!ELEMENT Schedule (StartDate?, EndDate?, IntervalTime?, EarliestTime?, LatestTime?) >

 <!ELEMENT StartDate EMPTY >

 <!ATTLIST StartDate 

   VALUE CDATA #REQUIRED >

 <!ELEMENT EndDate EMPTY >

 <!ATTLIST EndDate 

   VALUE CDATA #REQUIRED >

 <!ELEMENT IntervalTime EMPTY >

 <!ATTLIST IntervalTime 

   SEC CDATA  '0'

   MIN CDATA  '0'

   HOUR CDATA  '0'

   DAY CDATA  '0' >

 <!ELEMENT EarliestTime EMPTY >

 <!ATTLIST EarliestTime 

   SEC CDATA  '0'

   MIN CDATA  '0'

   HOUR CDATA  '0'

   DAY CDATA  '0' >

 <!ELEMENT LatestTime EMPTY >

 <!ATTLIST LatestTime 

   SEC CDATA  '0'

   MIN CDATA  '0'

   HOUR CDATA  '0'

   DAY CDATA  '0' >

 <!ELEMENT Usage ANY >

 <!ATTLIST Usage 

   VALUE CDATA #REQUIRED >

 <!ELEMENT IntroURI EMPTY >

 <!ATTLIST IntroURI 

   VALUE CDATA #REQUIRED >

 <!ELEMENT Authorization EMPTY >

 <!ATTLIST Authorization 

   VALUE CDATA #REQUIRED >

 <!ELEMENT IsClonable EMPTY >

 <!ELEMENT MinStorage EMPTY >

 <!ATTLIST MinStorage 

   VALUE CDATA  '0' >

 <!ELEMENT Tracking (PostURL?) >

 <!ELEMENT PostURL EMPTY >

 <!ATTLIST PostURL 

   HREF CDATA #REQUIRED >

 <!ELEMENT UserSchedule EMPTY >

 <!ATTLIST UserSchedule 

   VALUE (DAILY|WEEKLY|HOURLY) #REQUIRED >

 ]>

<Channel HREF='http://www.foosports.com/foosports.cdf' IsClonable='YES'>

    <IntroURI VALUE='http://www.foosports.com/channel-setup.html' />

    <LastMod VALUE='1994.11.05T08:15-0500' />

    <Title VALUE='FooSports' />

    <Abstract VALUE='The latest in sports and atheletics from

              FooSports' />

    <Author VALUE='FooSports' />


    <Schedule>

      <EndDate VALUE='1994.11.05T08:15-0500' />

      <IntervalTime DAY='1' SEC='0' MIN='0' HOUR='0' />

      <EarliestTime HOUR='12' SEC='0' MIN='0' DAY='0' />

      <LatestTime HOUR='18' SEC='0' MIN='0' DAY='0' />

   </Schedule>


    <Logo HREF='http://www.foosports.com/images/logo.gif' TYPE='REGULAR' />


    <Item HREF='http://www.foosports.com/articles/a1.html' Precache='DEFAULT' Priority='NORMAL' IsVisible='YES'>

       <LastMod VALUE='1994.11.05T08:15-0500' />

       <Title VALUE='How to get the most out of your mountain bike' />

       <Abstract VALUE='20 tips on how to work your mountain-bike

to the bone and come out on top.' />

       <Author VALUE='FooSports' />

    </Item>

    <Channel IsClonable='NO'>

        <LastMod VALUE='1994.11.05T08:15-0500' />

        <Title VALUE='FooSports News' />

        <Abstract VALUE='Up-to-date daily sports news from FooSports' />

        <Author VALUE='FooSports' />


        <Logo HREF='http://www.foosports.com/images/newslogo.gif' TYPE='REGULAR' />

        <Logo HREF='http://www.foosports.com/images/newslogowide.gif' TYPE='WIDE' />


        <Item HREF='http://www.foosports.com/articles/news1.html' Precache='DEFAULT' Priority='NORMAL' IsVisible='YES'>

            <LastMod VALUE='1994.11.05T08:15-0500' />

            <Title VALUE='Michael Jordan does it again!' />

            <Abstract VALUE='Led by Michael Jordan in scoring, the

Chicago Bulls make it to the playoffs again!' />

            <Author VALUE='FooSports' />

        </Item>


        <Item HREF='http://www.foosports.com/articles/news2.html' Precache='DEFAULT' Priority='NORMAL' IsVisible='YES'>

            <LastMod VALUE='1994.11.05T08:15-0500' />

            <Title VALUE='Islanders winning streak ends' />

            <Abstract VALUE='The New York islanders' 10-game

winning streak ended with a disappointing loss to the Rangers' />

            <Author VALUE='FooSports' />

        </Item>


    </Channel>


    <Item HREF='http://www.foosports.com/animations/scrnsvr.html' Precache='DEFAULT' Priority='NORMAL' IsVisible='YES'>

       <Usage VALUE='ScreenSaver' />

    </Item>


    <Item HREF='http://www.foosports.com/ticker.html' Precache='DEFAULT' Priority='NORMAL' IsVisible='YES'>

       <Title VALUE='FooSports News Ticker' />

       <Abstract VALUE='The latest sports headlines from

FooSports' />

       <Author VALUE='FooSports' />

       <LastMod VALUE='1994.11.05T08:15-0500' />


       <!--  This is an example of how Usage can be used for client

            enhancements  -->

       <Usage VALUE='DesktopComponent'>

         <Width VALUE='400' />

         <Height VALUE='80' />

       </Usage>


       <Schedule>

          <StartDate VALUE='1994.11.05T08:15-0500' />

          <EndDate VALUE='1994.11.05T08:15-0500' />

          <IntervalTime DAY='1' SEC='0' MIN='0' HOUR='0' />

          <EarliestTime HOUR='12' SEC='0' MIN='0' DAY='0' />

          <LatestTime HOUR='18' SEC='0' MIN='0' DAY='0' />

       </Schedule>

    </Item>


</Channel>


;; source: 

#P"XML:TESTS;XML;EMAIL.XML"

;; parsed result:

#<DOC-NODE file://XML/TESTS/XML/EMAIL.XML 20605B94>

#<DOC-NODE file://XML/TESTS/XML/EMAIL.XML 20605B94> is a DOC-NODE

ROOT                    #<ELEM-NODE ||::|mail| 1 205F2094>

STANDALONE              T

VERSION                 "1.0"

NOTATIONS               #<EQL Hash Table{0} 20605EAC>

IDS                     #<EQL Hash Table{0} 20605FD4>

GENERAL-ENTITIES        #<EQL Hash Table{7} 20605B44>

PARAMETER-ENTITIES      #<EQL Hash Table{0} 20606224>

TYPES                   #<EQL Hash Table{9} 2060634C>

ATTRIBUTES              NIL

VALIDATE                NIL

NAMESPACES              NIL

ENTITY-INFO             #<DOCUMENT-TYPE-DECLARATION-INFORMATION-NODE ||::|mail| 205F1EFC>

PARENT                  NIL

CHILDREN                (#<COMMENT-NODE 20606E34> #<ELEM-NODE ||::|mail| 1 205F2094>)

;; serializes as:

<?xml version='1.0' encoding='UTF-8' standalone='yes' ?>

<!DOCTYPE mail [

 <!ENTITY lt '&#60;' >

 <!ENTITY gt '>' >

 <!ENTITY amp '&#38;' >

 <!ENTITY ingo 'Ingo.Macherius@tu-clausthal.de' >

 <!ENTITY quot '&#34;' >

 <!ENTITY henning 'hb@ix.heise.de' >

 <!ENTITY apos '&#39;' >

 <!ELEMENT mail (#PCDATA) >

 <!ELEMENT Name (#PCDATA) >

 <!ELEMENT TextBody (p)+ >

 <!ELEMENT p ((#PCDATA) | Name)* >

 <!ATTLIST p 

   lang (de|en)  'en' >

 <!ELEMENT Recipient (#PCDATA) >

 <!ELEMENT Email (Recipient, Sender, Date, Subject, TextBody) >

 <!ELEMENT Sender (#PCDATA) >

 <!ELEMENT Date (#PCDATA) >

 <!ELEMENT Subject (#PCDATA) >

 ]>

<!--  This is a sample email data file  -->

<mail>

        <Recipient attr='val'>hb@ix.heise.de</Recipient>

        <Sender>Ingo.Macherius@tu-clausthal.de</Sender>

        <Date>Mon, 21 Apr 1997 09:27:55 +0200</Date>

        <Subject>XML literature</Subject>


<Textbody>

        <p lang='en'>Hello Mr <Name>Behme</Name>,</p>


        <p lang='en'>Please read <Name>Jon Bosak</Name>'s

           introductory text</p>

        <p lang='en'>"SGML, Java and the Future of the Web"</p>

        <p lang='en'>Best wishes,</p>


        <p lang='en'>

                <Name>Ingo Macherius</Name>

        </p>

</Textbody>

</mail>


;; source: 

#P"XML:TESTS;XML;LISP.XML"continuable condition ignored: NSC: Namespace Attribute Default signaled:

namespace name does not match default value:  == "lisp as xml" /= "-//mecomnet.de//DTD Lisp (sort of)//en":

.

;; parsed result:

#<DOC-NODE file://XML/TESTS/XML/LISP.XML 224E4F1C>

#<DOC-NODE file://XML/TESTS/XML/LISP.XML 224E4F1C> is a DOC-NODE

ROOT                    #<ELEM-NODE |lisp as xml|::LISP 1 20620F14>

STANDALONE              T

VERSION                 "1.0"

NOTATIONS               #<EQL Hash Table{0} 224E4E1C>

IDS                     #<EQL Hash Table{0} 224E4D14>

GENERAL-ENTITIES        #<EQL Hash Table{5} 224E4F2C>

PARAMETER-ENTITIES      #<EQL Hash Table{0} 224E4B64>

TYPES                   #<EQL Hash Table{43} 224E4B04>

ATTRIBUTES              NIL

VALIDATE                NIL

NAMESPACES              NIL

ENTITY-INFO             #<DOCUMENT-TYPE-DECLARATION-INFORMATION-NODE |-//mecomnet.de//DTD Lisp (sort of)//en|::LISP 2062078C>

PARENT                  NIL

CHILDREN                (#<ELEM-NODE |lisp as xml|::LISP 1 20620F14>)

;; serializes as:

<?xml version='1.0' encoding='UTF-8' standalone='yes' ?>

<!DOCTYPE LISP [

 <!ENTITY lt '&#60;' >

 <!ENTITY gt '>' >

 <!ENTITY amp '&#38;' >

 <!ENTITY quot '&#34;' >

 <!ENTITY apos '&#39;' >

 <!ELEMENT LISP ((DEFCLASS | DEFCONSTANT | DEFUN | DEFGENERIC | DEFMACRO | DEFMETHOD | DEFPARAMETER | DEFSTRUCT | DEFVAR | SEXP | ATOM)*) >

 <!ATTLIST LISP 

   xmlns CDATA  '-//mecomnet.de//DTD Lisp (sort of)//en' >

 <!ELEMENT DEFCLASS (NAME, CLASS-LIST, SLOT-LIST, (DOCUMENTATION | METACLASS)*) >

 <!ELEMENT NAME (#PCDATA) >

 <!ELEMENT CLASS-LIST (CLASS*) >

 <!ELEMENT CLASS (#PCDATA) >

 <!ELEMENT SLOT-LIST (SLOT*) >

 <!ELEMENT SLOT (NAME, DEFAULT, TYPE, DOCUMENTATION) >

 <!ELEMENT DEFAULT (#PCDATA) >

 <!ELEMENT TYPE (#PCDATA) >

 <!ELEMENT DOCUMENTATION (#PCDATA) >

 <!ELEMENT METACLASS (#PCDATA) >

 <!ELEMENT DEFCONSTANT (NAME, VALUE, DOCUMENTATION?) >

 <!ELEMENT VALUE (#PCDATA) >

 <!ELEMENT DEFUN (NAME, ARGUMENT-LIST, DOCUMENTATION?, BODY) >

 <!ELEMENT ARGUMENT-LIST (ARGUMENT*, (OPTIONAL, ARGUMENT)?, (REST, ARGUMENT)?, (KEY, KEYWORD-ARGUMENT*)?, (AUX, DEFAULT-ARGUMENT*)?) >

 <!ELEMENT ARGUMENT (NAME) >

 <!ELEMENT OPTIONAL (NAME) >

 <!ELEMENT REST (#PCDATA) >

 <!ELEMENT KEY (#PCDATA) >

 <!ELEMENT KEYWORD-ARGUMENT (NAME | (NAME, DEFAULT) | (NAME, DEFAULT, KEYWORD)) >

 <!ELEMENT KEYWORD (#PCDATA) >

 <!ELEMENT AUX (#PCDATA) >

 <!ELEMENT DEFAULT-ARGUMENT (NAME | (NAME, DEFAULT)) >

 <!ELEMENT BODY (SEXP*) >

 <!ELEMENT SEXP ((OPERATOR | LAMBDA), (SEXP | ATOM)*) >

 <!ELEMENT OPERATOR (#PCDATA) >

 <!ELEMENT LAMBDA (ARGUMENT-LIST, BODY) >

 <!ELEMENT ATOM (#PCDATA) >

 <!ELEMENT DEFGENERIC (NAME, GENERIC-ARGUMENT-LIST, DOCUMENTATION?) >

 <!ELEMENT GENERIC-ARGUMENT-LIST (ARGUMENT*, (OPTIONAL, ARGUMENT)?, (REST, ARGUMENT)?, (KEY, ARGUMENT*)?, (AUX, ARGUMENT*)?) >

 <!ELEMENT DEFMACRO (NAME, ARGUMENT-LIST, DOCUMENTATION?, BODY) >

 <!ELEMENT DEFMETHOD (NAME, QUALIFIER-LIST?, SPECIALIZED-ARGUMENT-LIST, DOCUMENTATION?, BODY) >

 <!ELEMENT QUALIFIER-LIST (QUALIFIER*) >

 <!ELEMENT QUALIFIER (#PCDATA) >

 <!ELEMENT SPECIALIZED-ARGUMENT-LIST (SPECIALIZED-ARGUMENT*, (OPTIONAL, ARGUMENT)?, (REST, ARGUMENT)?, (KEY, KEYWORD-ARGUMENT*)?, (AUX, DEFAULT-ARGUMENT*)?) >

 <!ELEMENT SPECIALIZED-ARGUMENT ((NAME, SPECIALIZER) | NAME) >

 <!ELEMENT SPECIALIZER (#PCDATA) >

 <!ELEMENT DEFPARAMETER (NAME, VALUE, DOCUMENTATION?) >

 <!ELEMENT DEFSTRUCT (NAME, INCLUDE?, STRUCTURE-SLOT-LIST) >

 <!ELEMENT INCLUDE (#PCDATA) >

 <!ELEMENT STRUCTURE-SLOT-LIST (STRUCTURE-SLOT*) >

 <!ELEMENT STRUCTURE-SLOT (NAME, DEFAULT, TYPE) >

 <!ELEMENT DEFVAR (NAME, (VALUE | (VALUE, DOCUMENTATION))?) >

 ]>

<LISP xmlns='lisp as xml'>

        <DEFUN>

         <NAME>asdf</NAME>

         <ARGUMENT-LIST>

          <ARGUMENT><NAME>arg-1</NAME></ARGUMENT>

          <ARGUMENT><NAME>arg-2</NAME></ARGUMENT>

          </ARGUMENT-LIST>

         <DOCUMENTATION>this is a test</DOCUMENTATION>

         <BODY>

          <SEXP><OPERATOR>this</OPERATOR>

               <ATOM>is</ATOM><ATOM>a</ATOM><ATOM>test</ATOM>

           </SEXP>

          <SEXP>

           <OPERATOR>to</OPERATOR>

           <ATOM>see</ATOM><ATOM>if</ATOM><ATOM>the</ATOM><ATOM>defun</ATOM><ATOM>model</ATOM><ATOM>works</ATOM>

           </SEXP>

          </BODY>

         </DEFUN>


        <DEFMETHOD>

         <NAME>asdf</NAME>

         <SPECIALIZED-ARGUMENT-LIST>

          <SPECIALIZED-ARGUMENT><NAME>arg-1</NAME><SPECIALIZER>a class</SPECIALIZER></SPECIALIZED-ARGUMENT>

          <SPECIALIZED-ARGUMENT><NAME>arg-2</NAME></SPECIALIZED-ARGUMENT>

          </SPECIALIZED-ARGUMENT-LIST>

         <DOCUMENTATION>this is a test for defmethod</DOCUMENTATION>

         <BODY><SEXP><OPERATOR>this</OPERATOR>

                <ATOM>is</ATOM><ATOM>a</ATOM><ATOM>test</ATOM>

                </SEXP>

               <SEXP><OPERATOR>to</OPERATOR>

                <ATOM>see</ATOM><ATOM>if</ATOM><ATOM>the</ATOM><ATOM>defun</ATOM><ATOM>model</ATOM><ATOM>works</ATOM>

                </SEXP>

               </BODY>

         </DEFMETHOD>


        <SEXP><OPERATOR>print</OPERATOR><ATOM>a-ok</ATOM></SEXP>


        <ATOM>EOF</ATOM>

  

        </LISP>


;; source: 

#P"XML:TESTS;XML;REAL-MINI-ALEPH-HET.XML"

;; parsed result:

#<DOC-NODE file://XML/TESTS/XML/REAL-MINI-ALEPH-HET.XML 2060557C>

#<DOC-NODE file://XML/TESTS/XML/REAL-MINI-ALEPH-HET.XML 2060557C> is a DOC-NODE

ROOT                    #<ELEM-NODE ||::DICTIONARY 1 205EE60C>

STANDALONE              NIL

VERSION                 "1.0"

NOTATIONS               #<EQL Hash Table{0} 206058FC>

IDS                     #<EQL Hash Table{11} 20605BBC>

GENERAL-ENTITIES        #<EQL Hash Table{5} 2060552C>

PARAMETER-ENTITIES      #<EQL Hash Table{2} 20606074>

TYPES                   #<EQL Hash Table{13} 2060614C>

ATTRIBUTES              NIL

VALIDATE                NIL

NAMESPACES              NIL

ENTITY-INFO             #<DOCUMENT-TYPE-DECLARATION-INFORMATION-NODE ||::DICTIONARY 205EE3B4>

PARENT                  NIL

CHILDREN                (#<ELEM-NODE ||::DICTIONARY 1 205EE60C>)

;; serializes as:

<?xml version='1.0' encoding='ISO-8859-1' standalone='no' ?>

<!DOCTYPE DICTIONARY [

 <!ENTITY % OPTIONAL-FIELDS 'HB?, ALT?, TRF*, XRF?, NT*' >

 <!ENTITY % STATUS 'st CDATA #IMPLIED' >

 <!ENTITY lt '&#60;' >

 <!ENTITY gt '>' >

 <!ENTITY amp '&#38;' >

 <!ENTITY quot '&#34;' >

 <!ENTITY apos '&#39;' >

 <!ELEMENT DICTIONARY (EN*) >

 <!ELEMENT EN (((RT, SB+) | (CF, W*)), NT*) >

 <!ATTLIST EN 

   md NMTOKEN #REQUIRED

   hw ID #REQUIRED >

 <!ELEMENT RT (GR?, GL, HB?, ALT?, TRF*, XRF?, NT*) >

 <!ELEMENT GR (#PCDATA) >

 <!ATTLIST GR 

   st CDATA #IMPLIED >

 <!ELEMENT GL (#PCDATA) >

 <!ATTLIST GL 

   st CDATA #IMPLIED >

 <!ELEMENT HB (#PCDATA) >

 <!ELEMENT ALT (#PCDATA) >

 <!ELEMENT TRF (#PCDATA) >

 <!ELEMENT XRF (#PCDATA) >

 <!ELEMENT NT (#PCDATA) >

 <!ELEMENT SB (GR?, GL?, CF?, W*, NT*) >

 <!ATTLIST SB 

   p (y|n)  'y' >

 <!ELEMENT CF (GR, GL?, HB?, ALT?, TRF*, XRF?, NT*) >

 <!ATTLIST CF 

   id ID #REQUIRED >

 <!ELEMENT W (GR, GL?, HB?, ALT?, TRF*, XRF?, NT*) >

 <!ATTLIST W 

   id ID #REQUIRED >

 ]>

<DICTIONARY>

<EN hw='h432' md='310898'>

<CF id='w552'><GR>cn</GR><GL>flute</GL></CF></EN>

<EN hw='h153' md='310898'><RT><GR>vb</GR><GL>wish, want</GL><HB>���</HB></RT>

<SB p='y'>

<W id='w2033'><GR>3sf pre</GR></W></SB></EN>

<EN hw='h627' md='310898'><RT><GR>vb</GR><GL>mourn</GL></RT>

<SB p='y'>

<CF id='w3498'><GR>3sm suf P I</GR></CF></SB>

<SB p='y'><W id='w3597'><GR st='?'>1s Q</GR><TRF>g37:35 strange syntax in

general, and is this an instance of abs pro suffix?</TRF></W>

</SB><NT>+ ���</NT></EN>

<EN hw='h1280' md='310898'>

<CF id='w4337'><GR>cn sa</GR><GL>mourning</GL></CF>

<W id='w4336'><GR>sd</GR></W>

<W id='w2636'><GR>3sm</GR><NT>odd context</NT></W></EN>

</DICTIONARY>


;; source: (:SERIALIZE-P NIL)

"http://localhost/standards/XML/REC-xml-20001006.xml"

;* signaled error:

#<function COMM:OPEN-TCP-STREAM 22A3F162> is called with unpaired keyword in ("localhost" :ELEMENT-TYPE (UNSIGNED-BYTE 8)).


;; source: (:SERIALIZE-P NIL)

#P"XML:STANDARDS;XML;REC-XML-20001006.XML"continuable condition ignored: NSC: Namespace Attribute Default signaled:

namespace name does not match default value: xlink == "http://www.w3.org/TR/WD-xlink" /= "http://www.w3.org/1999/xlink":

.

;; parsed result:

#<DOC-NODE file://XML/STANDARDS/XML/REC-XML-20001006.XML 224D1994>

#<DOC-NODE file://XML/STANDARDS/XML/REC-XML-20001006.XML 224D1994> is a DOC-NODE

ROOT                    #<ELEM-NODE ||::|spec| 1 223FB1C4>

STANDALONE              T

VERSION                 "1.0"

NOTATIONS               #<EQL Hash Table{0} 224D17DC>

IDS                     #<EQL Hash Table{298} 224D16D4>

GENERAL-ENTITIES        #<EQL Hash Table{29} 224D19A4>

PARAMETER-ENTITIES      #<EQL Hash Table{74} 224D15CC>

TYPES                   #<EQL Hash Table{157} 224D14C4>

ATTRIBUTES              NIL

VALIDATE                NIL

NAMESPACES              NIL

ENTITY-INFO             #<DOCUMENT-TYPE-DECLARATION-INFORMATION-NODE ||::|spec| 223FB374>

PARENT                  NIL

CHILDREN                (#<ELEM-NODE ||::|spec| 1 223FB1C4>)


;; source: (:SERIALIZE-P NIL)

"file://xml/standards/XML/REC-xml-20001006.xml"continuable condition ignored: NSC: Namespace Attribute Default signaled:

namespace name does not match default value: xlink == "http://www.w3.org/TR/WD-xlink" /= "http://www.w3.org/1999/xlink":

.

;; parsed result:

#<DOC-NODE file://xml/standards/XML/REC-xml-20001006.xml 217A81BC>

#<DOC-NODE file://xml/standards/XML/REC-xml-20001006.xml 217A81BC> is a DOC-NODE

ROOT                    #<ELEM-NODE ||::|spec| 1 2134BA8C>

STANDALONE              T

VERSION                 "1.0"

NOTATIONS               #<EQL Hash Table{0} 217A7F14>

IDS                     #<EQL Hash Table{298} 217A7D5C>

GENERAL-ENTITIES        #<EQL Hash Table{29} 217A81CC>

PARAMETER-ENTITIES      #<EQL Hash Table{74} 217A7B2C>

TYPES                   #<EQL Hash Table{157} 217A7ADC>

ATTRIBUTES              NIL

VALIDATE                NIL

NAMESPACES              NIL

ENTITY-INFO             #<DOCUMENT-TYPE-DECLARATION-INFORMATION-NODE ||::|spec| 2134BC3C>

PARENT                  NIL

CHILDREN                (#<ELEM-NODE ||::|spec| 1 2134BA8C>)


;; source: (:SERIALIZE-P NIL)

#P"XML:STANDARDS;XML;W3CSCHEMA;XMLSCHEMA.XSD"

;; parsed result:

#<DOC-NODE file://XML/STANDARDS/XML/W3CSCHEMA/XMLSCHEMA.XSD 22502944>

#<DOC-NODE file://XML/STANDARDS/XML/W3CSCHEMA/XMLSCHEMA.XSD 22502944> is a DOC-NODE

ROOT                    #<ELEM-NODE |http://www.w3.org/2001/XMLSchema|::|schema| 1 223EEBDC>

STANDALONE              T

VERSION                 "1.0"

NOTATIONS               #<EQL Hash Table{2} 22502734>

IDS                     #<EQL Hash Table{130} 2250262C>

GENERAL-ENTITIES        #<EQL Hash Table{5} 22502954>

PARAMETER-ENTITIES      #<EQL Hash Table{114} 2250258C>

TYPES                   #<EQL Hash Table{44} 225024EC>

ATTRIBUTES              NIL

VALIDATE                NIL

NAMESPACES              NIL

ENTITY-INFO             #<DOCUMENT-TYPE-DECLARATION-INFORMATION-NODE |http://www.w3.org/2001/XMLSchema|::|schema| 223EFFAC>

PARENT                  NIL

CHILDREN                (#<COMMENT-NODE 22501D84> #<COMMENT-NODE 22501C5C> #<COMMENT-NODE 22501BF4> #<COMMENT-NODE 22501ACC> #<COMMENT-NODE 225019B4> #<ELEM-NODE |http://www.w3.org/2001/XMLSchema|::|schema| 1 223EEBDC>)


;; source: (:REDUCE-P NIL :TIME-P T :ENCODING :ISO-8859-1 :SERIALIZE-P NIL)

#P"XML:STANDARDS;XML;XMLCONF;XMLBENCH;BENCHMARK;DATA;REC.XML"

Timing the evaluation of (APPLY (FUNCTION DOCUMENT-PARSER) SOURCE :TRACE TRACE-P :REDUCE REDUCE-P (WHEN ENCODING (LIST :ENCODING ENCODING)))


user time    =      2.453

system time  =      0.010

Elapsed time =   0:00:02

Allocation   = 802944 bytes standard / 951071 bytes fixlen

0 Page faults


;; parsed result:

|Document|

|Document| is a SYMBOL

NAME          "Document"

VALUE         #<unbound value>

FUNCTION      #<function |Document| 226133EA>

PLIST         (SYSTEM::%FUN-DOCUMENTATION "{1 } Document ::= Prolog Root MiscSequence?

     (|MiscSequence| |Prolog| |Root|)" :PRODUCTION "

     {1 } Document ::= Prolog Root MiscSequence?" :TERMS (|MiscSequence| |Prolog| |Root|) :PARSETABLE |Document-Parsetable| PKG::SYMBOL-NAME-STRING "Document")

PACKAGE       #<PACKAGE XML-PARSER>


;; source: (:REDUCE-P T :TIME-P T :SERIALIZE-P NIL)

#P"XML:STANDARDS;XML;XMLCONF;XMLBENCH;BENCHMARK;DATA;REC.XML"

Timing the evaluation of (APPLY (FUNCTION DOCUMENT-PARSER) SOURCE :TRACE TRACE-P :REDUCE REDUCE-P (WHEN ENCODING (LIST :ENCODING ENCODING)))


user time    =      5.327

system time  =      0.030

Elapsed time =   0:00:06

Allocation   = 2998360 bytes standard / 5101646 bytes fixlen

0 Page faults


;; parsed result:

#<DOC-NODE file://XML/STANDARDS/XML/XMLCONF/XMLBENCH/BENCHMARK/DATA/REC.XML 21D8A0E4>

#<DOC-NODE file://XML/STANDARDS/XML/XMLCONF/XMLBENCH/BENCHMARK/DATA/REC.XML 21D8A0E4> is a DOC-NODE

ROOT                    #<ELEM-NODE ||::|spec| 1 21DB765C>

STANDALONE              NIL

VERSION                 "1.0"

NOTATIONS               #<EQL Hash Table{0} 21D89F5C>

IDS                     #<EQL Hash Table{0} 21D89E54>

GENERAL-ENTITIES        #<EQL Hash Table{26} 21D8A0F4>

PARAMETER-ENTITIES      #<EQL Hash Table{0} 21D89D4C>

TYPES                   #<EQL Hash Table{0} 21D89BE4>

ATTRIBUTES              NIL

VALIDATE                NIL

NAMESPACES              NIL

ENTITY-INFO             #<DOCUMENT-TYPE-DECLARATION-INFORMATION-NODE #:|spec| 21DB77DC>

PARENT                  NIL

CHILDREN                (#<COMMENT-NODE 21DB774C> #<PI-NODE ||::VERBATIM '"eg" ' 21DB76FC> #<ELEM-NODE ||::|spec| 1 21DB765C> #<COMMENT-NODE 205F95FC>)


;; source: (:REDUCE-P NIL :TIME-P T :SERIALIZE-P NIL)

#P"XML:STANDARDS;XML;XMLCONF;XMLBENCH;BENCHMARK;DATA;CHRMED.XML"

Timing the evaluation of (APPLY (FUNCTION DOCUMENT-PARSER) SOURCE :TRACE TRACE-P :REDUCE REDUCE-P (WHEN ENCODING (LIST :ENCODING ENCODING)))


user time    =      7.691

system time  =      0.040

Elapsed time =   0:00:08

Allocation   = 3829200 bytes standard / 1344343 bytes fixlen

0 Page faults


;; parsed result:

|Document|

|Document| is a SYMBOL

NAME          "Document"

VALUE         #<unbound value>

FUNCTION      #<function |Document| 226133EA>

PLIST         (SYSTEM::%FUN-DOCUMENTATION "{1 } Document ::= Prolog Root MiscSequence?

     (|MiscSequence| |Prolog| |Root|)" :PRODUCTION "

     {1 } Document ::= Prolog Root MiscSequence?" :TERMS (|MiscSequence| |Prolog| |Root|) :PARSETABLE |Document-Parsetable| PKG::SYMBOL-NAME-STRING "Document")

PACKAGE       #<PACKAGE XML-PARSER>


;; source: (:REDUCE-P T :TIME-P T :SERIALIZE-P NIL)

#P"XML:STANDARDS;XML;XMLCONF;XMLBENCH;BENCHMARK;DATA;CHRMED.XML"

Timing the evaluation of (APPLY (FUNCTION DOCUMENT-PARSER) SOURCE :TRACE TRACE-P :REDUCE REDUCE-P (WHEN ENCODING (LIST :ENCODING ENCODING)))


user time    =     10.705

system time  =      0.080

Elapsed time =   0:00:11

Allocation   = 6008032 bytes standard / 5371432 bytes fixlen

0 Page faults


;; parsed result:

#<DOC-NODE <no uri> 21A7189C>

#<DOC-NODE <no uri> 21A7189C> is a DOC-NODE

ROOT                    #<ELEM-NODE ||::|spec| 1 21A70064>

STANDALONE              T

VERSION                 NIL

NOTATIONS               #<EQL Hash Table{0} 21A719E4>

IDS                     #<EQL Hash Table{0} 21A71AEC>

GENERAL-ENTITIES        #<EQL Hash Table{5} 21A7184C>

PARAMETER-ENTITIES      #<EQL Hash Table{0} 21A71BF4>

TYPES                   #<EQL Hash Table{0} 21A71CFC>

ATTRIBUTES              NIL

VALIDATE                NIL

NAMESPACES              NIL

ENTITY-INFO             #<ENTITY-INFORMATION-NODE ||::|| 205EFE0C>

PARENT                  NIL

CHILDREN                (#<COMMENT-NODE 21A71014> #<COMMENT-NODE 21A705AC> #<COMMENT-NODE 21A70684> #<COMMENT-NODE 21A70714> #<COMMENT-NODE 21A703F4> #<COMMENT-NODE 21A7046C> #<PI-NODE ||::VERBATIM '"eg" ' 21A6FFC4> #<ELEM-NODE ||::|spec| 1 21A70064> #<COMMENT-NODE 205EFC94>)


;; source: (:REDUCE-P NIL :TIME-P T :ENCODING :ISO-8859-1 :SERIALIZE-P NIL)

#P"XML:STANDARDS;XML;XMLCONF;XMLBENCH;BENCHMARK;DATA;MED.XML"

Timing the evaluation of (APPLY (FUNCTION DOCUMENT-PARSER) SOURCE :TRACE TRACE-P :REDUCE REDUCE-P (WHEN ENCODING (LIST :ENCODING ENCODING)))


user time    =     18.136

system time  =      0.040

Elapsed time =   0:00:18

Allocation   = 5234912 bytes standard / 7383673 bytes fixlen

0 Page faults


;; parsed result:

|Document|

|Document| is a SYMBOL

NAME          "Document"

VALUE         #<unbound value>

FUNCTION      #<function |Document| 226133EA>

PLIST         (SYSTEM::%FUN-DOCUMENTATION "{1 } Document ::= Prolog Root MiscSequence?

     (|MiscSequence| |Prolog| |Root|)" :PRODUCTION "

     {1 } Document ::= Prolog Root MiscSequence?" :TERMS (|MiscSequence| |Prolog| |Root|) :PARSETABLE |Document-Parsetable| PKG::SYMBOL-NAME-STRING "Document")

PACKAGE       #<PACKAGE XML-PARSER>


;; source: (:REDUCE-P T :TIME-P T :SERIALIZE-P NIL)

#P"XML:STANDARDS;XML;XMLCONF;XMLBENCH;BENCHMARK;DATA;MED.XML"

Timing the evaluation of (APPLY (FUNCTION DOCUMENT-PARSER) SOURCE :TRACE TRACE-P :REDUCE REDUCE-P (WHEN ENCODING (LIST :ENCODING ENCODING)))


user time    =     42.571

system time  =      0.140

Elapsed time =   0:00:43

Allocation   = 22697464 bytes standard / 40329311 bytes fixlen

0 Page faults


;; parsed result:

#<DOC-NODE file://XML/STANDARDS/XML/XMLCONF/XMLBENCH/BENCHMARK/DATA/MED.XML 22E04FFC>

#<DOC-NODE file://XML/STANDARDS/XML/XMLCONF/XMLBENCH/BENCHMARK/DATA/MED.XML 22E04FFC> is a DOC-NODE

ROOT                    #<ELEM-NODE ||::|spec| 1 22E085A4>

STANDALONE              NIL

VERSION                 "1.0"

NOTATIONS               #<EQL Hash Table{0} 22E05394>

IDS                     #<EQL Hash Table{0} 22E0549C>

GENERAL-ENTITIES        #<EQL Hash Table{26} 22E04FAC>

PARAMETER-ENTITIES      #<EQL Hash Table{0} 22E055FC>

TYPES                   #<EQL Hash Table{0} 22E05704>

ATTRIBUTES              NIL

VALIDATE                NIL

NAMESPACES              NIL

ENTITY-INFO             #<DOCUMENT-TYPE-DECLARATION-INFORMATION-NODE #:|spec| 22E08424>

PARENT                  NIL

CHILDREN                (#<COMMENT-NODE 22E084B4> #<PI-NODE ||::VERBATIM '"eg" ' 22E08504> #<ELEM-NODE ||::|spec| 1 22E085A4> #<COMMENT-NODE 2316E9C4>)


;; source: (:REDUCE-P NIL :TIME-P T :SERIALIZE-P NIL)

#P"XML:STANDARDS;XML;XMLCONF;XMLBENCH;BENCHMARK;DATA;CHRBIG.XML"

Timing the evaluation of (APPLY (FUNCTION DOCUMENT-PARSER) SOURCE :TRACE TRACE-P :REDUCE REDUCE-P (WHEN ENCODING (LIST :ENCODING ENCODING)))


user time    =     24.745

system time  =      0.130

Elapsed time =   0:00:25

Allocation   = 14362584 bytes standard / 2768799 bytes fixlen

0 Page faults


;; parsed result:

|Document|

|Document| is a SYMBOL

NAME          "Document"

VALUE         #<unbound value>

FUNCTION      #<function |Document| 226133EA>

PLIST         (SYSTEM::%FUN-DOCUMENTATION "{1 } Document ::= Prolog Root MiscSequence?

     (|MiscSequence| |Prolog| |Root|)" :PRODUCTION "

     {1 } Document ::= Prolog Root MiscSequence?" :TERMS (|MiscSequence| |Prolog| |Root|) :PARSETABLE |Document-Parsetable| PKG::SYMBOL-NAME-STRING "Document")

PACKAGE       #<PACKAGE XML-PARSER>


;; source: (:REDUCE-P T :TIME-P T :SERIALIZE-P NIL)

#P"XML:STANDARDS;XML;XMLCONF;XMLBENCH;BENCHMARK;DATA;CHRBIG.XML"

Timing the evaluation of (APPLY (FUNCTION DOCUMENT-PARSER) SOURCE :TRACE TRACE-P :REDUCE REDUCE-P (WHEN ENCODING (LIST :ENCODING ENCODING)))


user time    =     28.911

system time  =      0.220

Elapsed time =   0:00:29

Allocation   = 16459744 bytes standard / 6373653 bytes fixlen

0 Page faults


;; parsed result:

#<DOC-NODE <no uri> 237B2804>

#<DOC-NODE <no uri> 237B2804> is a DOC-NODE

ROOT                    #<ELEM-NODE ||::|spec| 1 237B38F4>

STANDALONE              T

VERSION                 NIL

NOTATIONS               #<EQL Hash Table{0} 237B294C>

IDS                     #<EQL Hash Table{0} 237B2A54>

GENERAL-ENTITIES        #<EQL Hash Table{5} 237B27B4>

PARAMETER-ENTITIES      #<EQL Hash Table{0} 237B2B5C>

TYPES                   #<EQL Hash Table{0} 237B2C64>

ATTRIBUTES              NIL

VALIDATE                NIL

NAMESPACES              NIL

ENTITY-INFO             #<ENTITY-INFORMATION-NODE ||::|| 23F794C4>

PARENT                  NIL

CHILDREN                (#<COMMENT-NODE 237B3294> #<COMMENT-NODE 237B350C> #<COMMENT-NODE 237B35E4> #<COMMENT-NODE 237B3674> #<COMMENT-NODE 237B37B4> #<COMMENT-NODE 237B382C> #<PI-NODE ||::VERBATIM '"eg" ' 237B3854> #<ELEM-NODE ||::|spec| 1 237B38F4> #<COMMENT-NODE 23F7934C>)


;; source: (:REDUCE-P NIL :TIME-P T :ENCODING :ISO-8859-1 :SERIALIZE-P NIL)

#P"XML:STANDARDS;XML;XMLCONF;XMLBENCH;BENCHMARK;DATA;BIG.XML"

Timing the evaluation of (APPLY (FUNCTION DOCUMENT-PARSER) SOURCE :TRACE TRACE-P :REDUCE REDUCE-P (WHEN ENCODING (LIST :ENCODING ENCODING)))


user time    =     72.634

system time  =      0.190

Elapsed time =   0:01:14

Allocation   = 20420752 bytes standard / 29439036 bytes fixlen

0 Page faults


;; parsed result:

|Document|

|Document| is a SYMBOL

NAME          "Document"

VALUE         #<unbound value>

FUNCTION      #<function |Document| 226133EA>

PLIST         (SYSTEM::%FUN-DOCUMENTATION "{1 } Document ::= Prolog Root MiscSequence?

     (|MiscSequence| |Prolog| |Root|)" :PRODUCTION "

     {1 } Document ::= Prolog Root MiscSequence?" :TERMS (|MiscSequence| |Prolog| |Root|) :PARSETABLE |Document-Parsetable| PKG::SYMBOL-NAME-STRING "Document")

PACKAGE       #<PACKAGE XML-PARSER>


;; source: (:REDUCE-P T :TIME-P T :SERIALIZE-P NIL)

#P"XML:STANDARDS;XML;XMLCONF;XMLBENCH;BENCHMARK;DATA;BIG.XML"

Timing the evaluation of (APPLY (FUNCTION DOCUMENT-PARSER) SOURCE :TRACE TRACE-P :REDUCE REDUCE-P (WHEN ENCODING (LIST :ENCODING ENCODING)))


user time    =    171.566

system time  =      0.510

Elapsed time =   0:02:53

Allocation   = 90253368 bytes standard / 161121708 bytes fixlen

0 Page faults


;; parsed result:

#<DOC-NODE file://XML/STANDARDS/XML/XMLCONF/XMLBENCH/BENCHMARK/DATA/BIG.XML 243FD444>

#<DOC-NODE file://XML/STANDARDS/XML/XMLCONF/XMLBENCH/BENCHMARK/DATA/BIG.XML 243FD444> is a DOC-NODE

ROOT                    #<ELEM-NODE ||::|spec| 1 243FFE4C>

STANDALONE              NIL

VERSION                 "1.0"

NOTATIONS               #<EQL Hash Table{0} 243FD58C>

IDS                     #<EQL Hash Table{0} 243FD694>

GENERAL-ENTITIES        #<EQL Hash Table{26} 243FD3F4>

PARAMETER-ENTITIES      #<EQL Hash Table{0} 243FD89C>

TYPES                   #<EQL Hash Table{0} 243FD9A4>

ATTRIBUTES              NIL

VALIDATE                NIL

NAMESPACES              NIL

ENTITY-INFO             #<DOCUMENT-TYPE-DECLARATION-INFORMATION-NODE #:|spec| 243FFCCC>

PARENT                  NIL

CHILDREN                (#<COMMENT-NODE 243FFD5C> #<PI-NODE ||::VERBATIM '"eg" ' 243FFDAC> #<ELEM-NODE ||::|spec| 1 243FFE4C> #<COMMENT-NODE 206022A4>)

Timing the evaluation of (SETQ *EXTERNAL-DOM* (DOCUMENT-PARSER "file://xml/standards/xml/rec-xml-20001006.xml" :TRACE NIL :REDUCE NIL :ENCODING :ISO-8859-1))


user time    =      3.144

system time  =      0.020

Elapsed time =   0:00:03

Allocation   = 995320 bytes standard / 1257344 bytes fixlen

0 Page faults

Timing the evaluation of (SETQ *EXTERNAL-DOM* (DOCUMENT-PARSER "file://xml/standards/XML/REC-xml-20001006.xml" :TRACE NIL :REDUCE T))

expected condition ignored: NSC: Namespace Attribute Default signaled:

namespace name does not match default value: xmlns:xlink == "http://www.w3.org/TR/WD-xlink" /= "http://www.w3.org/1999/xlink":

.

user time    =     14.731

system time  =      0.060

Elapsed time =   0:00:15

Allocation   = 10059816 bytes standard / 13178011 bytes fixlen

0 Page faults

Timing the evaluation of (SETQ *EXTERNAL-DOM* (DOCUMENT-PARSER "file://xml/standards/XML/REC-xml-20001006.xml" :TRACE NIL :REDUCE T))

expected condition ignored: NSC: Namespace Attribute Default signaled:

namespace name does not match default value: xlink == "http://www.w3.org/TR/WD-xlink" /= "http://www.w3.org/1999/xlink":

.

user time    =     14.661

system time  =      0.020

Elapsed time =   0:00:15

Allocation   = 10156816 bytes standard / 13373547 bytes fixlen

0 Page faults

;;

;;  an exmample from xhtml modularization:

;;  nothing special is needed for the entity-based identifier generation,

;;  but the dtd has no danespace declarations, which means that the definition is recognized as a homograph:

#<DOC-NODE file://XML/STANDARDS/XML/XHTML-MODULAR/EXAMPLES/INVENTORY.XML 20611BBC>

 ==>


#<DOC-NODE file://XML/STANDARDS/XML/XHTML-MODULAR/EXAMPLES/INVENTORY.XML 20611BBC> is a DOC-NODE

ROOT                    #<ELEM-NODE |http://www.example.com/xmlns/inventory|::|shelf| 1 20603C8C>

STANDALONE              T

VERSION                 NIL

NOTATIONS               #<EQL Hash Table{0} 20612184>

IDS                     #<EQL Hash Table{0} 206122AC>

GENERAL-ENTITIES        #<EQL Hash Table{5} 20611C6C>

PARAMETER-ENTITIES      #<EQL Hash Table{37} 20612664>

TYPES                   #<EQL Hash Table{5} 2061278C>

ATTRIBUTES              NIL

VALIDATE                NIL

NAMESPACES              NIL

ENTITY-INFO             #<DOCUMENT-TYPE-DECLARATION-INFORMATION-NODE ||::|shelf| 2060352C>

PARENT                  NIL

CHILDREN                (#<ELEM-NODE |http://www.example.com/xmlns/inventory|::|shelf| 1 20603C8C>)<?xml version='1.0' encoding='UTF-8' standalone='yes' ?>

<!DOCTYPE shelf [

 <!ENTITY % ContentType.datatype 'CDATA' >

 <!ENTITY % Inventory.xmlns.extra.attrib '' >

 <!ENTITY % Inventory.desc.qname 'desc' >

 <!ENTITY % Length.datatype 'CDATA' >

 <!ENTITY % Charsets.datatype 'CDATA' >

 <!ENTITY % Script.datatype 'CDATA' >

 <!ENTITY % ContentTypes.datatype 'CDATA' >

 <!ENTITY % Inventory.prefix 'inventory' >

 <!ENTITY % Inventory.pfx '' >

 <!ENTITY % XHTML.xmlns.extra.attrib '' >

 <!ENTITY % Inventory.price.qname 'price' >

 <!ENTITY % Inventory.mod SYSTEM 'inventory-1.mod' >

 <!ENTITY % xhtml-datatypes.mod PUBLIC '-//W3C//ENTITIES XHTML Datatypes 1.0//EN' '../xhtml-datatypes-1.mod' >

 <!ENTITY % Datetime.datatype 'CDATA' >

 <!ENTITY % Inventory.shelf.qname 'shelf' >

 <!ENTITY % Character.datatype 'CDATA' >

 <!ENTITY % Charset.datatype 'CDATA' >

 <!ENTITY % Inventory.xmlns.attrib 'xmlns	CDATA	#FIXED 'http://www.example.com/xmlns/inventory'' >

 <!ENTITY % MediaDesc.datatype 'CDATA' >

 <!ENTITY % MultiLength.datatype 'CDATA' >

 <!ENTITY % Inventory.sku.qname 'sku' >

 <!ENTITY % FPI.datatype 'CDATA' >

 <!ENTITY % Inventory.item.qname 'item' >

 <!ENTITY % Inventory-qname.mod SYSTEM 'inventory-qname-1.mod' >

 <!ENTITY % Text.datatype 'CDATA' >

 <!ENTITY % LanguageCode.datatype 'NMTOKEN' >

 <!ENTITY % Number.datatype 'CDATA' >

 <!ENTITY % Pixels.datatype 'CDATA' >

 <!ENTITY % URIs.datatype 'CDATA' >

 <!ENTITY % NS.decl.attrib '' >

 <!ENTITY % NS.prefixed 'IGNORE' >

 <!ENTITY % Color.datatype 'CDATA' >

 <!ENTITY % URI.datatype 'CDATA' >

 <!ENTITY % LinkTypes.datatype 'NMTOKENS' >

 <!ENTITY % Inventory.prefixed 'IGNORE' >

 <!ENTITY % Inventory.xmlns 'http://www.example.com/xmlns/inventory' >

 <!ENTITY % Inventory.Common.attrib '' >

 <!ENTITY lt '&#60;' >

 <!ENTITY gt '>' >

 <!ENTITY amp '&#38;' >

 <!ENTITY quot '&#34;' >

 <!ENTITY apos '&#39;' >

 <!ELEMENT shelf (item)* >

 <!ATTLIST shelf 

   location CDATA #IMPLIED >

 <!ELEMENT item (desc, sku, price) >

 <!ATTLIST item 

   location CDATA #IMPLIED >

 <!ELEMENT desc (#PCDATA) >

 <!ELEMENT sku (#PCDATA) >

 <!ELEMENT price (#PCDATA) >

 ]>

<shelf xmlns='http://www.example.com/xmlns/inventory'>

    <item>

        <desc>

	  this is a description.

	</desc>

        <sku>

	  this is the price.

        </sku>

        <price>

	  this is the price.

	</price>

    </item>

</shelf>the dtd itself can also be loaded, so long as one observes the entity dependancies:

#<EXT-SUBSET-NODE 2060F624>

 ==>


#<EXT-SUBSET-NODE 2060F624> is an EXT-SUBSET-NODE

CHILDREN         (#<COMMENT-NODE 205ED5FC> #<COMMENT-NODE 205EDBCC> #<COMMENT-NODE 205EDE94> #<COMMENT-NODE 205EEA8C> #<COMMENT-NODE 205EEB2C> #<DEF-EXTERNAL-PARAMETER-ENTITY ||::|xhtml-datatypes.mod| 205EFAB4> #<COMMENT-NODE 205F5084> #<COMMENT-NODE 205F54C4> #<COMMENT-NODE 205F575C> #<COMMENT-NODE 205F58BC> ...)

ENTITY-INFO      #<ENTITY-INFORMATION-NODE ||::|| 2060F53C>

PARENT           NIL

Timing the evaluation of (DOCUMENT-PARSER #P"XML:STANDARDS;XML;XMLCONF;MACBETH.XML")


user time    =      7.260

system time  =      0.020

Elapsed time =   0:00:07

Allocation   = 3844304 bytes standard / 7311183 bytes fixlen

0 Page faults

the macbeth example loaded both as an instacne model and as an s-expression model:

#<DOC-NODE <no uri> 2134A5A4>

 ==>


#<DOC-NODE <no uri> 2134A5A4> is a DOC-NODE

ROOT                    #<ELEM-NODE ||::PLAY 1 2134792C>

STANDALONE              T

VERSION                 "1.0"

NOTATIONS               #<EQL Hash Table{0} 21348384>

IDS                     #<EQL Hash Table{0} 2134827C>

GENERAL-ENTITIES        #<EQL Hash Table{5} 2134A5B4>

PARAMETER-ENTITIES      #<EQL Hash Table{0} 21348134>

TYPES                   #<EQL Hash Table{0} 2134802C>

ATTRIBUTES              NIL

VALIDATE                NIL

NAMESPACES              NIL

ENTITY-INFO             #<ENTITY-INFORMATION-NODE ||::|| 260F0504>

PARENT                  NIL

CHILDREN                (#<ELEM-NODE ||::PLAY 1 2134792C>)

Timing the evaluation of (DOCUMENT-PARSER #P"XML:STANDARDS;XML;XMLCONF;MACBETH.XML" :REDUCE (QUOTE CONS))


user time    =      4.586

system time  =      0.010

Elapsed time =   0:00:05

Allocation   = 605248 bytes standard / 2848879 bytes fixlen

0 Page faults

; Loading E:\Xanalys\Lispworks\lib\4-2-0-0\modules\concat\xp-fancyformat.fsl on demand...


;; when :reduce is CONS, reduction is to an s-expression representation of the parse tree.

;; the tags are taken from the bnf grammar.

;; the order within a given production is alphabetical.

;; sequence values appear as an untagged list:

(|Document| (|MiscSequence| (|Misc|))

            (|Prolog| (|MiscSequence| (|Misc|)) (|XMLDecl| (|VersionInfo| (|VersionNumCharData| "1.0"))))

            (|Root| (|Element| ((|Content| (|CharData|

                                            "

"))

                                (|Content| (|Element| ((|Content| #) (|Content| #) (|Content| #) (|Content| #) (|Content| #) ...)

                                                      (|ETag| (|QName| "ACT"))

                                                      (|STag| (|QName| "ACT"))))

                                (|Content| (|CharData|

                                            "


"))

                                (|Content| (|Element| ((|Content| #) (|Content| #) (|Content| #) (|Content| #) (|Content| #) ...)

                                                      (|ETag| (|QName| "ACT"))

                                                      (|STag| (|QName| "ACT"))))

                                (|Content| (|CharData|

                                            "


"))

                                ...)

                               (|ETag| (|QName| "PLAY"))

                               (|STag| (|QName| "PLAY")))))

(|Document| (|MiscSequence| (|Misc|)) (|Prolog| (|MiscSequence| (|Misc|)) (|XMLDecl| (|VersionInfo| (|VersionNumCharData| "1.0")))) (|Root| (|Element| ((|Content| (|CharData| "

")) (|Content| (|Element| ((|Content| #) (|Content| #) (|Content| #) (|Content| #) (|Content| #) ...) (|ETag| (|QName| "ACT")) (|STag| (|QName| "ACT")))) (|Content| (|CharData| "


")) (|Content| (|Element| ((|Content| #) (|Content| #) (|Content| #) (|Content| #) (|Content| #) ...) (|ETag| (|QName| "ACT")) (|STag| (|QName| "ACT")))) (|Content| (|CharData| "


")) ...) (|ETag| (|QName| "PLAY")) (|STag| (|QName| "PLAY"))))) is a LIST

0      |Document|

1      (|MiscSequence| (|Misc|))

2      (|Prolog| (|MiscSequence| (|Misc|)) (|XMLDecl| (|VersionInfo| (|VersionNumCharData| "1.0"))))

3      (|Root| (|Element| ((|Content| (|CharData| "

     ")) (|Content| (|Element| ((|Content| (|CharData| "

     ")) (|Content| (|Element| # # #)) (|Content| (|CharData| "

     

     ")) (|Content| (|Element| # # #)) (|Content| (|CharData| "

     

     ")) ...) (|ETag| (|QName| "ACT")) (|STag| (|QName| "ACT")))) (|Content| (|CharData| "

     

     ")) (|Content| (|Element| ((|Content| (|CharData| "

     

     ")) (|Content| (|Element| # # #)) (|Content| (|CharData| "

     

     ")) (|Content| (|Element| # # #)) (|Content| (|CharData| "

     

     ")) ...) (|ETag| (|QName| "ACT")) (|STag| (|QName| "ACT")))) (|Content| (|CharData| "

     

     ")) ...) (|ETag| (|QName| "PLAY")) (|STag| (|QName| "PLAY"))))

;; component: "xml:tests;parser;document-specialized"

;loading G:\Development\Source\cl-xml-0-949\tests\parser\document-specialized.lisp, no bin.

; Loading text file G:\Development\Source\cl-xml-0-949\tests\parser\document-specialized.lisp


#<DOC-NODE <no uri> 205EA82C> is a DOC-NODE

ROOT                    #<ELEM-NODE ||::|envelope| 1 205EBD34>

STANDALONE              T

VERSION                 NIL

NOTATIONS               #<EQL Hash Table{0} 205EAE3C>

IDS                     #<EQL Hash Table{0} 205EAF64>

GENERAL-ENTITIES        #<EQL Hash Table{5} 205EA7DC>

PARAMETER-ENTITIES      #<EQL Hash Table{0} 205EB1B4>

TYPES                   #<EQL Hash Table{0} 205EB2DC>

ATTRIBUTES              NIL

VALIDATE                NIL

NAMESPACES              NIL

ENTITY-INFO             #<ENTITY-INFORMATION-NODE ||::|| 205EC88C>

PARENT                  NIL

CHILDREN                (#<ELEM-NODE ||::|envelope| 1 205EBD34>)

#<DOC-NODE <no uri> 205F008C> is a DOC-NODE

ROOT                    #<|envelope| 205F2E2C>

STANDALONE              T

VERSION                 NIL

NOTATIONS               #<EQL Hash Table{0} 205F03EC>

IDS                     #<EQL Hash Table{0} 205F0514>

GENERAL-ENTITIES        #<EQL Hash Table{5} 205F003C>

PARAMETER-ENTITIES      #<EQL Hash Table{0} 205F0764>

TYPES                   #<EQL Hash Table{1} 205F088C>

ATTRIBUTES              NIL

VALIDATE                NIL

NAMESPACES              NIL

ENTITY-INFO             #<DOCUMENT-TYPE-DECLARATION-INFORMATION-NODE |envelope| 205F27EC>

PARENT                  NIL

CHILDREN                (#<|envelope| 205F2E2C>)<?xml version='1.0' encoding='UTF-8' standalone='yes' ?>

<!DOCTYPE envelope [

 <!ENTITY lt '&#60;' >

 <!ENTITY gt '>' >

 <!ENTITY amp '&#38;' >

 <!ENTITY quot '&#34;' >

 <!ENTITY apos '&#39;' > <!-- no root element definition present -->

 <!ELEMENT envelope ANY >

 <!ATTLIST envelope 

   xmlns CDATA  'XML-PARSER' >

 ]>

<envelope xmlns='XML-PARSER'>asd<f /></envelope>

;; component: "xml:tests;parser;qnames.lisp"

;loading G:\Development\Source\cl-xml-0-949\tests\parser\qnames.lisp, no bin.

; Loading text file G:\Development\Source\cl-xml-0-949\tests\parser\qnames.lisp


the qname test document:

<!DOCTYPE doc [

    <!ELEMENT doc (a:x)* >

    <!ATTLIST doc xmlns CDATA 'data:,ns-top'>

    <!ELEMENT a:x EMPTY>

    <!ATTLIST a:x

              xmlns:a CDATA 'data:,ns-a'

              a:qname CDATA 'a:test'>

    ]>


   <doc xmlns='data:,ns-top'

        xmlns:a='data:,ns-a'>

     <x xmlns='data:,ns-a'></x>

     </doc>


reserializes as

<?xml version='1.0' encoding='UTF-8' standalone='yes' ?>

<!DOCTYPE doc [

 <!ENTITY lt '&#60;' >

 <!ENTITY gt '>' >

 <!ENTITY amp '&#38;' >

 <!ENTITY quot '&#34;' >

 <!ENTITY apos '&#39;' >

 <!ELEMENT doc (nsp-1:x)* >

 <!ATTLIST doc 

   xmlns CDATA  'data:,ns-top' >

 <!ATTLIST doc 

   xmlns:nsp-1 CDATA 'data:,ns-a' >

 <!ELEMENT a:x EMPTY >

 <!ATTLIST a:x 

   xmlns:a CDATA  'data:,ns-a'

   a:qname CDATA  'a:test' >

 ]>

<doc xmlns='data:,ns-top' xmlns:a='data:,ns-a'>

     <a:x xmlns='data:,ns-a' xmlns:a='data:,ns-a' a:qname='a:test' />

     </doc>


./{*}doc element:

<doc xmlns='data:,ns-top' xmlns:a='data:,ns-a'>

     <a:x xmlns='data:,ns-a' xmlns:a='data:,ns-a' a:qname='a:test' />

     </doc>


.//{*}x element:

<a:x xmlns='data:,ns-a' xmlns:a='data:,ns-a' a:qname='a:test' />


(.//{*}x/@{*}qname) attribute:


#<STRING-ATTR-NODE |data:,ns-a|::|qname| 20609094> is a STRING-ATTR-NODE

VALUE         "a:test"

NAME          |data:,ns-a|::|qname|

DOCUMENT      #<DOC-NODE <no uri> 20601EBC>

DEF           #<DEF-ELEM-PROPERTY-TYPE |data:,ns-a|::|qname| 2060630C>

PARENT        #<ELEM-NODE |data:,ns-a|::\x 2 206085D4>

CHILDREN      ("a:test")


(.//{*}x/@{*}qname/text()) attribute:


"" 


(.//{*}x/@{*}qname/value()) attribute:


"a:test" is a SIMPLE-STRING

0      #\a

1      #\:

2      #\t

3      #\e

4      #\s

5      #\t


an element with reused names:

<nsp-1:newElement nsp-1:test='' nsp-1='data:,ns-a'>

 this demonstrates benefits

 of first-class names. it doesn't

 matter, whether prefixes are retained...</nsp-1:newElement>


an element with reused names, but with cleared prefixes:


|data:,ns-a|::|newElement| is a SYMBOL

NAME          "newElement"

VALUE         #<unbound value>

FUNCTION      #<unbound function>

PLIST         (PKG::SYMBOL-NAME-STRING "newElement" :PREFIX NIL)

PACKAGE       #<PACKAGE data:,ns-a>


#<ELEM-NODE |data:,ns-a|::|newElement| 205F8F5C> is an ELEM-NODE

CHILDREN        ("... or not. if the model is complete," "operations are closed and the serialized form is NS-valid." "...")

ATTRIBUTES      (#<QNAME-ATTR-NODE |data:,ns-a|::|test| 205F8F2C>)

NAMESPACES      NIL

VALID           #<unbound slot>

NAME            |data:,ns-a|::|newElement|

DEF             NIL

PARENT          NIL

ORDINALITY      NIL

DOCUMENT        NIL

<nsp-1:newElement nsp-1:test='' nsp-1='data:,ns-a'>

 ... or not. if the model is complete,

 operations are closed and the serialized form is NS-valid.

 ...</nsp-1:newElement><?xml version='1.0' encoding='UTF-8' standalone='yes' ?>

<!DOCTYPE doc [

 <!ENTITY % dtd2 SYSTEM 'data:,&lt;!ELEMENT y (b)*&gt; &lt;!ELEMENT b EMPTY&gt;' >

 <!ENTITY % dtd1 SYSTEM 'data:,&lt;!ELEMENT x (a)*&gt; &lt;!ELEMENT a EMPTY&gt;' >

 <!ENTITY lt '&#60;' >

 <!ENTITY gt '>' >

 <!ENTITY amp '&#38;' >

 <!ENTITY quot '&#34;' >

 <!ENTITY apos '&#39;' >

 <!ELEMENT compound:doc (nsp-1:x, nsp-2:y)* >

 <!ATTLIST compound:doc 

   xmlns:compound CDATA  'data:,ns-doc' >

 <!ATTLIST compound:doc 

   xmlns:nsp-2 CDATA 'data:,ns-b'

   xmlns:nsp-1 CDATA 'data:,ns-a' >

 <!ELEMENT x (a)* >

 <!ATTLIST x 

   xmlns CDATA  'data:,ns-a' >

 <!ELEMENT a EMPTY >

 <!ELEMENT y (b)* >

 <!ATTLIST y 

   xmlns CDATA  'data:,ns-b' >

 <!ELEMENT b EMPTY >

 ]>

<compound:doc xmlns='data:,ns-doc' xmlns:compound='data:,ns-doc'>

     <x xmlns='data:,ns-a'><a /></x>

     <y xmlns='data:,ns-b'><b /></y>

     </compound:doc>


an examination of the document entitiy demonstrates that element names are resolved:

    |data:,ns-doc|::|doc| |data:,ns-a|::\x |data:,ns-a|::\a |data:,ns-b|::\y |data:,ns-b|::\b

and, in addition, the nems in element definitions are alos resolved:

    |data:,ns-a|::\x |data:,ns-b|::\b |data:,ns-b|::\y |data:,ns-doc|::|doc| |data:,ns-a|::\a


this demonstrates ns propagation with multiple unambiguous prefix bindings.

in this case, the dominant declaration preceeds the dependant declarations and shares a prefix.<?xml version='1.0' encoding='UTF-8' standalone='yes' ?>

<!DOCTYPE doc [

 <!ENTITY lt '&#60;' >

 <!ENTITY gt '>' >

 <!ENTITY amp '&#38;' >

 <!ENTITY quot '&#34;' >

 <!ENTITY apos '&#39;' >

 <!ELEMENT doc (nsp-1:x, nsp-2:y)* >

 <!ATTLIST doc 

   xmlns CDATA  'data:,ns-top' >

 <!ATTLIST doc 

   xmlns:nsp-2 CDATA 'data:,ns-b'

   xmlns:nsp-1 CDATA 'data:,ns-a' >

 <!ELEMENT a:x (a:a)* >

 <!ATTLIST a:x 

   xmlns CDATA  'data:,ns-a'

   xmlns:a CDATA  'data:,ns-a' >

 <!ELEMENT a:a EMPTY >

 <!ELEMENT b:y (b:b)* >

 <!ATTLIST b:y 

   xmlns CDATA  'data:,ns-b'

   xmlns:b CDATA  'data:,ns-b' >

 <!ELEMENT b:b EMPTY >

 ]>

<doc xmlns='data:,ns-top'>

     <a:x xmlns='data:,ns-a' xmlns:a='data:,ns-a'><a:a /></a:x>

     <b:y xmlns='data:,ns-b' xmlns:b='data:,ns-b'><b:b /></b:y>

     </doc>


this demonstrates the problmes which arise where declaration either are missing in the document

and/or declaration or do not match.

validity condition as expected: VC: Element Valid signaled:

there must be a definition where the name matches: "x".

parser error with-state #<XML-PARSE-STATE :sources ((:SOURCE #<VECTOR-INPUT-STREAM #(3C 21 44 4F 43 54 59 50 45 20 64 6F 63 20 5B A 20 20 20 20 3C 21 45 4C 45 4D 45 4E 54 20 64 6F ...)> :POSITION 414 :COLUMN 11 :LINE 17)) :input #\< :token NIL :lexical-context |STag| :source #<XML-INPUT 205EABD4> :term S :non-terminal |STag| :stack (|STag| |Element| |Content| |Element| |Root| |Document| |Document-Parser|) >.


validity condition as expected: VC: Element Valid signaled:

there must be a definition where the name matches: |data:,ns-top|::\x.

parser error with-state #<XML-PARSE-STATE :sources ((:SOURCE #<VECTOR-INPUT-STREAM #(3C 21 44 4F 43 54 59 50 45 20 64 6F 63 20 5B A 20 20 20 20 3C 21 45 4C 45 4D 45 4E 54 20 64 6F ...)> :POSITION 422 :COLUMN 19 :LINE 17)) :input #\Newline :token NIL :lexical-context |Content| :source #<XML-INPUT 205EABD4> :term S :non-terminal |Element| :stack (|Element| |Content| |Element| |Root| |Document| |Document-Parser|) >.


validity condition as expected: VC: Element Content signaled:

content must match the element model: (#<ELEM-NODE |data:,ns-top|::\a 3 205F455C>): 

NIL.

parser error with-state #<XML-PARSE-STATE :sources ((:SOURCE #<VECTOR-INPUT-STREAM #(3C 21 44 4F 43 54 59 50 45 20 64 6F 63 20 5B A 20 20 20 20 3C 21 45 4C 45 4D 45 4E 54 20 64 6F ...)> :POSITION 422 :COLUMN 19 :LINE 17)) :input #\Newline :token NIL :lexical-context |Content| :source #<XML-INPUT 205EABD4> :term S :non-terminal |Element| :stack (|Element| |Content| |Element| |Root| |Document| |Document-Parser|) >.


validity condition as expected: VC: Element Valid signaled:

there must be a definition where the name matches: "y".

parser error with-state #<XML-PARSE-STATE :sources ((:SOURCE #<VECTOR-INPUT-STREAM #(3C 21 44 4F 43 54 59 50 45 20 64 6F 63 20 5B A 20 20 20 20 3C 21 45 4C 45 4D 45 4E 54 20 64 6F ...)> :POSITION 432 :COLUMN 11 :LINE 18)) :input #\< :token NIL :lexical-context |STag| :source #<XML-INPUT 205EABD4> :term S :non-terminal |STag| :stack (|STag| |Element| |Content| |Element| |Root| |Document| |Document-Parser|) >.


validity condition as expected: VC: Element Valid signaled:

there must be a definition where the name matches: |data:,ns-top|::\y.

parser error with-state #<XML-PARSE-STATE :sources ((:SOURCE #<VECTOR-INPUT-STREAM #(3C 21 44 4F 43 54 59 50 45 20 64 6F 63 20 5B A 20 20 20 20 3C 21 45 4C 45 4D 45 4E 54 20 64 6F ...)> :POSITION 440 :COLUMN 19 :LINE 18)) :input #\Newline :token NIL :lexical-context |Content| :source #<XML-INPUT 205EABD4> :term S :non-terminal |Element| :stack (|Element| |Content| |Element| |Root| |Document| |Document-Parser|) >.


validity condition as expected: VC: Element Content signaled:

content must match the element model: (#<ELEM-NODE |data:,ns-top|::\b 5 205FDFD4>): 

NIL.

parser error with-state #<XML-PARSE-STATE :sources ((:SOURCE #<VECTOR-INPUT-STREAM #(3C 21 44 4F 43 54 59 50 45 20 64 6F 63 20 5B A 20 20 20 20 3C 21 45 4C 45 4D 45 4E 54 20 64 6F ...)> :POSITION 440 :COLUMN 19 :LINE 18)) :input #\Newline :token NIL :lexical-context |Content| :source #<XML-INPUT 205EABD4> :term S :non-terminal |Element| :stack (|Element| |Content| |Element| |Root| |Document| |Document-Parser|) >.


validity condition as expected: VC: Element Valid signaled:

there must be a definition where the name matches: |data:,ns-top|::\x.

parser error with-state #<XML-PARSE-STATE :sources ((:SOURCE #<VECTOR-INPUT-STREAM #(3C 21 44 4F 43 54 59 50 45 20 64 6F 63 20 5B A 20 20 20 20 3C 21 45 4C 45 4D 45 4E 54 20 64 6F ...)> :POSITION 451 :COLUMN 12 :LINE 19)) :input NIL :token NIL :lexical-context |Document| :source #<XML-INPUT 205EABD4> :term S :non-terminal |Element| :stack (|Element| |Root| |Document| |Document-Parser|) >.


validity condition as expected: VC: Element Content signaled:

content must match the element model: ("

     " #<ELEM-NODE |data:,ns-top|::\x 2 205F4294> "

     " #<ELEM-NODE |data:,ns-top|::\y 4 205FDD0C> "

     "): 

     doc ::= (x y)*.

parser error with-state #<XML-PARSE-STATE :sources ((:SOURCE #<VECTOR-INPUT-STREAM #(3C 21 44 4F 43 54 59 50 45 20 64 6F 63 20 5B A 20 20 20 20 3C 21 45 4C 45 4D 45 4E 54 20 64 6F ...)> :POSITION 451 :COLUMN 12 :LINE 19)) :input NIL :token NIL :lexical-context |Document| :source #<XML-INPUT 205EABD4> :term S :non-terminal |Element| :stack (|Element| |Root| |Document| |Document-Parser|) >.

<?xml version='1.0' encoding='UTF-8' standalone='yes' ?>

<!DOCTYPE doc [

 <!ENTITY lt '&#60;' >

 <!ENTITY gt '>' >

 <!ENTITY amp '&#38;' >

 <!ENTITY quot '&#34;' >

 <!ENTITY apos '&#39;' >

 <!ELEMENT doc (nsp-1:x, nsp-2:y)* >

 <!ATTLIST doc 

   xmlns CDATA  'data:,ns-top' >

 <!ATTLIST doc 

   xmlns:nsp-2 CDATA 'data:,ns-b'

   xmlns:nsp-1 CDATA 'data:,ns-a' >

 <!ELEMENT a:x (a:a)* >

 <!ATTLIST a:x 

   xmlns CDATA  'data:,ns-a'

   xmlns:a CDATA  'data:,ns-a' >

 <!ELEMENT a:a EMPTY >

 <!ELEMENT b:y (b:b)* >

 <!ATTLIST b:y 

   xmlns CDATA  'data:,ns-b'

   xmlns:b CDATA  'data:,ns-b' >

 <!ELEMENT b:b EMPTY >

 ]>

<doc xmlns='data:,ns-top'>

     <x><a /></x>

     <y><b /></y>

     </doc>


namespace declarations are propagation with multiple unambiguous prefix bindings.

in this case, the dominant declaration follows the dependant declarations.

<?xml version='1.0' encoding='UTF-8' standalone='yes' ?>

<!DOCTYPE doc [

 <!ENTITY lt '&#60;' >

 <!ENTITY gt '>' >

 <!ENTITY amp '&#38;' >

 <!ENTITY quot '&#34;' >

 <!ENTITY apos '&#39;' >

 <!ELEMENT doc (nsp-1:x, nsp-2:y)* >

 <!ATTLIST doc 

   xmlns CDATA  'data:,ns-top' >

 <!ATTLIST doc 

   xmlns:nsp-2 CDATA 'data:,ns-b'

   xmlns:nsp-1 CDATA 'data:,ns-a' >

 <!ELEMENT a:x (a:a)* >

 <!ATTLIST a:x 

   xmlns CDATA  'data:,ns-a'

   xmlns:a CDATA  'data:,ns-a' >

 <!ELEMENT a:a EMPTY >

 <!ELEMENT b:y (b:b)* >

 <!ATTLIST b:y 

   xmlns CDATA  'data:,ns-b'

   xmlns:b CDATA  'data:,ns-b' >

 <!ELEMENT b:b EMPTY >

 ]>

<doc xmlns='data:,ns-top'>

     <a:x xmlns='data:,ns-a' xmlns:a='data:,ns-a'><a:a /></a:x>

     <b:y xmlns='data:,ns-b' xmlns:b='data:,ns-b'><b:b /></b:y>

     </doc>


this example notes the ambiguous namespace bindings.

and signal validation errors for the content and the missing definition.

Warning: VALIDITY-ERROR is not a valid type.<?xml version='1.0' encoding='UTF-8' standalone='yes' ?>

<!DOCTYPE doc [

 <!ENTITY lt '&#60;' >

 <!ENTITY gt '>' >

 <!ENTITY amp '&#38;' >

 <!ENTITY quot '&#34;' >

 <!ENTITY apos '&#39;' >

 <!ELEMENT doc (nsp-1:x)* >

 <!ATTLIST doc 

   xmlns:a CDATA  'data:,ns-b'

   xmlns CDATA  'data:,ns-top' >

 <!ATTLIST doc 

   xmlns:nsp-1 CDATA 'data:,ns-a' >

 <!ELEMENT a:x EMPTY >

 <!ATTLIST a:x 

   xmlns:a CDATA  'data:,ns-a' >

 ]>

<doc xmlns='data:,ns-top' xmlns:a='data:,ns-b'>  <!--  nb. as xmlns:a='data:,ns-a' this causes a ns default error instance  -->

     <a:x xmlns='data:,ns-a' xmlns:a='data:,ns-a' />

     </doc>


this example demonstrate the effects of changing a namespace name v/s changing the value in a namespace node.


original. :

<doc xmlns='data:,ns-top' xmlns:a='data:,ns-a' >

     <x xmlns='data:,ns-a'><z/></x>

     <y xmlns='data:,ns-b'></y>

     </doc>


I. original serialized. :

<doc xmlns='data:,ns-top' xmlns:a='data:,ns-a'>

     <x xmlns='data:,ns-a'><z /></x>

     <y xmlns='data:,ns-b' />

     </doc>


II. a change of the prefix specified for a local namespace binding has the expected effect on the serialized document, even though

#<ELEM-NODE |data:,ns-a|::\x 2 205F1E24>.name.prefix remains = "" :

<doc xmlns='data:,ns-top' xmlns:a='data:,ns-a'>

     <aChanged:x xmlns:aChanged='data:,ns-a'><aChanged:z /></aChanged:x>

     <y xmlns='data:,ns-b' />

     </doc>


III. moving the element does not cause the artifactual null prefix to be captured.

#<ELEM-NODE |data:,ns-a|::\z 3 205F7D5C>.name.prefix remains = "". the serializer uses the binding visible in the root node.

#<ELEM-NODE |data:,ns-b|::\y 4 205F83CC>.namespaces = (#<NS-NODE |xmlns|:|| -> "data:,ns-b" 205F828C>). :

<doc xmlns='data:,ns-top' xmlns:a='data:,ns-a'>

     <x xmlns='data:,ns-a' />

     <y xmlns='data:,ns-b'><a:z /></y>

     </doc>


IV. the prefixes are serialization artifacts, where the local namespace nodes have been deleted, the serializer either generates new ones, or uses other apparent bindings.

#<ELEM-NODE |data:,ns-a|::\x 2 205FD34C>.namespaces = NIL.

#<ELEM-NODE |data:,ns-b|::\y 4 205FDC3C>.namespaces = NIL. :

<doc xmlns='data:,ns-top' xmlns:a='data:,ns-a'>

     <a:x><a:z /></a:x>

     <nsp-1:y nsp-1='data:,ns-b' />

     </doc>


V. the effect of a change to the value of a namespace node is limited to that node. it has no affect on the names within its scope...

#<ELEM-NODE |data:,ns-a|::\x 2 2060346C>.namespaces = (#<NS-NODE |xmlns|:|| -> "" 206045B4>). :

<doc xmlns='data:,ns-top' xmlns:a='data:,ns-a'>

     <a:x xmlns=''><a:z /></a:x>

     <y xmlns='data:,ns-b' />

     </doc>


VI. the effect of a change to the value of a namespace node is limited to that node. it has no affect on the names within its scope...

#<ELEM-NODE |data:,ns-a|::\x 2 20608E1C>.namespaces = (#<NS-NODE |xmlns|:|| -> "data:,ns-nonexistant1" 2060938C>).

#<ELEM-NODE |data:,ns-b|::\y 4 20608A5C>.namespaces = (#<NS-NODE |xmlns|:|| -> "data:,ns-nonexistant2" 2060950C>). :

<doc xmlns='data:,ns-top' xmlns:a='data:,ns-a'>

     <a:x xmlns='data:,ns-nonexistant1'><a:z /></a:x>

     <nsp-1:y xmlns='data:,ns-nonexistant2' nsp-1='data:,ns-b' />

     </doc>


VII. ... even where new nodes supplant all original prefix/namespace bindings.

#<ELEM-NODE |data:,ns-a|::\x 2 2060F804>.namespaces = (#<NS-NODE |xmlns|::\a -> "" 20610A9C> #<NS-NODE |xmlns|:|| -> "" 2061094C>). :

<doc xmlns='data:,ns-top' xmlns:a='data:,ns-a'>

     <a:x xmlns:a='' xmlns=''><a:z /></a:x>

     <y xmlns='data:,ns-b' />

     </doc>

;; component: "xml:tests;parser;validation.lisp"

;loading G:\Development\Source\cl-xml-0-949\tests\parser\validation.lisp, no bin.

; Loading text file G:\Development\Source\cl-xml-0-949\tests\parser\validation.lisp


;;

;; examples which demonstrate the difference between a namespace default and

;; a fixed attribute default: where the former differ, the parse may

;; fail independant of validation while in the latter case, it fails under

;; validation only.


;;

;; namespace declarations (-validation): element = x /= default = y ==> error:


as expected: NSC: Namespace Attribute Default signaled:

namespace name does not match default value:  == "http://over.the.rainbow.com/somewhere" /= "http://java.sun.com/historical":


;;

;; namespace declarations (-validation): element = x == default = x ==> ok:

<?xml version='1.0' encoding='UTF-8' standalone='yes' ?>

<!DOCTYPE palimpest [

 <!ENTITY lt '&#60;' >

 <!ENTITY gt '>' >

 <!ENTITY amp '&#38;' >

 <!ENTITY quot '&#34;' >

 <!ENTITY apos '&#39;' >

 <!ELEMENT palimpest EMPTY >

 <!ATTLIST palimpest 

   xmlns CDATA #FIXED 'http://over.the.rainbow.com/somewhere' >

 ]>

<palimpest xmlns='http://over.the.rainbow.com/somewhere' />


;;

;; namespace declarations (-validation): element = x /= default = nil ==> ok:

<?xml version='1.0' encoding='UTF-8' standalone='yes' ?>

<!DOCTYPE palimpest [

 <!ENTITY lt '&#60;' >

 <!ENTITY gt '>' >

 <!ENTITY amp '&#38;' >

 <!ENTITY quot '&#34;' >

 <!ENTITY apos '&#39;' >

 <!ELEMENT palimpest EMPTY >

 ]>

<palimpest xmlns='http://over.the.rainbow.com/somewhere' />


;;

;; namespace declarations (-validation): element = nil == default = x ==> ok:

<?xml version='1.0' encoding='UTF-8' standalone='yes' ?>

<!DOCTYPE palimpest [

 <!ENTITY lt '&#60;' >

 <!ENTITY gt '>' >

 <!ENTITY amp '&#38;' >

 <!ENTITY quot '&#34;' >

 <!ENTITY apos '&#39;' >

 <!ELEMENT palimpest EMPTY >

 <!ATTLIST palimpest 

   xmlns CDATA #FIXED 'http://over.the.rainbow.com/somewhere' >

 ]>

<palimpest xmlns='http://over.the.rainbow.com/somewhere' />


;;

;; namespace declarations (-validation): element = nil == default = nil ==> ok:

<?xml version='1.0' encoding='UTF-8' standalone='yes' ?>

<!DOCTYPE palimpest [

 <!ENTITY lt '&#60;' >

 <!ENTITY gt '>' >

 <!ENTITY amp '&#38;' >

 <!ENTITY quot '&#34;' >

 <!ENTITY apos '&#39;' >

 <!ELEMENT palimpest EMPTY >

 ]>

<palimpest />


;;

;; attributes (+validation): element = x /= default = y ==> error:


as expected: VC: Fixed Attribute Default signaled:

attribute value does not match default: attr: ("http://over.the.rainbow.com/somewhere"): ("http://java.sun.com/historical"):

parser error with-state #<XML-PARSE-STATE :sources ((:SOURCE #<VECTOR-INPUT-STREAM #(3C 21 44 4F 43 54 59 50 45 20 70 61 6C 69 6D 70 65 73 74 20 5B A 3C 21 45 4C 45 4D 45 4E 54 20 ...)> :POSITION 242 :COLUMN 58 :LINE 8)) :input NIL :token NIL :lexical-context |STag| :source #<XML-INPUT 20614A54> :term S :non-terminal |STag| :stack (|STag| |Element| |Root| |Document| |Document-Parser|) >.

<?xml version='1.0' encoding='UTF-8' standalone='yes' ?>

<!DOCTYPE palimpest [

 <!ENTITY lt '&#60;' >

 <!ENTITY gt '>' >

 <!ENTITY amp '&#38;' >

 <!ENTITY quot '&#34;' >

 <!ENTITY apos '&#39;' >

 <!ELEMENT palimpest EMPTY >

 <!ATTLIST palimpest 

   attr CDATA #FIXED 'http://java.sun.com/historical' >

 ]>

<palimpest attr='http://over.the.rainbow.com/somewhere' />


;;

;; attributes (-validation): element = x /= default = y ==> ok:

<?xml version='1.0' encoding='UTF-8' standalone='yes' ?>

<!DOCTYPE palimpest [

 <!ENTITY lt '&#60;' >

 <!ENTITY gt '>' >

 <!ENTITY amp '&#38;' >

 <!ENTITY quot '&#34;' >

 <!ENTITY apos '&#39;' >

 <!ELEMENT palimpest EMPTY >

 <!ATTLIST palimpest 

   attr CDATA #FIXED 'http://java.sun.com/historical' >

 ]>

<palimpest attr='http://over.the.rainbow.com/somewhere' />


;;

;; attributes (+validation): element = x == default = y ==> ok:

<?xml version='1.0' encoding='UTF-8' standalone='yes' ?>

<!DOCTYPE palimpest [

 <!ENTITY lt '&#60;' >

 <!ENTITY gt '>' >

 <!ENTITY amp '&#38;' >

 <!ENTITY quot '&#34;' >

 <!ENTITY apos '&#39;' >

 <!ELEMENT palimpest EMPTY >

 <!ATTLIST palimpest 

   attr CDATA #FIXED 'http://java.sun.com/historical' >

 ]>

<palimpest attr='http://java.sun.com/historical' />


;;

;; attributes (-validation): element = x == default = y ==> ok:

<?xml version='1.0' encoding='UTF-8' standalone='yes' ?>

<!DOCTYPE palimpest [

 <!ENTITY lt '&#60;' >

 <!ENTITY gt '>' >

 <!ENTITY amp '&#38;' >

 <!ENTITY quot '&#34;' >

 <!ENTITY apos '&#39;' >

 <!ELEMENT palimpest EMPTY >

 <!ATTLIST palimpest 

   attr CDATA #FIXED 'http://java.sun.com/historical' >

 ]>

<palimpest attr='http://java.sun.com/historical' />

;; component: "xml:tests;parser;namespaces.lisp"

;loading G:\Development\Source\cl-xml-0-949\tests\parser\namespaces.lisp, no bin.

; Loading text file G:\Development\Source\cl-xml-0-949\tests\parser\namespaces.lisp


;; this illustrates the consequences of attempts to bind standard namespaces.

;; 0.949 fails these tests

("XPARSER" "NAMESPACES" "DTD"): failed.

;; component: "xml:tests;parser;oasis.lisp"

;loading G:\Development\Source\cl-xml-0-949\tests\parser\oasis.lisp, no bin.

; Loading text file G:\Development\Source\cl-xml-0-949\tests\parser\oasis.lisp

Timing the evaluation of (MAP NIL (FUNCTION (LAMBDA (LOCATION) (DESTRUCTURING-BIND (DIRECTORY &REST ARGS &KEY VALIDATE PASS (REDUCE T)) LOCATION (FORMAT *TRACE-OUTPUT* "~%~%~s ~s" DIRECTORY ARGS) (MAP NIL (FUNCTION (LAMBDA (PATH) (UNLESS (SEARCH ".ent." (FILE-NAMESTRING PATH)) (ECASE (REPORT-PARSE PATH :REDUCE REDUCE :VALIDATE VALIDATE :PASS PASS) (:CONFORMANT (INCF CONFORMANT-COUNT)) (:DISCREPANT (PUSH (FILE-NAMESTRING PATH) *DISCREPANT-FILES*)) (:NONCONFORMANT (PUSH (FILE-NAMESTRING PATH) *NONCONFORMANT-FILES*)) (:ERRONEOUS (PUSH (FILE-NAMESTRING PATH) *ERRONEOUS-FILES*))) (INCF CASE-COUNT)))) (SORT (DIRECTORY DIRECTORY) (FUNCTION STRING-LESSP) :KEY (FUNCTION FILE-NAMESTRING)))))) PATHS)


#P"XMLCONF:OASIS;*PASS*.XML" (:PASS T)....


p04pass1.xml (p y) (v n): FAILED: OK/DISCREPANT: PE: tag '<A.-:̀·/>' is a qualified name -> NSC: Prefix Declared signaled: no visible binding for prefix: "A.-". parser error with-state #<XML-PARSE-STATE :sources NIL :input #\Return :token NIL :lexical-context |STag| :source #<XML-INPUT 260B4BCC> :term S :non-terminal |STag| :stack NIL >. 


p05pass1.xml (p y) (v n): FAILED: OK/DISCREPANT: PE: tags '<::._-0/>' and '<:/>' don't follow QName constraint. -> NSC: Prefix Declared signaled: no visible binding for prefix: "A". parser error with-state #<XML-PARSE-STATE :sources NIL :input #\Return :token NIL :lexical-context |STag| :source #<XML-INPUT 260BB004> :term S :non-terminal |STag| :stack NIL >. .....


p11pass1.xml (p y) (v n): FAILED: OK/DISCREPANT: PE: the system literal contains a fragment identifier. -> WFC: [SystemLiteral] signaled: no fragment identifier permitted: "a%a&b&#0<!ELEMENT<!--<?</>?>/\\''". production failed. parser error with-state #<XML-PARSE-STATE :sources NIL :input #\> :token NIL :lexical-context |SystemCharData| :source #<XML-INPUT 260E71DC> :term S :non-terminal |SystemLiteral| :stack NIL >.............................................................................


p66pass1.xml (p y) (v n): FAILED: OK/DISCREPANT: IR: character is beyond implementation limit. -> WFC: Legal Character signaled: character name/code error: "x10F2ec"/#x10F2EC (not supported). parser error with-state #<XML-PARSE-STATE :sources NIL :input #\; :token NIL :lexical-context |Content| :source #<XML-INPUT 20614764> :term |xml|:/> :non-terminal |xml|:> :stack NIL >..........


#P"XMLCONF:OASIS;*FAIL*.XML" (:PASS NIL).......................................................................


p06fail1.xml (p n) (v n): PASSED: #<DOC-NODE file://G:/Development/Source/cl-xml-0-949/standards/xml/xmlconf/xmlconf/oasis/p06fail1.xml 260CE23C>: OK/DISCREPANT: VR: idref validity not enforced.


p08fail1.xml (p n) (v n): PASSED: #<DOC-NODE file://G:/Development/Source/cl-xml-0-949/standards/xml/xmlconf/xmlconf/oasis/p08fail1.xml 260D1FFC>: OK/DISCREPANT: VR: a null name or empty set is permitted.


p08fail2.xml (p n) (v n): PASSED: #<DOC-NODE file://G:/Development/Source/cl-xml-0-949/standards/xml/xmlconf/xmlconf/oasis/p08fail2.xml 260D5DBC>: OK/DISCREPANT: VR: passes when not validating..........................


p16fail3.xml (p n) (v n): PASSED: #<DOC-NODE <no uri> 260FA9EC>: OK/DISCREPANT: PE: is not present in the documentation and has a legal NCName as PiTarget.......................................................................................................................................................


#P"XMLCONF:SUN;NOT-WF;*.XML" (:PASS NIL)........................................................


#P"XMLCONF:SUN;INVALID;*.XML" (:PASS NIL :VALIDATE T)..........................


empty.xml (p n) (v y): PASSED: #<DOC-NODE file://G:/Development/Source/cl-xml-0-949/standards/xml/xmlconf/xmlconf/sun/invalid/empty.xml 2060436C>: OK/DISCREPANT: VR: whitespace, comments, and processing instructions are permitted in EMPTY.........


id08.xml (p n) (v y): PASSED: #<DOC-NODE file://G:/Development/Source/cl-xml-0-949/standards/xml/xmlconf/xmlconf/sun/invalid/id08.xml 260C0F3C>: OK/DISCREPANT: VR: validation does not check id cross-references.


id09.xml (p n) (v y): PASSED: #<DOC-NODE file://G:/Development/Source/cl-xml-0-949/standards/xml/xmlconf/xmlconf/sun/invalid/id09.xml 205E7B8C>: OK/DISCREPANT: VR: validation does not check id cross-references.


not-sa01.xml (p n) (v y): PASSED: #<DOC-NODE file://G:/Development/Source/cl-xml-0-949/standards/xml/xmlconf/xmlconf/sun/invalid/not-sa01.xml 205F077C>: OK/DISCREPANT: VR: standalone stipulation not enforced..


not-sa02.xml (p n) (v y): PASSED: #<DOC-NODE file://G:/Development/Source/cl-xml-0-949/standards/xml/xmlconf/xmlconf/sun/invalid/not-sa02.xml 20604FC4>: OK/DISCREPANT: VR: standalone stipulation not enforced..


not-sa03.xml (p n) (v y): PASSED: #<DOC-NODE file://G:/Development/Source/cl-xml-0-949/standards/xml/xmlconf/xmlconf/sun/invalid/not-sa03.xml 205E7B8C>: OK/DISCREPANT: VR: standalone stipulation not enforced..


not-sa04.xml (p n) (v y): PASSED: #<DOC-NODE file://G:/Development/Source/cl-xml-0-949/standards/xml/xmlconf/xmlconf/sun/invalid/not-sa04.xml 205FB644>: OK/DISCREPANT: VR: standalone stipulation not enforced..


not-sa05.xml (p n) (v y): PASSED: #<DOC-NODE file://G:/Development/Source/cl-xml-0-949/standards/xml/xmlconf/xmlconf/sun/invalid/not-sa05.xml 2060BD54>: OK/DISCREPANT: VR: standalone stipulation not enforced..


not-sa06.xml (p n) (v y): PASSED: #<DOC-NODE file://G:/Development/Source/cl-xml-0-949/standards/xml/xmlconf/xmlconf/sun/invalid/not-sa06.xml 2061F9F4>: OK/DISCREPANT: VR: standalone stipulation not enforced..


not-sa07.xml (p n) (v y): PASSED: #<DOC-NODE file://G:/Development/Source/cl-xml-0-949/standards/xml/xmlconf/xmlconf/sun/invalid/not-sa07.xml 205F255C>: OK/DISCREPANT: VR: standalone stipulation not enforced..


not-sa08.xml (p n) (v y): PASSED: #<DOC-NODE file://G:/Development/Source/cl-xml-0-949/standards/xml/xmlconf/xmlconf/sun/invalid/not-sa08.xml 20601A0C>: OK/DISCREPANT: VR: standalone stipulation not enforced..


not-sa09.xml (p n) (v y): PASSED: #<DOC-NODE file://G:/Development/Source/cl-xml-0-949/standards/xml/xmlconf/xmlconf/sun/invalid/not-sa09.xml 20615AA4>: OK/DISCREPANT: VR: standalone stipulation not enforced..


not-sa10.xml (p n) (v y): PASSED: #<DOC-NODE file://G:/Development/Source/cl-xml-0-949/standards/xml/xmlconf/xmlconf/sun/invalid/not-sa10.xml 205EFA24>: OK/DISCREPANT: VR: standalone stipulation not enforced..


not-sa11.xml (p n) (v y): PASSED: #<DOC-NODE file://G:/Development/Source/cl-xml-0-949/standards/xml/xmlconf/xmlconf/sun/invalid/not-sa11.xml 206032E4>: OK/DISCREPANT: VR: standalone stipulation not enforced..


not-sa12.xml (p n) (v y): PASSED: #<DOC-NODE file://G:/Development/Source/cl-xml-0-949/standards/xml/xmlconf/xmlconf/sun/invalid/not-sa12.xml 205E9D04>: OK/DISCREPANT: VR: standalone stipulation not enforced..


not-sa13.xml (p n) (v y): PASSED: #<DOC-NODE file://G:/Development/Source/cl-xml-0-949/standards/xml/xmlconf/xmlconf/sun/invalid/not-sa13.xml 205FD00C>: OK/DISCREPANT: VR: standalone stipulation not enforced..


not-sa14.xml (p n) (v y): PASSED: #<DOC-NODE file://G:/Development/Source/cl-xml-0-949/standards/xml/xmlconf/xmlconf/sun/invalid/not-sa14.xml 20610EC4>: OK/DISCREPANT: VR: standalone stipulation not enforced...........................


pe01.xml (p n) (v y): PASSED: #<DOC-NODE file://G:/Development/Source/cl-xml-0-949/standards/xml/xmlconf/xmlconf/sun/invalid/pe01.xml 205E7B8C>: OK/DISCREPANT: PE: a parameter entities is not recognized in an attribute default........


#P"XMLCONF:SUN;VALID;*.XML" (:PASS T :VALIDATE T)...


ext01.xml (p y) (v y): FAILED: OK/DISCREPANT: PE: references a non-existent external entity. -> WFC: External Parsed Entity signaled: entity identified as (SYSTEM "null.ent" PUBLIC NIL) does not have the form of an external parsed entity: The file #P"G:/Development/Source/cl-xml-0-949/standards/xml/xmlconf/xmlconf/sun/valid/null.ent" does not exist. parser error with-state #<XML-PARSE-STATE :sources NIL :input #\Space :token NIL :lexical-context |Content| :source #<XML-INPUT 205E8A0C> :term |Reference| :non-terminal |Content| :stack NIL >......


notation01.xml (p y) (v y): FAILED: OK/DISCREPANT: VR: a notation is used prior to definition -> VC: Notation Attributes signaled: all notation names must be declared: ||::GIF. parser error with-state #<XML-PARSE-STATE :sources NIL :input #\Return :token NIL :lexical-context |IntSubsetDecl| :source #<XML-INPUT 205F849C> :term S :non-terminal |GEDecl| :stack NIL >..................


#P"XMLCONF:IBM;NOT-WF;*;*.XML" (:PASS NIL)


432gewf.xml (p n) (v n): PASSED: #<DOC-NODE file://G:/Development/Source/cl-xml-0-949/standards/xml/xmlconf/xmlconf/ibm/not-wf/misc/432gewf.xml 205F03D4>: OK/DISCREPANT: PE: general entity content constraint not enforced..............................................................................................................................................................................................................................................................................................................................................................................................................................................................................................................................................................................................................................................................................................................................................................


#P"XMLCONF:IBM;INVALID;*;*.XML" (:PASS NIL :VALIDATE T).


ibm29i01.xml (p n) (v y): PASSED: #<DOC-NODE file://G:/Development/Source/cl-xml-0-949/standards/xml/xmlconf/xmlconf/ibm/invalid/P29/ibm29i01.xml 205EAFBC>: OK/DISCREPANT: VR: standalone stipulation not enforced..


ibm32i01.xml (p n) (v y): PASSED: #<DOC-NODE file://G:/Development/Source/cl-xml-0-949/standards/xml/xmlconf/xmlconf/ibm/invalid/P32/ibm32i01.xml 20602314>: OK/DISCREPANT: VR: standalone stipulation not enforced..


ibm32i02.xml (p n) (v y): PASSED: #<DOC-NODE file://G:/Development/Source/cl-xml-0-949/standards/xml/xmlconf/xmlconf/ibm/invalid/P32/ibm32i02.xml 2060A9EC>: OK/DISCREPANT: VR: standalone stipulation not enforced..


ibm32i03.xml (p n) (v y): PASSED: #<DOC-NODE file://G:/Development/Source/cl-xml-0-949/standards/xml/xmlconf/xmlconf/ibm/invalid/P32/ibm32i03.xml 205E7B8C>: OK/DISCREPANT: VR: standalone stipulation not enforced..


ibm32i04.xml (p n) (v y): PASSED: #<DOC-NODE file://G:/Development/Source/cl-xml-0-949/standards/xml/xmlconf/xmlconf/ibm/invalid/P32/ibm32i04.xml 205F4B64>: OK/DISCREPANT: VR: standalone stipulation not enforced.........


ibm49i01.xml (p n) (v y): PASSED: #<DOC-NODE file://G:/Development/Source/cl-xml-0-949/standards/xml/xmlconf/xmlconf/ibm/invalid/P49/ibm49i01.xml 206138BC>: OK/DISCREPANT: VR: group/pe nesting not enforced..


ibm50i01.xml (p n) (v y): PASSED: #<DOC-NODE file://G:/Development/Source/cl-xml-0-949/standards/xml/xmlconf/xmlconf/ibm/invalid/P50/ibm50i01.xml 205E7B8C>: OK/DISCREPANT: VR: group/pe nesting not enforced.


ibm51i01.xml (p n) (v y): PASSED: #<DOC-NODE file://G:/Development/Source/cl-xml-0-949/standards/xml/xmlconf/xmlconf/ibm/invalid/P51/ibm51i01.xml 205F8564>: OK/DISCREPANT: VR: group/pe nesting not enforced........


ibm56i08.xml (p n) (v y): PASSED: #<DOC-NODE file://G:/Development/Source/cl-xml-0-949/standards/xml/xmlconf/xmlconf/ibm/invalid/P56/ibm56i08.xml 206018CC>: OK/DISCREPANT: PE: references a non-existent external entity...


ibm56i10.xml (p n) (v y): PASSED: #<DOC-NODE file://G:/Development/Source/cl-xml-0-949/standards/xml/xmlconf/xmlconf/ibm/invalid/P56/ibm56i10.xml 20617514>: OK/DISCREPANT: VR: id reference validity is not enforced..........................


#P"XMLCONF:IBM;VALID;*;*.XML" (:PASS T :VALIDATE T).


ibm02v01.xml (p y) (v y): FAILED: OK/DISCREPANT: IR: character is beyond implementation limit at offset 281. -> XML-ERROR signaled: unsupported unicode datum: (240 144 128 ...).............................................................................................


ibm54v01.xml (p y) (v y): FAILED: OK/DISCREPANT: VR: a notation is used prior to definition -> VC: Notation Attributes signaled: all notation names must be declared: ||::|gif|. parser error with-state #<XML-PARSE-STATE :sources NIL :input #\Return :token NIL :lexical-context |IntSubsetDecl| :source #<XML-INPUT 205F410C> :term S :non-terminal |GEDecl| :stack NIL >...............


ibm58v01.xml (p y) (v y): FAILED: OK/DISCREPANT: PE: constraint introduced in errata. -> VC: No Duplicate Tokens signaled: The names in a single declaration must all be distinct. parser error with-state #<XML-PARSE-STATE :sources NIL :input |xml|:> :token NIL :lexical-context |AttDef| :source #<XML-INPUT 205FC04C> :term REQUIRED :non-terminal |AttDef| :stack NIL >..


ibm59v01.xml (p y) (v y): FAILED: OK/DISCREPANT: PE: constraint introduced in errata. -> VC: No Duplicate Tokens signaled: The names in a single declaration must all be distinct. parser error with-state #<XML-PARSE-STATE :sources NIL :input |xml|:> :token NIL :lexical-context |AttDef| :source #<XML-INPUT 2060EC04> :term REQUIRED :non-terminal |AttDef| :stack NIL >.......................


ibm66v01.xml (p y) (v y): FAILED: OK/DISCREPANT: IR: character is beyond implementation limit. -> WFC: Legal Character signaled: character name/code error: "x10000"/#x10000 (not supported). parser error with-state #<XML-PARSE-STATE :sources NIL :input #\; :token NIL :lexical-context |Content| :source #<XML-INPUT 2060F1EC> :term |xml|:/> :non-terminal |xml|:> :stack NIL >...............


#P"XMLCONF:XMLTEST;NOT-WF;*;*.XML" (:PASS NIL)...................................................................................


074.xml (p n) (v n): PASSED: #<DOC-NODE file://G:/Development/Source/cl-xml-0-949/standards/xml/xmlconf/xmlconf/xmltest/not-wf/sa/074.xml 260F01CC>: OK/DISCREPANT: VR: group/pe nesting not enforced..............................


104.xml (p n) (v n): PASSED: #<DOC-NODE file://G:/Development/Source/cl-xml-0-949/standards/xml/xmlconf/xmlconf/xmltest/not-wf/sa/104.xml 260BD964>: OK/DISCREPANT: VR: group/pe nesting not enforced............


115.xml (p n) (v n): PASSED: #<DOC-NODE file://G:/Development/Source/cl-xml-0-949/standards/xml/xmlconf/xmlconf/xmltest/not-wf/sa/115.xml 260EB74C>: OK/DISCREPANT: PE a single character reference is well-formed...


117.xml (p n) (v n): PASSED: #<DOC-NODE file://G:/Development/Source/cl-xml-0-949/standards/xml/xmlconf/xmlconf/xmltest/not-wf/sa/117.xml 260F2CA4>: OK/DISCREPANT: PE a single character reference is well-formed...


119.xml (p n) (v n): PASSED: #<DOC-NODE file://G:/Development/Source/cl-xml-0-949/standards/xml/xmlconf/xmlconf/xmltest/not-wf/sa/119.xml 260FACBC>: OK/DISCREPANT: PE a single character reference is well-formed..


120.xml (p n) (v n): PASSED: #<DOC-NODE file://G:/Development/Source/cl-xml-0-949/standards/xml/xmlconf/xmlconf/xmltest/not-wf/sa/120.xml 260FE1BC>: OK/DISCREPANT: PE a single character reference is well-formed..............................................................


181.xml (p n) (v n): PASSED: #<DOC-NODE file://G:/Development/Source/cl-xml-0-949/standards/xml/xmlconf/xmlconf/xmltest/not-wf/sa/181.xml 260EB8B4>: OK/DISCREPANT: VR: group/pe nesting not enforced..


182.xml (p n) (v n): PASSED: #<DOC-NODE file://G:/Development/Source/cl-xml-0-949/standards/xml/xmlconf/xmlconf/xmltest/not-wf/sa/182.xml 260F1E0C>: OK/DISCREPANT: VR: group/pe nesting not enforced......


#P"XMLCONF:XMLTEST;INVALID;*.XML" (:PASS NIL :VALIDATE T)


001.xml (p n) (v y): PASSED: #<DOC-NODE file://G:/Development/Source/cl-xml-0-949/standards/xml/xmlconf/xmlconf/xmltest/invalid/001.xml 260B9894>: OK/DISCREPANT: VR: group/pe nesting not enforced.


002.xml (p n) (v y): PASSED: #<DOC-NODE file://G:/Development/Source/cl-xml-0-949/standards/xml/xmlconf/xmlconf/xmltest/invalid/002.xml 260C2834>: OK/DISCREPANT: VR: group/pe nesting not enforced.


003.xml (p n) (v y): PASSED: #<DOC-NODE file://G:/Development/Source/cl-xml-0-949/standards/xml/xmlconf/xmlconf/xmltest/invalid/003.xml 260CB764>: OK/DISCREPANT: PE: 003-2.ent is missing....


006.xml (p n) (v y): PASSED: #<DOC-NODE file://G:/Development/Source/cl-xml-0-949/standards/xml/xmlconf/xmlconf/xmltest/invalid/006.xml 260E3D44>: OK/DISCREPANT: VR: group/pe nesting not enforced.


#P"XMLCONF:XMLTEST;VALID;*;*.XML" (:PASS T :VALIDATE T).......


003.xml (p y) (v y): FAILED: OK/DISCREPANT: PE: 003-2.ent is missing. -> WFC: External Subset signaled: entity identified as (SYSTEM "003-1.ent" PUBLIC NIL) does not have the form of an external subset: WFC: External Subset signaled: entity identified as (SYSTEM "003-2.ent" PUBLIC NIL) does not have the form of an external subset: The file #P"G:/Development/Source/cl-xml-0-949/standards/xml/xmlconf/xmlconf/xmltest/valid/not-sa/003-2.ent" does not exist. parser error with-state #<XML-PARSE-STATE :sources NIL :input #\Space :token NIL :lexical-context |AttDef| :source #<XML-INPUT 205F2D44> :term S :non-terminal S :stack NIL >. parser error with-state #<XML-PARSE-STATE :sources NIL :input #\Space :token NIL :lexical-context |AttDef| :source #<XML-INPUT 205F2D44> :term S :non-terminal S :stack NIL >..........................


012.xml (p y) (v y): FAILED: OK/DISCREPANT: PE: attribute name ':' is not namespace conform -> INCOMPLETE-PARSE signaled: incomplete parse. parser error with-state #<XML-PARSE-STATE :sources NIL :input |xml|:\  :token NIL :lexical-context |Document| :source #<XML-INPUT 205FDA2C> :term |Root| :non-terminal |Prolog| :stack NIL >...............................................................


052.xml (p y) (v y): FAILED: OK/DISCREPANT: IR: character is beyond implementation limit. -> XML-ERROR signaled: unsupported unicode datum: (240 144 128 ...)............


064.xml (p y) (v y): FAILED: OK/DISCREPANT: IR: character is beyond implementation limit. -> WFC: Legal Character signaled: character name/code error: "x10000"/#x10000 (not supported). parser error with-state #<XML-PARSE-STATE :sources NIL :input #\; :token NIL :lexical-context |Content| :source #<XML-INPUT 205F0254> :term |xml|:/> :non-terminal |xml|:> :stack NIL >............


076.xml (p y) (v y): FAILED: OK/DISCREPANT: VR: a notation is used prior to definition. -> VC: Notation Attributes signaled: all notation names must be declared: ||::|n1|. parser error with-state #<XML-PARSE-STATE :sources NIL :input |xml|:> :token NIL :lexical-context |AttDef| :source #<XML-INPUT 20609D5C> :term REQUIRED :non-terminal |AttDef| :stack NIL >.............


089.xml (p y) (v y): FAILED: OK/DISCREPANT: IR: character is beyond implementation limit. -> WFC: Legal Character signaled: character name/code error: "x10000"/#x10000 (not supported). parser error with-state #<XML-PARSE-STATE :sources NIL :input #\; :token NIL :lexical-context |EntityData| :source #<XML-INPUT 205EAA24> :term S :non-terminal |xml|:\" :stack NIL >.


090.xml (p y) (v y): FAILED: OK/DISCREPANT: VR: a notation is used prior to definition. -> VC: Notation Attributes signaled: all notation names must be declared: ||::\n. parser error with-state #<XML-PARSE-STATE :sources NIL :input |xml|:> :token NIL :lexical-context |AttDef| :source #<XML-INPUT 205EF224> :term REQUIRED :non-terminal |AttDef| :stack NIL >..............................

user time    =     38.144

system time  =      5.948

Elapsed time =   0:00:51

Allocation   = 55066896 bytes standard / 29835454 bytes fixlen

0 Page faults


(:CASES 1812 :CONFORMANT 1749 :DISCREPANT 63 :NONCONFORMANT 0 :ERRONEOUS 0) 

(:CASES 1812 :CONFORMANT 1749 :DISCREPANT (63 "p04pass1.xml" "p05pass1.xml" "p11pass1.xml" "p66pass1.xml" "p06fail1.xml" "p08fail1.xml" "p08fail2.xml" "p16fail3.xml" "empty.xml" "id08.xml" "id09.xml" "not-sa01.xml" "not-sa02.xml" "not-sa03.xml" "not-sa04.xml" "not-sa05.xml" "not-sa06.xml" "not-sa07.xml" "not-sa08.xml" "not-sa09.xml" "not-sa10.xml" "not-sa11.xml" "not-sa12.xml" "not-sa13.xml" "not-sa14.xml" "pe01.xml" "ext01.xml" "notation01.xml" "432gewf.xml" "ibm29i01.xml" "ibm32i01.xml" "ibm32i02.xml" "ibm32i03.xml" "ibm32i04.xml" "ibm49i01.xml" "ibm50i01.xml" "ibm51i01.xml" "ibm56i08.xml" "ibm56i10.xml" "ibm02v01.xml" "ibm54v01.xml" "ibm58v01.xml" "ibm59v01.xml" "ibm66v01.xml" "074.xml" "104.xml" "115.xml" "117.xml" "119.xml" "120.xml" "181.xml" "182.xml" "001.xml" "002.xml" "003.xml" "006.xml" "003.xml" "012.xml" "052.xml" "064.xml" "076.xml" "089.xml" "090.xml") :NONCONFORMANT (0) :ERRONEOUS (0)) 

;; system load time set: :XTESTS

Error: In a call to REVERSE: (#P"G:/Development/Source/cl-xml-0-949/tests/parser/oasis.lisp" . #<pumpkin, tag 0 20666970>) is not of type LIST.

  1 (abort) Return to level 0.

  2 Back to top level, dribbling to "cl-xml-0-949-20030406.txt".

  3 Return to level 0.

  4 Return to top loop level 0.


Type :b for backtrace, :c <option number> to proceed,  or :? for other options


CL-USER 12 : 1 > (dribble)
