# Supplementary material for: Visual setup of logical models of signaling and regulatory networks with ProMoT
Source: BMC Bioinformatics. 2006 Nov 17;7:506. doi: 10.1186/1471-2105-7-506 (PMC1665465; doi:10.1186/1471-2105-7-506)
Supplement: Additional File 2 — ProMoT's source. The source code of ProMoT is attached. ProMoT binaries, source, and ProMoT binaries plus all additional libraries (e.g. java) can be downloaded from ProMoT's web page (see Availability and requirements section). [file 1471-2105-7-506-S2.bz2 › Promot/xml/tests/implementation/mcl-5-0b/cl-xml-0-949-20030406.txt]

#<OUTPUT CCL::OUTPUT-FILE-STREAM to "osx.tschichold:Applications:MCL 5.0:digitool-20030406.txt">
? (software-version)
"Rom Version Unknown, System Version 10.2.4"
? (machine-version)
"Macintosh #NIL with Unknown CPU, Unknown FPU, Cosmo USB Domestic (ANSI) Keyboard"
? (lisp-implementation-version)
"Version 5.0"
? (setq *load-verbose* t)
T
? (load "osx.tschichold:development:source:cl-xml-0-949:load-clhttp-instancenames.lisp")
;Loading #P"osx.tschichold:development:source:cl-xml-0-949:load-clhttp-instancenames.lisp"...
;Loading #P"osx.tschichold:development:source:cl-xml-0-949:library:define-system.lisp"...
;;
;; systems: (:XPARSER)
;loading osx.tschichold:Development:Source:cl-xml-0-949:sysdcl.lisp, no bin.
;Loading #P"osx.tschichold:Development:Source:cl-xml-0-949:sysdcl.lisp"...
load defaults: #P"osx.tschichold:Development:Source:cl-xml-0-949:sysdcl.lisp".
compile target: #4P"xml:root;bin;digifasl;**;*.cfsl.newest".
;Loading #4P"ccl:library;OPENTRANSPORT.lisp"...
;Loading #4P"ccl:library;IO-BUFFER.lisp"...
;Loading #4P"ccl:library;LOOP.cfsl"...
;;
;; collected systems: (:XQDM :BASE :BNFP :XUTIL :XPARSER)
;;
;; sorted systems: (:BASE :BNFP :XUTIL :XQDM :XPARSER)
;;
;; systems needing loading: (:BASE :BNFP :XUTIL :XQDM :XPARSER)
;;
;; effective components: ("xml:code;patch;cmucl" "xml:library;de;setf;utility;package" "xml:library;de;setf;utility;string" "xml:library;de;setf;utility;conditions" "xml:library;de;setf;utility;test" "xml:code;base;package" :BASE "xml:code;atn-parser;clifs;inference-system-classes" "xml:code;atn-parser;clifs;inference-units" "xml:code;atn-parser;atn-parameters" "xml:code;atn-parser;atn-classes" "xml:code;atn-parser;atn-macros" "xml:code;atn-parser;ebnf-tokenizer" "xml:code;atn-parser;ebnf-to-atn-translator" "xml:code;atn-parser;atn-macro-to-canonic-form" "xml:code;atn-parser;ebnf-grammar.atn" "xml:code;atn-parser;atn-runtime" "xml:code;atn-parser;conditions" "xml:code;atn-parser;atn-lisp-compiler" "xml:code;atn-parser;atn-regex" :BNFP "xml:code;base;parameters" "xml:code;base;cllib" "xml:code;base;utils" "xml:code;base;parsetable" "xml:code;base;vector-stream" "xml:code;base;www-utils-ersatz" "xml:code;base;tokenizer" "xml:code;base;conditions" :XUTIL "xml:code;xquerydatamodel;xqdm-namespaces" "xml:code;xquerydatamodel;xqdm-parameters" "xml:code;xquerydatamodel;xqdm-character-classes" "xml:code;xquerydatamodel;xqdm-classes" "xml:code;xquerydatamodel;xsd-types" "xml:code;xquerydatamodel;conditions;names;conditions" "xml:code;xquerydatamodel;conditions;node;conditions" "xml:code;xquerydatamodel;conditions;model;conditions" "xml:code;xquerydatamodel;xqdm-operators" "xml:code;xquerydatamodel;xqdm-validation" "xml:code;xquerydatamodel;qname-resolution" "xml:code;xquerydatamodel;xqdm-graph" "xml:code;xquerydatamodel;node-path-walk" "xml:code;xquerydatamodel;xqdm-walk" "xml:code;xquerydatamodel;xqdm-walk-accessors" :XQDM "xml:code;xparser;xml-parameters" "xml:code;xparser;conditions;codec;conditions" "xml:code;xparser;xml-stream-coding" "xml:code;xparser;xml-operators" "xml:code;xparser;xml-readers" "xml:code;xparser;xml-tokenizer" "xml:code;xparser;xml-processing-instruction" "xml:code;xparser;xml-constructors" "xml:code;xparser;xml-parser" "xml:code;xparser;xml-printer" "xml:code;xparser;xml-writer" :XPARSER)
;; component: "xml:code;patch;cmucl"
;Compiling #4P"xml:code;patch;cmucl.LISP" -> #4P"xml:code;patch;cmucl.BIN"...
;loading osx.tschichold:Development:Source:cl-xml-0-949:bin:digifasl:code:patch:cmucl.cfsl, newer.
;Loading #P"osx.tschichold:Development:Source:cl-xml-0-949:bin:digifasl:code:patch:cmucl.cfsl"...
;; component: "xml:library;de;setf;utility;package"
;Compiling #4P"xml:library;de;setf;utility;package.LISP" -> #4P"xml:library;de;setf;utility;package.BIN"...
;loading osx.tschichold:Development:Source:cl-xml-0-949:bin:digifasl:library:de:setf:utility:package.cfsl, newer.
;Loading #P"osx.tschichold:Development:Source:cl-xml-0-949:bin:digifasl:library:de:setf:utility:package.cfsl"...
;; component: "xml:library;de;setf;utility;string"
;Compiling #4P"xml:library;de;setf;utility;string.LISP" -> #4P"xml:library;de;setf;utility;string.BIN"...
;loading osx.tschichold:Development:Source:cl-xml-0-949:bin:digifasl:library:de:setf:utility:string.cfsl, newer.
;Loading #P"osx.tschichold:Development:Source:cl-xml-0-949:bin:digifasl:library:de:setf:utility:string.cfsl"...
;; component: "xml:library;de;setf;utility;conditions"
;Compiling #4P"xml:library;de;setf;utility;conditions.LISP" -> #4P"xml:library;de;setf;utility;conditions.BIN"...
;Compiler warnings for "osx.tschichold:Development:Source:Library:LISP:de:setf:utility:conditions.LISP" :
;   Unused lexical variable CONDITION, in an anonymous lambda form inside an anonymous lambda form.
;loading osx.tschichold:Development:Source:cl-xml-0-949:bin:digifasl:library:de:setf:utility:conditions.cfsl, newer.
;Loading #P"osx.tschichold:Development:Source:cl-xml-0-949:bin:digifasl:library:de:setf:utility:conditions.cfsl"...
;; component: "xml:library;de;setf;utility;test"
;Compiling #4P"xml:library;de;setf;utility;test.LISP" -> #4P"xml:library;de;setf;utility;test.BIN"...
;loading osx.tschichold:Development:Source:cl-xml-0-949:bin:digifasl:library:de:setf:utility:test.cfsl, newer.
;Loading #P"osx.tschichold:Development:Source:cl-xml-0-949:bin:digifasl:library:de:setf:utility:test.cfsl"...
;; component: "xml:code;base;package"
;Compiling #4P"xml:code;base;package.LISP" -> #4P"xml:code;base;package.BIN"...
;loading osx.tschichold:Development:Source:cl-xml-0-949:bin:digifasl:code:base:package.cfsl, newer.
;Loading #P"osx.tschichold:Development:Source:cl-xml-0-949:bin:digifasl:code:base:package.cfsl"...
;; system load time set: :BASE
;; component: "xml:code;atn-parser;clifs;inference-system-classes"
;Compiling #4P"xml:code;atn-parser;clifs;inference-system-classes.LISP" -> #4P"xml:code;atn-parser;clifs;inference-system-classes.BIN"...
;loading osx.tschichold:Development:Source:cl-xml-0-949:bin:digifasl:code:atn-parser:clifs:inference-system-classes.cfsl, newer.
;Loading #P"osx.tschichold:Development:Source:cl-xml-0-949:bin:digifasl:code:atn-parser:clifs:inference-system-classes.cfsl"...
;; component: "xml:code;atn-parser;clifs;inference-units"
;Compiling #4P"xml:code;atn-parser;clifs;inference-units.LISP" -> #4P"xml:code;atn-parser;clifs;inference-units.BIN"...
;loading osx.tschichold:Development:Source:cl-xml-0-949:bin:digifasl:code:atn-parser:clifs:inference-units.cfsl, newer.
;Loading #P"osx.tschichold:Development:Source:cl-xml-0-949:bin:digifasl:code:atn-parser:clifs:inference-units.cfsl"...
;; component: "xml:code;atn-parser;atn-parameters"
;Compiling #4P"xml:code;atn-parser;atn-parameters.LISP" -> #4P"xml:code;atn-parser;atn-parameters.BIN"...
;loading osx.tschichold:Development:Source:cl-xml-0-949:bin:digifasl:code:atn-parser:atn-parameters.cfsl, newer.
;Loading #P"osx.tschichold:Development:Source:cl-xml-0-949:bin:digifasl:code:atn-parser:atn-parameters.cfsl"...
;; component: "xml:code;atn-parser;atn-classes"
;Compiling #4P"xml:code;atn-parser;atn-classes.LISP" -> #4P"xml:code;atn-parser;atn-classes.BIN"...
;loading osx.tschichold:Development:Source:cl-xml-0-949:bin:digifasl:code:atn-parser:atn-classes.cfsl, newer.
;Loading #P"osx.tschichold:Development:Source:cl-xml-0-949:bin:digifasl:code:atn-parser:atn-classes.cfsl"...
;; component: "xml:code;atn-parser;atn-macros"
;Compiling #4P"xml:code;atn-parser;atn-macros.LISP" -> #4P"xml:code;atn-parser;atn-macros.BIN"...
;loading osx.tschichold:Development:Source:cl-xml-0-949:bin:digifasl:code:atn-parser:atn-macros.cfsl, newer.
;Loading #P"osx.tschichold:Development:Source:cl-xml-0-949:bin:digifasl:code:atn-parser:atn-macros.cfsl"...
;; component: "xml:code;atn-parser;ebnf-tokenizer"
;Compiling #4P"xml:code;atn-parser;ebnf-tokenizer.LISP" -> #4P"xml:code;atn-parser;ebnf-tokenizer.BIN"...
;loading osx.tschichold:Development:Source:cl-xml-0-949:bin:digifasl:code:atn-parser:ebnf-tokenizer.cfsl, newer.
;Loading #P"osx.tschichold:Development:Source:cl-xml-0-949:bin:digifasl:code:atn-parser:ebnf-tokenizer.cfsl"...
;; component: "xml:code;atn-parser;ebnf-to-atn-translator"
;Compiling #4P"xml:code;atn-parser;ebnf-to-atn-translator.LISP" -> #4P"xml:code;atn-parser;ebnf-to-atn-translator.BIN"...
;loading osx.tschichold:Development:Source:cl-xml-0-949:bin:digifasl:code:atn-parser:ebnf-to-atn-translator.cfsl, newer.
;Loading #P"osx.tschichold:Development:Source:cl-xml-0-949:bin:digifasl:code:atn-parser:ebnf-to-atn-translator.cfsl"...
;; component: "xml:code;atn-parser;atn-macro-to-canonic-form"
;Compiling #4P"xml:code;atn-parser;atn-macro-to-canonic-form.LISP" -> #4P"xml:code;atn-parser;atn-macro-to-canonic-form.BIN"...
;loading osx.tschichold:Development:Source:cl-xml-0-949:bin:digifasl:code:atn-parser:atn-macro-to-canonic-form.cfsl, newer.
;Loading #P"osx.tschichold:Development:Source:cl-xml-0-949:bin:digifasl:code:atn-parser:atn-macro-to-canonic-form.cfsl"...
;; component: "xml:code;atn-parser;ebnf-grammar.atn"
;Compiling "xml:code;atn-parser;ebnf-grammar.atn" -> #4P"xml:code;atn-parser;ebnf-grammar.BIN"...
;loading osx.tschichold:Development:Source:cl-xml-0-949:bin:digifasl:code:atn-parser:ebnf-grammar.cfsl, newer.
;Loading #P"osx.tschichold:Development:Source:cl-xml-0-949:bin:digifasl:code:atn-parser:ebnf-grammar.cfsl"...
;; component: "xml:code;atn-parser;atn-runtime"
;Compiling #4P"xml:code;atn-parser;atn-runtime.LISP" -> #4P"xml:code;atn-parser;atn-runtime.BIN"...
;loading osx.tschichold:Development:Source:cl-xml-0-949:bin:digifasl:code:atn-parser:atn-runtime.cfsl, newer.
;Loading #P"osx.tschichold:Development:Source:cl-xml-0-949:bin:digifasl:code:atn-parser:atn-runtime.cfsl"...
;; component: "xml:code;atn-parser;conditions"
;Compiling #4P"xml:code;atn-parser;conditions.LISP" -> #4P"xml:code;atn-parser;conditions.BIN"...
;loading osx.tschichold:Development:Source:cl-xml-0-949:bin:digifasl:code:atn-parser:conditions.cfsl, newer.
;Loading #P"osx.tschichold:Development:Source:cl-xml-0-949:bin:digifasl:code:atn-parser:conditions.cfsl"...
;; component: "xml:code;atn-parser;atn-lisp-compiler"
;Compiling #4P"xml:code;atn-parser;atn-lisp-compiler.LISP" -> #4P"xml:code;atn-parser;atn-lisp-compiler.BIN"...
;loading osx.tschichold:Development:Source:cl-xml-0-949:bin:digifasl:code:atn-parser:atn-lisp-compiler.cfsl, newer.
;Loading #P"osx.tschichold:Development:Source:cl-xml-0-949:bin:digifasl:code:atn-parser:atn-lisp-compiler.cfsl"...
;; component: "xml:code;atn-parser;atn-regex"
;Compiling #4P"xml:code;atn-parser;atn-regex.LISP" -> #4P"xml:code;atn-parser;atn-regex.BIN"...
;loading osx.tschichold:Development:Source:cl-xml-0-949:bin:digifasl:code:atn-parser:atn-regex.cfsl, newer.
;Loading #P"osx.tschichold:Development:Source:cl-xml-0-949:bin:digifasl:code:atn-parser:atn-regex.cfsl"...
;; system load time set: :BNFP
;; component: "xml:code;base;parameters"
;Compiling #4P"xml:code;base;parameters.LISP" -> #4P"xml:code;base;parameters.BIN"...
;loading osx.tschichold:Development:Source:cl-xml-0-949:bin:digifasl:code:base:parameters.cfsl, newer.
;Loading #P"osx.tschichold:Development:Source:cl-xml-0-949:bin:digifasl:code:base:parameters.cfsl"...
;; component: "xml:code;base;cllib"
;Compiling #4P"xml:code;base;cllib.LISP" -> #4P"xml:code;base;cllib.BIN"...
;loading osx.tschichold:Development:Source:cl-xml-0-949:bin:digifasl:code:base:cllib.cfsl, newer.
;Loading #P"osx.tschichold:Development:Source:cl-xml-0-949:bin:digifasl:code:base:cllib.cfsl"...
;; component: "xml:code;base;utils"
;Compiling #4P"xml:code;base;utils.LISP" -> #4P"xml:code;base;utils.BIN"...
;loading osx.tschichold:Development:Source:cl-xml-0-949:bin:digifasl:code:base:utils.cfsl, newer.
;Loading #P"osx.tschichold:Development:Source:cl-xml-0-949:bin:digifasl:code:base:utils.cfsl"...
;; component: "xml:code;base;parsetable"
;Compiling #4P"xml:code;base;parsetable.LISP" -> #4P"xml:code;base;parsetable.BIN"...
;loading osx.tschichold:Development:Source:cl-xml-0-949:bin:digifasl:code:base:parsetable.cfsl, newer.
;Loading #P"osx.tschichold:Development:Source:cl-xml-0-949:bin:digifasl:code:base:parsetable.cfsl"...
;; component: "xml:code;base;vector-stream"
;Compiling #4P"xml:code;base;vector-stream.LISP" -> #4P"xml:code;base;vector-stream.BIN"...
;loading osx.tschichold:Development:Source:cl-xml-0-949:bin:digifasl:code:base:vector-stream.cfsl, newer.
;Loading #P"osx.tschichold:Development:Source:cl-xml-0-949:bin:digifasl:code:base:vector-stream.cfsl"...
;; component: "xml:code;base;www-utils-ersatz"
;Compiling #4P"xml:code;base;www-utils-ersatz.LISP" -> #4P"xml:code;base;www-utils-ersatz.BIN"...
;loading osx.tschichold:Development:Source:cl-xml-0-949:bin:digifasl:code:base:www-utils-ersatz.cfsl, newer.
;Loading #P"osx.tschichold:Development:Source:cl-xml-0-949:bin:digifasl:code:base:www-utils-ersatz.cfsl"...
;; component: "xml:code;base;tokenizer"
;Compiling #4P"xml:code;base;tokenizer.LISP" -> #4P"xml:code;base;tokenizer.BIN"...
;loading osx.tschichold:Development:Source:cl-xml-0-949:bin:digifasl:code:base:tokenizer.cfsl, newer.
;Loading #P"osx.tschichold:Development:Source:cl-xml-0-949:bin:digifasl:code:base:tokenizer.cfsl"...
;; component: "xml:code;base;conditions"
;Compiling #4P"xml:code;base;conditions.LISP" -> #4P"xml:code;base;conditions.BIN"...
;loading osx.tschichold:Development:Source:cl-xml-0-949:bin:digifasl:code:base:conditions.cfsl, newer.
;Loading #P"osx.tschichold:Development:Source:cl-xml-0-949:bin:digifasl:code:base:conditions.cfsl"...
;; system load time set: :XUTIL
;; component: "xml:code;xquerydatamodel;xqdm-namespaces"
;Compiling #4P"xml:code;xquerydatamodel;xqdm-namespaces.LISP" -> #4P"xml:code;xquerydatamodel;xqdm-namespaces.BIN"...
;loading osx.tschichold:Development:Source:cl-xml-0-949:bin:digifasl:code:xquerydatamodel:xqdm-namespaces.cfsl, newer.
;Loading #P"osx.tschichold:Development:Source:cl-xml-0-949:bin:digifasl:code:xquerydatamodel:xqdm-namespaces.cfsl"...
;; component: "xml:code;xquerydatamodel;xqdm-parameters"
;Compiling #4P"xml:code;xquerydatamodel;xqdm-parameters.LISP" -> #4P"xml:code;xquerydatamodel;xqdm-parameters.BIN"...
;loading osx.tschichold:Development:Source:cl-xml-0-949:bin:digifasl:code:xquerydatamodel:xqdm-parameters.cfsl, newer.
;Loading #P"osx.tschichold:Development:Source:cl-xml-0-949:bin:digifasl:code:xquerydatamodel:xqdm-parameters.cfsl"...
;; component: "xml:code;xquerydatamodel;xqdm-character-classes"
;Compiling #4P"xml:code;xquerydatamodel;xqdm-character-classes.LISP" -> #4P"xml:code;xquerydatamodel;xqdm-character-classes.BIN"...
;loading osx.tschichold:Development:Source:cl-xml-0-949:bin:digifasl:code:xquerydatamodel:xqdm-character-classes.cfsl, newer.
;Loading #P"osx.tschichold:Development:Source:cl-xml-0-949:bin:digifasl:code:xquerydatamodel:xqdm-character-classes.cfsl"...
;; component: "xml:code;xquerydatamodel;xqdm-classes"
;Compiling #4P"xml:code;xquerydatamodel;xqdm-classes.LISP" -> #4P"xml:code;xquerydatamodel;xqdm-classes.BIN"...
;loading osx.tschichold:Development:Source:cl-xml-0-949:bin:digifasl:code:xquerydatamodel:xqdm-classes.cfsl, newer.
;Loading #P"osx.tschichold:Development:Source:cl-xml-0-949:bin:digifasl:code:xquerydatamodel:xqdm-classes.cfsl"...
;; component: "xml:code;xquerydatamodel;xsd-types"
;Compiling #4P"xml:code;xquerydatamodel;xsd-types.LISP" -> #4P"xml:code;xquerydatamodel;xsd-types.BIN"...
;loading osx.tschichold:Development:Source:cl-xml-0-949:bin:digifasl:code:xquerydatamodel:xsd-types.cfsl, newer.
;Loading #P"osx.tschichold:Development:Source:cl-xml-0-949:bin:digifasl:code:xquerydatamodel:xsd-types.cfsl"...
;; component: "xml:code;xquerydatamodel;conditions;names;conditions"
;Compiling #4P"xml:code;xquerydatamodel;conditions;names;conditions.LISP" -> #4P"xml:code;xquerydatamodel;conditions;names;conditions.BIN"...
;loading osx.tschichold:Development:Source:cl-xml-0-949:bin:digifasl:code:xquerydatamodel:conditions:names:conditions.cfsl, newer.
;Loading #P"osx.tschichold:Development:Source:cl-xml-0-949:bin:digifasl:code:xquerydatamodel:conditions:names:conditions.cfsl"...
;; component: "xml:code;xquerydatamodel;conditions;node;conditions"
;Compiling #4P"xml:code;xquerydatamodel;conditions;node;conditions.LISP" -> #4P"xml:code;xquerydatamodel;conditions;node;conditions.BIN"...
;loading osx.tschichold:Development:Source:cl-xml-0-949:bin:digifasl:code:xquerydatamodel:conditions:node:conditions.cfsl, newer.
;Loading #P"osx.tschichold:Development:Source:cl-xml-0-949:bin:digifasl:code:xquerydatamodel:conditions:node:conditions.cfsl"...
;; component: "xml:code;xquerydatamodel;conditions;model;conditions"
;Compiling #4P"xml:code;xquerydatamodel;conditions;model;conditions.LISP" -> #4P"xml:code;xquerydatamodel;conditions;model;conditions.BIN"...
;loading osx.tschichold:Development:Source:cl-xml-0-949:bin:digifasl:code:xquerydatamodel:conditions:model:conditions.cfsl, newer.
;Loading #P"osx.tschichold:Development:Source:cl-xml-0-949:bin:digifasl:code:xquerydatamodel:conditions:model:conditions.cfsl"...
;; component: "xml:code;xquerydatamodel;xqdm-operators"
;Compiling #4P"xml:code;xquerydatamodel;xqdm-operators.LISP" -> #4P"xml:code;xquerydatamodel;xqdm-operators.BIN"...
;loading osx.tschichold:Development:Source:cl-xml-0-949:bin:digifasl:code:xquerydatamodel:xqdm-operators.cfsl, newer.
;Loading #P"osx.tschichold:Development:Source:cl-xml-0-949:bin:digifasl:code:xquerydatamodel:xqdm-operators.cfsl"...
;; component: "xml:code;xquerydatamodel;xqdm-validation"
;Compiling #4P"xml:code;xquerydatamodel;xqdm-validation.LISP" -> #4P"xml:code;xquerydatamodel;xqdm-validation.BIN"...
;loading osx.tschichold:Development:Source:cl-xml-0-949:bin:digifasl:code:xquerydatamodel:xqdm-validation.cfsl, newer.
;Loading #P"osx.tschichold:Development:Source:cl-xml-0-949:bin:digifasl:code:xquerydatamodel:xqdm-validation.cfsl"...
;; component: "xml:code;xquerydatamodel;qname-resolution"
;Compiling #4P"xml:code;xquerydatamodel;qname-resolution.LISP" -> #4P"xml:code;xquerydatamodel;qname-resolution.BIN"...
;loading osx.tschichold:Development:Source:cl-xml-0-949:bin:digifasl:code:xquerydatamodel:qname-resolution.cfsl, newer.
;Loading #P"osx.tschichold:Development:Source:cl-xml-0-949:bin:digifasl:code:xquerydatamodel:qname-resolution.cfsl"...
;; component: "xml:code;xquerydatamodel;xqdm-graph"
;Compiling #4P"xml:code;xquerydatamodel;xqdm-graph.LISP" -> #4P"xml:code;xquerydatamodel;xqdm-graph.BIN"...
;loading osx.tschichold:Development:Source:cl-xml-0-949:bin:digifasl:code:xquerydatamodel:xqdm-graph.cfsl, newer.
;Loading #P"osx.tschichold:Development:Source:cl-xml-0-949:bin:digifasl:code:xquerydatamodel:xqdm-graph.cfsl"...
;; component: "xml:code;xquerydatamodel;node-path-walk"
;Compiling #4P"xml:code;xquerydatamodel;node-path-walk.LISP" -> #4P"xml:code;xquerydatamodel;node-path-walk.BIN"...
;loading osx.tschichold:Development:Source:cl-xml-0-949:bin:digifasl:code:xquerydatamodel:node-path-walk.cfsl, newer.
;Loading #P"osx.tschichold:Development:Source:cl-xml-0-949:bin:digifasl:code:xquerydatamodel:node-path-walk.cfsl"...
;; component: "xml:code;xquerydatamodel;xqdm-walk"
;Compiling #4P"xml:code;xquerydatamodel;xqdm-walk.LISP" -> #4P"xml:code;xquerydatamodel;xqdm-walk.BIN"...
;loading osx.tschichold:Development:Source:cl-xml-0-949:bin:digifasl:code:xquerydatamodel:xqdm-walk.cfsl, newer.
;Loading #P"osx.tschichold:Development:Source:cl-xml-0-949:bin:digifasl:code:xquerydatamodel:xqdm-walk.cfsl"...
;; component: "xml:code;xquerydatamodel;xqdm-walk-accessors"
;Compiling #4P"xml:code;xquerydatamodel;xqdm-walk-accessors.LISP" -> #4P"xml:code;xquerydatamodel;xqdm-walk-accessors.BIN"...
;loading osx.tschichold:Development:Source:cl-xml-0-949:bin:digifasl:code:xquerydatamodel:xqdm-walk-accessors.cfsl, newer.
;Loading #P"osx.tschichold:Development:Source:cl-xml-0-949:bin:digifasl:code:xquerydatamodel:xqdm-walk-accessors.cfsl"...
;; system load time set: :XQDM
;; component: "xml:code;xparser;xml-parameters"
;Compiling #4P"xml:code;xparser;xml-parameters.LISP" -> #4P"xml:code;xparser;xml-parameters.BIN"...
;loading osx.tschichold:Development:Source:cl-xml-0-949:bin:digifasl:code:xparser:xml-parameters.cfsl, newer.
;Loading #P"osx.tschichold:Development:Source:cl-xml-0-949:bin:digifasl:code:xparser:xml-parameters.cfsl"...
;; component: "xml:code;xparser;conditions;codec;conditions"
;Compiling #4P"xml:code;xparser;conditions;codec;conditions.LISP" -> #4P"xml:code;xparser;conditions;codec;conditions.BIN"...
;loading osx.tschichold:Development:Source:cl-xml-0-949:bin:digifasl:code:xparser:conditions:codec:conditions.cfsl, newer.
;Loading #P"osx.tschichold:Development:Source:cl-xml-0-949:bin:digifasl:code:xparser:conditions:codec:conditions.cfsl"...
;; component: "xml:code;xparser;xml-stream-coding"
;Compiling #4P"xml:code;xparser;xml-stream-coding.LISP" -> #4P"xml:code;xparser;xml-stream-coding.BIN"...
;loading osx.tschichold:Development:Source:cl-xml-0-949:bin:digifasl:code:xparser:xml-stream-coding.cfsl, newer.
;Loading #P"osx.tschichold:Development:Source:cl-xml-0-949:bin:digifasl:code:xparser:xml-stream-coding.cfsl"...
;; component: "xml:code;xparser;xml-operators"
;Compiling #4P"xml:code;xparser;xml-operators.LISP" -> #4P"xml:code;xparser;xml-operators.BIN"...
;loading osx.tschichold:Development:Source:cl-xml-0-949:bin:digifasl:code:xparser:xml-operators.cfsl, newer.
;Loading #P"osx.tschichold:Development:Source:cl-xml-0-949:bin:digifasl:code:xparser:xml-operators.cfsl"...
;; component: "xml:code;xparser;xml-readers"
;Compiling #4P"xml:code;xparser;xml-readers.LISP" -> #4P"xml:code;xparser;xml-readers.BIN"...
;loading osx.tschichold:Development:Source:cl-xml-0-949:bin:digifasl:code:xparser:xml-readers.cfsl, newer.
;Loading #P"osx.tschichold:Development:Source:cl-xml-0-949:bin:digifasl:code:xparser:xml-readers.cfsl"...
;; component: "xml:code;xparser;xml-tokenizer"
;Compiling #4P"xml:code;xparser;xml-tokenizer.LISP" -> #4P"xml:code;xparser;xml-tokenizer.BIN"...
;loading osx.tschichold:Development:Source:cl-xml-0-949:bin:digifasl:code:xparser:xml-tokenizer.cfsl, newer.
;Loading #P"osx.tschichold:Development:Source:cl-xml-0-949:bin:digifasl:code:xparser:xml-tokenizer.cfsl"...
;; component: "xml:code;xparser;xml-processing-instruction"
;Compiling #4P"xml:code;xparser;xml-processing-instruction.LISP" -> #4P"xml:code;xparser;xml-processing-instruction.BIN"...
;loading osx.tschichold:Development:Source:cl-xml-0-949:bin:digifasl:code:xparser:xml-processing-instruction.cfsl, newer.
;Loading #P"osx.tschichold:Development:Source:cl-xml-0-949:bin:digifasl:code:xparser:xml-processing-instruction.cfsl"...
;; component: "xml:code;xparser;xml-constructors"
;Compiling #4P"xml:code;xparser;xml-constructors.LISP" -> #4P"xml:code;xparser;xml-constructors.BIN"...
;loading osx.tschichold:Development:Source:cl-xml-0-949:bin:digifasl:code:xparser:xml-constructors.cfsl, newer.
;Loading #P"osx.tschichold:Development:Source:cl-xml-0-949:bin:digifasl:code:xparser:xml-constructors.cfsl"...
;; component: "xml:code;xparser;xml-parser"
;Compiling #4P"xml:code;xparser;xml-parser.LISP" -> #4P"xml:code;xparser;xml-parser.BIN"...
;Loading #P"osx.tschichold:Development:Source:cl-xml-0-949:bin:digifasl:code:atn-lib:xml-grammar.cfsl"...
;loading osx.tschichold:Development:Source:cl-xml-0-949:bin:digifasl:code:xparser:xml-parser.cfsl, newer.
;Loading #P"osx.tschichold:Development:Source:cl-xml-0-949:bin:digifasl:code:xparser:xml-parser.cfsl"...
;loading osx.tschichold:Development:Source:cl-xml-0-949:bin:digifasl:code:atn-lib:xml-grammar.cfsl, newer.
;Loading #P"osx.tschichold:Development:Source:cl-xml-0-949:bin:digifasl:code:atn-lib:xml-grammar.cfsl"...
;; component: "xml:code;xparser;xml-printer"
;Compiling #4P"xml:code;xparser;xml-printer.LISP" -> #4P"xml:code;xparser;xml-printer.BIN"...
;loading osx.tschichold:Development:Source:cl-xml-0-949:bin:digifasl:code:xparser:xml-printer.cfsl, newer.
;Loading #P"osx.tschichold:Development:Source:cl-xml-0-949:bin:digifasl:code:xparser:xml-printer.cfsl"...
;; component: "xml:code;xparser;xml-writer"
;Compiling #4P"xml:code;xparser;xml-writer.LISP" -> #4P"xml:code;xparser;xml-writer.BIN"...
;loading osx.tschichold:Development:Source:cl-xml-0-949:bin:digifasl:code:xparser:xml-writer.cfsl, newer.
;Loading #P"osx.tschichold:Development:Source:cl-xml-0-949:bin:digifasl:code:xparser:xml-writer.cfsl"...
;; system load time set: :XPARSER
cl xml loaded:
(:SXHASH-TOKENIZATION :NAMESET-TOKENIZER :MACTCP-COMPATIBILITY :XML-SYMBOLS :DEFINE-SYSTEM :CARBON-COMPAT :ANSI-CL :ANSI-MAKE-LOAD-FORM :NEW-TABLES :PRIMARY-CLASSES :CCL :CCL-2 :CCL-3 :CORAL :APPLE :DIGITOOL :COMMON-LISP :MCL :CLTL2 :PROCESSES :INTERFACES-2 :CCL-4 :CCL-4.2 :CCL-4.3 :CCL-4.3.1 :CCL-4.4 :CCL-5.0 :POWERPC :PPC-TARGET :PPC-CLOS)
#P"osx.tschichold:Development:Source:cl-xml-0-949:load-clhttp-instancenames.lisp"
? (execute-system-operations :xtests '(:load))

;;
;; systems: (:XTESTS)
;;
;; collected systems: (:XQDM :BASE :BNFP :XUTIL :XPARSER :XTESTS)
;;
;; sorted systems: (:BASE :BNFP :XUTIL :XQDM :XPARSER :XTESTS)
;;
;; systems needing loading: (:XTESTS)
;;
;; effective components: ("xml:tests;xquerydatamodel;model" "xml:tests;parser;bom" "xml:tests;parser;document-internal" "xml:tests;parser;document-external" "xml:tests;parser;document-specialized" "xml:tests;parser;qnames.lisp" "xml:tests;parser;validation.lisp" "xml:tests;parser;namespaces.lisp" "xml:tests;parser;oasis.lisp" :XTESTS)
;; component: "xml:tests;xquerydatamodel;model"
;loading osx.tschichold:Development:Source:cl-xml-0-949:tests:xquerydatamodel:model.LISP, no bin.
;Loading #P"osx.tschichold:Development:Source:cl-xml-0-949:tests:xquerydatamodel:model.LISP"...<?xml version='1.0' standalone='yes' ?>
<xml />

initial document: #<DOC-NODE <no uri> #x1BE6F4E>.
<?xml version='1.0' standalone='yes' ?>
<p1:e1 xmlns:p1='data,ns1' p1:a1='attribute value'>
 <p1:e2 p1:x='some data'>
  <p1:e3 /></p1:e2>
 <!-- a comment text -->
 <?aPiNode with some text?></p1:e1>

modified document: #<DOC-NODE <no uri> #x1BE6F4E>.
<?xml version='1.0' standalone='yes' ?>
<p1:e1 xmlns:p1='data,ns1' p1:aNew='new attribute value' p1:a1='modified value'>
 <p1:e2 p1:x='some data'>
  <p1:e3 /></p1:e2>
 <!-- a comment text -->
 <?aPiNode with some text?></p1:e1>
;; component: "xml:tests;parser;bom"
;loading osx.tschichold:Development:Source:cl-xml-0-949:tests:parser:bom.LISP, no bin.
;Loading #P"osx.tschichold:Development:Source:cl-xml-0-949:tests:parser:bom.LISP"...WFC: External Parsed Entity signaled:
entity identified as (SYSTEM "ent2x.ent" PUBLIC NIL) does not have the form of an external parsed entity:
INCOMPLETE-PARSE signaled:
incomplete parse: result #<EXTERNAL-PARSED-ENTITY ||::|| #x1BFE20E>.
parser error with-state #<XML-PARSE-STATE :sources NIL :input #\Space :token NIL :lexical-context |Document| :source #<XML-INPUT #x1BFE16E> :term |Content| :non-terminal |ExtParsedEnt| :stack NIL >.
parser error with-state #<XML-PARSE-STATE :sources NIL :input #\< :token NIL :lexical-context |Content| :source #<XML-INPUT #x1BFD31E> :term |Content| :non-terminal |ExtParsedEnt| :stack NIL >.
((#P"osx.tschichold:Documents:Standards:XML:XMLConf:bomtest:doc.xml"
  #<DOC-NODE <no uri> #x1BED4FE> :UTF-8 NIL)
 (#P"osx.tschichold:Documents:Standards:XML:XMLConf:bomtest:docx.xml"
  #<DOC-NODE <no uri> #x1BF122E> :UTF-8 NIL)
 (#P"osx.tschichold:Documents:Standards:XML:XMLConf:bomtest:ent.xml"
  #<DOC-NODE file:///osx.tschichold/Documents/Standards/XML/XMLConf/bomtest/ent.xml #x1BF3BEE>
  :UTF-8 :UTF-8)
 (#P"osx.tschichold:Documents:Standards:XML:XMLConf:bomtest:ent2.xml"
  #<DOC-NODE file:///osx.tschichold/Documents/Standards/XML/XMLConf/bomtest/ent2.xml #x1BF826E>
  :UTF-8 :UTF-8)
 (#P"osx.tschichold:Documents:Standards:XML:XMLConf:bomtest:ent2x.xml"
  #<|WFC: External Parsed Entity| #x1BFE83E>)
 (#P"osx.tschichold:Documents:Standards:XML:XMLConf:bomtest:entx.xml"
  #<DOC-NODE file:///osx.tschichold/Documents/Standards/XML/XMLConf/bomtest/entx.xml #x1C06C7E>
  :UTF-8 :UTF-8))
;; component: "xml:tests;parser;document-internal"
;loading osx.tschichold:Development:Source:cl-xml-0-949:tests:parser:document-internal.LISP, no bin.
;Loading #P"osx.tschichold:Development:Source:cl-xml-0-949:tests:parser:document-internal.LISP"...

source:
"<document/>"
parsed result:
#<DOC-NODE <no uri> #x1C11BBE>
serializes as:
<?xml version='1.0' encoding='UTF-8' standalone='yes' ?>
<document />

source:
"data:,<document/>"
parsed result:
#<DOC-NODE <no uri> #x1C142B6>
serializes as:
<?xml version='1.0' encoding='UTF-8' standalone='yes' ?>
<document />

source:
"<document att='qwer'><?pi?><!-- ... --></document>
<?pi note that a processing instruction is not <em>not</em> part of a document's
     character data. thus entities (&#63; and &#62; too) remain unexpanded.?>
<!-- comment -->"
parsed result:
#<DOC-NODE <no uri> #x1C1826E>
serializes as:
<?xml version='1.0' encoding='UTF-8' standalone='yes' ?>
<document att='qwer'><?pi ?><!--  ...  --></document>
<?pi note that a processing instruction is not &lt;em&gt;not&lt;/em&gt; part of a document's
     character data. thus entities (&#63; and &#62; too) remain unexpanded.?>
<!--  comment  -->

source:
"<document attr='value'>content</document>"
parsed result:
#<DOC-NODE <no uri> #x1C1B4F6>
serializes as:
<?xml version='1.0' encoding='UTF-8' standalone='yes' ?>
<document attr='value'>content</document>

source:
"<ns:document attr='value' xmlns:ns='ns1' xmlns='ns2' ns:attr='value'>asdf<element/></ns:document>"
parsed result:
#<DOC-NODE <no uri> #x1C1E056>
serializes as:
<?xml version='1.0' encoding='UTF-8' standalone='yes' ?>
<ns:document xmlns:ns='ns1' xmlns='ns2' attr='value' ns:attr='value'>asdf<element /></ns:document>

source:
"file://xml/tests/xml/channel.xml"
parsed result:
#<DOC-NODE file://xml/tests/xml/channel.xml #x1C21CC6>
serializes as:
<?xml version='1.0' encoding='UTF-8' standalone='yes' ?>
<!DOCTYPE Channel [
 <!ENTITY apos '&#39;' >
 <!ENTITY quot '&#34;' >
 <!ENTITY amp '&#38;' >
 <!ENTITY gt '>' >
 <!ENTITY lt '&#60;' >
 <!ELEMENT Channel (LastMod | Logo | Title | Abstract | Author | Publisher | Copyright | PublicationDate | Keywords | Category | Rating | Channel | Item | Schedule | IntroURI | Authorization | IsClonable | MinStorage | Tracking)* >
 <!ATTLIST Channel 
   IsClonable (YES|NO)  'NO'
   HREF CDATA #IMPLIED >
 <!ELEMENT LastMod EMPTY >
 <!ATTLIST LastMod 
   VALUE CDATA #REQUIRED >
 <!ELEMENT Logo EMPTY >
 <!ATTLIST Logo 
   TYPE (BIG|WIDE|SMALL|REGULAR)  'REGULAR'
   HREF CDATA #REQUIRED >
 <!ELEMENT Title EMPTY >
 <!ATTLIST Title 
   VALUE CDATA #REQUIRED >
 <!ELEMENT Abstract EMPTY >
 <!ATTLIST Abstract 
   VALUE CDATA #REQUIRED >
 <!ELEMENT Author EMPTY >
 <!ATTLIST Author 
   VALUE CDATA #REQUIRED >
 <!ELEMENT Publisher EMPTY >
 <!ATTLIST Publisher 
   VALUE CDATA #REQUIRED >
 <!ELEMENT Copyright EMPTY >
 <!ATTLIST Copyright 
   VALUE CDATA #REQUIRED >
 <!ELEMENT PublicationDate EMPTY >
 <!ATTLIST PublicationDate 
   VALUE CDATA #REQUIRED >
 <!ELEMENT Keywords EMPTY >
 <!ATTLIST Keywords 
   VALUE CDATA #REQUIRED >
 <!ELEMENT Category EMPTY >
 <!ATTLIST Category 
   VALUE CDATA #REQUIRED >
 <!ELEMENT Rating EMPTY >
 <!ATTLIST Rating 
   PICS-Label CDATA #REQUIRED >
 <!ELEMENT Item (LastMod | Title | Abstract | Author | Publisher | Copyright | PublicationDate | Keywords | Category | Rating | Schedule | Usage)* >
 <!ATTLIST Item 
   Precache (YES|NO|DEFAULT)  'DEFAULT'
   Priority (HI|NORMAL|LOW)  'NORMAL'
   IsVisible (YES|NO)  'YES'
   MIMEType CDATA #IMPLIED
   HREF CDATA #REQUIRED >
 <!ELEMENT Schedule (StartDate?, EndDate?, IntervalTime?, EarliestTime?, LatestTime?) >
 <!ELEMENT StartDate EMPTY >
 <!ATTLIST StartDate 
   VALUE CDATA #REQUIRED >
 <!ELEMENT EndDate EMPTY >
 <!ATTLIST EndDate 
   VALUE CDATA #REQUIRED >
 <!ELEMENT IntervalTime EMPTY >
 <!ATTLIST IntervalTime 
   SEC CDATA  '0'
   MIN CDATA  '0'
   HOUR CDATA  '0'
   DAY CDATA  '0' >
 <!ELEMENT EarliestTime EMPTY >
 <!ATTLIST EarliestTime 
   SEC CDATA  '0'
   MIN CDATA  '0'
   HOUR CDATA  '0'
   DAY CDATA  '0' >
 <!ELEMENT LatestTime EMPTY >
 <!ATTLIST LatestTime 
   SEC CDATA  '0'
   MIN CDATA  '0'
   HOUR CDATA  '0'
   DAY CDATA  '0' >
 <!ELEMENT Usage ANY >
 <!ATTLIST Usage 
   VALUE CDATA #REQUIRED >
 <!ELEMENT IntroURI EMPTY >
 <!ATTLIST IntroURI 
   VALUE CDATA #REQUIRED >
 <!ELEMENT Authorization EMPTY >
 <!ATTLIST Authorization 
   VALUE CDATA #REQUIRED >
 <!ELEMENT IsClonable EMPTY >
 <!ELEMENT MinStorage EMPTY >
 <!ATTLIST MinStorage 
   VALUE CDATA  '0' >
 <!ELEMENT Tracking (PostURL?) >
 <!ELEMENT PostURL EMPTY >
 <!ATTLIST PostURL 
   HREF CDATA #REQUIRED >
 <!ELEMENT UserSchedule EMPTY >
 <!ATTLIST UserSchedule 
   VALUE (DAILY|WEEKLY|HOURLY) #REQUIRED >
 ]>
<Channel HREF='http://www.foosports.com/foosports.cdf' IsClonable='YES'>
    <IntroURI VALUE='http://www.foosports.com/channel-setup.html' />
    <LastMod VALUE='1994.11.05T08:15-0500' />
    <Title VALUE='FooSports' />
    <Abstract VALUE='The latest in sports and atheletics from
              FooSports' />
    <Author VALUE='FooSports' />

    <Schedule>
      <EndDate VALUE='1994.11.05T08:15-0500' />
      <IntervalTime DAY='1' SEC='0' MIN='0' HOUR='0' />
      <EarliestTime HOUR='12' SEC='0' MIN='0' DAY='0' />
      <LatestTime HOUR='18' SEC='0' MIN='0' DAY='0' />
   </Schedule>

    <Logo HREF='http://www.foosports.com/images/logo.gif' TYPE='REGULAR' />

    <Item HREF='http://www.foosports.com/articles/a1.html' Precache='DEFAULT' Priority='NORMAL' IsVisible='YES'>
       <LastMod VALUE='1994.11.05T08:15-0500' />
       <Title VALUE='How to get the most out of your mountain bike' />
       <Abstract VALUE='20 tips on how to work your mountain-bike
to the bone and come out on top.' />
       <Author VALUE='FooSports' />
    </Item>
    <Channel IsClonable='NO'>
        <LastMod VALUE='1994.11.05T08:15-0500' />
        <Title VALUE='FooSports News' />
        <Abstract VALUE='Up-to-date daily sports news from FooSports' />
        <Author VALUE='FooSports' />

        <Logo HREF='http://www.foosports.com/images/newslogo.gif' TYPE='REGULAR' />
        <Logo HREF='http://www.foosports.com/images/newslogowide.gif' TYPE='WIDE' />

        <Item HREF='http://www.foosports.com/articles/news1.html' Precache='DEFAULT' Priority='NORMAL' IsVisible='YES'>
            <LastMod VALUE='1994.11.05T08:15-0500' />
            <Title VALUE='Michael Jordan does it again!' />
            <Abstract VALUE='Led by Michael Jordan in scoring, the
Chicago Bulls make it to the playoffs again!' />
            <Author VALUE='FooSports' />
        </Item>

        <Item HREF='http://www.foosports.com/articles/news2.html' Precache='DEFAULT' Priority='NORMAL' IsVisible='YES'>
            <LastMod VALUE='1994.11.05T08:15-0500' />
            <Title VALUE='Islanders winning streak ends' />
            <Abstract VALUE='The New York islanders' 10-game
winning streak ended with a disappointing loss to the Rangers' />
            <Author VALUE='FooSports' />
        </Item>

    </Channel>

    <Item HREF='http://www.foosports.com/animations/scrnsvr.html' Precache='DEFAULT' Priority='NORMAL' IsVisible='YES'>
       <Usage VALUE='ScreenSaver' />
    </Item>

    <Item HREF='http://www.foosports.com/ticker.html' Precache='DEFAULT' Priority='NORMAL' IsVisible='YES'>
       <Title VALUE='FooSports News Ticker' />
       <Abstract VALUE='The latest sports headlines from
FooSports' />
       <Author VALUE='FooSports' />
       <LastMod VALUE='1994.11.05T08:15-0500' />

       <!--  This is an example of how Usage can be used for client
            enhancements  -->
       <Usage VALUE='DesktopComponent'>
         <Width VALUE='400' />
         <Height VALUE='80' />
       </Usage>

       <Schedule>
          <StartDate VALUE='1994.11.05T08:15-0500' />
          <EndDate VALUE='1994.11.05T08:15-0500' />
          <IntervalTime DAY='1' SEC='0' MIN='0' HOUR='0' />
          <EarliestTime HOUR='12' SEC='0' MIN='0' DAY='0' />
          <LatestTime HOUR='18' SEC='0' MIN='0' DAY='0' />
       </Schedule>
    </Item>

</Channel>

<SOAP-ENV:Envelope
     xmlns:SOAP-ENV='http://schemas.xmlsoap.org/soap/envelope/'
     xmlns:xsi='http://www.w3.org/1999/XMLSchema-instance'
     xmlns:xsd='http://www.w3.org/1999/XMLSchema'>
     <SOAP-ENV:Body>
        <ns1:getRate xmlns:ns1='urn:demo1:exchange' 
           SOAP-ENV:encodingStyle='http://schemas.xmlsoap.org/soap/encoding/'>
           <country1 xsi:type='xsd:string'>USA</country1>
           <country2 xsi:type='xsd:string'>japan</country2>
        </ns1:getRate>
     </SOAP-ENV:Body>
  </SOAP-ENV:Envelope>
 timings:
(DOTIMES (X 10) (DOCUMENT-PARSER *EXML-DOCUMENT*)) took 58 milliseconds (0.058 seconds) to run.
Of that, 1 milliseconds (0.001 seconds) were spent in The Cooperative Multitasking Experience.
 232,672 bytes of memory allocated.

 with prebound namespace (+/-0 for packages):
(DOTIMES (X 10) (DOCUMENT-PARSER *EXML-DOCUMENT*)) took 54 milliseconds (0.054 seconds) to run.
 232,672 bytes of memory allocated.


a document which uses the null namespace only
<Envelope >
     <Body>
        <getRate xmlns:ns1='urn:demo1:exchange' 
           encodingStyle='http://schemas.xmlsoap.org/soap/encoding/'>
           <country2 type='xsd:string'>japan</country2>
        </getRate>
     </Body>
  </Envelope>
 timings:
(DOTIMES (X 10) (DOCUMENT-PARSER *EXML-DOCUMENT/NULL*)) took 33 milliseconds (0.033 seconds) to run.
 157,608 bytes of memory allocated.


<!DOCTYPE ns:doc [
     <!ELEMENT ns:doc (a, b)>
     <!ATTLIST ns:doc xmlns:ns CDATA 'a namespace' >
     <!ELEMENT a ANY>
     <!ATTLIST a ns:att1 CDATA ' a default' >
     <!ELEMENT b ANY>
     <!ELEMENT c ANY>
     ]>
   <ns:doc>
     <a xmlns:qwerty='a namespace' qwerty:att1='explicitly'><b><c/></b></a>
     </ns:doc>
 timings:
(DOTIMES (X 10) (DOCUMENT-PARSER *DTD-DOCUMENT*)) took 70 milliseconds (0.070 seconds) to run.
 233,304 bytes of memory allocated.

 serialized:
<?xml version='1.0' encoding='UTF-8' standalone='yes' ?>
<!DOCTYPE doc [
 <!ENTITY apos '&#39;' >
 <!ENTITY quot '&#34;' >
 <!ENTITY amp '&#38;' >
 <!ENTITY gt '>' >
 <!ENTITY lt '&#60;' >
 <!ELEMENT ns:doc (a, b) >
 <!ATTLIST ns:doc 
   xmlns:ns CDATA  'a namespace' >
 <!ELEMENT a ANY >
 <!ATTLIST a 
   ns:att1 CDATA  ' a default' >
 <!ELEMENT b ANY >
 <!ELEMENT c ANY >
 ]>
<ns:doc xmlns:ns='a namespace'>
     <a xmlns:qwerty='a namespace' qwerty:att1='explicitly'><b><c /></b></a>
     </ns:doc>

<?xml version='1.0' encoding='UTF-8' ?>
<!DOCTYPE library [
  <!ELEMENT library (book*) >
  <!ELEMENT book (author, title) >
  <!ELEMENT author (#PCDATA) >
  <!ELEMENT title (#PCDATA) >
  <!ATTLIST library xmlns CDATA 'data:,lc.setf.de' >
  <!ATTLIST book isbn CDATA #REQUIRED >
  <!ENTITY isbn 'isbn:' >
  ] >
<library >
  <book isbn='&lt;0-312-85172-3&gt;'>
    <title>Aristoi</title>
    <author>Walter Jon Williams</author>
    </book>
  <book isbn='&isbn;0-812-51349-5'>
    <title>Enders Game</title>
    <author>Orson Scott Card</author>
    </book>
  <book isbn='&isbn;0-812-51349-5'>
    <title>Enders Game</title>
    <author>Orson Scott Card</author>
    </book>
  </library>
 timings:
(DOTIMES (X 10) (DOCUMENT-PARSER *LIBRARY-DOCUMENT*)) took 93 milliseconds (0.093 seconds) to run.
 303,232 bytes of memory allocated.

 serialized:
<?xml version='1.0' encoding='UTF-8' standalone='yes' ?>
<!DOCTYPE library [
 <!ENTITY isbn 'isbn:' >
 <!ENTITY apos '&#39;' >
 <!ENTITY quot '&#34;' >
 <!ENTITY amp '&#38;' >
 <!ENTITY gt '>' >
 <!ENTITY lt '&#60;' >
 <!ELEMENT library (book*) >
 <!ATTLIST library 
   xmlns CDATA  'data:,lc.setf.de' >
 <!ELEMENT book (author, title) >
 <!ATTLIST book 
   isbn CDATA #REQUIRED >
 <!ELEMENT author (#PCDATA) >
 <!ELEMENT title (#PCDATA) >
 ]>
<library xmlns='data:,lc.setf.de'>
  <book isbn='&lt;0-312-85172-3&gt;'>
    <title>Aristoi</title>
    <author>Walter Jon Williams</author>
    </book>
  <book isbn='isbn:0-812-51349-5'>
    <title>Enders Game</title>
    <author>Orson Scott Card</author>
    </book>
  <book isbn='isbn:0-812-51349-5'>
    <title>Enders Game</title>
    <author>Orson Scott Card</author>
    </book>
  </library>

 reorganized as an index model:
<?xml version='1.0' standalone='yes' ?>
<lc:index lc='data:,lc.setf.de'>
 <lc:entry lc:key='Aristoi' isbn='&lt;0-312-85172-3&gt;' />
 <lc:entry lc:key='Walter Jon Williams' isbn='&lt;0-312-85172-3&gt;' />
 <lc:entry lc:key='Enders Game' isbn='isbn:0-812-51349-5' />
 <lc:entry lc:key='Orson Scott Card' isbn='isbn:0-812-51349-5' />
 <lc:entry lc:key='Enders Game' isbn='isbn:0-812-51349-5' />
 <lc:entry lc:key='Orson Scott Card' isbn='isbn:0-812-51349-5' /></lc:index>

 serialized directly:
document:

 <LC:index xmlns:LC='data:,lc.setf.de'>
  <LC:entry LC:key='Aristoi' isbn='0-312-85172-3' />
  <LC:entry LC:key='Walter Jon Williams' isbn='0-312-85172-3' />
  <LC:entry LC:key='Enders Game' isbn='0-812-51349-5' />
  <LC:entry LC:key='Orson Scott Card' isbn='0-812-51349-5' />
 </LC:index>
==>
<?xml version='1.0' encoding='UTF-8' standalone='yes' ?>
<LC:index xmlns:LC='data:,lc.setf.de'>
  <LC:entry LC:key='Aristoi' isbn='0-312-85172-3' />
  <LC:entry LC:key='Walter Jon Williams' isbn='0-312-85172-3' />
  <LC:entry LC:key='Enders Game' isbn='0-812-51349-5' />
  <LC:entry LC:key='Orson Scott Card' isbn='0-812-51349-5' />
 </LC:index>
(DOCUMENT-PARSER "<!DOCTYPE document [ <!ENTITY external SYSTEM 'data:,external data'><!ELEMENT document ANY > ] > <document attr='&external;'/>"): passed.
(DOCUMENT-PARSER "<unbound:document />"): passed.
(DOCUMENT-PARSER "<document />"): passed.
;; component: "xml:tests;parser;document-external"
;loading osx.tschichold:Development:Source:cl-xml-0-949:tests:parser:document-external.LISP, no bin.
;Loading #P"osx.tschichold:Development:Source:cl-xml-0-949:tests:parser:document-external.LISP"...

various examples parsing and serializing documents from external sources:


;; source: (:SERIALIZE-P NIL)
#4P"xml:Tests;xml;channel.xml"
;; parsed result:
#<DOC-NODE file://xml/Tests/xml/channel.xml #x1DBFAD6>#<DOC-NODE file://xml/Tests/xml/channel.xml #x1DBFAD6>
Class: #<STANDARD-CLASS DOC-NODE>
Wrapper: #<CCL::CLASS-WRAPPER DOC-NODE #x1BDD07E>
Instance slots
PARENT: NIL
CHILDREN: (#<ELEM-NODE ||::|Channel| 1 #x1DD38A6>)
ENTITY-INFO: #<DOCUMENT-TYPE-DECLARATION-INFORMATION-NODE ||::|Channel| #x1DD345E>
ROOT: #<ELEM-NODE ||::|Channel| 1 #x1DD38A6>
STANDALONE: T
VERSION: NIL
NOTATIONS: #<HASH-TABLE :TEST EQL size 0/60 #x1DBFE46>
XML-QUERY-DATA-MODEL::IDS: #<HASH-TABLE :TEST EQL size 0/60 #x1DC011E>
GENERAL-ENTITIES: #<HASH-TABLE :TEST EQL size 5/60 #x1DBFA7E>
PARAMETER-ENTITIES: #<HASH-TABLE :TEST EQL size 0/60 #x1DC06CE>
TYPES: #<HASH-TABLE :TEST EQL size 27/60 #x1DC09A6>
ATTRIBUTES: NIL
XML-QUERY-DATA-MODEL::VALIDATE: NIL
NAMESPACES: NIL


;; source: 
"file://xml/Tests/xml/channel.xml"
;; parsed result:
#<DOC-NODE file://xml/Tests/xml/channel.xml #x1DE232E>#<DOC-NODE file://xml/Tests/xml/channel.xml #x1DE232E>
Class: #<STANDARD-CLASS DOC-NODE>
Wrapper: #<CCL::CLASS-WRAPPER DOC-NODE #x1BDD07E>
Instance slots
PARENT: NIL
CHILDREN: (#<ELEM-NODE ||::|Channel| 1 #x1DF603E>)
ENTITY-INFO: #<DOCUMENT-TYPE-DECLARATION-INFORMATION-NODE ||::|Channel| #x1DF5BF6>
ROOT: #<ELEM-NODE ||::|Channel| 1 #x1DF603E>
STANDALONE: T
VERSION: NIL
NOTATIONS: #<HASH-TABLE :TEST EQL size 0/60 #x1DE269E>
XML-QUERY-DATA-MODEL::IDS: #<HASH-TABLE :TEST EQL size 0/60 #x1DE2976>
GENERAL-ENTITIES: #<HASH-TABLE :TEST EQL size 5/60 #x1DE22D6>
PARAMETER-ENTITIES: #<HASH-TABLE :TEST EQL size 0/60 #x1DE2F26>
TYPES: #<HASH-TABLE :TEST EQL size 27/60 #x1DE31FE>
ATTRIBUTES: NIL
XML-QUERY-DATA-MODEL::VALIDATE: NIL
NAMESPACES: NIL

;; serializes as:
<?xml version='1.0' encoding='UTF-8' standalone='yes' ?>
<!DOCTYPE Channel [
 <!ENTITY apos '&#39;' >
 <!ENTITY quot '&#34;' >
 <!ENTITY amp '&#38;' >
 <!ENTITY gt '>' >
 <!ENTITY lt '&#60;' >
 <!ELEMENT Channel (LastMod | Logo | Title | Abstract | Author | Publisher | Copyright | PublicationDate | Keywords | Category | Rating | Channel | Item | Schedule | IntroURI | Authorization | IsClonable | MinStorage | Tracking)* >
 <!ATTLIST Channel 
   IsClonable (YES|NO)  'NO'
   HREF CDATA #IMPLIED >
 <!ELEMENT LastMod EMPTY >
 <!ATTLIST LastMod 
   VALUE CDATA #REQUIRED >
 <!ELEMENT Logo EMPTY >
 <!ATTLIST Logo 
   TYPE (BIG|WIDE|SMALL|REGULAR)  'REGULAR'
   HREF CDATA #REQUIRED >
 <!ELEMENT Title EMPTY >
 <!ATTLIST Title 
   VALUE CDATA #REQUIRED >
 <!ELEMENT Abstract EMPTY >
 <!ATTLIST Abstract 
   VALUE CDATA #REQUIRED >
 <!ELEMENT Author EMPTY >
 <!ATTLIST Author 
   VALUE CDATA #REQUIRED >
 <!ELEMENT Publisher EMPTY >
 <!ATTLIST Publisher 
   VALUE CDATA #REQUIRED >
 <!ELEMENT Copyright EMPTY >
 <!ATTLIST Copyright 
   VALUE CDATA #REQUIRED >
 <!ELEMENT PublicationDate EMPTY >
 <!ATTLIST PublicationDate 
   VALUE CDATA #REQUIRED >
 <!ELEMENT Keywords EMPTY >
 <!ATTLIST Keywords 
   VALUE CDATA #REQUIRED >
 <!ELEMENT Category EMPTY >
 <!ATTLIST Category 
   VALUE CDATA #REQUIRED >
 <!ELEMENT Rating EMPTY >
 <!ATTLIST Rating 
   PICS-Label CDATA #REQUIRED >
 <!ELEMENT Item (LastMod | Title | Abstract | Author | Publisher | Copyright | PublicationDate | Keywords | Category | Rating | Schedule | Usage)* >
 <!ATTLIST Item 
   Precache (YES|NO|DEFAULT)  'DEFAULT'
   Priority (HI|NORMAL|LOW)  'NORMAL'
   IsVisible (YES|NO)  'YES'
   MIMEType CDATA #IMPLIED
   HREF CDATA #REQUIRED >
 <!ELEMENT Schedule (StartDate?, EndDate?, IntervalTime?, EarliestTime?, LatestTime?) >
 <!ELEMENT StartDate EMPTY >
 <!ATTLIST StartDate 
   VALUE CDATA #REQUIRED >
 <!ELEMENT EndDate EMPTY >
 <!ATTLIST EndDate 
   VALUE CDATA #REQUIRED >
 <!ELEMENT IntervalTime EMPTY >
 <!ATTLIST IntervalTime 
   SEC CDATA  '0'
   MIN CDATA  '0'
   HOUR CDATA  '0'
   DAY CDATA  '0' >
 <!ELEMENT EarliestTime EMPTY >
 <!ATTLIST EarliestTime 
   SEC CDATA  '0'
   MIN CDATA  '0'
   HOUR CDATA  '0'
   DAY CDATA  '0' >
 <!ELEMENT LatestTime EMPTY >
 <!ATTLIST LatestTime 
   SEC CDATA  '0'
   MIN CDATA  '0'
   HOUR CDATA  '0'
   DAY CDATA  '0' >
 <!ELEMENT Usage ANY >
 <!ATTLIST Usage 
   VALUE CDATA #REQUIRED >
 <!ELEMENT IntroURI EMPTY >
 <!ATTLIST IntroURI 
   VALUE CDATA #REQUIRED >
 <!ELEMENT Authorization EMPTY >
 <!ATTLIST Authorization 
   VALUE CDATA #REQUIRED >
 <!ELEMENT IsClonable EMPTY >
 <!ELEMENT MinStorage EMPTY >
 <!ATTLIST MinStorage 
   VALUE CDATA  '0' >
 <!ELEMENT Tracking (PostURL?) >
 <!ELEMENT PostURL EMPTY >
 <!ATTLIST PostURL 
   HREF CDATA #REQUIRED >
 <!ELEMENT UserSchedule EMPTY >
 <!ATTLIST UserSchedule 
   VALUE (DAILY|WEEKLY|HOURLY) #REQUIRED >
 ]>
<Channel HREF='http://www.foosports.com/foosports.cdf' IsClonable='YES'>
    <IntroURI VALUE='http://www.foosports.com/channel-setup.html' />
    <LastMod VALUE='1994.11.05T08:15-0500' />
    <Title VALUE='FooSports' />
    <Abstract VALUE='The latest in sports and atheletics from
              FooSports' />
    <Author VALUE='FooSports' />

    <Schedule>
      <EndDate VALUE='1994.11.05T08:15-0500' />
      <IntervalTime DAY='1' SEC='0' MIN='0' HOUR='0' />
      <EarliestTime HOUR='12' SEC='0' MIN='0' DAY='0' />
      <LatestTime HOUR='18' SEC='0' MIN='0' DAY='0' />
   </Schedule>

    <Logo HREF='http://www.foosports.com/images/logo.gif' TYPE='REGULAR' />

    <Item HREF='http://www.foosports.com/articles/a1.html' Precache='DEFAULT' Priority='NORMAL' IsVisible='YES'>
       <LastMod VALUE='1994.11.05T08:15-0500' />
       <Title VALUE='How to get the most out of your mountain bike' />
       <Abstract VALUE='20 tips on how to work your mountain-bike
to the bone and come out on top.' />
       <Author VALUE='FooSports' />
    </Item>
    <Channel IsClonable='NO'>
        <LastMod VALUE='1994.11.05T08:15-0500' />
        <Title VALUE='FooSports News' />
        <Abstract VALUE='Up-to-date daily sports news from FooSports' />
        <Author VALUE='FooSports' />

        <Logo HREF='http://www.foosports.com/images/newslogo.gif' TYPE='REGULAR' />
        <Logo HREF='http://www.foosports.com/images/newslogowide.gif' TYPE='WIDE' />

        <Item HREF='http://www.foosports.com/articles/news1.html' Precache='DEFAULT' Priority='NORMAL' IsVisible='YES'>
            <LastMod VALUE='1994.11.05T08:15-0500' />
            <Title VALUE='Michael Jordan does it again!' />
            <Abstract VALUE='Led by Michael Jordan in scoring, the
Chicago Bulls make it to the playoffs again!' />
            <Author VALUE='FooSports' />
        </Item>

        <Item HREF='http://www.foosports.com/articles/news2.html' Precache='DEFAULT' Priority='NORMAL' IsVisible='YES'>
            <LastMod VALUE='1994.11.05T08:15-0500' />
            <Title VALUE='Islanders winning streak ends' />
            <Abstract VALUE='The New York islanders' 10-game
winning streak ended with a disappointing loss to the Rangers' />
            <Author VALUE='FooSports' />
        </Item>

    </Channel>

    <Item HREF='http://www.foosports.com/animations/scrnsvr.html' Precache='DEFAULT' Priority='NORMAL' IsVisible='YES'>
       <Usage VALUE='ScreenSaver' />
    </Item>

    <Item HREF='http://www.foosports.com/ticker.html' Precache='DEFAULT' Priority='NORMAL' IsVisible='YES'>
       <Title VALUE='FooSports News Ticker' />
       <Abstract VALUE='The latest sports headlines from
FooSports' />
       <Author VALUE='FooSports' />
       <LastMod VALUE='1994.11.05T08:15-0500' />

       <!--  This is an example of how Usage can be used for client
            enhancements  -->
       <Usage VALUE='DesktopComponent'>
         <Width VALUE='400' />
         <Height VALUE='80' />
       </Usage>

       <Schedule>
          <StartDate VALUE='1994.11.05T08:15-0500' />
          <EndDate VALUE='1994.11.05T08:15-0500' />
          <IntervalTime DAY='1' SEC='0' MIN='0' HOUR='0' />
          <EarliestTime HOUR='12' SEC='0' MIN='0' DAY='0' />
          <LatestTime HOUR='18' SEC='0' MIN='0' DAY='0' />
       </Schedule>
    </Item>

</Channel>

;; source: 
#4P"xml:Tests;xml;email.xml"
;; parsed result:
#<DOC-NODE file://xml/Tests/xml/email.xml #x1E068CE>#<DOC-NODE file://xml/Tests/xml/email.xml #x1E068CE>
Class: #<STANDARD-CLASS DOC-NODE>
Wrapper: #<CCL::CLASS-WRAPPER DOC-NODE #x1BDD07E>
Instance slots
PARENT: NIL
CHILDREN: (#<COMMENT-NODE #x1E087C6> #<ELEM-NODE ||::|mail| 1 #x1E0C52E>)
ENTITY-INFO: #<DOCUMENT-TYPE-DECLARATION-INFORMATION-NODE ||::|mail| #x1E0C41E>
ROOT: #<ELEM-NODE ||::|mail| 1 #x1E0C52E>
STANDALONE: T
VERSION: "1.0"
NOTATIONS: #<HASH-TABLE :TEST EQL size 0/60 #x1E06C3E>
XML-QUERY-DATA-MODEL::IDS: #<HASH-TABLE :TEST EQL size 0/60 #x1E06F16>
GENERAL-ENTITIES: #<HASH-TABLE :TEST EQL size 7/60 #x1E06876>
PARAMETER-ENTITIES: #<HASH-TABLE :TEST EQL size 0/60 #x1E074C6>
TYPES: #<HASH-TABLE :TEST EQL size 9/60 #x1E0779E>
ATTRIBUTES: NIL
XML-QUERY-DATA-MODEL::VALIDATE: NIL
NAMESPACES: NIL

;; serializes as:
<?xml version='1.0' encoding='UTF-8' standalone='yes' ?>
<!DOCTYPE mail [
 <!ENTITY henning 'hb@ix.heise.de' >
 <!ENTITY ingo 'Ingo.Macherius@tu-clausthal.de' >
 <!ENTITY apos '&#39;' >
 <!ENTITY quot '&#34;' >
 <!ENTITY amp '&#38;' >
 <!ENTITY gt '>' >
 <!ENTITY lt '&#60;' >
 <!ELEMENT mail (#PCDATA) >
 <!ELEMENT p ((#PCDATA) | Name)* >
 <!ATTLIST p 
   lang (de|en)  'en' >
 <!ELEMENT Name (#PCDATA) >
 <!ELEMENT Date (#PCDATA) >
 <!ELEMENT Subject (#PCDATA) >
 <!ELEMENT Email (Recipient, Sender, Date, Subject, TextBody) >
 <!ELEMENT Recipient (#PCDATA) >
 <!ELEMENT Sender (#PCDATA) >
 <!ELEMENT TextBody (p)+ >
 ]>
<!--  This is a sample email data file  -->
<mail>
        <Recipient attr='val'>hb@ix.heise.de</Recipient>
        <Sender>Ingo.Macherius@tu-clausthal.de</Sender>
        <Date>Mon, 21 Apr 1997 09:27:55 +0200</Date>
        <Subject>XML literature</Subject>

<Textbody>
        <p lang='en'>Hello Mr <Name>Behme</Name>,</p>

        <p lang='en'>Please read <Name>Jon Bosak</Name>'s
           introductory text</p>
        <p lang='en'>"SGML, Java and the Future of the Web"</p>
        <p lang='en'>Best wishes,</p>

        <p lang='en'>
                <Name>Ingo Macherius</Name>
        </p>
</Textbody>
</mail>

;; source: 
#4P"xml:Tests;xml;lisp.xml"continuable condition ignored: NSC: Namespace Attribute Default signaled:
namespace name does not match default value:  == "lisp as xml" /= "-//mecomnet.de//DTD Lisp (sort of)//en":
.
;; parsed result:
#<DOC-NODE file://xml/Tests/xml/lisp.xml #x1E10A4E>#<DOC-NODE file://xml/Tests/xml/lisp.xml #x1E10A4E>
Class: #<STANDARD-CLASS DOC-NODE>
Wrapper: #<CCL::CLASS-WRAPPER DOC-NODE #x1BDD07E>
Instance slots
PARENT: NIL
CHILDREN: (#<ELEM-NODE |lisp as xml|::LISP 1 #x1E26C8E>)
ENTITY-INFO: #<DOCUMENT-TYPE-DECLARATION-INFORMATION-NODE |-//mecomnet.de//DTD Lisp (sort of)//en|::LISP #x1E267BE>
ROOT: #<ELEM-NODE |lisp as xml|::LISP 1 #x1E26C8E>
STANDALONE: T
VERSION: "1.0"
NOTATIONS: #<HASH-TABLE :TEST EQL size 0/60 #x1E10DBE>
XML-QUERY-DATA-MODEL::IDS: #<HASH-TABLE :TEST EQL size 0/60 #x1E11096>
GENERAL-ENTITIES: #<HASH-TABLE :TEST EQL size 5/60 #x1E109F6>
PARAMETER-ENTITIES: #<HASH-TABLE :TEST EQL size 0/60 #x1E11646>
TYPES: #<HASH-TABLE :TEST EQL size 43/60 #x1E1191E>
ATTRIBUTES: NIL
XML-QUERY-DATA-MODEL::VALIDATE: NIL
NAMESPACES: NIL

;; serializes as:
<?xml version='1.0' encoding='UTF-8' standalone='yes' ?>
<!DOCTYPE LISP [
 <!ENTITY apos '&#39;' >
 <!ENTITY quot '&#34;' >
 <!ENTITY amp '&#38;' >
 <!ENTITY gt '>' >
 <!ENTITY lt '&#60;' >
 <!ELEMENT LISP ((DEFCLASS | DEFCONSTANT | DEFUN | DEFGENERIC | DEFMACRO | DEFMETHOD | DEFPARAMETER | DEFSTRUCT | DEFVAR | SEXP | ATOM)*) >
 <!ATTLIST LISP 
   xmlns CDATA  '-//mecomnet.de//DTD Lisp (sort of)//en' >
 <!ELEMENT DEFCLASS (NAME, CLASS-LIST, SLOT-LIST, (DOCUMENTATION | METACLASS)*) >
 <!ELEMENT NAME (#PCDATA) >
 <!ELEMENT CLASS-LIST (CLASS*) >
 <!ELEMENT CLASS (#PCDATA) >
 <!ELEMENT SLOT-LIST (SLOT*) >
 <!ELEMENT SLOT (NAME, DEFAULT, TYPE, DOCUMENTATION) >
 <!ELEMENT DEFAULT (#PCDATA) >
 <!ELEMENT TYPE (#PCDATA) >
 <!ELEMENT DOCUMENTATION (#PCDATA) >
 <!ELEMENT METACLASS (#PCDATA) >
 <!ELEMENT DEFCONSTANT (NAME, VALUE, DOCUMENTATION?) >
 <!ELEMENT VALUE (#PCDATA) >
 <!ELEMENT DEFUN (NAME, ARGUMENT-LIST, DOCUMENTATION?, BODY) >
 <!ELEMENT ARGUMENT-LIST (ARGUMENT*, (OPTIONAL, ARGUMENT)?, (REST, ARGUMENT)?, (KEY, KEYWORD-ARGUMENT*)?, (AUX, DEFAULT-ARGUMENT*)?) >
 <!ELEMENT ARGUMENT (NAME) >
 <!ELEMENT OPTIONAL (NAME) >
 <!ELEMENT REST (#PCDATA) >
 <!ELEMENT KEY (#PCDATA) >
 <!ELEMENT KEYWORD-ARGUMENT (NAME | (NAME, DEFAULT) | (NAME, DEFAULT, KEYWORD)) >
 <!ELEMENT KEYWORD (#PCDATA) >
 <!ELEMENT AUX (#PCDATA) >
 <!ELEMENT DEFAULT-ARGUMENT (NAME | (NAME, DEFAULT)) >
 <!ELEMENT BODY (SEXP*) >
 <!ELEMENT SEXP ((OPERATOR | LAMBDA), (SEXP | ATOM)*) >
 <!ELEMENT OPERATOR (#PCDATA) >
 <!ELEMENT LAMBDA (ARGUMENT-LIST, BODY) >
 <!ELEMENT ATOM (#PCDATA) >
 <!ELEMENT DEFGENERIC (NAME, GENERIC-ARGUMENT-LIST, DOCUMENTATION?) >
 <!ELEMENT GENERIC-ARGUMENT-LIST (ARGUMENT*, (OPTIONAL, ARGUMENT)?, (REST, ARGUMENT)?, (KEY, ARGUMENT*)?, (AUX, ARGUMENT*)?) >
 <!ELEMENT DEFMACRO (NAME, ARGUMENT-LIST, DOCUMENTATION?, BODY) >
 <!ELEMENT DEFMETHOD (NAME, QUALIFIER-LIST?, SPECIALIZED-ARGUMENT-LIST, DOCUMENTATION?, BODY) >
 <!ELEMENT QUALIFIER-LIST (QUALIFIER*) >
 <!ELEMENT QUALIFIER (#PCDATA) >
 <!ELEMENT SPECIALIZED-ARGUMENT-LIST (SPECIALIZED-ARGUMENT*, (OPTIONAL, ARGUMENT)?, (REST, ARGUMENT)?, (KEY, KEYWORD-ARGUMENT*)?, (AUX, DEFAULT-ARGUMENT*)?) >
 <!ELEMENT SPECIALIZED-ARGUMENT ((NAME, SPECIALIZER) | NAME) >
 <!ELEMENT SPECIALIZER (#PCDATA) >
 <!ELEMENT DEFPARAMETER (NAME, VALUE, DOCUMENTATION?) >
 <!ELEMENT DEFSTRUCT (NAME, INCLUDE?, STRUCTURE-SLOT-LIST) >
 <!ELEMENT INCLUDE (#PCDATA) >
 <!ELEMENT STRUCTURE-SLOT-LIST (STRUCTURE-SLOT*) >
 <!ELEMENT STRUCTURE-SLOT (NAME, DEFAULT, TYPE) >
 <!ELEMENT DEFVAR (NAME, (VALUE | (VALUE, DOCUMENTATION))?) >
 ]>
<LISP xmlns='lisp as xml'>
        <DEFUN>
         <NAME>asdf</NAME>
         <ARGUMENT-LIST>
          <ARGUMENT><NAME>arg-1</NAME></ARGUMENT>
          <ARGUMENT><NAME>arg-2</NAME></ARGUMENT>
          </ARGUMENT-LIST>
         <DOCUMENTATION>this is a test</DOCUMENTATION>
         <BODY>
          <SEXP><OPERATOR>this</OPERATOR>
               <ATOM>is</ATOM><ATOM>a</ATOM><ATOM>test</ATOM>
           </SEXP>
          <SEXP>
           <OPERATOR>to</OPERATOR>
           <ATOM>see</ATOM><ATOM>if</ATOM><ATOM>the</ATOM><ATOM>defun</ATOM><ATOM>model</ATOM><ATOM>works</ATOM>
           </SEXP>
          </BODY>
         </DEFUN>

        <DEFMETHOD>
         <NAME>asdf</NAME>
         <SPECIALIZED-ARGUMENT-LIST>
          <SPECIALIZED-ARGUMENT><NAME>arg-1</NAME><SPECIALIZER>a class</SPECIALIZER></SPECIALIZED-ARGUMENT>
          <SPECIALIZED-ARGUMENT><NAME>arg-2</NAME></SPECIALIZED-ARGUMENT>
          </SPECIALIZED-ARGUMENT-LIST>
         <DOCUMENTATION>this is a test for defmethod</DOCUMENTATION>
         <BODY><SEXP><OPERATOR>this</OPERATOR>
                <ATOM>is</ATOM><ATOM>a</ATOM><ATOM>test</ATOM>
                </SEXP>
               <SEXP><OPERATOR>to</OPERATOR>
                <ATOM>see</ATOM><ATOM>if</ATOM><ATOM>the</ATOM><ATOM>defun</ATOM><ATOM>model</ATOM><ATOM>works</ATOM>
                </SEXP>
               </BODY>
         </DEFMETHOD>

        <SEXP><OPERATOR>print</OPERATOR><ATOM>a-ok</ATOM></SEXP>

        <ATOM>EOF</ATOM>
  
        </LISP>

;; source: 
#4P"xml:Tests;xml;real-mini-aleph-het.xml"
;; parsed result:
#<DOC-NODE file://xml/Tests/xml/real-mini-aleph-het.xml #x1E34F7E>#<DOC-NODE file://xml/Tests/xml/real-mini-aleph-het.xml #x1E34F7E>
Class: #<STANDARD-CLASS DOC-NODE>
Wrapper: #<CCL::CLASS-WRAPPER DOC-NODE #x1BDD07E>
Instance slots
PARENT: NIL
CHILDREN: (#<ELEM-NODE ||::DICTIONARY 1 #x1E3FD16>)
ENTITY-INFO: #<DOCUMENT-TYPE-DECLARATION-INFORMATION-NODE ||::DICTIONARY #x1E3FBDE>
ROOT: #<ELEM-NODE ||::DICTIONARY 1 #x1E3FD16>
STANDALONE: NIL
VERSION: "1.0"
NOTATIONS: #<HASH-TABLE :TEST EQL size 0/60 #x1E352EE>
XML-QUERY-DATA-MODEL::IDS: #<HASH-TABLE :TEST EQL size 11/60 #x1E355C6>
GENERAL-ENTITIES: #<HASH-TABLE :TEST EQL size 5/60 #x1E34F26>
PARAMETER-ENTITIES: #<HASH-TABLE :TEST EQL size 2/60 #x1E35B76>
TYPES: #<HASH-TABLE :TEST EQL size 13/60 #x1E35E4E>
ATTRIBUTES: NIL
XML-QUERY-DATA-MODEL::VALIDATE: NIL
NAMESPACES: NIL

;; serializes as:
<?xml version='1.0' encoding='ISO-8859-1' standalone='no' ?>
<!DOCTYPE DICTIONARY [
 <!ENTITY % OPTIONAL-FIELDS 'HB?, ALT?, TRF*, XRF?, NT*' >
 <!ENTITY % STATUS 'st CDATA #IMPLIED' >
 <!ENTITY apos '&#39;' >
 <!ENTITY quot '&#34;' >
 <!ENTITY amp '&#38;' >
 <!ENTITY gt '>' >
 <!ENTITY lt '&#60;' >
 <!ELEMENT DICTIONARY (EN*) >
 <!ELEMENT EN (((RT, SB+) | (CF, W*)), NT*) >
 <!ATTLIST EN 
   md NMTOKEN #REQUIRED
   hw ID #REQUIRED >
 <!ELEMENT RT (GR?, GL, HB?, ALT?, TRF*, XRF?, NT*) >
 <!ELEMENT GR (#PCDATA) >
 <!ATTLIST GR 
   st CDATA #IMPLIED >
 <!ELEMENT GL (#PCDATA) >
 <!ATTLIST GL 
   st CDATA #IMPLIED >
 <!ELEMENT HB (#PCDATA) >
 <!ELEMENT ALT (#PCDATA) >
 <!ELEMENT TRF (#PCDATA) >
 <!ELEMENT XRF (#PCDATA) >
 <!ELEMENT NT (#PCDATA) >
 <!ELEMENT SB (GR?, GL?, CF?, W*, NT*) >
 <!ATTLIST SB 
   p (y|n)  'y' >
 <!ELEMENT CF (GR, GL?, HB?, ALT?, TRF*, XRF?, NT*) >
 <!ATTLIST CF 
   id ID #REQUIRED >
 <!ELEMENT W (GR, GL?, HB?, ALT?, TRF*, XRF?, NT*) >
 <!ATTLIST W 
   id ID #REQUIRED >
 ]>
<DICTIONARY>
<EN hw='h432' md='310898'>
<CF id='w552'><GR>cn</GR><GL>flute</GL></CF></EN>
<EN hw='h153' md='310898'><RT><GR>vb</GR><GL>wish, want</GL><HB>���</HB></RT>
<SB p='y'>
<W id='w2033'><GR>3sf pre</GR></W></SB></EN>
<EN hw='h627' md='310898'><RT><GR>vb</GR><GL>mourn</GL></RT>
<SB p='y'>
<CF id='w3498'><GR>3sm suf P I</GR></CF></SB>
<SB p='y'><W id='w3597'><GR st='?'>1s Q</GR><TRF>g37:35 strange syntax in
general, and is this an instance of abs pro suffix?</TRF></W>
</SB><NT>+ ���</NT></EN>
<EN hw='h1280' md='310898'>
<CF id='w4337'><GR>cn sa</GR><GL>mourning</GL></CF>
<W id='w4336'><GR>sd</GR></W>
<W id='w2636'><GR>3sm</GR><NT>odd context</NT></W></EN>
</DICTIONARY>

;; source: (:SERIALIZE-P NIL)
"http://localhost/standards/XML/REC-xml-20001006.xml"continuable condition ignored: NSC: Namespace Attribute Default signaled:
namespace name does not match default value: xlink == "http://www.w3.org/TR/WD-xlink" /= "http://www.w3.org/1999/xlink":
.
;; parsed result:
#<DOC-NODE http://localhost/standards/XML/REC-xml-20001006.xml #x1E496E6>#<DOC-NODE http://localhost/standards/XML/REC-xml-20001006.xml #x1E496E6>
Class: #<STANDARD-CLASS DOC-NODE>
Wrapper: #<CCL::CLASS-WRAPPER DOC-NODE #x1BDD07E>
Instance slots
PARENT: NIL
CHILDREN: (#<ELEM-NODE ||::|spec| 1 #x1F6E46E>)
ENTITY-INFO: #<DOCUMENT-TYPE-DECLARATION-INFORMATION-NODE ||::|spec| #x1F6E1CE>
ROOT: #<ELEM-NODE ||::|spec| 1 #x1F6E46E>
STANDALONE: T
VERSION: "1.0"
NOTATIONS: #<HASH-TABLE :TEST EQL size 0/60 #x1E49A56>
XML-QUERY-DATA-MODEL::IDS: #<HASH-TABLE :TEST EQL size 298/305 #x1E49D2E>
GENERAL-ENTITIES: #<HASH-TABLE :TEST EQL size 29/60 #x1E4968E>
PARAMETER-ENTITIES: #<HASH-TABLE :TEST EQL size 74/90 #x1E4A2DE>
TYPES: #<HASH-TABLE :TEST EQL size 157/203 #x1E4A5B6>
ATTRIBUTES: NIL
XML-QUERY-DATA-MODEL::VALIDATE: NIL
NAMESPACES: NIL


;; source: (:SERIALIZE-P NIL)
#4P"xml:standards;XML;REC-xml-20001006.xml"continuable condition ignored: NSC: Namespace Attribute Default signaled:
namespace name does not match default value: xlink == "http://www.w3.org/TR/WD-xlink" /= "http://www.w3.org/1999/xlink":
.
;; parsed result:
#<DOC-NODE file://xml/standards/XML/REC-xml-20001006.xml #x21B6666>#<DOC-NODE file://xml/standards/XML/REC-xml-20001006.xml #x21B6666>
Class: #<STANDARD-CLASS DOC-NODE>
Wrapper: #<CCL::CLASS-WRAPPER DOC-NODE #x1BDD07E>
Instance slots
PARENT: NIL
CHILDREN: (#<ELEM-NODE ||::|spec| 1 #x22D4966>)
ENTITY-INFO: #<DOCUMENT-TYPE-DECLARATION-INFORMATION-NODE ||::|spec| #x22D46C6>
ROOT: #<ELEM-NODE ||::|spec| 1 #x22D4966>
STANDALONE: T
VERSION: "1.0"
NOTATIONS: #<HASH-TABLE :TEST EQL size 0/60 #x21B69D6>
XML-QUERY-DATA-MODEL::IDS: #<HASH-TABLE :TEST EQL size 298/305 #x21B6CAE>
GENERAL-ENTITIES: #<HASH-TABLE :TEST EQL size 29/60 #x21B660E>
PARAMETER-ENTITIES: #<HASH-TABLE :TEST EQL size 74/90 #x21B725E>
TYPES: #<HASH-TABLE :TEST EQL size 157/203 #x21B7536>
ATTRIBUTES: NIL
XML-QUERY-DATA-MODEL::VALIDATE: NIL
NAMESPACES: NIL


;; source: (:SERIALIZE-P NIL)
"file://xml/standards/XML/REC-xml-20001006.xml"continuable condition ignored: NSC: Namespace Attribute Default signaled:
namespace name does not match default value: xlink == "http://www.w3.org/TR/WD-xlink" /= "http://www.w3.org/1999/xlink":
.
;; parsed result:
#<DOC-NODE file://xml/standards/XML/REC-xml-20001006.xml #x10D85A6>#<DOC-NODE file://xml/standards/XML/REC-xml-20001006.xml #x10D85A6>
Class: #<STANDARD-CLASS DOC-NODE>
Wrapper: #<CCL::CLASS-WRAPPER DOC-NODE #x10AC5CE>
Instance slots
PARENT: NIL
CHILDREN: (#<ELEM-NODE ||::|spec| 1 #x118916E>)
ENTITY-INFO: #<DOCUMENT-TYPE-DECLARATION-INFORMATION-NODE ||::|spec| #x1188ECE>
ROOT: #<ELEM-NODE ||::|spec| 1 #x118916E>
STANDALONE: T
VERSION: "1.0"
NOTATIONS: #<HASH-TABLE :TEST EQL size 0/60 #x10D8896>
XML-QUERY-DATA-MODEL::IDS: #<HASH-TABLE :TEST EQL size 298/305 #x10D8B4E>
GENERAL-ENTITIES: #<HASH-TABLE :TEST EQL size 29/60 #x10D8566>
PARAMETER-ENTITIES: #<HASH-TABLE :TEST EQL size 74/90 #x10D8B9E>
TYPES: #<HASH-TABLE :TEST EQL size 157/203 #x10D8E56>
ATTRIBUTES: NIL
XML-QUERY-DATA-MODEL::VALIDATE: NIL
NAMESPACES: NIL


;; source: (:SERIALIZE-P NIL)
#4P"xml:standards;XML;W3CSchema;XMLSchema.xsd"
;; parsed result:
#<DOC-NODE file://xml/standards/XML/W3CSchema/XMLSchema.xsd #x13CB97E>#<DOC-NODE file://xml/standards/XML/W3CSchema/XMLSchema.xsd #x13CB97E>
Class: #<STANDARD-CLASS DOC-NODE>
Wrapper: #<CCL::CLASS-WRAPPER DOC-NODE #x10AC5CE>
Instance slots
PARENT: NIL
CHILDREN: (#<COMMENT-NODE #x13CD91E> #<COMMENT-NODE #x13CD9EE> #<COMMENT-NODE #x13CDAA6>
           #<COMMENT-NODE #x13CDB5E> #<COMMENT-NODE #x13CDC0E>
           #<ELEM-NODE |http://www.w3.org/2001/XMLSchema|::|schema| 1 #x142655E>)
ENTITY-INFO: #<DOCUMENT-TYPE-DECLARATION-INFORMATION-NODE |http://www.w3.org/2001/XMLSchema|::|schema| #x1425776>
ROOT: #<ELEM-NODE |http://www.w3.org/2001/XMLSchema|::|schema| 1 #x142655E>
STANDALONE: T
VERSION: "1.0"
NOTATIONS: #<HASH-TABLE :TEST EQL size 2/60 #x13CBCEE>
XML-QUERY-DATA-MODEL::IDS: #<HASH-TABLE :TEST EQL size 130/135 #x13CBFC6>
GENERAL-ENTITIES: #<HASH-TABLE :TEST EQL size 5/60 #x13CB926>
PARAMETER-ENTITIES: #<HASH-TABLE :TEST EQL size 114/135 #x13CC576>
TYPES: #<HASH-TABLE :TEST EQL size 44/60 #x13CC84E>
ATTRIBUTES: NIL
XML-QUERY-DATA-MODEL::VALIDATE: NIL
NAMESPACES: NIL


;; source: (:REDUCE-P NIL :TIME-P T :ENCODING :ISO-8859-1 :SERIALIZE-P NIL)
#4P"xml:standards;XML;XMLConf;xmlbench;Benchmark;Data;REC.xml"
(APPLY #'DOCUMENT-PARSER SOURCE :TRACE TRACE-P :REDUCE REDUCE-P (WHEN ENCODING (LIST :ENCODING ENCODING))) took 633 milliseconds (0.633 seconds) to run.
 687,656 bytes of memory allocated.

;; parsed result:
|Document|Symbol: |Document|
Function
INTERNAL in package: #<Package "XML-PARSER">
Print name: "Document"
Value: #<Unbound>
Function: #<Compiled-function |Document| #xF1B81E>
Arglist: (BNF-PARSER::INDEX &AUX |MiscSequence| |Prolog| |Root|)
Plist: (:PRODUCTION "
{1 } Document ::= Prolog Root MiscSequence?"
        :TERMS (|MiscSequence| |Prolog| |Root|) :PARSETABLE |Document-Parsetable|)


;; source: (:REDUCE-P T :TIME-P T :SERIALIZE-P NIL)
#4P"xml:standards;XML;XMLConf;xmlbench;Benchmark;Data;REC.xml"
(APPLY #'DOCUMENT-PARSER SOURCE :TRACE TRACE-P :REDUCE REDUCE-P (WHEN ENCODING (LIST :ENCODING ENCODING))) took 891 milliseconds (0.891 seconds) to run.
 1,731,824 bytes of memory allocated.

;; parsed result:
#<DOC-NODE file://xml/standards/XML/XMLConf/xmlbench/Benchmark/Data/REC.xml #x15EDFAE>#<DOC-NODE file://xml/standards/XML/XMLConf/xmlbench/Benchmark/Data/REC.xml #x15EDFAE>
Class: #<STANDARD-CLASS DOC-NODE>
Wrapper: #<CCL::CLASS-WRAPPER DOC-NODE #x10AC5CE>
Instance slots
PARENT: NIL
CHILDREN: (#<COMMENT-NODE #x15F2DDE> #<PI-NODE ||::VERBATIM '"eg" ' #x15F2E7E>
           #<ELEM-NODE ||::|spec| 1 #x15F3066> #<COMMENT-NODE #x179424E>)
ENTITY-INFO: #<DOCUMENT-TYPE-DECLARATION-INFORMATION-NODE #:|spec| #x15F2CEE>
ROOT: #<ELEM-NODE ||::|spec| 1 #x15F3066>
STANDALONE: NIL
VERSION: "1.0"
NOTATIONS: #<HASH-TABLE :TEST EQL size 0/60 #x15EE31E>
XML-QUERY-DATA-MODEL::IDS: #<HASH-TABLE :TEST EQL size 0/60 #x15EE5F6>
GENERAL-ENTITIES: #<HASH-TABLE :TEST EQL size 26/60 #x15EDF56>
PARAMETER-ENTITIES: #<HASH-TABLE :TEST EQL size 0/60 #x15EEBA6>
TYPES: #<HASH-TABLE :TEST EQL size 0/60 #x15EEE7E>
ATTRIBUTES: NIL
XML-QUERY-DATA-MODEL::VALIDATE: NIL
NAMESPACES: NIL


;; source: (:REDUCE-P NIL :TIME-P T :SERIALIZE-P NIL)
#4P"xml:standards;XML;XMLConf;xmlbench;Benchmark;Data;chrmed.xml"
(APPLY #'DOCUMENT-PARSER SOURCE :TRACE TRACE-P :REDUCE REDUCE-P (WHEN ENCODING (LIST :ENCODING ENCODING))) took 1,383 milliseconds (1.383 seconds) to run.
 2,399,832 bytes of memory allocated.

;; parsed result:
|Document|Symbol: |Document|
Function
INTERNAL in package: #<Package "XML-PARSER">
Print name: "Document"
Value: #<Unbound>
Function: #<Compiled-function |Document| #xF1B81E>
Arglist: (BNF-PARSER::INDEX &AUX |MiscSequence| |Prolog| |Root|)
Plist: (:PRODUCTION "
{1 } Document ::= Prolog Root MiscSequence?"
        :TERMS (|MiscSequence| |Prolog| |Root|) :PARSETABLE |Document-Parsetable|)


;; source: (:REDUCE-P T :TIME-P T :SERIALIZE-P NIL)
#4P"xml:standards;XML;XMLConf;xmlbench;Benchmark;Data;chrmed.xml"
(APPLY #'DOCUMENT-PARSER SOURCE :TRACE TRACE-P :REDUCE REDUCE-P (WHEN ENCODING (LIST :ENCODING ENCODING))) took 1,655 milliseconds (1.655 seconds) to run.
Of that, 1 milliseconds (0.001 seconds) were spent in The Cooperative Multitasking Experience.
 3,423,080 bytes of memory allocated.

;; parsed result:
#<DOC-NODE <no uri> #x19E2C06>#<DOC-NODE <no uri> #x19E2C06>
Class: #<STANDARD-CLASS DOC-NODE>
Wrapper: #<CCL::CLASS-WRAPPER DOC-NODE #x10AC5CE>
Instance slots
PARENT: NIL
CHILDREN: (#<COMMENT-NODE #x19E4A16> #<COMMENT-NODE #x19E4E7E> #<COMMENT-NODE #x19E4F06>
           #<COMMENT-NODE #x19E4F6E> #<COMMENT-NODE #x19E502E> #<COMMENT-NODE #x19E508E>
           #<PI-NODE ||::VERBATIM '"eg" ' #x19E50FE> #<ELEM-NODE ||::|spec| 1 #x19E52C6>
           #<COMMENT-NODE #x1D25CEE>)
ENTITY-INFO: #<ENTITY-INFORMATION-NODE ||::|| #x1D25D8E>
ROOT: #<ELEM-NODE ||::|spec| 1 #x19E52C6>
STANDALONE: T
VERSION: NIL
NOTATIONS: #<HASH-TABLE :TEST EQL size 0/60 #x19E2F76>
XML-QUERY-DATA-MODEL::IDS: #<HASH-TABLE :TEST EQL size 0/60 #x19E324E>
GENERAL-ENTITIES: #<HASH-TABLE :TEST EQL size 5/60 #x19E2BAE>
PARAMETER-ENTITIES: #<HASH-TABLE :TEST EQL size 0/60 #x19E37FE>
TYPES: #<HASH-TABLE :TEST EQL size 0/60 #x19E3AD6>
ATTRIBUTES: NIL
XML-QUERY-DATA-MODEL::VALIDATE: NIL
NAMESPACES: NIL


;; source: (:REDUCE-P NIL :TIME-P T :ENCODING :ISO-8859-1 :SERIALIZE-P NIL)
#4P"xml:standards;XML;XMLConf;xmlbench;Benchmark;Data;med.xml"
(APPLY #'DOCUMENT-PARSER SOURCE :TRACE TRACE-P :REDUCE REDUCE-P (WHEN ENCODING (LIST :ENCODING ENCODING))) took 4,766 milliseconds (4.766 seconds) to run.
 4,740,064 bytes of memory allocated.

;; parsed result:
|Document|Symbol: |Document|
Function
INTERNAL in package: #<Package "XML-PARSER">
Print name: "Document"
Value: #<Unbound>
Function: #<Compiled-function |Document| #xF1B81E>
Arglist: (BNF-PARSER::INDEX &AUX |MiscSequence| |Prolog| |Root|)
Plist: (:PRODUCTION "
{1 } Document ::= Prolog Root MiscSequence?"
        :TERMS (|MiscSequence| |Prolog| |Root|) :PARSETABLE |Document-Parsetable|)


;; source: (:REDUCE-P T :TIME-P T :SERIALIZE-P NIL)
#4P"xml:standards;XML;XMLConf;xmlbench;Benchmark;Data;med.xml"
(APPLY #'DOCUMENT-PARSER SOURCE :TRACE TRACE-P :REDUCE REDUCE-P (WHEN ENCODING (LIST :ENCODING ENCODING))) took 7,017 milliseconds (7.017 seconds) to run.
Of that, 2 milliseconds (0.002 seconds) were spent in The Cooperative Multitasking Experience.
185 milliseconds (0.185 seconds) was spent in GC.
 12,964,088 bytes of memory allocated.

;; parsed result:
#<DOC-NODE file://xml/standards/XML/XMLConf/xmlbench/Benchmark/Data/med.xml #x10D3E76>#<DOC-NODE file://xml/standards/XML/XMLConf/xmlbench/Benchmark/Data/med.xml #x10D3E76>
Class: #<STANDARD-CLASS DOC-NODE>
Wrapper: #<CCL::CLASS-WRAPPER DOC-NODE #x10A2B6E>
Instance slots
PARENT: NIL
CHILDREN: (#<COMMENT-NODE #x10D7096> #<PI-NODE ||::VERBATIM '"eg" ' #x10D70CE>
           #<ELEM-NODE ||::|spec| 1 #x10D71AE> #<COMMENT-NODE #x1A285B6>)
ENTITY-INFO: #<DOCUMENT-TYPE-DECLARATION-INFORMATION-NODE #:|spec| #x10D6FB6>
ROOT: #<ELEM-NODE ||::|spec| 1 #x10D71AE>
STANDALONE: NIL
VERSION: "1.0"
NOTATIONS: #<HASH-TABLE :TEST EQL size 0/60 #x10D4166>
XML-QUERY-DATA-MODEL::IDS: #<HASH-TABLE :TEST EQL size 0/60 #x10D441E>
GENERAL-ENTITIES: #<HASH-TABLE :TEST EQL size 26/60 #x10D3E36>
PARAMETER-ENTITIES: #<HASH-TABLE :TEST EQL size 0/60 #x10D46D6>
TYPES: #<HASH-TABLE :TEST EQL size 0/60 #x10D498E>
ATTRIBUTES: NIL
XML-QUERY-DATA-MODEL::VALIDATE: NIL
NAMESPACES: NIL


;; source: (:REDUCE-P NIL :TIME-P T :SERIALIZE-P NIL)
#4P"xml:standards;XML;XMLConf;xmlbench;Benchmark;Data;chrbig.xml"
(APPLY #'DOCUMENT-PARSER SOURCE :TRACE TRACE-P :REDUCE REDUCE-P (WHEN ENCODING (LIST :ENCODING ENCODING))) took 3,837 milliseconds (3.837 seconds) to run.
Of that, 1 milliseconds (0.001 seconds) were spent in The Cooperative Multitasking Experience.
 8,333,112 bytes of memory allocated.

;; parsed result:
|Document|Symbol: |Document|
Function
INTERNAL in package: #<Package "XML-PARSER">
Print name: "Document"
Value: #<Unbound>
Function: #<Compiled-function |Document| #xF1AC36>
Arglist: (BNF-PARSER::INDEX &AUX |MiscSequence| |Prolog| |Root|)
Plist: (:PRODUCTION "
{1 } Document ::= Prolog Root MiscSequence?"
        :TERMS (|MiscSequence| |Prolog| |Root|) :PARSETABLE |Document-Parsetable|)


;; source: (:REDUCE-P T :TIME-P T :SERIALIZE-P NIL)
#4P"xml:standards;XML;XMLConf;xmlbench;Benchmark;Data;chrbig.xml"
(APPLY #'DOCUMENT-PARSER SOURCE :TRACE TRACE-P :REDUCE REDUCE-P (WHEN ENCODING (LIST :ENCODING ENCODING))) took 4,014 milliseconds (4.014 seconds) to run.
Of that, 2 milliseconds (0.002 seconds) were spent in The Cooperative Multitasking Experience.
148 milliseconds (0.148 seconds) was spent in GC.
 9,287,824 bytes of memory allocated.

;; parsed result:
#<DOC-NODE <no uri> #x10D4E8E>#<DOC-NODE <no uri> #x10D4E8E>
Class: #<STANDARD-CLASS DOC-NODE>
Wrapper: #<CCL::CLASS-WRAPPER DOC-NODE #x10A2B6E>
Instance slots
PARENT: NIL
CHILDREN: (#<COMMENT-NODE #x10D6626> #<COMMENT-NODE #x10D6A7E> #<COMMENT-NODE #x10D6AF6>
           #<COMMENT-NODE #x10D6B4E> #<COMMENT-NODE #x10D6BFE> #<COMMENT-NODE #x10D6C4E>
           #<PI-NODE ||::VERBATIM '"eg" ' #x10D6C76> #<ELEM-NODE ||::|spec| 1 #x10D6D46>
           #<COMMENT-NODE #x190D16E>)
ENTITY-INFO: #<ENTITY-INFORMATION-NODE ||::|| #x190D20E>
ROOT: #<ELEM-NODE ||::|spec| 1 #x10D6D46>
STANDALONE: T
VERSION: NIL
NOTATIONS: #<HASH-TABLE :TEST EQL size 0/60 #x10D517E>
XML-QUERY-DATA-MODEL::IDS: #<HASH-TABLE :TEST EQL size 0/60 #x10D5436>
GENERAL-ENTITIES: #<HASH-TABLE :TEST EQL size 5/60 #x10D4E4E>
PARAMETER-ENTITIES: #<HASH-TABLE :TEST EQL size 0/60 #x10D56EE>
TYPES: #<HASH-TABLE :TEST EQL size 0/60 #x10D59A6>
ATTRIBUTES: NIL
XML-QUERY-DATA-MODEL::VALIDATE: NIL
NAMESPACES: NIL


;; source: (:REDUCE-P NIL :TIME-P T :ENCODING :ISO-8859-1 :SERIALIZE-P NIL)
#4P"xml:standards;XML;XMLConf;xmlbench;Benchmark;Data;big.xml"
(APPLY #'DOCUMENT-PARSER SOURCE :TRACE TRACE-P :REDUCE REDUCE-P (WHEN ENCODING (LIST :ENCODING ENCODING))) took 19,096 milliseconds (19.096 seconds) to run.
Of that, 4 milliseconds (0.004 seconds) were spent in The Cooperative Multitasking Experience.
121 milliseconds (0.121 seconds) was spent in GC.
 18,634,200 bytes of memory allocated.

;; parsed result:
|Document|Symbol: |Document|
Function
INTERNAL in package: #<Package "XML-PARSER">
Print name: "Document"
Value: #<Unbound>
Function: #<Compiled-function |Document| #xF1AC36>
Arglist: (BNF-PARSER::INDEX &AUX |MiscSequence| |Prolog| |Root|)
Plist: (:PRODUCTION "
{1 } Document ::= Prolog Root MiscSequence?"
        :TERMS (|MiscSequence| |Prolog| |Root|) :PARSETABLE |Document-Parsetable|)


;; source: (:REDUCE-P T :TIME-P T :SERIALIZE-P NIL)
#4P"xml:standards;XML;XMLConf;xmlbench;Benchmark;Data;big.xml"
(APPLY #'DOCUMENT-PARSER SOURCE :TRACE TRACE-P :REDUCE REDUCE-P (WHEN ENCODING (LIST :ENCODING ENCODING))) took 28,064 milliseconds (28.064 seconds) to run.
Of that, 6 milliseconds (0.006 seconds) were spent in The Cooperative Multitasking Experience.
762 milliseconds (0.762 seconds) was spent in GC.
 51,475,280 bytes of memory allocated.

;; parsed result:
#<DOC-NODE file://xml/standards/XML/XMLConf/xmlbench/Benchmark/Data/big.xml #x10D6ADE>#<DOC-NODE file://xml/standards/XML/XMLConf/xmlbench/Benchmark/Data/big.xml #x10D6ADE>
Class: #<STANDARD-CLASS DOC-NODE>
Wrapper: #<CCL::CLASS-WRAPPER DOC-NODE #x10A2B6E>
Instance slots
PARENT: NIL
CHILDREN: (#<COMMENT-NODE #x10D9CFE> #<PI-NODE ||::VERBATIM '"eg" ' #x10D9D36>
           #<ELEM-NODE ||::|spec| 1 #x10D9E16> #<COMMENT-NODE #x22A3F86>)
ENTITY-INFO: #<DOCUMENT-TYPE-DECLARATION-INFORMATION-NODE #:|spec| #x10D9C1E>
ROOT: #<ELEM-NODE ||::|spec| 1 #x10D9E16>
STANDALONE: NIL
VERSION: "1.0"
NOTATIONS: #<HASH-TABLE :TEST EQL size 0/60 #x10D6DCE>
XML-QUERY-DATA-MODEL::IDS: #<HASH-TABLE :TEST EQL size 0/60 #x10D7086>
GENERAL-ENTITIES: #<HASH-TABLE :TEST EQL size 26/60 #x10D6A9E>
PARAMETER-ENTITIES: #<HASH-TABLE :TEST EQL size 0/60 #x10D733E>
TYPES: #<HASH-TABLE :TEST EQL size 0/60 #x10D75F6>
ATTRIBUTES: NIL
XML-QUERY-DATA-MODEL::VALIDATE: NIL
NAMESPACES: NIL
(SETQ *EXTERNAL-DOM* (DOCUMENT-PARSER "file://xml/standards/xml/rec-xml-20001006.xml" :TRACE NIL :REDUCE NIL :ENCODING :ISO-8859-1)) took 820 milliseconds (0.820 seconds) to run.
 877,832 bytes of memory allocated.
expected condition ignored: NSC: Namespace Attribute Default signaled:
namespace name does not match default value: xmlns:xlink == "http://www.w3.org/TR/WD-xlink" /= "http://www.w3.org/1999/xlink":
.
(SETQ *EXTERNAL-DOM* (DOCUMENT-PARSER "file://xml/standards/XML/REC-xml-20001006.xml" :TRACE NIL :REDUCE T)) took 1,899 milliseconds (1.899 seconds) to run.
Of that, 140 milliseconds (0.140 seconds) was spent in GC.
 3,330,232 bytes of memory allocated.
expected condition ignored: NSC: Namespace Attribute Default signaled:
namespace name does not match default value: xlink == "http://www.w3.org/TR/WD-xlink" /= "http://www.w3.org/1999/xlink":
.
(SETQ *EXTERNAL-DOM* (DOCUMENT-PARSER "file://xml/standards/XML/REC-xml-20001006.xml" :TRACE NIL :REDUCE T)) took 1,915 milliseconds (1.915 seconds) to run.
Of that, 1 milliseconds (0.001 seconds) were spent in The Cooperative Multitasking Experience.
 3,536,600 bytes of memory allocated.
;;
;;  an exmample from xhtml modularization:
;;  nothing special is needed for the entity-based identifier generation,
;;  but the dtd has no danespace declarations, which means that the definition is recognized as a homograph:
#<DOC-NODE file://xml/standards/XML/XHTML-MODULAR/examples/inventory.xml #x15BE8F6>
 ==>
#<DOC-NODE file://xml/standards/XML/XHTML-MODULAR/examples/inventory.xml #x15BE8F6>
Class: #<STANDARD-CLASS DOC-NODE>
Wrapper: #<CCL::CLASS-WRAPPER DOC-NODE #x10A2B6E>
Instance slots
PARENT: NIL
CHILDREN: (#<ELEM-NODE |http://www.example.com/xmlns/inventory|::|shelf| 1 #x15CFC16>)
ENTITY-INFO: #<DOCUMENT-TYPE-DECLARATION-INFORMATION-NODE ||::|shelf| #x15CF61E>
ROOT: #<ELEM-NODE |http://www.example.com/xmlns/inventory|::|shelf| 1 #x15CFC16>
STANDALONE: T
VERSION: NIL
NOTATIONS: #<HASH-TABLE :TEST EQL size 0/60 #x15BEC66>
XML-QUERY-DATA-MODEL::IDS: #<HASH-TABLE :TEST EQL size 0/60 #x15BEF3E>
GENERAL-ENTITIES: #<HASH-TABLE :TEST EQL size 5/60 #x15BE89E>
PARAMETER-ENTITIES: #<HASH-TABLE :TEST EQL size 37/60 #x15BF4EE>
TYPES: #<HASH-TABLE :TEST EQL size 5/60 #x15BF7C6>
ATTRIBUTES: NIL
XML-QUERY-DATA-MODEL::VALIDATE: NIL
NAMESPACES: NIL
<?xml version='1.0' encoding='UTF-8' standalone='yes' ?>
<!DOCTYPE shelf [
 <!ENTITY % Inventory.shelf.qname 'shelf' >
 <!ENTITY % Inventory.mod SYSTEM 'inventory-1.mod' >
 <!ENTITY % Inventory.sku.qname 'sku' >
 <!ENTITY % NS.decl.attrib '' >
 <!ENTITY % URI.datatype 'CDATA' >
 <!ENTITY % ContentTypes.datatype 'CDATA' >
 <!ENTITY % Inventory.xmlns.attrib 'xmlns	CDATA	#FIXED 'http://www.example.com/xmlns/inventory'' >
 <!ENTITY % Inventory.price.qname 'price' >
 <!ENTITY % Charsets.datatype 'CDATA' >
 <!ENTITY % Datetime.datatype 'CDATA' >
 <!ENTITY % NS.prefixed 'IGNORE' >
 <!ENTITY % Number.datatype 'CDATA' >
 <!ENTITY % XHTML.xmlns.extra.attrib '' >
 <!ENTITY % Script.datatype 'CDATA' >
 <!ENTITY % Pixels.datatype 'CDATA' >
 <!ENTITY % Length.datatype 'CDATA' >
 <!ENTITY % Charset.datatype 'CDATA' >
 <!ENTITY % xhtml-datatypes.mod PUBLIC '-//W3C//ENTITIES XHTML Datatypes 1.0//EN' '../xhtml-datatypes-1.mod' >
 <!ENTITY % Inventory.pfx '' >
 <!ENTITY % URIs.datatype 'CDATA' >
 <!ENTITY % Inventory.xmlns.extra.attrib '' >
 <!ENTITY % Inventory.prefix 'inventory' >
 <!ENTITY % MediaDesc.datatype 'CDATA' >
 <!ENTITY % Inventory.prefixed 'IGNORE' >
 <!ENTITY % Color.datatype 'CDATA' >
 <!ENTITY % Text.datatype 'CDATA' >
 <!ENTITY % LinkTypes.datatype 'NMTOKENS' >
 <!ENTITY % Character.datatype 'CDATA' >
 <!ENTITY % Inventory.xmlns 'http://www.example.com/xmlns/inventory' >
 <!ENTITY % ContentType.datatype 'CDATA' >
 <!ENTITY % LanguageCode.datatype 'NMTOKEN' >
 <!ENTITY % Inventory.item.qname 'item' >
 <!ENTITY % Inventory.desc.qname 'desc' >
 <!ENTITY % MultiLength.datatype 'CDATA' >
 <!ENTITY % Inventory-qname.mod SYSTEM 'inventory-qname-1.mod' >
 <!ENTITY % FPI.datatype 'CDATA' >
 <!ENTITY % Inventory.Common.attrib '' >
 <!ENTITY apos '&#39;' >
 <!ENTITY quot '&#34;' >
 <!ENTITY amp '&#38;' >
 <!ENTITY gt '>' >
 <!ENTITY lt '&#60;' >
 <!ELEMENT shelf (item)* >
 <!ATTLIST shelf 
   location CDATA #IMPLIED >
 <!ELEMENT item (desc, sku, price) >
 <!ATTLIST item 
   location CDATA #IMPLIED >
 <!ELEMENT desc (#PCDATA) >
 <!ELEMENT sku (#PCDATA) >
 <!ELEMENT price (#PCDATA) >
 ]>
<shelf xmlns='http://www.example.com/xmlns/inventory'>
    <item>
        <desc>
	  this is a description.
	</desc>
        <sku>
	  this is the price.
        </sku>
        <price>
	  this is the price.
	</price>
    </item>
</shelf>the dtd itself can also be loaded, so long as one observes the entity dependancies:
#<EXT-SUBSET-NODE #x15E3AD6>
 ==>
#<EXT-SUBSET-NODE #x15E3AD6>
Class: #<STANDARD-CLASS EXT-SUBSET-NODE>
Wrapper: #<CCL::CLASS-WRAPPER EXT-SUBSET-NODE #x10A82CE>
Instance slots
PARENT: NIL
ENTITY-INFO: #<ENTITY-INFORMATION-NODE ||::|| #x15E3AA6>
CHILDREN: (#<COMMENT-NODE #x15D6D4E> #<COMMENT-NODE #x15D6E3E> #<COMMENT-NODE #x15D76DE>
           #<COMMENT-NODE #x15D783E> #<COMMENT-NODE #x15D78CE>
           #<DEF-EXTERNAL-PARAMETER-ENTITY ||::|xhtml-datatypes.mod| #x15D7AAE>
           #<COMMENT-NODE #x15D876E> #<COMMENT-NODE #x15D885E> #<COMMENT-NODE #x15D9D36>
           #<COMMENT-NODE #x15D9E9E> #<COMMENT-NODE #x15D9F56> #<COMMENT-NODE #x15DA00E>
           #<DEF-INTERNAL-PARAMETER-ENTITY ||::|Length.datatype| 'CDATA' #x15DA0E6>
           #<COMMENT-NODE #x15DA19E>
           #<DEF-INTERNAL-PARAMETER-ENTITY ||::|LinkTypes.datatype| 'NMTOKENS' #x15DA276>
           #<COMMENT-NODE #x15DA34E>
           #<DEF-INTERNAL-PARAMETER-ENTITY ||::|MediaDesc.datatype| 'CDATA' #x15DA426>
           #<COMMENT-NODE #x15DA4D6>
           #<DEF-INTERNAL-PARAMETER-ENTITY ||::|MultiLength.datatype| 'CDATA' #x15DA5B6>
           #<COMMENT-NODE #x15DA65E>
           #<DEF-INTERNAL-PARAMETER-ENTITY ||::|Number.datatype| 'CDATA' #x15DA736>
           #<COMMENT-NODE #x15DA7F6>
           #<DEF-INTERNAL-PARAMETER-ENTITY ||::|Pixels.datatype| 'CDATA' #x15DA8CE>
           #<COMMENT-NODE #x15DA966>
           #<DEF-INTERNAL-PARAMETER-ENTITY ||::|Script.datatype| 'CDATA' #x15DAA3E>
           #<COMMENT-NODE #x15DAACE>
           #<DEF-INTERNAL-PARAMETER-ENTITY ||::|Text.datatype| 'CDATA' #x15DAB9E>
           #<COMMENT-NODE #x15DAC76> #<COMMENT-NODE #x15DAD1E>
           #<DEF-INTERNAL-PARAMETER-ENTITY ||::|Character.datatype| 'CDATA' #x15DADF6>
           #<COMMENT-NODE #x15DAEB6>
           #<DEF-INTERNAL-PARAMETER-ENTITY ||::|Charset.datatype| 'CDATA' #x15DAF8E>
           #<COMMENT-NODE #x15DB07E>
           #<DEF-INTERNAL-PARAMETER-ENTITY ||::|Charsets.datatype| 'CDATA' #x15DB156>
           #<COMMENT-NODE #x15DB246>
           #<DEF-INTERNAL-PARAMETER-ENTITY ||::|Color.datatype| 'CDATA' #x15DB316>
           #<COMMENT-NODE #x15DB3BE>
           #<DEF-INTERNAL-PARAMETER-ENTITY ||::|ContentType.datatype| 'CDATA' #x15DB49E>
           #<COMMENT-NODE #x15DB57E>
           #<DEF-INTERNAL-PARAMETER-ENTITY ||::|ContentTypes.datatype| 'CDATA' #x15DB65E>
           #<COMMENT-NODE #x15DB726>
           #<DEF-INTERNAL-PARAMETER-ENTITY ||::|Datetime.datatype| 'CDATA' #x15DB7FE>
           #<COMMENT-NODE #x15DB8C6>
           #<DEF-INTERNAL-PARAMETER-ENTITY ||::|FPI.datatype| 'CDATA' #x15DB996>
           #<COMMENT-NODE #x15DBA4E>
           #<DEF-INTERNAL-PARAMETER-ENTITY ||::|LanguageCode.datatype| 'NMTOKEN' #x15DBB2E>
           #<COMMENT-NODE #x15DBBEE>
           #<DEF-INTERNAL-PARAMETER-ENTITY ||::|URI.datatype| 'CDATA' #x15DBCBE>
           #<COMMENT-NODE #x15DBDB6>
           #<DEF-INTERNAL-PARAMETER-ENTITY ||::|URIs.datatype| 'CDATA' #x15DBE86>
           #<COMMENT-NODE #x15DBF2E> #<COMMENT-NODE #x15DC1D6>
           #<DEF-EXTERNAL-PARAMETER-ENTITY ||::|Inventory-qname.mod| #x15DC336>
           #<COMMENT-NODE #x15DCF36> #<COMMENT-NODE #x15DD04E> #<COMMENT-NODE #x15DD9BE>
           #<COMMENT-NODE #x15DDAA6> #<COMMENT-NODE #x15DDBCE>
           #<DEF-INTERNAL-PARAMETER-ENTITY ||::|NS.prefixed| 'IGNORE' #x15DDC9E>
           #<DEF-INTERNAL-PARAMETER-ENTITY ||::|Inventory.prefixed| 'IGNORE' #x15DDDE6>
           #<COMMENT-NODE #x15DDEAE>
           #<DEF-INTERNAL-PARAMETER-ENTITY ||::|Inventory.xmlns| 'http://www.exam...' #x15DDF86>
           #<COMMENT-NODE #x15DE04E>
           #<DEF-INTERNAL-PARAMETER-ENTITY ||::|Inventory.prefix| 'inventory' #x15DE126>
           #<COMMENT-NODE #x15DE1DE>
           #<DEF-INTERNAL-PARAMETER-ENTITY ||::|Inventory.pfx| #x15DE3FE>
           #<COMMENT-NODE #x15DE4D6>
           #<DEF-INTERNAL-PARAMETER-ENTITY ||::|Inventory.xmlns.extra.attrib| #x15DE796>
           #<COMMENT-NODE #x15DE8A6>
           #<DEF-INTERNAL-PARAMETER-ENTITY ||::|XHTML.xmlns.extra.attrib| #x15DE9CE>
           #<COMMENT-NODE #x15DEAD6>
           #<DEF-INTERNAL-PARAMETER-ENTITY ||::|Inventory.shelf.qname| 'shelf' #x15DEBD6>
           #<DEF-INTERNAL-PARAMETER-ENTITY ||::|Inventory.item.qname| 'item' #x15DECE6>
           #<DEF-INTERNAL-PARAMETER-ENTITY ||::|Inventory.desc.qname| 'desc' #x15DEDF6>
           #<DEF-INTERNAL-PARAMETER-ENTITY ||::|Inventory.sku.qname| 'sku' #x15DEF06>
           #<DEF-INTERNAL-PARAMETER-ENTITY ||::|Inventory.price.qname| 'price' #x15DF016>
           #<DEF-INTERNAL-PARAMETER-ENTITY ||::|NS.decl.attrib| #x15DF296>
           #<COMMENT-NODE #x15DF31E>
           #<DEF-INTERNAL-PARAMETER-ENTITY ||::|Inventory.Common.attrib| #x15DF406>
           #<DEF-EXTERNAL-PARAMETER-ENTITY ||::|Inventory.mod| #x15DF55E>
           #<COMMENT-NODE #x15E0126> #<COMMENT-NODE #x15E025E> #<COMMENT-NODE #x15E0B56>
           #<COMMENT-NODE #x15E0CB6> #<COMMENT-NODE #x15E0D66>
           #<DEF-INTERNAL-PARAMETER-ENTITY ||::|Inventory.xmlns.attrib| 'xmlns	CDATA	#FI...' #x15E1076>
           #<COMMENT-NODE #x15E115E>
           #<DEF-INTERNAL-PARAMETER-ENTITY ||::|Inventory.Common.attrib| 'xmlns	CDATA	#FI...' #x15E12B6>
           #<COMMENT-NODE #x15E13A6>
           #<DEF-ELEM-TYPE #:|shelf|     shelf ::= (item)* #x15E16B6>
           #<DEF-ATTR #:shelf[QE.8834.8837] (#<def-elem-property-type #:|location| #x15e1aae>) #x15E1B7E>
           #<DEF-ELEM-TYPE #:|item|     item ::= (desc sku price) #x15E21BE>
           #<DEF-ATTR #:item[QE.8834.8837] (#<def-elem-property-type #:|location| #x15e2536>) #x15E2606>
           #<DEF-ELEM-TYPE #:|desc|     desc ::= (#PCDATA) #x15E289E>
           #<DEF-ATTR #:desc[QE.8834.8837] {common-lisp}nil #x15E2B16>
           #<DEF-ELEM-TYPE #:|sku|     sku ::= (#PCDATA) #x15E2D66>
           #<DEF-ATTR #:sku[QE.8834.8837] {common-lisp}nil #x15E2FDE>
           #<DEF-ELEM-TYPE #:|price|     price ::= (#PCDATA) #x15E3206>
           #<DEF-ATTR #:price[QE.8834.8837] {common-lisp}nil #x15E347E>
           #<COMMENT-NODE #x15E3566> #<COMMENT-NODE #x15E373E>)
(DOCUMENT-PARSER #4P"xml:standards;XML;XMLConf;macbeth.xml") took 1,141 milliseconds (1.141 seconds) to run.
 2,176,368 bytes of memory allocated.
the macbeth example loaded both as an instacne model and as an s-expression model:
#<DOC-NODE <no uri> #x15E8BC6>
 ==>
#<DOC-NODE <no uri> #x15E8BC6>
Class: #<STANDARD-CLASS DOC-NODE>
Wrapper: #<CCL::CLASS-WRAPPER DOC-NODE #x10A2B6E>
Instance slots
PARENT: NIL
CHILDREN: (#<ELEM-NODE ||::PLAY 1 #x15EAAFE>)
ENTITY-INFO: #<ENTITY-INFORMATION-NODE ||::|| #x17FB7AE>
ROOT: #<ELEM-NODE ||::PLAY 1 #x15EAAFE>
STANDALONE: T
VERSION: "1.0"
NOTATIONS: #<HASH-TABLE :TEST EQL size 0/60 #x15E8F36>
XML-QUERY-DATA-MODEL::IDS: #<HASH-TABLE :TEST EQL size 0/60 #x15E920E>
GENERAL-ENTITIES: #<HASH-TABLE :TEST EQL size 5/60 #x15E8B6E>
PARAMETER-ENTITIES: #<HASH-TABLE :TEST EQL size 0/60 #x15E97BE>
TYPES: #<HASH-TABLE :TEST EQL size 0/60 #x15E9A96>
ATTRIBUTES: NIL
XML-QUERY-DATA-MODEL::VALIDATE: NIL
NAMESPACES: NIL
(DOCUMENT-PARSER #4P"xml:standards;XML;XMLConf;macbeth.xml" :REDUCE 'CONS) took 774 milliseconds (0.774 seconds) to run.
 1,917,112 bytes of memory allocated.

;; when :reduce is CONS, reduction is to an s-expression representation of the parse tree.
;; the tags are taken from the bnf grammar.
;; the order within a given production is alphabetical.
;; sequence values appear as an untagged list:
(|Document| (|MiscSequence| (|Misc|))
            (|Prolog| (|MiscSequence| (|Misc|))
                      (|XMLDecl| (|VersionInfo| (|VersionNumCharData| "1.0"))))
            (|Root| (|Element| ((|Content| (|CharData| "
"))
                                (|Content| (|Element| ((|Content| #)
                                                       (|Content| #)
                                                       (|Content| #)
                                                       (|Content| #)
                                                       (|Content| #)
                                                       ...)
                                                      (|ETag| (|QName| "ACT"))
                                                      (|STag| (|QName| "ACT"))))
                                (|Content| (|CharData| "

"))
                                (|Content| (|Element| ((|Content| #)
                                                       (|Content| #)
                                                       (|Content| #)
                                                       (|Content| #)
                                                       (|Content| #)
                                                       ...)
                                                      (|ETag| (|QName| "ACT"))
                                                      (|STag| (|QName| "ACT"))))
                                (|Content| (|CharData| "

")) ...)
                               (|ETag| (|QName| "PLAY"))
                               (|STag| (|QName| "PLAY")))))(|Document|
                                                            (|MiscSequence| (|Misc|))
                                                            (|Prolog|
                                                             (|MiscSequence| (|Misc|))
                                                             (|XMLDecl|
                                                              (|VersionInfo|
                                                               (|VersionNumCharData|
                                                                "1.0"))))
                                                            (|Root|
                                                             (|Element|
                                                              ((|Content|
                                                                (|CharData| "
"))
                                                               (|Content|
                                                                (|Element|
                                                                 ((|Content| #)
                                                                  (|Content| #)
                                                                  (|Content| #)
                                                                  (|Content| #)
                                                                  (|Content| #)
                                                                  ...)
                                                                 (|ETag| (|QName| "ACT"))
                                                                 (|STag|
                                                                  (|QName| "ACT"))))
                                                               (|Content|
                                                                (|CharData| "

"))
                                                               (|Content|
                                                                (|Element|
                                                                 ((|Content| #)
                                                                  (|Content| #)
                                                                  (|Content| #)
                                                                  (|Content| #)
                                                                  (|Content| #)
                                                                  ...)
                                                                 (|ETag| (|QName| "ACT"))
                                                                 (|STag|
                                                                  (|QName| "ACT"))))
                                                               (|Content|
                                                                (|CharData| "

"))
                                                               ...)
                                                              (|ETag| (|QName| "PLAY"))
                                                              (|STag| (|QName| "PLAY")))))
Type: CONS
Class: #<BUILT-IN-CLASS CONS>
Normal List
Length: 4
0: |Document|
1: (|MiscSequence| (|Misc|))
2: (|Prolog| (|MiscSequence| (|Misc|))
             (|XMLDecl| (|VersionInfo| (|VersionNumCharData| "1.0"))))
3: (|Root| (|Element| ((|Content| (|CharData| "
"))
                       (|Content| (|Element| ((|Content| (|CharData| "
"))
                                              (|Content| (|Element| # # #))
                                              (|Content| (|CharData| "

"))
                                              (|Content| (|Element| # # #))
                                              (|Content| (|CharData| "

")) ...)
                                             (|ETag| (|QName| "ACT"))
                                             (|STag| (|QName| "ACT"))))
                       (|Content| (|CharData| "

"))
                       (|Content| (|Element| ((|Content| (|CharData| "

"))
                                              (|Content| (|Element| # # #))
                                              (|Content| (|CharData| "

"))
                                              (|Content| (|Element| # # #))
                                              (|Content| (|CharData| "

")) ...)
                                             (|ETag| (|QName| "ACT"))
                                             (|STag| (|QName| "ACT"))))
                       (|Content| (|CharData| "

")) ...)
                      (|ETag| (|QName| "PLAY"))
                      (|STag| (|QName| "PLAY"))))

;; component: "xml:tests;parser;document-specialized"
;loading osx.tschichold:Development:Source:cl-xml-0-949:tests:parser:document-specialized.LISP, no bin.
;Loading #P"osx.tschichold:Development:Source:cl-xml-0-949:tests:parser:document-specialized.LISP"...#<DOC-NODE <no uri> #x19F5176>
Class: #<STANDARD-CLASS DOC-NODE>
Wrapper: #<CCL::CLASS-WRAPPER DOC-NODE #x10A2B6E>
Instance slots
PARENT: NIL
CHILDREN: (#<ELEM-NODE ||::|envelope| 1 #x19F7106>)
ENTITY-INFO: #<ENTITY-INFORMATION-NODE ||::|| #x19F7766>
ROOT: #<ELEM-NODE ||::|envelope| 1 #x19F7106>
STANDALONE: T
VERSION: NIL
NOTATIONS: #<HASH-TABLE :TEST EQL size 0/60 #x19F54E6>
XML-QUERY-DATA-MODEL::IDS: #<HASH-TABLE :TEST EQL size 0/60 #x19F57BE>
GENERAL-ENTITIES: #<HASH-TABLE :TEST EQL size 5/60 #x19F511E>
PARAMETER-ENTITIES: #<HASH-TABLE :TEST EQL size 0/60 #x19F5D6E>
TYPES: #<HASH-TABLE :TEST EQL size 0/60 #x19F6046>
ATTRIBUTES: NIL
XML-QUERY-DATA-MODEL::VALIDATE: NIL
NAMESPACES: NIL
#<DOC-NODE <no uri> #x19FC946>
Class: #<STANDARD-CLASS DOC-NODE>
Wrapper: #<CCL::CLASS-WRAPPER DOC-NODE #x10A2B6E>
Instance slots
PARENT: NIL
CHILDREN: (#<|envelope| #x19FF1AE>)
ENTITY-INFO: #<DOCUMENT-TYPE-DECLARATION-INFORMATION-NODE |envelope| #x19FEFA6>
ROOT: #<|envelope| #x19FF1AE>
STANDALONE: T
VERSION: NIL
NOTATIONS: #<HASH-TABLE :TEST EQL size 0/60 #x19FCCB6>
XML-QUERY-DATA-MODEL::IDS: #<HASH-TABLE :TEST EQL size 0/60 #x19FCF8E>
GENERAL-ENTITIES: #<HASH-TABLE :TEST EQL size 5/60 #x19FC8EE>
PARAMETER-ENTITIES: #<HASH-TABLE :TEST EQL size 0/60 #x19FD53E>
TYPES: #<HASH-TABLE :TEST EQL size 1/60 #x19FD816>
ATTRIBUTES: NIL
XML-QUERY-DATA-MODEL::VALIDATE: NIL
NAMESPACES: NIL
<?xml version='1.0' encoding='UTF-8' standalone='yes' ?>
<!DOCTYPE envelope [
 <!ENTITY apos '&#39;' >
 <!ENTITY quot '&#34;' >
 <!ENTITY amp '&#38;' >
 <!ENTITY gt '>' >
 <!ENTITY lt '&#60;' > <!-- no root element definition present -->
 <!ELEMENT envelope ANY >
 <!ATTLIST envelope 
   xmlns CDATA  'XML-PARSER' >
 ]>
<envelope xmlns='XML-PARSER'>asd<f /></envelope>
;; component: "xml:tests;parser;qnames.lisp"
;loading osx.tschichold:Development:Source:cl-xml-0-949:tests:parser:qnames.lisp, no bin.
;Loading #P"osx.tschichold:Development:Source:cl-xml-0-949:tests:parser:qnames.lisp"...

the qname test document:
<!DOCTYPE doc [
    <!ELEMENT doc (a:x)* >
    <!ATTLIST doc xmlns CDATA 'data:,ns-top'>
    <!ELEMENT a:x EMPTY>
    <!ATTLIST a:x
              xmlns:a CDATA 'data:,ns-a'
              a:qname CDATA 'a:test'>
    ]>

   <doc xmlns='data:,ns-top'
        xmlns:a='data:,ns-a'>
     <x xmlns='data:,ns-a'></x>
     </doc>

reserializes as
<?xml version='1.0' encoding='UTF-8' standalone='yes' ?>
<!DOCTYPE doc [
 <!ENTITY apos '&#39;' >
 <!ENTITY quot '&#34;' >
 <!ENTITY amp '&#38;' >
 <!ENTITY gt '>' >
 <!ENTITY lt '&#60;' >
 <!ELEMENT doc (nsp-1:x)* >
 <!ATTLIST doc 
   xmlns CDATA  'data:,ns-top' >
 <!ATTLIST doc 
   xmlns:nsp-1 CDATA 'data:,ns-a' >
 <!ELEMENT a:x EMPTY >
 <!ATTLIST a:x 
   xmlns:a CDATA  'data:,ns-a'
   a:qname CDATA  'a:test' >
 ]>
<doc xmlns='data:,ns-top' xmlns:a='data:,ns-a'>
     <a:x xmlns='data:,ns-a' xmlns:a='data:,ns-a' a:qname='a:test' />
     </doc>

./{*}doc element:
<doc xmlns='data:,ns-top' xmlns:a='data:,ns-a'>
     <a:x xmlns='data:,ns-a' xmlns:a='data:,ns-a' a:qname='a:test' />
     </doc>

.//{*}x element:
<a:x xmlns='data:,ns-a' xmlns:a='data:,ns-a' a:qname='a:test' />

(.//{*}x/@{*}qname) attribute:
#<STRING-ATTR-NODE |data:,ns-a|::|qname| #x1A075CE>
Class: #<STANDARD-CLASS STRING-ATTR-NODE>
Wrapper: #<CCL::CLASS-WRAPPER STRING-ATTR-NODE #x10A32BE>
Instance slots
PARENT: #<ELEM-NODE |data:,ns-a|::\x 2 #x1A0743E>
CHILDREN: ("a:test")
DEF: #<DEF-ELEM-PROPERTY-TYPE |data:,ns-a|::|qname| #x1A06AB6>
DOCUMENT: #<DOC-NODE <no uri> #x1A03A9E>
NAME: |data:,ns-a|::|qname|
VALUE: "a:test"


(.//{*}x/@{*}qname/text()) attribute:

"" 

(.//{*}x/@{*}qname/value()) attribute:
"a:test"
Type: (SIMPLE-ARRAY CHARACTER (6))
Class: #<BUILT-IN-CLASS CCL::SIMPLE-EXTENDED-STRING>
Length: 6
0: #\a
1: #\:
2: #\t
3: #\e
4: #\s
5: #\t


an element with reused names:
<nsp-1:newElement nsp-1:test='' nsp-1='data:,ns-a'>
 this demonstrates benefits
 of first-class names. it doesn't
 matter, whether prefixes are retained...</nsp-1:newElement>

an element with reused names, but with cleared prefixes:
Symbol: |data:,ns-a|::|newElement|
INTERNAL in package: #<Package "data:,ns-a">
Print name: "newElement"
Value: #<Unbound>
Function: #<Unbound>
Plist: (:PREFIX NIL)

#<ELEM-NODE |data:,ns-a|::|newElement| #x1A1793E>
Class: #<STANDARD-CLASS ELEM-NODE>
Wrapper: #<CCL::CLASS-WRAPPER ELEM-NODE #x10A2A4E>
Instance slots
DOCUMENT: NIL
ORDINALITY: NIL
PARENT: NIL
DEF: NIL
NAME: |data:,ns-a|::|newElement|
CHILDREN: ("... or not. if the model is complete,"
           "operations are closed and the serialized form is NS-valid." "...")
ATTRIBUTES: (#<QNAME-ATTR-NODE |data:,ns-a|::|test| #x1A1790E>)
NAMESPACES: NIL
VALID: #<Unbound>

<nsp-1:newElement nsp-1:test='' nsp-1='data:,ns-a'>
 ... or not. if the model is complete,
 operations are closed and the serialized form is NS-valid.
 ...</nsp-1:newElement><?xml version='1.0' encoding='UTF-8' standalone='yes' ?>
<!DOCTYPE doc [
 <!ENTITY % dtd2 SYSTEM 'data:,&lt;!ELEMENT y (b)*&gt; &lt;!ELEMENT b EMPTY&gt;' >
 <!ENTITY % dtd1 SYSTEM 'data:,&lt;!ELEMENT x (a)*&gt; &lt;!ELEMENT a EMPTY&gt;' >
 <!ENTITY apos '&#39;' >
 <!ENTITY quot '&#34;' >
 <!ENTITY amp '&#38;' >
 <!ENTITY gt '>' >
 <!ENTITY lt '&#60;' >
 <!ELEMENT compound:doc (nsp-1:x, nsp-2:y)* >
 <!ATTLIST compound:doc 
   xmlns:compound CDATA  'data:,ns-doc' >
 <!ATTLIST compound:doc 
   xmlns:nsp-2 CDATA 'data:,ns-b'
   xmlns:nsp-1 CDATA 'data:,ns-a' >
 <!ELEMENT x (a)* >
 <!ATTLIST x 
   xmlns CDATA  'data:,ns-a' >
 <!ELEMENT a EMPTY >
 <!ELEMENT y (b)* >
 <!ATTLIST y 
   xmlns CDATA  'data:,ns-b' >
 <!ELEMENT b EMPTY >
 ]>
<compound:doc xmlns='data:,ns-doc' xmlns:compound='data:,ns-doc'>
     <x xmlns='data:,ns-a'><a /></x>
     <y xmlns='data:,ns-b'><b /></y>
     </compound:doc>

an examination of the document entitiy demonstrates that element names are resolved:
    |data:,ns-doc|::|doc| |data:,ns-a|::\x |data:,ns-a|::\a |data:,ns-b|::\y |data:,ns-b|::\b
and, in addition, the nems in element definitions are alos resolved:
    |data:,ns-b|::\y |data:,ns-a|::\x |data:,ns-a|::\a |data:,ns-doc|::|doc| |data:,ns-b|::\b

this demonstrates ns propagation with multiple unambiguous prefix bindings.
in this case, the dominant declaration preceeds the dependant declarations and shares a prefix.<?xml version='1.0' encoding='UTF-8' standalone='yes' ?>
<!DOCTYPE doc [
 <!ENTITY apos '&#39;' >
 <!ENTITY quot '&#34;' >
 <!ENTITY amp '&#38;' >
 <!ENTITY gt '>' >
 <!ENTITY lt '&#60;' >
 <!ELEMENT doc (nsp-1:x, nsp-2:y)* >
 <!ATTLIST doc 
   xmlns CDATA  'data:,ns-top' >
 <!ATTLIST doc 
   xmlns:nsp-2 CDATA 'data:,ns-b'
   xmlns:nsp-1 CDATA 'data:,ns-a' >
 <!ELEMENT a:x (a:a)* >
 <!ATTLIST a:x 
   xmlns CDATA  'data:,ns-a'
   xmlns:a CDATA  'data:,ns-a' >
 <!ELEMENT a:a EMPTY >
 <!ELEMENT b:y (b:b)* >
 <!ATTLIST b:y 
   xmlns CDATA  'data:,ns-b'
   xmlns:b CDATA  'data:,ns-b' >
 <!ELEMENT b:b EMPTY >
 ]>
<doc xmlns='data:,ns-top'>
     <a:x xmlns='data:,ns-a' xmlns:a='data:,ns-a'><a:a /></a:x>
     <b:y xmlns='data:,ns-b' xmlns:b='data:,ns-b'><b:b /></b:y>
     </doc>

this demonstrates the problmes which arise where declaration either are missing in the document
and/or declaration or do not match.
validity condition as expected: VC: Element Valid signaled:
there must be a definition where the name matches: "x".
parser error with-state #<XML-PARSE-STATE :sources ((:SOURCE #<VECTOR-INPUT-STREAM #(3C 21 44 4F 43 54 59 50 45 20 64 6F 63 20 5B D 20 20 20 20 3C 21 45 4C 45 4D 45 4E 54 20 64 6F ...)> :POSITION 414 :COLUMN 10 :LINE 17)) :input #\< :token NIL :lexical-context |STag| :source #<XML-INPUT #x1A36B9E> :term S :non-terminal |STag| :stack (|STag| |Element| |Content| |Element| |Root| |Document| |Document-Parser|) >.

validity condition as expected: VC: Element Valid signaled:
there must be a definition where the name matches: |data:,ns-top|::\x.
parser error with-state #<XML-PARSE-STATE :sources ((:SOURCE #<VECTOR-INPUT-STREAM #(3C 21 44 4F 43 54 59 50 45 20 64 6F 63 20 5B D 20 20 20 20 3C 21 45 4C 45 4D 45 4E 54 20 64 6F ...)> :POSITION 422 :COLUMN 18 :LINE 17)) :input #\Newline :token NIL :lexical-context |Content| :source #<XML-INPUT #x1A36B9E> :term S :non-terminal |Element| :stack (|Element| |Content| |Element| |Root| |Document| |Document-Parser|) >.

validity condition as expected: VC: Element Content signaled:
content must match the element model: (#<ELEM-NODE |data:,ns-top|::\a 3 #x1A3C74E>): 
NIL.
parser error with-state #<XML-PARSE-STATE :sources ((:SOURCE #<VECTOR-INPUT-STREAM #(3C 21 44 4F 43 54 59 50 45 20 64 6F 63 20 5B D 20 20 20 20 3C 21 45 4C 45 4D 45 4E 54 20 64 6F ...)> :POSITION 422 :COLUMN 18 :LINE 17)) :input #\Newline :token NIL :lexical-context |Content| :source #<XML-INPUT #x1A36B9E> :term S :non-terminal |Element| :stack (|Element| |Content| |Element| |Root| |Document| |Document-Parser|) >.

validity condition as expected: VC: Element Valid signaled:
there must be a definition where the name matches: "y".
parser error with-state #<XML-PARSE-STATE :sources ((:SOURCE #<VECTOR-INPUT-STREAM #(3C 21 44 4F 43 54 59 50 45 20 64 6F 63 20 5B D 20 20 20 20 3C 21 45 4C 45 4D 45 4E 54 20 64 6F ...)> :POSITION 432 :COLUMN 10 :LINE 18)) :input #\< :token NIL :lexical-context |STag| :source #<XML-INPUT #x1A36B9E> :term S :non-terminal |STag| :stack (|STag| |Element| |Content| |Element| |Root| |Document| |Document-Parser|) >.

validity condition as expected: VC: Element Valid signaled:
there must be a definition where the name matches: |data:,ns-top|::\y.
parser error with-state #<XML-PARSE-STATE :sources ((:SOURCE #<VECTOR-INPUT-STREAM #(3C 21 44 4F 43 54 59 50 45 20 64 6F 63 20 5B D 20 20 20 20 3C 21 45 4C 45 4D 45 4E 54 20 64 6F ...)> :POSITION 440 :COLUMN 18 :LINE 18)) :input #\Newline :token NIL :lexical-context |Content| :source #<XML-INPUT #x1A36B9E> :term S :non-terminal |Element| :stack (|Element| |Content| |Element| |Root| |Document| |Document-Parser|) >.

validity condition as expected: VC: Element Content signaled:
content must match the element model: (#<ELEM-NODE |data:,ns-top|::\b 5 #x1A426DE>): 
NIL.
parser error with-state #<XML-PARSE-STATE :sources ((:SOURCE #<VECTOR-INPUT-STREAM #(3C 21 44 4F 43 54 59 50 45 20 64 6F 63 20 5B D 20 20 20 20 3C 21 45 4C 45 4D 45 4E 54 20 64 6F ...)> :POSITION 440 :COLUMN 18 :LINE 18)) :input #\Newline :token NIL :lexical-context |Content| :source #<XML-INPUT #x1A36B9E> :term S :non-terminal |Element| :stack (|Element| |Content| |Element| |Root| |Document| |Document-Parser|) >.

validity condition as expected: VC: Element Valid signaled:
there must be a definition where the name matches: |data:,ns-top|::\x.
parser error with-state #<XML-PARSE-STATE :sources ((:SOURCE #<VECTOR-INPUT-STREAM #(3C 21 44 4F 43 54 59 50 45 20 64 6F 63 20 5B D 20 20 20 20 3C 21 45 4C 45 4D 45 4E 54 20 64 6F ...)> :POSITION 451 :COLUMN 11 :LINE 19)) :input NIL :token NIL :lexical-context |Document| :source #<XML-INPUT #x1A36B9E> :term S :non-terminal |Element| :stack (|Element| |Root| |Document| |Document-Parser|) >.

validity condition as expected: VC: Element Content signaled:
content must match the element model: ("
     " #<ELEM-NODE |data:,ns-top|::\x 2 #x1A3C59E> "
     " #<ELEM-NODE |data:,ns-top|::\y 4 #x1A4252E> "
     "): 
     doc ::= (x y)*.
parser error with-state #<XML-PARSE-STATE :sources ((:SOURCE #<VECTOR-INPUT-STREAM #(3C 21 44 4F 43 54 59 50 45 20 64 6F 63 20 5B D 20 20 20 20 3C 21 45 4C 45 4D 45 4E 54 20 64 6F ...)> :POSITION 451 :COLUMN 11 :LINE 19)) :input NIL :token NIL :lexical-context |Document| :source #<XML-INPUT #x1A36B9E> :term S :non-terminal |Element| :stack (|Element| |Root| |Document| |Document-Parser|) >.
<?xml version='1.0' encoding='UTF-8' standalone='yes' ?>
<!DOCTYPE doc [
 <!ENTITY apos '&#39;' >
 <!ENTITY quot '&#34;' >
 <!ENTITY amp '&#38;' >
 <!ENTITY gt '>' >
 <!ENTITY lt '&#60;' >
 <!ELEMENT doc (nsp-1:x, nsp-2:y)* >
 <!ATTLIST doc 
   xmlns CDATA  'data:,ns-top' >
 <!ATTLIST doc 
   xmlns:nsp-2 CDATA 'data:,ns-b'
   xmlns:nsp-1 CDATA 'data:,ns-a' >
 <!ELEMENT a:x (a:a)* >
 <!ATTLIST a:x 
   xmlns CDATA  'data:,ns-a'
   xmlns:a CDATA  'data:,ns-a' >
 <!ELEMENT a:a EMPTY >
 <!ELEMENT b:y (b:b)* >
 <!ATTLIST b:y 
   xmlns CDATA  'data:,ns-b'
   xmlns:b CDATA  'data:,ns-b' >
 <!ELEMENT b:b EMPTY >
 ]>
<doc xmlns='data:,ns-top'>
     <x><a /></x>
     <y><b /></y>
     </doc>

namespace declarations are propagation with multiple unambiguous prefix bindings.
in this case, the dominant declaration follows the dependant declarations.
<?xml version='1.0' encoding='UTF-8' standalone='yes' ?>
<!DOCTYPE doc [
 <!ENTITY apos '&#39;' >
 <!ENTITY quot '&#34;' >
 <!ENTITY amp '&#38;' >
 <!ENTITY gt '>' >
 <!ENTITY lt '&#60;' >
 <!ELEMENT doc (nsp-1:x, nsp-2:y)* >
 <!ATTLIST doc 
   xmlns CDATA  'data:,ns-top' >
 <!ATTLIST doc 
   xmlns:nsp-2 CDATA 'data:,ns-b'
   xmlns:nsp-1 CDATA 'data:,ns-a' >
 <!ELEMENT a:x (a:a)* >
 <!ATTLIST a:x 
   xmlns CDATA  'data:,ns-a'
   xmlns:a CDATA  'data:,ns-a' >
 <!ELEMENT a:a EMPTY >
 <!ELEMENT b:y (b:b)* >
 <!ATTLIST b:y 
   xmlns CDATA  'data:,ns-b'
   xmlns:b CDATA  'data:,ns-b' >
 <!ELEMENT b:b EMPTY >
 ]>
<doc xmlns='data:,ns-top'>
     <a:x xmlns='data:,ns-a' xmlns:a='data:,ns-a'><a:a /></a:x>
     <b:y xmlns='data:,ns-b' xmlns:b='data:,ns-b'><b:b /></b:y>
     </doc>

this example notes the ambiguous namespace bindings.
and signal validation errors for the content and the missing definition.
<?xml version='1.0' encoding='UTF-8' standalone='yes' ?>
<!DOCTYPE doc [
 <!ENTITY apos '&#39;' >
 <!ENTITY quot '&#34;' >
 <!ENTITY amp '&#38;' >
 <!ENTITY gt '>' >
 <!ENTITY lt '&#60;' >
 <!ELEMENT doc (nsp-1:x)* >
 <!ATTLIST doc 
   xmlns:a CDATA  'data:,ns-b'
   xmlns CDATA  'data:,ns-top' >
 <!ATTLIST doc 
   xmlns:nsp-1 CDATA 'data:,ns-a' >
 <!ELEMENT a:x EMPTY >
 <!ATTLIST a:x 
   xmlns:a CDATA  'data:,ns-a' >
 ]>
<doc xmlns='data:,ns-top' xmlns:a='data:,ns-b'>  <!--  nb. as xmlns:a='data:,ns-a' this causes a ns default error instance  -->
     <a:x xmlns='data:,ns-a' xmlns:a='data:,ns-a' />
     </doc>

this example demonstrate the effects of changing a namespace name v/s changing the value in a namespace node.

original. :
<doc xmlns='data:,ns-top' xmlns:a='data:,ns-a' >
     <x xmlns='data:,ns-a'><z/></x>
     <y xmlns='data:,ns-b'></y>
     </doc>

I. original serialized. :
<doc xmlns='data:,ns-top' xmlns:a='data:,ns-a'>
     <x xmlns='data:,ns-a'><z /></x>
     <y xmlns='data:,ns-b' />
     </doc>

II. a change of the prefix specified for a local namespace binding has the expected effect on the serialized document, even though
#<ELEM-NODE |data:,ns-a|::\x 2 #x1A784FE>.name.prefix remains = "" :
<doc xmlns='data:,ns-top' xmlns:a='data:,ns-a'>
     <aChanged:x xmlns:aChanged='data:,ns-a'><aChanged:z /></aChanged:x>
     <y xmlns='data:,ns-b' />
     </doc>

III. moving the element does not cause the artifactual null prefix to be captured.
#<ELEM-NODE |data:,ns-a|::\z 3 #x1A7BE7E>.name.prefix remains = "". the serializer uses the binding visible in the root node.
#<ELEM-NODE |data:,ns-b|::\y 4 #x1A7C17E>.namespaces = (#<NS-NODE |xmlns|:|| -> "data:,ns-b" #x1A7C076>). :
<doc xmlns='data:,ns-top' xmlns:a='data:,ns-a'>
     <x xmlns='data:,ns-a' />
     <y xmlns='data:,ns-b'><a:z /></y>
     </doc>

IV. the prefixes are serialization artifacts, where the local namespace nodes have been deleted, the serializer either generates new ones, or uses other apparent bindings.
#<ELEM-NODE |data:,ns-a|::\x 2 #x1A7F4BE>.namespaces = NIL.
#<ELEM-NODE |data:,ns-b|::\y 4 #x1A7F98E>.namespaces = NIL. :
<doc xmlns='data:,ns-top' xmlns:a='data:,ns-a'>
     <a:x><a:z /></a:x>
     <nsp-1:y nsp-1='data:,ns-b' />
     </doc>

V. the effect of a change to the value of a namespace node is limited to that node. it has no affect on the names within its scope...
#<ELEM-NODE |data:,ns-a|::\x 2 #x1A82C76>.namespaces = (#<NS-NODE |xmlns|:|| -> "" #x1A8349E>). :
<doc xmlns='data:,ns-top' xmlns:a='data:,ns-a'>
     <a:x xmlns=''><a:z /></a:x>
     <y xmlns='data:,ns-b' />
     </doc>

VI. the effect of a change to the value of a namespace node is limited to that node. it has no affect on the names within its scope...
#<ELEM-NODE |data:,ns-a|::\x 2 #x1A86316>.namespaces = (#<NS-NODE |xmlns|:|| -> "data:,ns-nonexistant1" #x1A86B3E>).
#<ELEM-NODE |data:,ns-b|::\y 4 #x1A867E6>.namespaces = (#<NS-NODE |xmlns|:|| -> "data:,ns-nonexistant2" #x1A86D86>). :
<doc xmlns='data:,ns-top' xmlns:a='data:,ns-a'>
     <a:x xmlns='data:,ns-nonexistant1'><a:z /></a:x>
     <nsp-1:y xmlns='data:,ns-nonexistant2' nsp-1='data:,ns-b' />
     </doc>

VII. ... even where new nodes supplant all original prefix/namespace bindings.
#<ELEM-NODE |data:,ns-a|::\x 2 #x1A89F6E>.namespaces = (#<NS-NODE |xmlns|::\a -> "" #x1A8A7E6> #<NS-NODE |xmlns|:|| -> "" #x1A8A796>). :
<doc xmlns='data:,ns-top' xmlns:a='data:,ns-a'>
     <a:x xmlns:a='' xmlns=''><a:z /></a:x>
     <y xmlns='data:,ns-b' />
     </doc>
;; component: "xml:tests;parser;validation.lisp"
;loading osx.tschichold:Development:Source:cl-xml-0-949:tests:parser:validation.lisp, no bin.
;Loading #P"osx.tschichold:Development:Source:cl-xml-0-949:tests:parser:validation.lisp"...

;;
;; examples which demonstrate the difference between a namespace default and
;; a fixed attribute default: where the former differ, the parse may
;; fail independant of validation while in the latter case, it fails under
;; validation only.


;;
;; namespace declarations (-validation): element = x /= default = y ==> error:

as expected: NSC: Namespace Attribute Default signaled:
namespace name does not match default value:  == "http://over.the.rainbow.com/somewhere" /= "http://java.sun.com/historical":


;;
;; namespace declarations (-validation): element = x == default = x ==> ok:
<?xml version='1.0' encoding='UTF-8' standalone='yes' ?>
<!DOCTYPE palimpest [
 <!ENTITY apos '&#39;' >
 <!ENTITY quot '&#34;' >
 <!ENTITY amp '&#38;' >
 <!ENTITY gt '>' >
 <!ENTITY lt '&#60;' >
 <!ELEMENT palimpest EMPTY >
 <!ATTLIST palimpest 
   xmlns CDATA #FIXED 'http://over.the.rainbow.com/somewhere' >
 ]>
<palimpest xmlns='http://over.the.rainbow.com/somewhere' />

;;
;; namespace declarations (-validation): element = x /= default = nil ==> ok:
<?xml version='1.0' encoding='UTF-8' standalone='yes' ?>
<!DOCTYPE palimpest [
 <!ENTITY apos '&#39;' >
 <!ENTITY quot '&#34;' >
 <!ENTITY amp '&#38;' >
 <!ENTITY gt '>' >
 <!ENTITY lt '&#60;' >
 <!ELEMENT palimpest EMPTY >
 ]>
<palimpest xmlns='http://over.the.rainbow.com/somewhere' />

;;
;; namespace declarations (-validation): element = nil == default = x ==> ok:
<?xml version='1.0' encoding='UTF-8' standalone='yes' ?>
<!DOCTYPE palimpest [
 <!ENTITY apos '&#39;' >
 <!ENTITY quot '&#34;' >
 <!ENTITY amp '&#38;' >
 <!ENTITY gt '>' >
 <!ENTITY lt '&#60;' >
 <!ELEMENT palimpest EMPTY >
 <!ATTLIST palimpest 
   xmlns CDATA #FIXED 'http://over.the.rainbow.com/somewhere' >
 ]>
<palimpest xmlns='http://over.the.rainbow.com/somewhere' />

;;
;; namespace declarations (-validation): element = nil == default = nil ==> ok:
<?xml version='1.0' encoding='UTF-8' standalone='yes' ?>
<!DOCTYPE palimpest [
 <!ENTITY apos '&#39;' >
 <!ENTITY quot '&#34;' >
 <!ENTITY amp '&#38;' >
 <!ENTITY gt '>' >
 <!ENTITY lt '&#60;' >
 <!ELEMENT palimpest EMPTY >
 ]>
<palimpest />

;;
;; attributes (+validation): element = x /= default = y ==> error:

as expected: VC: Fixed Attribute Default signaled:
attribute value does not match default: attr: ("http://over.the.rainbow.com/somewhere"): ("http://java.sun.com/historical"):
parser error with-state #<XML-PARSE-STATE :sources ((:SOURCE #<VECTOR-INPUT-STREAM #(3C 21 44 4F 43 54 59 50 45 20 70 61 6C 69 6D 70 65 73 74 20 5B D 3C 21 45 4C 45 4D 45 4E 54 20 ...)> :POSITION 242 :COLUMN 57 :LINE 8)) :input NIL :token NIL :lexical-context |STag| :source #<XML-INPUT #x1AB15C6> :term S :non-terminal |STag| :stack (|STag| |Element| |Root| |Document| |Document-Parser|) >.
<?xml version='1.0' encoding='UTF-8' standalone='yes' ?>
<!DOCTYPE palimpest [
 <!ENTITY apos '&#39;' >
 <!ENTITY quot '&#34;' >
 <!ENTITY amp '&#38;' >
 <!ENTITY gt '>' >
 <!ENTITY lt '&#60;' >
 <!ELEMENT palimpest EMPTY >
 <!ATTLIST palimpest 
   attr CDATA #FIXED 'http://java.sun.com/historical' >
 ]>
<palimpest attr='http://over.the.rainbow.com/somewhere' />

;;
;; attributes (-validation): element = x /= default = y ==> ok:
<?xml version='1.0' encoding='UTF-8' standalone='yes' ?>
<!DOCTYPE palimpest [
 <!ENTITY apos '&#39;' >
 <!ENTITY quot '&#34;' >
 <!ENTITY amp '&#38;' >
 <!ENTITY gt '>' >
 <!ENTITY lt '&#60;' >
 <!ELEMENT palimpest EMPTY >
 <!ATTLIST palimpest 
   attr CDATA #FIXED 'http://java.sun.com/historical' >
 ]>
<palimpest attr='http://over.the.rainbow.com/somewhere' />

;;
;; attributes (+validation): element = x == default = y ==> ok:
<?xml version='1.0' encoding='UTF-8' standalone='yes' ?>
<!DOCTYPE palimpest [
 <!ENTITY apos '&#39;' >
 <!ENTITY quot '&#34;' >
 <!ENTITY amp '&#38;' >
 <!ENTITY gt '>' >
 <!ENTITY lt '&#60;' >
 <!ELEMENT palimpest EMPTY >
 <!ATTLIST palimpest 
   attr CDATA #FIXED 'http://java.sun.com/historical' >
 ]>
<palimpest attr='http://java.sun.com/historical' />

;;
;; attributes (-validation): element = x == default = y ==> ok:
<?xml version='1.0' encoding='UTF-8' standalone='yes' ?>
<!DOCTYPE palimpest [
 <!ENTITY apos '&#39;' >
 <!ENTITY quot '&#34;' >
 <!ENTITY amp '&#38;' >
 <!ENTITY gt '>' >
 <!ENTITY lt '&#60;' >
 <!ELEMENT palimpest EMPTY >
 <!ATTLIST palimpest 
   attr CDATA #FIXED 'http://java.sun.com/historical' >
 ]>
<palimpest attr='http://java.sun.com/historical' />
;; component: "xml:tests;parser;namespaces.lisp"
;loading osx.tschichold:Development:Source:cl-xml-0-949:tests:parser:namespaces.lisp, no bin.
;Loading #P"osx.tschichold:Development:Source:cl-xml-0-949:tests:parser:namespaces.lisp"...

;; this illustrates the consequences of attempts to bind standard namespaces.
;; 0.949 fails these tests
("XPARSER" "NAMESPACES" "DTD"): failed.
;; component: "xml:tests;parser;oasis.lisp"
;loading osx.tschichold:Development:Source:cl-xml-0-949:tests:parser:oasis.lisp, no bin.
;Loading #P"osx.tschichold:Development:Source:cl-xml-0-949:tests:parser:oasis.lisp"...

#4P"xmlconf:oasis;*pass*.xml" (:PASS T)....

p04pass1.xml (p y) (v n): FAILED: OK/DISCREPANT: PE: tag '<A.-:̀·/>' is a qualified name -> NSC: Prefix Declared signaled: no visible binding for prefix: "A.-". parser error with-state #<XML-PARSE-STATE :sources NIL :input #\Newline :token NIL :lexical-context |STag| :source #<XML-INPUT #x1B5B046> :term S :non-terminal |STag| :stack NIL >. 

p05pass1.xml (p y) (v n): FAILED: OK/DISCREPANT: PE: tags '<::._-0/>' and '<:/>' don't follow QName constraint. -> NSC: Prefix Declared signaled: no visible binding for prefix: "A". parser error with-state #<XML-PARSE-STATE :sources NIL :input #\Newline :token NIL :lexical-context |STag| :source #<XML-INPUT #x1B617EE> :term S :non-terminal |STag| :stack NIL >. .....

p11pass1.xml (p y) (v n): FAILED: OK/DISCREPANT: PE: the system literal contains a fragment identifier. -> WFC: [SystemLiteral] signaled: no fragment identifier permitted: "a%a&b&#0<!ELEMENT<!--<?</>?>/\\''". production failed. parser error with-state #<XML-PARSE-STATE :sources NIL :input #\> :token NIL :lexical-context |SystemCharData| :source #<XML-INPUT #x1B775CE> :term S :non-terminal |SystemLiteral| :stack NIL >.............................................................................

p66pass1.xml (p y) (v n): FAILED: OK/DISCREPANT: IR: character is beyond implementation limit. -> WFC: Legal Character signaled: character name/code error: "x10F2ec"/#x10F2EC (not supported). parser error with-state #<XML-PARSE-STATE :sources NIL :input #\; :token NIL :lexical-context |Content| :source #<XML-INPUT #x1C6FF8E> :term |xml|:/> :non-terminal |xml|:> :stack NIL >..........

#4P"xmlconf:oasis;*fail*.xml" (:PASS NIL).......................................................................

p06fail1.xml (p n) (v n): PASSED: #<DOC-NODE file:///osx.tschichold/Documents/Standards/XML/XMLConf/xmlconf/oasis/p06fail1.xml #x1D45E46>: OK/DISCREPANT: VR: idref validity not enforced.

p08fail1.xml (p n) (v n): PASSED: #<DOC-NODE file:///osx.tschichold/Documents/Standards/XML/XMLConf/xmlconf/oasis/p08fail1.xml #x1D4A87E>: OK/DISCREPANT: VR: a null name or empty set is permitted.

p08fail2.xml (p n) (v n): PASSED: #<DOC-NODE file:///osx.tschichold/Documents/Standards/XML/XMLConf/xmlconf/oasis/p08fail2.xml #x1D4E17E>: OK/DISCREPANT: VR: passes when not validating..........................

p16fail3.xml (p n) (v n): PASSED: #<DOC-NODE <no uri> #x1D94086>: OK/DISCREPANT: PE: is not present in the documentation and has a legal NCName as PiTarget.......................................................................................................................................................

#4P"xmlconf:sun;not-wf;*.xml" (:PASS NIL)........................................................

#4P"xmlconf:sun;invalid;*.xml" (:PASS NIL :VALIDATE T)..........................

empty.xml (p n) (v y): PASSED: #<DOC-NODE file:///osx.tschichold/Documents/Standards/XML/XMLConf/xmlconf/sun/invalid/empty.xml #x20147EE>: OK/DISCREPANT: VR: whitespace, comments, and processing instructions are permitted in EMPTY.........

id08.xml (p n) (v y): PASSED: #<DOC-NODE file:///osx.tschichold/Documents/Standards/XML/XMLConf/xmlconf/sun/invalid/id08.xml #x203BDFE>: OK/DISCREPANT: VR: validation does not check id cross-references.

id09.xml (p n) (v y): PASSED: #<DOC-NODE file:///osx.tschichold/Documents/Standards/XML/XMLConf/xmlconf/sun/invalid/id09.xml #x203F8DE>: OK/DISCREPANT: VR: validation does not check id cross-references.

not-sa01.xml (p n) (v y): PASSED: #<DOC-NODE file:///osx.tschichold/Documents/Standards/XML/XMLConf/xmlconf/sun/invalid/not-sa01.xml #x2043996>: OK/DISCREPANT: VR: standalone stipulation not enforced..

not-sa02.xml (p n) (v y): PASSED: #<DOC-NODE file:///osx.tschichold/Documents/Standards/XML/XMLConf/xmlconf/sun/invalid/not-sa02.xml #x204BD86>: OK/DISCREPANT: VR: standalone stipulation not enforced..

not-sa03.xml (p n) (v y): PASSED: #<DOC-NODE file:///osx.tschichold/Documents/Standards/XML/XMLConf/xmlconf/sun/invalid/not-sa03.xml #x20558AE>: OK/DISCREPANT: VR: standalone stipulation not enforced..

not-sa04.xml (p n) (v y): PASSED: #<DOC-NODE file:///osx.tschichold/Documents/Standards/XML/XMLConf/xmlconf/sun/invalid/not-sa04.xml #x205D6D6>: OK/DISCREPANT: VR: standalone stipulation not enforced..

not-sa05.xml (p n) (v y): PASSED: #<DOC-NODE file:///osx.tschichold/Documents/Standards/XML/XMLConf/xmlconf/sun/invalid/not-sa05.xml #x2065286>: OK/DISCREPANT: VR: standalone stipulation not enforced..

not-sa06.xml (p n) (v y): PASSED: #<DOC-NODE file:///osx.tschichold/Documents/Standards/XML/XMLConf/xmlconf/sun/invalid/not-sa06.xml #x206CEDE>: OK/DISCREPANT: VR: standalone stipulation not enforced..

not-sa07.xml (p n) (v y): PASSED: #<DOC-NODE file:///osx.tschichold/Documents/Standards/XML/XMLConf/xmlconf/sun/invalid/not-sa07.xml #x2074D1E>: OK/DISCREPANT: VR: standalone stipulation not enforced..

not-sa08.xml (p n) (v y): PASSED: #<DOC-NODE file:///osx.tschichold/Documents/Standards/XML/XMLConf/xmlconf/sun/invalid/not-sa08.xml #x207CBAE>: OK/DISCREPANT: VR: standalone stipulation not enforced..

not-sa09.xml (p n) (v y): PASSED: #<DOC-NODE file:///osx.tschichold/Documents/Standards/XML/XMLConf/xmlconf/sun/invalid/not-sa09.xml #x2084B4E>: OK/DISCREPANT: VR: standalone stipulation not enforced..

not-sa10.xml (p n) (v y): PASSED: #<DOC-NODE file:///osx.tschichold/Documents/Standards/XML/XMLConf/xmlconf/sun/invalid/not-sa10.xml #x208C936>: OK/DISCREPANT: VR: standalone stipulation not enforced..

not-sa11.xml (p n) (v y): PASSED: #<DOC-NODE file:///osx.tschichold/Documents/Standards/XML/XMLConf/xmlconf/sun/invalid/not-sa11.xml #x20948EE>: OK/DISCREPANT: VR: standalone stipulation not enforced..

not-sa12.xml (p n) (v y): PASSED: #<DOC-NODE file:///osx.tschichold/Documents/Standards/XML/XMLConf/xmlconf/sun/invalid/not-sa12.xml #x209C9F6>: OK/DISCREPANT: VR: standalone stipulation not enforced..

not-sa13.xml (p n) (v y): PASSED: #<DOC-NODE file:///osx.tschichold/Documents/Standards/XML/XMLConf/xmlconf/sun/invalid/not-sa13.xml #x20A4826>: OK/DISCREPANT: VR: standalone stipulation not enforced..

not-sa14.xml (p n) (v y): PASSED: #<DOC-NODE file:///osx.tschichold/Documents/Standards/XML/XMLConf/xmlconf/sun/invalid/not-sa14.xml #x20AC806>: OK/DISCREPANT: VR: standalone stipulation not enforced...........................

pe01.xml (p n) (v y): PASSED: #<DOC-NODE file:///osx.tschichold/Documents/Standards/XML/XMLConf/xmlconf/sun/invalid/pe01.xml #x225B5EE>: OK/DISCREPANT: PE: a parameter entities is not recognized in an attribute default........

#4P"xmlconf:sun;valid;*.xml" (:PASS T :VALIDATE T)...

ext01.xml (p y) (v y): FAILED: OK/DISCREPANT: PE: references a non-existent external entity. -> WFC: External Parsed Entity signaled: entity identified as (SYSTEM "null.ent" PUBLIC NIL) does not have the form of an external parsed entity: File #P"osx.tschichold:Documents:Standards:XML:XMLConf:xmlconf:sun:valid:null.ent" does not exist. parser error with-state #<XML-PARSE-STATE :sources NIL :input #\Space :token NIL :lexical-context |Content| :source #<XML-INPUT #x22906A6> :term |Reference| :non-terminal |Content| :stack NIL >......

notation01.xml (p y) (v y): FAILED: OK/DISCREPANT: VR: a notation is used prior to definition -> VC: Notation Attributes signaled: all notation names must be declared: ||::GIF. parser error with-state #<XML-PARSE-STATE :sources NIL :input #\Newline :token NIL :lexical-context |IntSubsetDecl| :source #<XML-INPUT #x22DB696> :term S :non-terminal |GEDecl| :stack NIL >..................

#4P"xmlconf:ibm;not-wf;*;*.xml" (:PASS NIL)

432gewf.xml (p n) (v n): PASSED: #<DOC-NODE file:///osx.tschichold/Documents/Standards/XML/XMLConf/xmlconf/ibm/not-wf/misc/432gewf.xml #x23A7DBE>: OK/DISCREPANT: PE: general entity content constraint not enforced..............................................................................................................................................................................................................................................................................................................................................................................................................................................................................................................................................................................................................................................................................................................................................................

#4P"xmlconf:ibm;invalid;*;*.xml" (:PASS NIL :VALIDATE T).

ibm29i01.xml (p n) (v y): PASSED: #<DOC-NODE file:///osx.tschichold/Documents/Standards/XML/XMLConf/xmlconf/ibm/invalid/P29/ibm29i01.xml #x18F830E>: OK/DISCREPANT: VR: standalone stipulation not enforced..

ibm32i01.xml (p n) (v y): PASSED: #<DOC-NODE file:///osx.tschichold/Documents/Standards/XML/XMLConf/xmlconf/ibm/invalid/P32/ibm32i01.xml #x1904FC6>: OK/DISCREPANT: VR: standalone stipulation not enforced..

ibm32i02.xml (p n) (v y): PASSED: #<DOC-NODE file:///osx.tschichold/Documents/Standards/XML/XMLConf/xmlconf/ibm/invalid/P32/ibm32i02.xml #x190B206>: OK/DISCREPANT: VR: standalone stipulation not enforced..

ibm32i03.xml (p n) (v y): PASSED: #<DOC-NODE file:///osx.tschichold/Documents/Standards/XML/XMLConf/xmlconf/ibm/invalid/P32/ibm32i03.xml #x19110C6>: OK/DISCREPANT: VR: standalone stipulation not enforced..

ibm32i04.xml (p n) (v y): PASSED: #<DOC-NODE file:///osx.tschichold/Documents/Standards/XML/XMLConf/xmlconf/ibm/invalid/P32/ibm32i04.xml #x19171E6>: OK/DISCREPANT: VR: standalone stipulation not enforced.........

ibm49i01.xml (p n) (v y): PASSED: #<DOC-NODE file:///osx.tschichold/Documents/Standards/XML/XMLConf/xmlconf/ibm/invalid/P49/ibm49i01.xml #x19452CE>: OK/DISCREPANT: VR: group/pe nesting not enforced..

ibm50i01.xml (p n) (v y): PASSED: #<DOC-NODE file:///osx.tschichold/Documents/Standards/XML/XMLConf/xmlconf/ibm/invalid/P50/ibm50i01.xml #x195104E>: OK/DISCREPANT: VR: group/pe nesting not enforced.

ibm51i01.xml (p n) (v y): PASSED: #<DOC-NODE file:///osx.tschichold/Documents/Standards/XML/XMLConf/xmlconf/ibm/invalid/P51/ibm51i01.xml #x1959616>: OK/DISCREPANT: VR: group/pe nesting not enforced........

ibm56i08.xml (p n) (v y): PASSED: #<DOC-NODE file:///osx.tschichold/Documents/Standards/XML/XMLConf/xmlconf/ibm/invalid/P56/ibm56i08.xml #x1980CFE>: OK/DISCREPANT: PE: references a non-existent external entity...

ibm56i10.xml (p n) (v y): PASSED: #<DOC-NODE file:///osx.tschichold/Documents/Standards/XML/XMLConf/xmlconf/ibm/invalid/P56/ibm56i10.xml #x198EF36>: OK/DISCREPANT: VR: id reference validity is not enforced..........................

#4P"xmlconf:ibm;valid;*;*.xml" (:PASS T :VALIDATE T).

ibm02v01.xml (p y) (v y): FAILED: OK/DISCREPANT: IR: character is beyond implementation limit at offset 281. -> XML-ERROR signaled: unsupported unicode datum: (240 144 128 ...).............................................................................................

ibm54v01.xml (p y) (v y): FAILED: OK/DISCREPANT: VR: a notation is used prior to definition -> VC: Notation Attributes signaled: all notation names must be declared: ||::|gif|. parser error with-state #<XML-PARSE-STATE :sources NIL :input #\Newline :token NIL :lexical-context |IntSubsetDecl| :source #<XML-INPUT #x1BF7FFE> :term S :non-terminal |GEDecl| :stack NIL >...............

ibm58v01.xml (p y) (v y): FAILED: OK/DISCREPANT: PE: constraint introduced in errata. -> VC: No Duplicate Tokens signaled: The names in a single declaration must all be distinct. parser error with-state #<XML-PARSE-STATE :sources NIL :input |xml|:> :token NIL :lexical-context |AttDef| :source #<XML-INPUT #x1C586EE> :term REQUIRED :non-terminal |AttDef| :stack NIL >..

ibm59v01.xml (p y) (v y): FAILED: OK/DISCREPANT: PE: constraint introduced in errata. -> VC: No Duplicate Tokens signaled: The names in a single declaration must all be distinct. parser error with-state #<XML-PARSE-STATE :sources NIL :input |xml|:> :token NIL :lexical-context |AttDef| :source #<XML-INPUT #x1C69866> :term REQUIRED :non-terminal |AttDef| :stack NIL >.......................

ibm66v01.xml (p y) (v y): FAILED: OK/DISCREPANT: IR: character is beyond implementation limit. -> WFC: Legal Character signaled: character name/code error: "x10000"/#x10000 (not supported). parser error with-state #<XML-PARSE-STATE :sources NIL :input #\; :token NIL :lexical-context |Content| :source #<XML-INPUT #x1CF6216> :term |xml|:/> :non-terminal |xml|:> :stack NIL >...............

#4P"xmlconf:xmltest;not-wf;*;*.xml" (:PASS NIL)...................................................................................

074.xml (p n) (v n): PASSED: #<DOC-NODE file:///osx.tschichold/Documents/Standards/XML/XMLConf/xmlconf/xmltest/not-wf/sa/074.xml #x1E4D306>: OK/DISCREPANT: VR: group/pe nesting not enforced..............................

104.xml (p n) (v n): PASSED: #<DOC-NODE file:///osx.tschichold/Documents/Standards/XML/XMLConf/xmlconf/xmltest/not-wf/sa/104.xml #x1EA2276>: OK/DISCREPANT: VR: group/pe nesting not enforced............

115.xml (p n) (v n): PASSED: #<DOC-NODE file:///osx.tschichold/Documents/Standards/XML/XMLConf/xmlconf/xmltest/not-wf/sa/115.xml #x1EC0426>: OK/DISCREPANT: PE a single character reference is well-formed...

117.xml (p n) (v n): PASSED: #<DOC-NODE file:///osx.tschichold/Documents/Standards/XML/XMLConf/xmlconf/xmltest/not-wf/sa/117.xml #x1EC61F6>: OK/DISCREPANT: PE a single character reference is well-formed...

119.xml (p n) (v n): PASSED: #<DOC-NODE file:///osx.tschichold/Documents/Standards/XML/XMLConf/xmlconf/xmltest/not-wf/sa/119.xml #x1ECC34E>: OK/DISCREPANT: PE a single character reference is well-formed..

120.xml (p n) (v n): PASSED: #<DOC-NODE file:///osx.tschichold/Documents/Standards/XML/XMLConf/xmlconf/xmltest/not-wf/sa/120.xml #x1ECF64E>: OK/DISCREPANT: PE a single character reference is well-formed..............................................................

181.xml (p n) (v n): PASSED: #<DOC-NODE file:///osx.tschichold/Documents/Standards/XML/XMLConf/xmlconf/xmltest/not-wf/sa/181.xml #x1F7B906>: OK/DISCREPANT: VR: group/pe nesting not enforced..

182.xml (p n) (v n): PASSED: #<DOC-NODE file:///osx.tschichold/Documents/Standards/XML/XMLConf/xmlconf/xmltest/not-wf/sa/182.xml #x1F7F00E>: OK/DISCREPANT: VR: group/pe nesting not enforced......

#4P"xmlconf:xmltest;invalid;*.xml" (:PASS NIL :VALIDATE T)

001.xml (p n) (v y): PASSED: #<DOC-NODE file:///osx.tschichold/Documents/Standards/XML/XMLConf/xmlconf/xmltest/invalid/001.xml #x1F8FBCE>: OK/DISCREPANT: VR: group/pe nesting not enforced.

002.xml (p n) (v y): PASSED: #<DOC-NODE file:///osx.tschichold/Documents/Standards/XML/XMLConf/xmlconf/xmltest/invalid/002.xml #x1F942AE>: OK/DISCREPANT: VR: group/pe nesting not enforced.

003.xml (p n) (v y): PASSED: #<DOC-NODE file:///osx.tschichold/Documents/Standards/XML/XMLConf/xmlconf/xmltest/invalid/003.xml #x1F9887E>: OK/DISCREPANT: PE: 003-2.ent is missing....

006.xml (p n) (v y): PASSED: #<DOC-NODE file:///osx.tschichold/Documents/Standards/XML/XMLConf/xmlconf/xmltest/invalid/006.xml #x1FA420E>: OK/DISCREPANT: VR: group/pe nesting not enforced.

#4P"xmlconf:xmltest;valid;*;*.xml" (:PASS T :VALIDATE T).......

003.xml (p y) (v y): FAILED: OK/DISCREPANT: PE: 003-2.ent is missing. -> WFC: External Subset signaled: entity identified as (SYSTEM "003-1.ent" PUBLIC NIL) does not have the form of an external subset: WFC: External Subset signaled: entity identified as (SYSTEM "003-2.ent" PUBLIC NIL) does not have the form of an external subset: File #P"osx.tschichold:Documents:Standards:XML:XMLConf:xmlconf:xmltest:valid:not-sa:003-2.ent" does not exist. parser error with-state #<XML-PARSE-STATE :sources NIL :input #\Space :token NIL :lexical-context |AttDef| :source #<XML-INPUT #x1FCDAF6> :term S :non-terminal S :stack NIL >. parser error with-state #<XML-PARSE-STATE :sources NIL :input #\Space :token NIL :lexical-context |AttDef| :source #<XML-INPUT #x1FCDAF6> :term S :non-terminal S :stack NIL >............................

012.xml (p y) (v y): FAILED: OK/DISCREPANT: PE: attribute name ':' is not namespace conform -> INCOMPLETE-PARSE signaled: incomplete parse. parser error with-state #<XML-PARSE-STATE :sources NIL :input |xml|:\  :token NIL :lexical-context |Document| :source #<XML-INPUT #x204E7D6> :term |Root| :non-terminal |Prolog| :stack NIL >.............................................................

052.xml (p y) (v y): FAILED: OK/DISCREPANT: IR: character is beyond implementation limit. -> XML-ERROR signaled: unsupported unicode datum: (240 144 128 ...)............

064.xml (p y) (v y): FAILED: OK/DISCREPANT: IR: character is beyond implementation limit. -> WFC: Legal Character signaled: character name/code error: "x10000"/#x10000 (not supported). parser error with-state #<XML-PARSE-STATE :sources NIL :input #\; :token NIL :lexical-context |Content| :source #<XML-INPUT #x217779E> :term |xml|:/> :non-terminal |xml|:> :stack NIL >............

076.xml (p y) (v y): FAILED: OK/DISCREPANT: VR: a notation is used prior to definition. -> VC: Notation Attributes signaled: all notation names must be declared: ||::\n1. parser error with-state #<XML-PARSE-STATE :sources NIL :input |xml|:> :token NIL :lexical-context |AttDef| :source #<XML-INPUT #x21A4676> :term REQUIRED :non-terminal |AttDef| :stack NIL >.............

089.xml (p y) (v y): FAILED: OK/DISCREPANT: IR: character is beyond implementation limit. -> WFC: Legal Character signaled: character name/code error: "x10000"/#x10000 (not supported). parser error with-state #<XML-PARSE-STATE :sources NIL :input #\; :token NIL :lexical-context |EntityData| :source #<XML-INPUT #x21D88AE> :term S :non-terminal |xml|:\" :stack NIL >.

090.xml (p y) (v y): FAILED: OK/DISCREPANT: VR: a notation is used prior to definition. -> VC: Notation Attributes signaled: all notation names must be declared: ||::\n. parser error with-state #<XML-PARSE-STATE :sources NIL :input |xml|:> :token NIL :lexical-context |AttDef| :source #<XML-INPUT #x21DB956> :term REQUIRED :non-terminal |AttDef| :stack NIL >..............................
(MAP NIL #'(LAMBDA (LOCATION) (DESTRUCTURING-BIND (DIRECTORY &REST ARGS &KEY VALIDATE PASS (REDUCE T)) LOCATION (FORMAT *TRACE-OUTPUT* "~%~%~s ~s" DIRECTORY ARGS) (MAP NIL #'(LAMBDA (PATH) (UNLESS (SEARCH ".ent." (FILE-NAMESTRING PATH)) (ECASE (REPORT-PARSE PATH :REDUCE REDUCE :VALIDATE VALIDATE :PASS PASS) (:CONFORMANT (INCF CONFORMANT-COUNT)) (:DISCREPANT (PUSH (FILE-NAMESTRING PATH) *DISCREPANT-FILES*)) (:NONCONFORMANT (PUSH (FILE-NAMESTRING PATH) *NONCONFORMANT-FILES*)) (:ERRONEOUS (PUSH (FILE-NAMESTRING PATH) *ERRONEOUS-FILES*))) (INCF CASE-COUNT))) (SORT (DIRECTORY DIRECTORY) #'STRING-LESSP :KEY #'FILE-NAMESTRING)))) PATHS) took 11,556 milliseconds (11.556 seconds) to run.
Of that, 11 milliseconds (0.011 seconds) were spent in The Cooperative Multitasking Experience.
201 milliseconds (0.201 seconds) was spent in GC.
 27,991,616 bytes of memory allocated.

(:CASES 1812 :CONFORMANT 1749 :DISCREPANT 63 :NONCONFORMANT 0 :ERRONEOUS 0) 
(:CASES 1812 :CONFORMANT 1749 :DISCREPANT (63 "p04pass1.xml" "p05pass1.xml" "p11pass1.xml" "p66pass1.xml" "p06fail1.xml" "p08fail1.xml" "p08fail2.xml" "p16fail3.xml" "empty.xml" "id08.xml" "id09.xml" "not-sa01.xml" "not-sa02.xml" "not-sa03.xml" "not-sa04.xml" "not-sa05.xml" "not-sa06.xml" "not-sa07.xml" "not-sa08.xml" "not-sa09.xml" "not-sa10.xml" "not-sa11.xml" "not-sa12.xml" "not-sa13.xml" "not-sa14.xml" "pe01.xml" "ext01.xml" "notation01.xml" "432gewf.xml" "ibm29i01.xml" "ibm32i01.xml" "ibm32i02.xml" "ibm32i03.xml" "ibm32i04.xml" "ibm49i01.xml" "ibm50i01.xml" "ibm51i01.xml" "ibm56i08.xml" "ibm56i10.xml" "ibm02v01.xml" "ibm54v01.xml" "ibm58v01.xml" "ibm59v01.xml" "ibm66v01.xml" "074.xml" "104.xml" "115.xml" "117.xml" "119.xml" "120.xml" "181.xml" "182.xml" "001.xml" "002.xml" "003.xml" "006.xml" "003.xml" "012.xml" "052.xml" "064.xml" "076.xml" "089.xml" "090.xml") :NONCONFORMANT (0) :ERRONEOUS (0)) 
;; system load time set: :XTESTS
(#P"osx.tschichold:Development:Source:cl-xml-0-949:tests:xquerydatamodel:model.LISP" #P"osx.tschichold:Development:Source:cl-xml-0-949:tests:parser:bom.LISP" #P"osx.tschichold:Development:Source:cl-xml-0-949:tests:parser:document-internal.LISP" #P"osx.tschichold:Development:Source:cl-xml-0-949:tests:parser:document-external.LISP" #P"osx.tschichold:Development:Source:cl-xml-0-949:tests:parser:document-specialized.LISP" #P"osx.tschichold:Development:Source:cl-xml-0-949:tests:parser:qnames.lisp" #P"osx.tschichold:Development:Source:cl-xml-0-949:tests:parser:validation.lisp" #P"osx.tschichold:Development:Source:cl-xml-0-949:tests:parser:namespaces.lisp" #P"osx.tschichold:Development:Source:cl-xml-0-949:tests:parser:oasis.lisp")
(:XTESTS)
? (dribble)
