# Supplementary material for: Visual setup of logical models of signaling and regulatory networks with ProMoT
Source: BMC Bioinformatics. 2006 Nov 17;7:506. doi: 10.1186/1471-2105-7-506 (PMC1665465; doi:10.1186/1471-2105-7-506)
Supplement: Additional File 2 — ProMoT's source. The source code of ProMoT is attached. ProMoT binaries, source, and ProMoT binaries plus all additional libraries (e.g. java) can be downloaded from ProMoT's web page (see Availability and requirements section). [file 1471-2105-7-506-S2.bz2 › Promot/xml/tests/implementation/acl-5-0-1/cl-xml-0-949-20030406.txt]

dribbling to file "cl-xml-0-949-20030406.txt"


 


NIL


> 


(machine-version)


> 


(setq *load-verbose* t)


> 


(setq *compile-verbose* nil)


> 


(setq system:*stack-overflow-behaviour* :warn)


> system:*stack-overflow-behaviour*system:*stack-overflow-behaviour*
Error: Symbol "*STACK-OVERFLOW-BEHAVIOUR*" not found in the SYSTEM package.


       [file position = 719]


[condition type: READER-ERROR]


> (machine-version)machine-version)


"x86"


> (setq *load-verbose* t)(setq *load-verbose* t)


T


> (setq *compile-verbose* nil)(setq *compile-verbose* nil)


NIL


> (load "G:\\Development\\Source\\cl-xml-0-949\\load-clhttp-instancenames.lisp")


(load "G:\\Development\\Source\\cl-xml-0-949\\load-clhttp-instancenames.lisp")


; Loading G:\Development\Source\cl-xml-0-949\load-clhttp-instancenames.lisp


T


> (defun |read-mac-comment|


  (stream char &optional (eol '(#\newline #\return #\linefeed)))


  (loop (setf char (read-char stream nil nil))


        (unless char (return))


		(when (find char eol) (return)))


  (values))


(set-syntax-from-char #\return #\space)


(set-macro-character #\; #'|read-mac-comment| nil *readtable*)


(set-macro-character #\; #'|read-mac-comment| nil)


(defun |read-mac-comment|


  (stream char &optional (eol '(#\newline #\return #\linefeed)))


  (loop (setf char (read-char stream nil nil))


        (unless char (return))


		(when (find char eol) (return)))


  (values))


|read-mac-comment|


> (set-syntax-from-char #\return #\space)(set-syntax-from-char #\return #\space)


T


> (set-macro-character #\; #'|read-mac-comment| nil *readtable*)(set-macro-character #\; #'|read-mac-comment| nil *readtable*)


T


> (set-macro-character #\; #'|read-mac-comment| nil)(set-macro-character #\; #'|read-mac-comment| nil)


T


> (load "G:\\Development\\Source\\cl-xml-0-949\\load-clhttp-instancenames.lisp")(load "G:\\Development\\Source\\cl-xml-0-949\\load-clhttp-instancenames.lisp")


; Loading G:\Development\Source\cl-xml-0-949\load-clhttp-instancenames.lisp


;   Loading G:\Development\Source\cl-xml-0-949\library\define-system.lisp


;;


;; systems: (:XPARSER)


;loading G:\Development\Source\cl-xml-0-949\sysdcl.lisp, no bin.


;   Loading G:\Development\Source\cl-xml-0-949\sysdcl.lisp


load defaults: #p"G:\\Development\\Source\\cl-xml-0-949\\sysdcl.lisp".


compile target: #p"xml:root;bin;acl5fasl;**;*.fasl".


;;


;; collected systems: (:XQDM :BASE :BNFP :XUTIL :XPARSER)


;;


;; sorted systems: (:BASE :BNFP :XUTIL :XQDM :XPARSER)


;;


;; systems needing loading: (:BASE :BNFP :XUTIL :XQDM :XPARSER)


;;


;; effective components: ("xml:code;patch;cmucl" "xml:library;de;setf;utility;package" "xml:library;de;setf;utility;string"


                          "xml:library;de;setf;utility;conditions" "xml:library;de;setf;utility;test" "xml:code;base;package"


                          :BASE "xml:code;atn-parser;clifs;inference-system-classes" "xml:code;atn-parser;clifs;inference-units"


                          "xml:code;atn-parser;atn-parameters" "xml:code;atn-parser;atn-classes" "xml:code;atn-parser;atn-macros"


                          "xml:code;atn-parser;ebnf-tokenizer" "xml:code;atn-parser;ebnf-to-atn-translator"


                          "xml:code;atn-parser;atn-macro-to-canonic-form" "xml:code;atn-parser;ebnf-grammar.atn"


                          "xml:code;atn-parser;atn-runtime" "xml:code;atn-parser;conditions"


                          "xml:code;atn-parser;atn-lisp-compiler" "xml:code;atn-parser;atn-regex" :BNFP "xml:code;base;parameters"


                          "xml:code;base;cllib" "xml:code;base;utils" "xml:code;base;parsetable" "xml:code;base;vector-stream"


                          "xml:code;base;www-utils-ersatz" "xml:code;base;tokenizer" "xml:code;base;conditions" :XUTIL


                          "xml:code;xquerydatamodel;xqdm-namespaces" "xml:code;xquerydatamodel;xqdm-parameters"


                          "xml:code;xquerydatamodel;xqdm-character-classes" "xml:code;xquerydatamodel;xqdm-classes"


                          "xml:code;xquerydatamodel;xsd-types" "xml:code;xquerydatamodel;conditions;names;conditions"


                          "xml:code;xquerydatamodel;conditions;node;conditions"


                          "xml:code;xquerydatamodel;conditions;model;conditions" "xml:code;xquerydatamodel;xqdm-operators"


                          "xml:code;xquerydatamodel;xqdm-validation" "xml:code;xquerydatamodel;qname-resolution"


                          "xml:code;xquerydatamodel;xqdm-graph" "xml:code;xquerydatamodel;node-path-walk"


                          "xml:code;xquerydatamodel;xqdm-walk" "xml:code;xquerydatamodel;xqdm-walk-accessors" :XQDM


                          "xml:code;xparser;xml-parameters" "xml:code;xparser;conditions;codec;conditions"


                          "xml:code;xparser;xml-stream-coding" "xml:code;xparser;xml-operators" "xml:code;xparser;xml-readers"


                          "xml:code;xparser;xml-tokenizer" "xml:code;xparser;xml-processing-instruction"


                          "xml:code;xparser;xml-constructors" "xml:code;xparser;xml-parser" "xml:code;xparser;xml-printer"


                          "xml:code;xparser;xml-writer" :XPARSER)


;; component: "xml:code;patch;cmucl"


;Compiling #p"xml:code;patch;cmucl.LISP" -> #p"xml:code;patch;cmucl.BIN"...


Warning: No IN-PACKAGE form seen in G:\Development\Source\cl-xml-0-949\code\patch\cmucl.LISP.  (Allegro Presto will be ineffective


         when loading a file having no IN-PACKAGE form.)


;loading G:\Development\Source\cl-xml-0-949\bin\acl5fasl\code\patch\cmucl.fasl, newer.


;   Fast loading G:\Development\Source\cl-xml-0-949\bin\acl5fasl\code\patch\cmucl.fasl


;; component: "xml:library;de;setf;utility;package"


;Compiling #p"xml:library;de;setf;utility;package.LISP" -> #p"xml:library;de;setf;utility;package.BIN"...


;loading G:\Development\Source\cl-xml-0-949\bin\acl5fasl\library\de\setf\utility\package.fasl, newer.


;   Fast loading G:\Development\Source\cl-xml-0-949\bin\acl5fasl\library\de\setf\utility\package.fasl


;; component: "xml:library;de;setf;utility;string"


;Compiling #p"xml:library;de;setf;utility;string.LISP" -> #p"xml:library;de;setf;utility;string.BIN"...


;loading G:\Development\Source\cl-xml-0-949\bin\acl5fasl\library\de\setf\utility\string.fasl, newer.


;   Fast loading G:\Development\Source\cl-xml-0-949\bin\acl5fasl\library\de\setf\utility\string.fasl


;; component: "xml:library;de;setf;utility;conditions"


;Compiling #p"xml:library;de;setf;utility;conditions.LISP" -> #p"xml:library;de;setf;utility;conditions.BIN"...; While


                                                                                                               ; compiling


                                                                                                               ; (:TOP-LEVEL-FORM


                                                                                                               ;  "conditions.LISP"


                                                                                                               ;  100)


                                                                                                               ; in


                                                                                                               ; G:\Development\Source\cl-xml-0-949\library\de\setf\utility\conditions.LISP:


Error: Attempt to access the plist field of


       #<The SETF.CONDITIONS package> which is not a symbol.


[condition type: SIMPLE-ERROR]


[changing package from "COMMON-GRAPHICS-USER" to "DE.SETF.UTILITY.IMPLEMENTATION"]


>> "DE.SETF.UTILITY.IMPLEMENTATION"(setf (documentation (find-package "DE.SETF.UTILITY.IMPLEMENTATION") t) "test")


Error: Attempt to access the plist field of


       #<The DE.SETF.UTILITY.IMPLEMENTATION package> which is not a


       symbol.


[condition type: SIMPLE-ERROR]


>> 


;   Loading G:\Development\Source\cl-xml-0-949\library\de\setf\utility\package.lisp


;loading G:\Development\Source\cl-xml-0-949\bin\acl5fasl\library\de\setf\utility\conditions.fasl, newer.


;   Fast loading G:\Development\Source\cl-xml-0-949\bin\acl5fasl\library\de\setf\utility\conditions.fasl


;; component: "xml:library;de;setf;utility;test"


;Compiling #p"xml:library;de;setf;utility;test.LISP" -> #p"xml:library;de;setf;utility;test.BIN"...; While


                                                                                                   ; compiling


                                                                                                   ; TEST-OUTPUT


                                                                                                   ; in


                                                                                                   ; G:\Development\Source\cl-xml-0-949\library\de\setf\utility\test.LISP:


Warning: Variable WINDOW-TITLE-P is never used.


;loading G:\Development\Source\cl-xml-0-949\bin\acl5fasl\library\de\setf\utility\test.fasl, newer.


;   Fast loading G:\Development\Source\cl-xml-0-949\bin\acl5fasl\library\de\setf\utility\test.fasl


;; component: "xml:code;base;package"


;Compiling #p"xml:code;base;package.LISP" -> #p"xml:code;base;package.BIN"...


;loading G:\Development\Source\cl-xml-0-949\bin\acl5fasl\code\base\package.fasl, newer.


;   Fast loading G:\Development\Source\cl-xml-0-949\bin\acl5fasl\code\base\package.fasl


;; system load time set: :BASE


;; component: "xml:code;atn-parser;clifs;inference-system-classes"


;Compiling #p"xml:code;atn-parser;clifs;inference-system-classes.LISP" -> #p"xml:code;atn-parser;clifs;inference-system-classes.BIN"...; While


                                                                                                                                       ; compiling


                                                                                                                                       ; (METHOD


                                                                                                                                       ;  SYSTEM-PROCEDURES


                                                                                                                                       ;  (LOGIC-SYSTEM))


                                                                                                                                       ; in


                                                                                                                                       ; G:\Development\Source\cl-xml-0-949\code\atn-parser\clifs\inference-system-classes.LISP:


Warning: Variable #:G9401 is never used.


Warning: Variable #:G9402 is never used.


;loading G:\Development\Source\cl-xml-0-949\bin\acl5fasl\code\atn-parser\clifs\inference-system-classes.fasl, newer.


;   Fast loading G:\Development\Source\cl-xml-0-949\bin\acl5fasl\code\atn-parser\clifs\inference-system-classes.fasl


;; component: "xml:code;atn-parser;clifs;inference-units"


;Compiling #p"xml:code;atn-parser;clifs;inference-units.LISP" -> #p"xml:code;atn-parser;clifs;inference-units.BIN"...


;loading G:\Development\Source\cl-xml-0-949\bin\acl5fasl\code\atn-parser\clifs\inference-units.fasl, newer.


;   Fast loading G:\Development\Source\cl-xml-0-949\bin\acl5fasl\code\atn-parser\clifs\inference-units.fasl


;; component: "xml:code;atn-parser;atn-parameters"


;Compiling #p"xml:code;atn-parser;atn-parameters.LISP" -> #p"xml:code;atn-parser;atn-parameters.BIN"...


;loading G:\Development\Source\cl-xml-0-949\bin\acl5fasl\code\atn-parser\atn-parameters.fasl, newer.


;   Fast loading G:\Development\Source\cl-xml-0-949\bin\acl5fasl\code\atn-parser\atn-parameters.fasl


;; component: "xml:code;atn-parser;atn-classes"


;Compiling #p"xml:code;atn-parser;atn-classes.LISP" -> #p"xml:code;atn-parser;atn-classes.BIN"...


;loading G:\Development\Source\cl-xml-0-949\bin\acl5fasl\code\atn-parser\atn-classes.fasl, newer.


;   Fast loading G:\Development\Source\cl-xml-0-949\bin\acl5fasl\code\atn-parser\atn-classes.fasl


;; component: "xml:code;atn-parser;atn-macros"


;Compiling #p"xml:code;atn-parser;atn-macros.LISP" -> #p"xml:code;atn-parser;atn-macros.BIN"...


;loading G:\Development\Source\cl-xml-0-949\bin\acl5fasl\code\atn-parser\atn-macros.fasl, newer.


;   Fast loading G:\Development\Source\cl-xml-0-949\bin\acl5fasl\code\atn-parser\atn-macros.fasl


;; component: "xml:code;atn-parser;ebnf-tokenizer"


;Compiling #p"xml:code;atn-parser;ebnf-tokenizer.LISP" -> #p"xml:code;atn-parser;ebnf-tokenizer.BIN"...


;loading G:\Development\Source\cl-xml-0-949\bin\acl5fasl\code\atn-parser\ebnf-tokenizer.fasl, newer.


;   Fast loading G:\Development\Source\cl-xml-0-949\bin\acl5fasl\code\atn-parser\ebnf-tokenizer.fasl


;; component: "xml:code;atn-parser;ebnf-to-atn-translator"


;Compiling #p"xml:code;atn-parser;ebnf-to-atn-translator.LISP" -> #p"xml:code;atn-parser;ebnf-to-atn-translator.BIN"...


;loading G:\Development\Source\cl-xml-0-949\bin\acl5fasl\code\atn-parser\ebnf-to-atn-translator.fasl, newer.


;   Fast loading G:\Development\Source\cl-xml-0-949\bin\acl5fasl\code\atn-parser\ebnf-to-atn-translator.fasl


;; component: "xml:code;atn-parser;atn-macro-to-canonic-form"


;Compiling #p"xml:code;atn-parser;atn-macro-to-canonic-form.LISP" -> #p"xml:code;atn-parser;atn-macro-to-canonic-form.BIN"...


;loading G:\Development\Source\cl-xml-0-949\bin\acl5fasl\code\atn-parser\atn-macro-to-canonic-form.fasl, newer.


;   Fast loading G:\Development\Source\cl-xml-0-949\bin\acl5fasl\code\atn-parser\atn-macro-to-canonic-form.fasl


;; component: "xml:code;atn-parser;ebnf-grammar.atn"


;Compiling "xml:code;atn-parser;ebnf-grammar.atn" -> #p"xml:code;atn-parser;ebnf-grammar.BIN"...


;loading G:\Development\Source\cl-xml-0-949\bin\acl5fasl\code\atn-parser\ebnf-grammar.fasl, newer.


;   Fast loading G:\Development\Source\cl-xml-0-949\bin\acl5fasl\code\atn-parser\ebnf-grammar.fasl


;; component: "xml:code;atn-parser;atn-runtime"


;Compiling #p"xml:code;atn-parser;atn-runtime.LISP" -> #p"xml:code;atn-parser;atn-runtime.BIN"...


;loading G:\Development\Source\cl-xml-0-949\bin\acl5fasl\code\atn-parser\atn-runtime.fasl, newer.


;   Fast loading G:\Development\Source\cl-xml-0-949\bin\acl5fasl\code\atn-parser\atn-runtime.fasl


;; component: "xml:code;atn-parser;conditions"


;Compiling #p"xml:code;atn-parser;conditions.LISP" -> #p"xml:code;atn-parser;conditions.BIN"...


;loading G:\Development\Source\cl-xml-0-949\bin\acl5fasl\code\atn-parser\conditions.fasl, newer.


;   Fast loading G:\Development\Source\cl-xml-0-949\bin\acl5fasl\code\atn-parser\conditions.fasl


;; component: "xml:code;atn-parser;atn-lisp-compiler"


;Compiling #p"xml:code;atn-parser;atn-lisp-compiler.LISP" -> #p"xml:code;atn-parser;atn-lisp-compiler.BIN"...; While


                                                                                                             ; compiling


                                                                                                             ; (:TOP-LEVEL-FORM


                                                                                                             ;  "atn-lisp-compiler.LISP"


                                                                                                             ;  9736)


                                                                                                             ; in


                                                                                                             ; G:\Development\Source\cl-xml-0-949\code\atn-parser\atn-lisp-compiler.LISP:


Warning: compile-file found "PROCLAIM" at the top-level --  see the documentation for


         comp:*cltl1-compile-file-toplevel-compatibility-p*


;loading G:\Development\Source\cl-xml-0-949\bin\acl5fasl\code\atn-parser\atn-lisp-compiler.fasl, newer.


;   Fast loading G:\Development\Source\cl-xml-0-949\bin\acl5fasl\code\atn-parser\atn-lisp-compiler.fasl


;; component: "xml:code;atn-parser;atn-regex"


;Compiling #p"xml:code;atn-parser;atn-regex.LISP" -> #p"xml:code;atn-parser;atn-regex.BIN"...


;loading G:\Development\Source\cl-xml-0-949\bin\acl5fasl\code\atn-parser\atn-regex.fasl, newer.


;   Fast loading G:\Development\Source\cl-xml-0-949\bin\acl5fasl\code\atn-parser\atn-regex.fasl


;; system load time set: :BNFP


;; component: "xml:code;base;parameters"


;Compiling #p"xml:code;base;parameters.LISP" -> #p"xml:code;base;parameters.BIN"...


;loading G:\Development\Source\cl-xml-0-949\bin\acl5fasl\code\base\parameters.fasl, newer.


;   Fast loading G:\Development\Source\cl-xml-0-949\bin\acl5fasl\code\base\parameters.fasl


;; component: "xml:code;base;cllib"


;Compiling #p"xml:code;base;cllib.LISP" -> #p"xml:code;base;cllib.BIN"...


;loading G:\Development\Source\cl-xml-0-949\bin\acl5fasl\code\base\cllib.fasl, newer.


;   Fast loading G:\Development\Source\cl-xml-0-949\bin\acl5fasl\code\base\cllib.fasl


;; component: "xml:code;base;utils"


;Compiling #p"xml:code;base;utils.LISP" -> #p"xml:code;base;utils.BIN"...


;loading G:\Development\Source\cl-xml-0-949\bin\acl5fasl\code\base\utils.fasl, newer.


;   Fast loading G:\Development\Source\cl-xml-0-949\bin\acl5fasl\code\base\utils.fasl


;; component: "xml:code;base;parsetable"


;Compiling #p"xml:code;base;parsetable.LISP" -> #p"xml:code;base;parsetable.BIN"...


;loading G:\Development\Source\cl-xml-0-949\bin\acl5fasl\code\base\parsetable.fasl, newer.


;   Fast loading G:\Development\Source\cl-xml-0-949\bin\acl5fasl\code\base\parsetable.fasl


;; component: "xml:code;base;vector-stream"


;Compiling #p"xml:code;base;vector-stream.LISP" -> #p"xml:code;base;vector-stream.BIN"...


;loading G:\Development\Source\cl-xml-0-949\bin\acl5fasl\code\base\vector-stream.fasl, newer.


;   Fast loading G:\Development\Source\cl-xml-0-949\bin\acl5fasl\code\base\vector-stream.fasl


;; component: "xml:code;base;www-utils-ersatz"


;Compiling #p"xml:code;base;www-utils-ersatz.LISP" -> #p"xml:code;base;www-utils-ersatz.BIN"...


;loading G:\Development\Source\cl-xml-0-949\bin\acl5fasl\code\base\www-utils-ersatz.fasl, newer.


;   Fast loading G:\Development\Source\cl-xml-0-949\bin\acl5fasl\code\base\www-utils-ersatz.fasl


;; component: "xml:code;base;tokenizer"


;Compiling #p"xml:code;base;tokenizer.LISP" -> #p"xml:code;base;tokenizer.BIN"...


;loading G:\Development\Source\cl-xml-0-949\bin\acl5fasl\code\base\tokenizer.fasl, newer.


;   Fast loading G:\Development\Source\cl-xml-0-949\bin\acl5fasl\code\base\tokenizer.fasl


;; component: "xml:code;base;conditions"


;Compiling #p"xml:code;base;conditions.LISP" -> #p"xml:code;base;conditions.BIN"...


;loading G:\Development\Source\cl-xml-0-949\bin\acl5fasl\code\base\conditions.fasl, newer.


;   Fast loading G:\Development\Source\cl-xml-0-949\bin\acl5fasl\code\base\conditions.fasl


;; system load time set: :XUTIL


;; component: "xml:code;xquerydatamodel;xqdm-namespaces"


;Compiling #p"xml:code;xquerydatamodel;xqdm-namespaces.LISP" -> #p"xml:code;xquerydatamodel;xqdm-namespaces.BIN"...; While


                                                                                                                   ; compiling


                                                                                                                   ; (:TOP-LEVEL-FORM


                                                                                                                   ;  "xqdm-namespaces.LISP"


                                                                                                                   ;  42879)


                                                                                                                   ; in


                                                                                                                   ; G:\Development\Source\cl-xml-0-949\code\xquerydatamodel\xqdm-namespaces.LISP:


Warning: compile-file found "IMPORT" at the top-level --  see the documentation for


         comp:*cltl1-compile-file-toplevel-compatibility-p*


;loading G:\Development\Source\cl-xml-0-949\bin\acl5fasl\code\xquerydatamodel\xqdm-namespaces.fasl, newer.


;   Fast loading G:\Development\Source\cl-xml-0-949\bin\acl5fasl\code\xquerydatamodel\xqdm-namespaces.fasl


;; component: "xml:code;xquerydatamodel;xqdm-parameters"


;Compiling #p"xml:code;xquerydatamodel;xqdm-parameters.LISP" -> #p"xml:code;xquerydatamodel;xqdm-parameters.BIN"...


;loading G:\Development\Source\cl-xml-0-949\bin\acl5fasl\code\xquerydatamodel\xqdm-parameters.fasl, newer.


;   Fast loading G:\Development\Source\cl-xml-0-949\bin\acl5fasl\code\xquerydatamodel\xqdm-parameters.fasl


;; component: "xml:code;xquerydatamodel;xqdm-character-classes"


;Compiling #p"xml:code;xquerydatamodel;xqdm-character-classes.LISP" -> #p"xml:code;xquerydatamodel;xqdm-character-classes.BIN"...


;loading G:\Development\Source\cl-xml-0-949\bin\acl5fasl\code\xquerydatamodel\xqdm-character-classes.fasl, newer.


;   Fast loading G:\Development\Source\cl-xml-0-949\bin\acl5fasl\code\xquerydatamodel\xqdm-character-classes.fasl


;; component: "xml:code;xquerydatamodel;xqdm-classes"


;Compiling #p"xml:code;xquerydatamodel;xqdm-classes.LISP" -> #p"xml:code;xquerydatamodel;xqdm-classes.BIN"...


;loading G:\Development\Source\cl-xml-0-949\bin\acl5fasl\code\xquerydatamodel\xqdm-classes.fasl, newer.


;   Fast loading G:\Development\Source\cl-xml-0-949\bin\acl5fasl\code\xquerydatamodel\xqdm-classes.fasl


;; component: "xml:code;xquerydatamodel;xsd-types"


;Compiling #p"xml:code;xquerydatamodel;xsd-types.LISP" -> #p"xml:code;xquerydatamodel;xsd-types.BIN"...


;loading G:\Development\Source\cl-xml-0-949\bin\acl5fasl\code\xquerydatamodel\xsd-types.fasl, newer.


;   Fast loading G:\Development\Source\cl-xml-0-949\bin\acl5fasl\code\xquerydatamodel\xsd-types.fasl


;; component: "xml:code;xquerydatamodel;conditions;names;conditions"


;Compiling #p"xml:code;xquerydatamodel;conditions;names;conditions.LISP" -> #p"xml:code;xquerydatamodel;conditions;names;conditions.BIN"...


;loading G:\Development\Source\cl-xml-0-949\bin\acl5fasl\code\xquerydatamodel\conditions\names\conditions.fasl, newer.


;   Fast loading G:\Development\Source\cl-xml-0-949\bin\acl5fasl\code\xquerydatamodel\conditions\names\conditions.fasl


;; component: "xml:code;xquerydatamodel;conditions;node;conditions"


;Compiling #p"xml:code;xquerydatamodel;conditions;node;conditions.LISP" -> #p"xml:code;xquerydatamodel;conditions;node;conditions.BIN"...


;loading G:\Development\Source\cl-xml-0-949\bin\acl5fasl\code\xquerydatamodel\conditions\node\conditions.fasl, newer.


;   Fast loading G:\Development\Source\cl-xml-0-949\bin\acl5fasl\code\xquerydatamodel\conditions\node\conditions.fasl


;; component: "xml:code;xquerydatamodel;conditions;model;conditions"


;Compiling #p"xml:code;xquerydatamodel;conditions;model;conditions.LISP" -> #p"xml:code;xquerydatamodel;conditions;model;conditions.BIN"...


;loading G:\Development\Source\cl-xml-0-949\bin\acl5fasl\code\xquerydatamodel\conditions\model\conditions.fasl, newer.


;   Fast loading G:\Development\Source\cl-xml-0-949\bin\acl5fasl\code\xquerydatamodel\conditions\model\conditions.fasl


;; component: "xml:code;xquerydatamodel;xqdm-operators"


;Compiling #p"xml:code;xquerydatamodel;xqdm-operators.LISP" -> #p"xml:code;xquerydatamodel;xqdm-operators.BIN"...


;loading G:\Development\Source\cl-xml-0-949\bin\acl5fasl\code\xquerydatamodel\xqdm-operators.fasl, newer.


;   Fast loading G:\Development\Source\cl-xml-0-949\bin\acl5fasl\code\xquerydatamodel\xqdm-operators.fasl


;; component: "xml:code;xquerydatamodel;xqdm-validation"


;Compiling #p"xml:code;xquerydatamodel;xqdm-validation.LISP" -> #p"xml:code;xquerydatamodel;xqdm-validation.BIN"...


;loading G:\Development\Source\cl-xml-0-949\bin\acl5fasl\code\xquerydatamodel\xqdm-validation.fasl, newer.


;   Fast loading G:\Development\Source\cl-xml-0-949\bin\acl5fasl\code\xquerydatamodel\xqdm-validation.fasl


;; component: "xml:code;xquerydatamodel;qname-resolution"


;Compiling #p"xml:code;xquerydatamodel;qname-resolution.LISP" -> #p"xml:code;xquerydatamodel;qname-resolution.BIN"...


;loading G:\Development\Source\cl-xml-0-949\bin\acl5fasl\code\xquerydatamodel\qname-resolution.fasl, newer.


;   Fast loading G:\Development\Source\cl-xml-0-949\bin\acl5fasl\code\xquerydatamodel\qname-resolution.fasl


;; component: "xml:code;xquerydatamodel;xqdm-graph"


;Compiling #p"xml:code;xquerydatamodel;xqdm-graph.LISP" -> #p"xml:code;xquerydatamodel;xqdm-graph.BIN"...


;loading G:\Development\Source\cl-xml-0-949\bin\acl5fasl\code\xquerydatamodel\xqdm-graph.fasl, newer.


;   Fast loading G:\Development\Source\cl-xml-0-949\bin\acl5fasl\code\xquerydatamodel\xqdm-graph.fasl


;; component: "xml:code;xquerydatamodel;node-path-walk"


;Compiling #p"xml:code;xquerydatamodel;node-path-walk.LISP" -> #p"xml:code;xquerydatamodel;node-path-walk.BIN"...


;loading G:\Development\Source\cl-xml-0-949\bin\acl5fasl\code\xquerydatamodel\node-path-walk.fasl, newer.


;   Fast loading G:\Development\Source\cl-xml-0-949\bin\acl5fasl\code\xquerydatamodel\node-path-walk.fasl


;; component: "xml:code;xquerydatamodel;xqdm-walk"


;Compiling #p"xml:code;xquerydatamodel;xqdm-walk.LISP" -> #p"xml:code;xquerydatamodel;xqdm-walk.BIN"...


;loading G:\Development\Source\cl-xml-0-949\bin\acl5fasl\code\xquerydatamodel\xqdm-walk.fasl, newer.


;   Fast loading G:\Development\Source\cl-xml-0-949\bin\acl5fasl\code\xquerydatamodel\xqdm-walk.fasl


;; component: "xml:code;xquerydatamodel;xqdm-walk-accessors"


;Compiling #p"xml:code;xquerydatamodel;xqdm-walk-accessors.LISP" -> #p"xml:code;xquerydatamodel;xqdm-walk-accessors.BIN"...


;loading G:\Development\Source\cl-xml-0-949\bin\acl5fasl\code\xquerydatamodel\xqdm-walk-accessors.fasl, newer.


;   Fast loading G:\Development\Source\cl-xml-0-949\bin\acl5fasl\code\xquerydatamodel\xqdm-walk-accessors.fasl


;; system load time set: :XQDM


;; component: "xml:code;xparser;xml-parameters"


;Compiling #p"xml:code;xparser;xml-parameters.LISP" -> #p"xml:code;xparser;xml-parameters.BIN"...


;loading G:\Development\Source\cl-xml-0-949\bin\acl5fasl\code\xparser\xml-parameters.fasl, newer.


;   Fast loading G:\Development\Source\cl-xml-0-949\bin\acl5fasl\code\xparser\xml-parameters.fasl


;; component: "xml:code;xparser;conditions;codec;conditions"


;Compiling #p"xml:code;xparser;conditions;codec;conditions.LISP" -> #p"xml:code;xparser;conditions;codec;conditions.BIN"...


;loading G:\Development\Source\cl-xml-0-949\bin\acl5fasl\code\xparser\conditions\codec\conditions.fasl, newer.


;   Fast loading G:\Development\Source\cl-xml-0-949\bin\acl5fasl\code\xparser\conditions\codec\conditions.fasl


;; component: "xml:code;xparser;xml-stream-coding"


;Compiling #p"xml:code;xparser;xml-stream-coding.LISP" -> #p"xml:code;xparser;xml-stream-coding.BIN"...


;loading G:\Development\Source\cl-xml-0-949\bin\acl5fasl\code\xparser\xml-stream-coding.fasl, newer.


;   Fast loading G:\Development\Source\cl-xml-0-949\bin\acl5fasl\code\xparser\xml-stream-coding.fasl


;; component: "xml:code;xparser;xml-operators"


;Compiling #p"xml:code;xparser;xml-operators.LISP" -> #p"xml:code;xparser;xml-operators.BIN"...


;loading G:\Development\Source\cl-xml-0-949\bin\acl5fasl\code\xparser\xml-operators.fasl, newer.


;   Fast loading G:\Development\Source\cl-xml-0-949\bin\acl5fasl\code\xparser\xml-operators.fasl


;; component: "xml:code;xparser;xml-readers"


;Compiling #p"xml:code;xparser;xml-readers.LISP" -> #p"xml:code;xparser;xml-readers.BIN"...


;loading G:\Development\Source\cl-xml-0-949\bin\acl5fasl\code\xparser\xml-readers.fasl, newer.


;   Fast loading G:\Development\Source\cl-xml-0-949\bin\acl5fasl\code\xparser\xml-readers.fasl


;; component: "xml:code;xparser;xml-tokenizer"


;Compiling #p"xml:code;xparser;xml-tokenizer.LISP" -> #p"xml:code;xparser;xml-tokenizer.BIN"...


;loading G:\Development\Source\cl-xml-0-949\bin\acl5fasl\code\xparser\xml-tokenizer.fasl, newer.


;   Fast loading G:\Development\Source\cl-xml-0-949\bin\acl5fasl\code\xparser\xml-tokenizer.fasl


;; component: "xml:code;xparser;xml-processing-instruction"


;Compiling #p"xml:code;xparser;xml-processing-instruction.LISP" -> #p"xml:code;xparser;xml-processing-instruction.BIN"...


;loading G:\Development\Source\cl-xml-0-949\bin\acl5fasl\code\xparser\xml-processing-instruction.fasl, newer.


;   Fast loading G:\Development\Source\cl-xml-0-949\bin\acl5fasl\code\xparser\xml-processing-instruction.fasl


;; component: "xml:code;xparser;xml-constructors"


;Compiling #p"xml:code;xparser;xml-constructors.LISP" -> #p"xml:code;xparser;xml-constructors.BIN"...


;loading G:\Development\Source\cl-xml-0-949\bin\acl5fasl\code\xparser\xml-constructors.fasl, newer.


;   Fast loading G:\Development\Source\cl-xml-0-949\bin\acl5fasl\code\xparser\xml-constructors.fasl


;; component: "xml:code;xparser;xml-parser"


;Compiling #p"xml:code;xparser;xml-parser.LISP" -> #p"xml:code;xparser;xml-parser.BIN"...; While


                                                                                         ; compiling


                                                                                         ; XML-PARSER::|Prolog|


                                                                                         ; in


                                                                                         ; xml:code;atn-lib;xml-grammar.lisp:


Warning: Variable #:G113905 is never used.


; While compiling XML-PARSER::|ExtSubset| in xml:code;atn-lib;xml-grammar.lisp:


Warning: Variable #:G114175 is never used.


; While compiling XML-PARSER::|ExtParsedEnt| in xml:code;atn-lib;xml-grammar.lisp:


Warning: Variable #:G115398 is never used.


;   Fast loading G:\Development\Source\cl-xml-0-949\bin\acl5fasl\code\atn-lib\xml-grammar.fasl


;loading G:\Development\Source\cl-xml-0-949\bin\acl5fasl\code\xparser\xml-parser.fasl, newer.


;   Fast loading G:\Development\Source\cl-xml-0-949\bin\acl5fasl\code\xparser\xml-parser.fasl


Warning: |IS-AttlistDeclOp| is defined more than once as a operator in the file


         G:\Development\Source\cl-xml-0-949\code\xparser\xml-parser.LISP.


Warning: |IS-AttCharData| is defined more than once as a operator in the file


         G:\Development\Source\cl-xml-0-949\code\xparser\xml-parser.LISP.


Warning: |IS-DefaultAttCharData| is defined more than once as a operator in the file


         G:\Development\Source\cl-xml-0-949\code\xparser\xml-parser.LISP.


Warning: |IS-CDataCharData| is defined more than once as a operator in the file


         G:\Development\Source\cl-xml-0-949\code\xparser\xml-parser.LISP.


Warning: |IS-CharData| is defined more than once as a operator in the file


         G:\Development\Source\cl-xml-0-949\code\xparser\xml-parser.LISP.


Warning: |IS-CommentCharData| is defined more than once as a operator in the file


         G:\Development\Source\cl-xml-0-949\code\xparser\xml-parser.LISP.


Warning: |IS-EncNameCharData| is defined more than once as a operator in the file


         G:\Development\Source\cl-xml-0-949\code\xparser\xml-parser.LISP.


Warning: |IS-EntityDeclOp| is defined more than once as a operator in the file


         G:\Development\Source\cl-xml-0-949\code\xparser\xml-parser.LISP.


Warning: |IS-EntityCharData| is defined more than once as a operator in the file


         G:\Development\Source\cl-xml-0-949\code\xparser\xml-parser.LISP.


Warning: |IS-EntityData| is defined more than once as a operator in the file


         G:\Development\Source\cl-xml-0-949\code\xparser\xml-parser.LISP.


Warning: |IS-HexNumber| is defined more than once as a operator in the file


         G:\Development\Source\cl-xml-0-949\code\xparser\xml-parser.LISP.


Warning: |IS-IgnoreCData| is defined more than once as a operator in the file


         G:\Development\Source\cl-xml-0-949\code\xparser\xml-parser.LISP.


Warning: |IS-NameCharData| is defined more than once as a operator in the file


         G:\Development\Source\cl-xml-0-949\code\xparser\xml-parser.LISP.


Warning: |IS-NCName| is defined more than once as a operator in the file


         G:\Development\Source\cl-xml-0-949\code\xparser\xml-parser.LISP.


Warning: |IS-Number| is defined more than once as a operator in the file


         G:\Development\Source\cl-xml-0-949\code\xparser\xml-parser.LISP.


Warning: |IS-ParsedExtSubset| is defined more than once as a operator in the file


         G:\Development\Source\cl-xml-0-949\code\xparser\xml-parser.LISP.


Warning: |IS-ParsedReference| is defined more than once as a operator in the file


         G:\Development\Source\cl-xml-0-949\code\xparser\xml-parser.LISP.


Warning: |IS-PiTarget| is defined more than once as a operator in the file


         G:\Development\Source\cl-xml-0-949\code\xparser\xml-parser.LISP.


Warning: |IS-PiCharData| is defined more than once as a operator in the file


         G:\Development\Source\cl-xml-0-949\code\xparser\xml-parser.LISP.


Warning: |IS-PubidCharData| is defined more than once as a operator in the file


         G:\Development\Source\cl-xml-0-949\code\xparser\xml-parser.LISP.


;loading G:\Development\Source\cl-xml-0-949\bin\acl5fasl\code\atn-lib\xml-grammar.fasl, newer.


;     Fast loading G:\Development\Source\cl-xml-0-949\bin\acl5fasl\code\atn-lib\xml-grammar.fasl


;; component: "xml:code;xparser;xml-printer"


;Compiling #p"xml:code;xparser;xml-printer.LISP" -> #p"xml:code;xparser;xml-printer.BIN"...


;loading G:\Development\Source\cl-xml-0-949\bin\acl5fasl\code\xparser\xml-printer.fasl, newer.


;   Fast loading G:\Development\Source\cl-xml-0-949\bin\acl5fasl\code\xparser\xml-printer.fasl


;; component: "xml:code;xparser;xml-writer"


;Compiling #p"xml:code;xparser;xml-writer.LISP" -> #p"xml:code;xparser;xml-writer.BIN"...


;loading G:\Development\Source\cl-xml-0-949\bin\acl5fasl\code\xparser\xml-writer.fasl, newer.


;   Fast loading G:\Development\Source\cl-xml-0-949\bin\acl5fasl\code\xparser\xml-writer.fasl


;; system load time set: :XPARSER


Warning: While compiling these undefined functions were referenced: BNF-PARSER::CLASS-PRECEDENCE-LIST.


cl xml loaded:


(:SXHASH-TOKENIZATION :NAMESET-TOKENIZER :XML-SYMBOLS :DEFINE-SYSTEM :ALLEGRO-IDE :COMMON-GRAPHICS :ACL-SOCKET :MULTIPROCESSING


 :FLAVORS :LITTLE-ENDIAN :GSGC :CLOS :COMPILER :USE-STRUCTS-IN-COMPILER :VERIFY-CAR-CDR :DYNLOAD :DLWIN :X86 :MSWINDOWS


 :MICROSOFT :MICROSOFT-32 :IEEE :IEEE-FLOATING-POINT :CONFORMING-IEEE :ICS :COMMON-LISP :ANSI-CL :DRAFT-ANSI-CL-2 :X3J13


 :ALLEGRO :EXCL :FRANZ-INC :ALLEGRO-VERSION>= :OS-THREADS :DYNLOAD-ACL-LIBRARY :ALLEGRO-V5.0.1 :ALLEGRO-CL-PROFESSIONAL)


T


> (execute-system-operations :xtests '(:load))(execute-system-operations :xtests '(:load))


Error: attempt to call `EXECUTE-SYSTEM-OPERATIONS' which is an


       undefined function.


[condition type: UNDEFINED-FUNCTION]


> execute-system-operations :xtests '(:load))


(cl-user::execute-system-operations :xtests '(:load))


;;


;; systems: (:XTESTS)


;;


;; collected systems: (:XQDM :BASE :BNFP :XUTIL :XPARSER :XTESTS)


;;


;; sorted systems: (:BASE :BNFP :XUTIL :XQDM :XPARSER :XTESTS)


;;


;; systems needing loading: (:BASE :XTESTS)


;;


;; effective components: ("xml:code;patch;cmucl" "xml:library;de;setf;utility;package" "xml:library;de;setf;utility;string"


                          "xml:library;de;setf;utility;conditions" "xml:library;de;setf;utility;test" "xml:code;base;package"


                          :BASE "xml:tests;xquerydatamodel;model" "xml:tests;parser;bom" "xml:tests;parser;document-internal"


                          "xml:tests;parser;document-external" "xml:tests;parser;document-specialized"


                          "xml:tests;parser;qnames.lisp" "xml:tests;parser;validation.lisp" "xml:tests;parser;namespaces.lisp"


                          "xml:tests;parser;oasis.lisp" :XTESTS)


;; component: "xml:code;patch;cmucl"


;loading G:\Development\Source\cl-xml-0-949\bin\acl5fasl\code\patch\cmucl.fasl, newer.


; Fast loading G:\Development\Source\cl-xml-0-949\bin\acl5fasl\code\patch\cmucl.fasl


;; component: "xml:library;de;setf;utility;package"


;loading G:\Development\Source\cl-xml-0-949\library\de\setf\utility\package.LISP, newer.


; Loading G:\Development\Source\cl-xml-0-949\library\de\setf\utility\package.LISP


;; component: "xml:library;de;setf;utility;string"


;loading G:\Development\Source\cl-xml-0-949\bin\acl5fasl\library\de\setf\utility\string.fasl, newer.


; Fast loading G:\Development\Source\cl-xml-0-949\bin\acl5fasl\library\de\setf\utility\string.fasl


;; component: "xml:library;de;setf;utility;conditions"


;loading G:\Development\Source\cl-xml-0-949\bin\acl5fasl\library\de\setf\utility\conditions.fasl, newer.


; Fast loading G:\Development\Source\cl-xml-0-949\bin\acl5fasl\library\de\setf\utility\conditions.fasl


;; component: "xml:library;de;setf;utility;test"


;loading G:\Development\Source\cl-xml-0-949\bin\acl5fasl\library\de\setf\utility\test.fasl, newer.


; Fast loading G:\Development\Source\cl-xml-0-949\bin\acl5fasl\library\de\setf\utility\test.fasl


;; component: "xml:code;base;package"


;loading G:\Development\Source\cl-xml-0-949\bin\acl5fasl\code\base\package.fasl, newer.


; Fast loading G:\Development\Source\cl-xml-0-949\bin\acl5fasl\code\base\package.fasl


;; system load time set: :BASE


;; component: "xml:tests;xquerydatamodel;model"


;loading G:\Development\Source\cl-xml-0-949\tests\xquerydatamodel\model.LISP, no bin.


; Loading G:\Development\Source\cl-xml-0-949\tests\xquerydatamodel\model.LISP


<<??xxmmll  vveerrssiioonn==''11..00''  ssttaannddaalloonnee==''yyeess''  ??>>


<<xxmmll  //>>


initial document: #<DOC-NODE <no uri> @ #x248bb3fa>.


<<??xxmmll  vveerrssiioonn==''11..00''  ssttaannddaalloonnee==''yyeess''  ??>>


<<pp11::ee11  xxmmllnnss::pp11==''ddaattaa,,nnss11''  pp11::aa11==''aattttrriibbuuttee  vvaalluuee''>>


  <<pp11::ee22  pp11::xx==''ssoommee  ddaattaa''>>


    <<pp11::ee33  //>><<//pp11::ee22>>


  <<!!----  aa  ccoommmmeenntt  tteexxtt  ---->>


  <<??aaPPiiNNooddee  wwiitthh  ssoommee  tteexxtt??>><<//pp11::ee11>>


modified document: #<DOC-NODE <no uri> @ #x248bb3fa>.


<<??xxmmll  vveerrssiioonn==''11..00''  ssttaannddaalloonnee==''yyeess''  ??>>


<<pp11::ee11  xxmmllnnss::pp11==''ddaattaa,,nnss11''  pp11::aaNNeeww==''nneeww  aattttrriibbuuttee  vvaalluuee''  pp11::aa11==''mmooddiiffiieedd  vvaalluuee''>>


  <<pp11::ee22  pp11::xx==''ssoommee  ddaattaa''>>


    <<pp11::ee33  //>><<//pp11::ee22>>


  <<!!----  aa  ccoommmmeenntt  tteexxtt  ---->>


  <<??aaPPiiNNooddee  wwiitthh  ssoommee  tteexxtt??>><<//pp11::ee11>>


;; component: "xml:tests;parser;bom"


;loading G:\Development\Source\cl-xml-0-949\tests\parser\bom.LISP, no bin.


; Loading G:\Development\Source\cl-xml-0-949\tests\parser\bom.LISP


WFC: External Parsed Entity signaled:


entity identified as (SYSTEM "ent2x.ent" PUBLIC NIL) does not have the form of an external parsed entity:


INCOMPLETE-PARSE signaled:


incomplete parse: result #<EXTERNAL-PARSED-ENTITY : @ #x2524f42a>.


parser error with-state #<XML-PARSE-STATE


                          :sources NIL :input #\space :token NIL :lexical-context |Document| :source #<XML-INPUT


                                                                                                       @


                                                                                                       #x252510e2> :term |Content| :non-terminal |ExtParsedEnt| :stack NIL >.


parser error with-state #<XML-PARSE-STATE


                          :sources NIL :input #\< :token NIL :lexical-context |Content| :source #<XML-INPUT


                                                                                                  @


                                                                                                  #x2524f3fa> :term |Content| :non-terminal |ExtParsedEnt| :stack NIL >.


((#p"G:\\Development\\Source\\cl-xml-0-949\\standards\\XML\\XMLConf\\bomtest\\doc.xml" #<DOC-NODE <no uri> @ #x2519ca1a> :UTF-8


  NIL)


 (#p"G:\\Development\\Source\\cl-xml-0-949\\standards\\XML\\XMLConf\\bomtest\\docx.xml" #<DOC-NODE <no uri> @ #x2519ca32> :UTF-8


  NIL)


 (#p"G:\\Development\\Source\\cl-xml-0-949\\standards\\XML\\XMLConf\\bomtest\\ent.xml"


  #<DOC-NODE file://G:/Development/Source/cl-xml-0-949/standards/XML/XMLConf/bomtest/ent.xml @ #x2519c9ea> :UTF-8 :UTF-8)


 (#p"G:\\Development\\Source\\cl-xml-0-949\\standards\\XML\\XMLConf\\bomtest\\ent2.xml"


  #<DOC-NODE file://G:/Development/Source/cl-xml-0-949/standards/XML/XMLConf/bomtest/ent2.xml @ #x2519ca02> :UTF-8 :UTF-8)


 (#p"G:\\Development\\Source\\cl-xml-0-949\\standards\\XML\\XMLConf\\bomtest\\ent2x.xml"


  #<|WFC: External Parsed Entity| @ #x25102462>)


 (#p"G:\\Development\\Source\\cl-xml-0-949\\standards\\XML\\XMLConf\\bomtest\\entx.xml"


  #<DOC-NODE file://G:/Development/Source/cl-xml-0-949/standards/XML/XMLConf/bomtest/entx.xml @ #x252767aa> :UTF-8 :UTF-8))


;; component: "xml:tests;parser;document-internal"


;loading G:\Development\Source\cl-xml-0-949\tests\parser\document-internal.LISP, no bin.


; Loading G:\Development\Source\cl-xml-0-949\tests\parser\document-internal.LISP


source:


"<document/>"


parsed result:


#<DOC-NODE <no uri> @ #x252870da>


serializes as:


<<??xxmmll  vveerrssiioonn==''11..00''  eennccooddiinngg==''UUTTFF--88''  ssttaannddaalloonnee==''yyeess''  ??>>


<<ddooccuummeenntt  //>>


source:


"data:,<document/>"


parsed result:


#<DOC-NODE <no uri> @ #x2528dab2>


serializes as:


<<??xxmmll  vveerrssiioonn==''11..00''  eennccooddiinngg==''UUTTFF--88''  ssttaannddaalloonnee==''yyeess''  ??>>


<<ddooccuummeenntt  //>>


source:


"<document att='qwer'><?pi?><!-- ... --></document>
<?pi note that a processing instruction is not <em>not</em> part of a document's
     character data. thus entities (&#63; and &#62; too) remain unexpanded.?>
<!-- comment -->"


parsed result:


#<DOC-NODE <no uri> @ #x2529193a>


serializes as:


<<??xxmmll  vveerrssiioonn==''11..00''  eennccooddiinngg==''UUTTFF--88''  ssttaannddaalloonnee==''yyeess''  ??>>


<<ddooccuummeenntt  aatttt==''qqwweerr''>>


  <<??ppii  ??>>


  <<!!----    ......    ---->><<//ddooccuummeenntt>>


<<??ppii  nnoottee  tthhaatt  aa  pprroocceessssiinngg  iinnssttrruuccttiioonn  iiss  nnoott  &&lltt;;eemm&&ggtt;;nnoott&&lltt;;//eemm&&ggtt;;  ppaarrtt  ooff  aa  ddooccuummeenntt''ss


          cchhaarraacctteerr  ddaattaa..  tthhuuss  eennttiittiieess  ((&&##6633;;  aanndd  &&##6622;;  ttoooo))  rreemmaaiinn  uunneexxppaannddeedd..??>>


<<!!----    ccoommmmeenntt    ---->>


source:


"<document attr='value'>content</document>"


parsed result:


#<DOC-NODE <no uri> @ #x2529b3e2>


serializes as:


<<??xxmmll  vveerrssiioonn==''11..00''  eennccooddiinngg==''UUTTFF--88''  ssttaannddaalloonnee==''yyeess''  ??>>


<<ddooccuummeenntt  aattttrr==''vvaalluuee''>>


  ccoonntteenntt<<//ddooccuummeenntt>>


source:


"<ns:document attr='value' xmlns:ns='ns1' xmlns='ns2' ns:attr='value'>asdf<element/></ns:document>"


parsed result:


#<DOC-NODE <no uri> @ #x2529fcfa>


serializes as:


<<??xxmmll  vveerrssiioonn==''11..00''  eennccooddiinngg==''UUTTFF--88''  ssttaannddaalloonnee==''yyeess''  ??>>


<<nnss::ddooccuummeenntt  xxmmllnnss::nnss==''nnss11''  xxmmllnnss==''nnss22''  aattttrr==''vvaalluuee''  nnss::aattttrr==''vvaalluuee''>>


  aassddff


  <<eelleemmeenntt  //>><<//nnss::ddooccuummeenntt>>


source:


"file://xml/tests/xml/channel.xml"


parsed result:


#<DOC-NODE file://xml/tests/xml/channel.xml @ #x252a7172>


serializes as:


<<??xxmmll  vveerrssiioonn==''11..00''  eennccooddiinngg==''UUTTFF--88''  ssttaannddaalloonnee==''yyeess''  ??>>


<<!!DDOOCCTTYYPPEE  CChhaannnneell  [[


  <<!!EENNTTIITTYY  aammpp  ''&&##3388;;''  >>


  <<!!EENNTTIITTYY  aappooss  ''&&##3399;;''  >>


  <<!!EENNTTIITTYY  ggtt  ''>>''  >>


  <<!!EENNTTIITTYY  lltt  ''&&##6600;;''  >>


  <<!!EENNTTIITTYY  qquuoott  ''&&##3344;;''  >>


  <<!!EELLEEMMEENNTT  CChhaannnneell  ((LLaassttMMoodd  ||  LLooggoo  ||  TTiittllee  ||  AAbbssttrraacctt  ||  AAuutthhoorr  ||  PPuubblliisshheerr  ||  CCooppyyrriigghhtt  ||  PPuubblliiccaattiioonnDDaattee  ||  KKeeyywwoorrddss  ||  CCaatteeggoorryy  ||  RRaattiinngg  ||  CChhaannnneell  ||  IItteemm  ||  SScchheedduullee  ||  IInnttrrooUURRII  ||  AAuutthhoorriizzaattiioonn  ||  IIssCClloonnaabbllee  ||  MMiinnSSttoorraaggee  ||  TTrraacckkiinngg))**  >>


  <<!!AATTTTLLIISSTT  CChhaannnneell  


      IIssCClloonnaabbllee  ((YYEESS||NNOO))    ''NNOO''


      HHRREEFF  CCDDAATTAA  ##IIMMPPLLIIEEDD  >>


  <<!!EELLEEMMEENNTT  LLaassttMMoodd  EEMMPPTTYY  >>


  <<!!AATTTTLLIISSTT  LLaassttMMoodd  


      VVAALLUUEE  CCDDAATTAA  ##RREEQQUUIIRREEDD  >>


  <<!!EELLEEMMEENNTT  LLooggoo  EEMMPPTTYY  >>


  <<!!AATTTTLLIISSTT  LLooggoo  


      TTYYPPEE  ((BBIIGG||WWIIDDEE||SSMMAALLLL||RREEGGUULLAARR))    ''RREEGGUULLAARR''


      HHRREEFF  CCDDAATTAA  ##RREEQQUUIIRREEDD  >>


  <<!!EELLEEMMEENNTT  TTiittllee  EEMMPPTTYY  >>


  <<!!AATTTTLLIISSTT  TTiittllee  


      VVAALLUUEE  CCDDAATTAA  ##RREEQQUUIIRREEDD  >>


  <<!!EELLEEMMEENNTT  AAbbssttrraacctt  EEMMPPTTYY  >>


  <<!!AATTTTLLIISSTT  AAbbssttrraacctt  


      VVAALLUUEE  CCDDAATTAA  ##RREEQQUUIIRREEDD  >>


  <<!!EELLEEMMEENNTT  AAuutthhoorr  EEMMPPTTYY  >>


  <<!!AATTTTLLIISSTT  AAuutthhoorr  


      VVAALLUUEE  CCDDAATTAA  ##RREEQQUUIIRREEDD  >>


  <<!!EELLEEMMEENNTT  PPuubblliisshheerr  EEMMPPTTYY  >>


  <<!!AATTTTLLIISSTT  PPuubblliisshheerr  


      VVAALLUUEE  CCDDAATTAA  ##RREEQQUUIIRREEDD  >>


  <<!!EELLEEMMEENNTT  CCooppyyrriigghhtt  EEMMPPTTYY  >>


  <<!!AATTTTLLIISSTT  CCooppyyrriigghhtt  


      VVAALLUUEE  CCDDAATTAA  ##RREEQQUUIIRREEDD  >>


  <<!!EELLEEMMEENNTT  PPuubblliiccaattiioonnDDaattee  EEMMPPTTYY  >>


  <<!!AATTTTLLIISSTT  PPuubblliiccaattiioonnDDaattee  


      VVAALLUUEE  CCDDAATTAA  ##RREEQQUUIIRREEDD  >>


  <<!!EELLEEMMEENNTT  KKeeyywwoorrddss  EEMMPPTTYY  >>


  <<!!AATTTTLLIISSTT  KKeeyywwoorrddss  


      VVAALLUUEE  CCDDAATTAA  ##RREEQQUUIIRREEDD  >>


  <<!!EELLEEMMEENNTT  CCaatteeggoorryy  EEMMPPTTYY  >>


  <<!!AATTTTLLIISSTT  CCaatteeggoorryy  


      VVAALLUUEE  CCDDAATTAA  ##RREEQQUUIIRREEDD  >>


  <<!!EELLEEMMEENNTT  RRaattiinngg  EEMMPPTTYY  >>


  <<!!AATTTTLLIISSTT  RRaattiinngg  


      PPIICCSS--LLaabbeell  CCDDAATTAA  ##RREEQQUUIIRREEDD  >>


  <<!!EELLEEMMEENNTT  IItteemm  ((LLaassttMMoodd  ||  TTiittllee  ||  AAbbssttrraacctt  ||  AAuutthhoorr  ||  PPuubblliisshheerr  ||  CCooppyyrriigghhtt  ||  PPuubblliiccaattiioonnDDaattee  ||  KKeeyywwoorrddss  ||  CCaatteeggoorryy  ||  RRaattiinngg  ||  SScchheedduullee  ||  UUssaaggee))**  >>


  <<!!AATTTTLLIISSTT  IItteemm  


      PPrreeccaacchhee  ((YYEESS||NNOO||DDEEFFAAUULLTT))    ''DDEEFFAAUULLTT''


      PPrriioorriittyy  ((HHII||NNOORRMMAALL||LLOOWW))    ''NNOORRMMAALL''


      IIssVViissiibbllee  ((YYEESS||NNOO))    ''YYEESS''


      MMIIMMEETTyyppee  CCDDAATTAA  ##IIMMPPLLIIEEDD


      HHRREEFF  CCDDAATTAA  ##RREEQQUUIIRREEDD  >>


  <<!!EELLEEMMEENNTT  SScchheedduullee  ((SSttaarrttDDaattee??,,  EEnnddDDaattee??,,  IInntteerrvvaallTTiimmee??,,  EEaarrlliieessttTTiimmee??,,  LLaatteessttTTiimmee??))  >>


  <<!!EELLEEMMEENNTT  SSttaarrttDDaattee  EEMMPPTTYY  >>


  <<!!AATTTTLLIISSTT  SSttaarrttDDaattee  


      VVAALLUUEE  CCDDAATTAA  ##RREEQQUUIIRREEDD  >>


  <<!!EELLEEMMEENNTT  EEnnddDDaattee  EEMMPPTTYY  >>


  <<!!AATTTTLLIISSTT  EEnnddDDaattee  


      VVAALLUUEE  CCDDAATTAA  ##RREEQQUUIIRREEDD  >>


  <<!!EELLEEMMEENNTT  IInntteerrvvaallTTiimmee  EEMMPPTTYY  >>


  <<!!AATTTTLLIISSTT  IInntteerrvvaallTTiimmee  


      SSEECC  CCDDAATTAA    ''00''


      MMIINN  CCDDAATTAA    ''00''


      HHOOUURR  CCDDAATTAA    ''00''


      DDAAYY  CCDDAATTAA    ''00''  >>


  <<!!EELLEEMMEENNTT  EEaarrlliieessttTTiimmee  EEMMPPTTYY  >>


  <<!!AATTTTLLIISSTT  EEaarrlliieessttTTiimmee  


      SSEECC  CCDDAATTAA    ''00''


      MMIINN  CCDDAATTAA    ''00''


      HHOOUURR  CCDDAATTAA    ''00''


      DDAAYY  CCDDAATTAA    ''00''  >>


  <<!!EELLEEMMEENNTT  LLaatteessttTTiimmee  EEMMPPTTYY  >>


  <<!!AATTTTLLIISSTT  LLaatteessttTTiimmee  


      SSEECC  CCDDAATTAA    ''00''


      MMIINN  CCDDAATTAA    ''00''


      HHOOUURR  CCDDAATTAA    ''00''


      DDAAYY  CCDDAATTAA    ''00''  >>


  <<!!EELLEEMMEENNTT  UUssaaggee  AANNYY  >>


  <<!!AATTTTLLIISSTT  UUssaaggee  


      VVAALLUUEE  CCDDAATTAA  ##RREEQQUUIIRREEDD  >>


  <<!!EELLEEMMEENNTT  IInnttrrooUURRII  EEMMPPTTYY  >>


  <<!!AATTTTLLIISSTT  IInnttrrooUURRII  


      VVAALLUUEE  CCDDAATTAA  ##RREEQQUUIIRREEDD  >>


  <<!!EELLEEMMEENNTT  AAuutthhoorriizzaattiioonn  EEMMPPTTYY  >>


  <<!!AATTTTLLIISSTT  AAuutthhoorriizzaattiioonn  


      VVAALLUUEE  CCDDAATTAA  ##RREEQQUUIIRREEDD  >>


  <<!!EELLEEMMEENNTT  IIssCClloonnaabbllee  EEMMPPTTYY  >>


  <<!!EELLEEMMEENNTT  MMiinnSSttoorraaggee  EEMMPPTTYY  >>


  <<!!AATTTTLLIISSTT  MMiinnSSttoorraaggee  


      VVAALLUUEE  CCDDAATTAA    ''00''  >>


  <<!!EELLEEMMEENNTT  TTrraacckkiinngg  ((PPoossttUURRLL??))  >>


  <<!!EELLEEMMEENNTT  PPoossttUURRLL  EEMMPPTTYY  >>


  <<!!AATTTTLLIISSTT  PPoossttUURRLL  


      HHRREEFF  CCDDAATTAA  ##RREEQQUUIIRREEDD  >>


  <<!!EELLEEMMEENNTT  UUsseerrSScchheedduullee  EEMMPPTTYY  >>


  <<!!AATTTTLLIISSTT  UUsseerrSScchheedduullee  


      VVAALLUUEE  ((DDAAIILLYY||WWEEEEKKLLYY||HHOOUURRLLYY))  ##RREEQQUUIIRREEDD  >>


  ]]>>


<<CChhaannnneell  HHRREEFF==''hhttttpp::////wwwwww..ffoooossppoorrttss..ccoomm//ffoooossppoorrttss..ccddff''  IIssCClloonnaabbllee==''YYEESS''>>


  


        


  <<IInnttrrooUURRII  VVAALLUUEE==''hhttttpp::////wwwwww..ffoooossppoorrttss..ccoomm//cchhaannnneell--sseettuupp..hhttmmll''  //>>


  


        


  <<LLaassttMMoodd  VVAALLUUEE==''11999944..1111..0055TT0088::1155--00550000''  //>>


  


        


  <<TTiittllee  VVAALLUUEE==''FFooooSSppoorrttss''  //>>


  


        


  <<AAbbssttrraacctt  VVAALLUUEE==''TThhee  llaatteesstt  iinn  ssppoorrttss  aanndd  aatthheelleettiiccss  ffrroomm


                            FFooooSSppoorrttss''  //>>


  


        


  <<AAuutthhoorr  VVAALLUUEE==''FFooooSSppoorrttss''  //>>


  


        


  <<SScchheedduullee>>


    


            


    <<EEnnddDDaattee  VVAALLUUEE==''11999944..1111..0055TT0088::1155--00550000''  //>>


    


            


    <<IInntteerrvvaallTTiimmee  DDAAYY==''11''  SSEECC==''00''  MMIINN==''00''  HHOOUURR==''00''  //>>


    


            


    <<EEaarrlliieessttTTiimmee  HHOOUURR==''1122''  SSEECC==''00''  MMIINN==''00''  DDAAYY==''00''  //>>


    


            


    <<LLaatteessttTTiimmee  HHOOUURR==''1188''  SSEECC==''00''  MMIINN==''00''  DDAAYY==''00''  //>>


    


      <<//SScchheedduullee>>


  


        


  <<LLooggoo  HHRREEFF==''hhttttpp::////wwwwww..ffoooossppoorrttss..ccoomm//iimmaaggeess//llooggoo..ggiiff''  TTYYPPEE==''RREEGGUULLAARR''  //>>


  


        


  <<IItteemm  HHRREEFF==''hhttttpp::////wwwwww..ffoooossppoorrttss..ccoomm//aarrttiicclleess//aa11..hhttmmll''  PPrreeccaacchhee==''DDEEFFAAUULLTT''  PPrriioorriittyy==''NNOORRMMAALL''  IIssVViissiibbllee==''YYEESS''>>


    


              


    <<LLaassttMMoodd  VVAALLUUEE==''11999944..1111..0055TT0088::1155--00550000''  //>>


    


              


    <<TTiittllee  VVAALLUUEE==''HHooww  ttoo  ggeett  tthhee  mmoosstt  oouutt  ooff  yyoouurr  mmoouunnttaaiinn  bbiikkee''  //>>


    


              


    <<AAbbssttrraacctt  VVAALLUUEE==''2200  ttiippss  oonn  hhooww  ttoo  wwoorrkk  yyoouurr  mmoouunnttaaiinn--bbiikkee


ttoo  tthhee  bboonnee  aanndd  ccoommee  oouutt  oonn  ttoopp..''  //>>


    


              


    <<AAuutthhoorr  VVAALLUUEE==''FFooooSSppoorrttss''  //>>


    


        <<//IItteemm>>


  


        


  <<CChhaannnneell  IIssCClloonnaabbllee==''NNOO''>>


    


                


    <<LLaassttMMoodd  VVAALLUUEE==''11999944..1111..0055TT0088::1155--00550000''  //>>


    


                


    <<TTiittllee  VVAALLUUEE==''FFooooSSppoorrttss  NNeewwss''  //>>


    


                


    <<AAbbssttrraacctt  VVAALLUUEE==''UUpp--ttoo--ddaattee  ddaaiillyy  ssppoorrttss  nneewwss  ffrroomm  FFooooSSppoorrttss''  //>>


    


                


    <<AAuutthhoorr  VVAALLUUEE==''FFooooSSppoorrttss''  //>>


    


                


    <<LLooggoo  HHRREEFF==''hhttttpp::////wwwwww..ffoooossppoorrttss..ccoomm//iimmaaggeess//nneewwssllooggoo..ggiiff''  TTYYPPEE==''RREEGGUULLAARR''  //>>


    


                


    <<LLooggoo  HHRREEFF==''hhttttpp::////wwwwww..ffoooossppoorrttss..ccoomm//iimmaaggeess//nneewwssllooggoowwiiddee..ggiiff''  TTYYPPEE==''WWIIDDEE''  //>>


    


                


    <<IItteemm  HHRREEFF==''hhttttpp::////wwwwww..ffoooossppoorrttss..ccoomm//aarrttiicclleess//nneewwss11..hhttmmll''  PPrreeccaacchhee==''DDEEFFAAUULLTT''  PPrriioorriittyy==''NNOORRMMAALL''  IIssVViissiibbllee==''YYEESS''>>


      


                        


      <<LLaassttMMoodd  VVAALLUUEE==''11999944..1111..0055TT0088::1155--00550000''  //>>


      


                        


      <<TTiittllee  VVAALLUUEE==''MMiicchhaaeell  JJoorrddaann  ddooeess  iitt  aaggaaiinn!!''  //>>


      


                        


      <<AAbbssttrraacctt  VVAALLUUEE==''LLeedd  bbyy  MMiicchhaaeell  JJoorrddaann  iinn  ssccoorriinngg,,  tthhee


CChhiiccaaggoo  BBuullllss  mmaakkee  iitt  ttoo  tthhee  ppllaayyooffffss  aaggaaiinn!!''  //>>


      


                        


      <<AAuutthhoorr  VVAALLUUEE==''FFooooSSppoorrttss''  //>>


      


                <<//IItteemm>>


    


                


    <<IItteemm  HHRREEFF==''hhttttpp::////wwwwww..ffoooossppoorrttss..ccoomm//aarrttiicclleess//nneewwss22..hhttmmll''  PPrreeccaacchhee==''DDEEFFAAUULLTT''  PPrriioorriittyy==''NNOORRMMAALL''  IIssVViissiibbllee==''YYEESS''>>


      


                        


      <<LLaassttMMoodd  VVAALLUUEE==''11999944..1111..0055TT0088::1155--00550000''  //>>


      


                        


      <<TTiittllee  VVAALLUUEE==''IIssllaannddeerrss  wwiinnnniinngg  ssttrreeaakk  eennddss''  //>>


      


                        


      <<AAbbssttrraacctt  VVAALLUUEE==''TThhee  NNeeww  YYoorrkk  iissllaannddeerrss''  1100--ggaammee


wwiinnnniinngg  ssttrreeaakk  eennddeedd  wwiitthh  aa  ddiissaappppooiinnttiinngg  lloossss  ttoo  tthhee  RRaannggeerrss''  //>>


      


                        


      <<AAuutthhoorr  VVAALLUUEE==''FFooooSSppoorrttss''  //>>


      


                <<//IItteemm>>


    


        <<//CChhaannnneell>>


  


        


  <<IItteemm  HHRREEFF==''hhttttpp::////wwwwww..ffoooossppoorrttss..ccoomm//aanniimmaattiioonnss//ssccrrnnssvvrr..hhttmmll''  PPrreeccaacchhee==''DDEEFFAAUULLTT''  PPrriioorriittyy==''NNOORRMMAALL''  IIssVViissiibbllee==''YYEESS''>>


    


              


    <<UUssaaggee  VVAALLUUEE==''SSccrreeeennSSaavveerr''  //>>


    


        <<//IItteemm>>


  


        


  <<IItteemm  HHRREEFF==''hhttttpp::////wwwwww..ffoooossppoorrttss..ccoomm//ttiicckkeerr..hhttmmll''  PPrreeccaacchhee==''DDEEFFAAUULLTT''  PPrriioorriittyy==''NNOORRMMAALL''  IIssVViissiibbllee==''YYEESS''>>


    


              


    <<TTiittllee  VVAALLUUEE==''FFooooSSppoorrttss  NNeewwss  TTiicckkeerr''  //>>


    


              


    <<AAbbssttrraacctt  VVAALLUUEE==''TThhee  llaatteesstt  ssppoorrttss  hheeaaddlliinneess  ffrroomm


FFooooSSppoorrttss''  //>>


    


              


    <<AAuutthhoorr  VVAALLUUEE==''FFooooSSppoorrttss''  //>>


    


              


    <<LLaassttMMoodd  VVAALLUUEE==''11999944..1111..0055TT0088::1155--00550000''  //>>


    


              


    <<!!----    TThhiiss  iiss  aann  eexxaammppllee  ooff  hhooww  UUssaaggee  ccaann  bbee  uusseedd  ffoorr  cclliieenntt


                        eennhhaanncceemmeennttss    ---->>


    


              


    <<UUssaaggee  VVAALLUUEE==''DDeesskkttooppCCoommppoonneenntt''>>


      


                  


      <<WWiiddtthh  VVAALLUUEE==''440000''  //>>


      


                  


      <<HHeeiigghhtt  VVAALLUUEE==''8800''  //>>


      


              <<//UUssaaggee>>


    


              


    <<SScchheedduullee>>


      


                    


      <<SSttaarrttDDaattee  VVAALLUUEE==''11999944..1111..0055TT0088::1155--00550000''  //>>


      


                    


      <<EEnnddDDaattee  VVAALLUUEE==''11999944..1111..0055TT0088::1155--00550000''  //>>


      


                    


      <<IInntteerrvvaallTTiimmee  DDAAYY==''11''  SSEECC==''00''  MMIINN==''00''  HHOOUURR==''00''  //>>


      


                    


      <<EEaarrlliieessttTTiimmee  HHOOUURR==''1122''  SSEECC==''00''  MMIINN==''00''  DDAAYY==''00''  //>>


      


                    


      <<LLaatteessttTTiimmee  HHOOUURR==''1188''  SSEECC==''00''  MMIINN==''00''  DDAAYY==''00''  //>>


      


              <<//SScchheedduullee>>


    


        <<//IItteemm>>


  


<<//CChhaannnneell>>


<SOAP-ENV:Envelope
     xmlns:SOAP-ENV='http://schemas.xmlsoap.org/soap/envelope/'
     xmlns:xsi='http://www.w3.org/1999/XMLSchema-instance'
     xmlns:xsd='http://www.w3.org/1999/XMLSchema'>
     <SOAP-ENV:Body>
        <ns1:getRate xmlns:ns1='urn:demo1:exchange' 
           SOAP-ENV:encodingStyle='http://schemas.xmlsoap.org/soap/encoding/'>
           <country1 xsi:type='xsd:string'>USA</country1>
           <country2 xsi:type='xsd:string'>japan</country2>
        </ns1:getRate>
     </SOAP-ENV:Body>
  </SOAP-ENV:Envelope>


 timings:


; cpu time (non-gc) 181 msec user, 0 msec system


; cpu time (gc)     0 msec user, 0 msec system


; cpu time (total)  181 msec user, 0 msec system


; real time  181 msec


; space allocation:


;  5,724 cons cells, 60 symbols, 444,880 other bytes, 0 static bytes


 with prebound namespace (+/-0 for packages):


; cpu time (non-gc) 190 msec user, 0 msec system


; cpu time (gc)     0 msec user, 0 msec system


; cpu time (total)  190 msec user, 0 msec system


; real time  190 msec


; space allocation:


;  6,042 cons cells, 60 symbols, 445,264 other bytes, 0 static bytes


a document which uses the null namespace only


<Envelope >
     <Body>
        <getRate xmlns:ns1='urn:demo1:exchange' 
           encodingStyle='http://schemas.xmlsoap.org/soap/encoding/'>
           <country2 type='xsd:string'>japan</country2>
        </getRate>
     </Body>
  </Envelope>


 timings:


; cpu time (non-gc) 100 msec user, 0 msec system


; cpu time (gc)     0 msec user, 0 msec system


; cpu time (total)  100 msec user, 0 msec system


; real time  100 msec


; space allocation:


;  3,880 cons cells, 55 symbols, 255,008 other bytes, 0 static bytes


<!DOCTYPE ns:doc [
     <!ELEMENT ns:doc (a, b)>
     <!ATTLIST ns:doc xmlns:ns CDATA 'a namespace' >
     <!ELEMENT a ANY>
     <!ATTLIST a ns:att1 CDATA ' a default' >
     <!ELEMENT b ANY>
     <!ELEMENT c ANY>
     ]>
   <ns:doc>
     <a xmlns:qwerty='a namespace' qwerty:att1='explicitly'><b><c/></b></a>
     </ns:doc>


 timings:


; cpu time (non-gc) 240 msec user, 0 msec system


; cpu time (gc)     0 msec user, 0 msec system


; cpu time (total)  240 msec user, 0 msec system


; real time  240 msec


; space allocation:


;  10,282 cons cells, 146 symbols, 368,440 other bytes, 0 static bytes


 serialized:


<<??xxmmll  vveerrssiioonn==''11..00''  eennccooddiinngg==''UUTTFF--88''  ssttaannddaalloonnee==''yyeess''  ??>>


<<!!DDOOCCTTYYPPEE  ddoocc  [[


  <<!!EENNTTIITTYY  aammpp  ''&&##3388;;''  >>


  <<!!EENNTTIITTYY  aappooss  ''&&##3399;;''  >>


  <<!!EENNTTIITTYY  ggtt  ''>>''  >>


  <<!!EENNTTIITTYY  lltt  ''&&##6600;;''  >>


  <<!!EENNTTIITTYY  qquuoott  ''&&##3344;;''  >>


  <<!!EELLEEMMEENNTT  nnss::ddoocc  ((aa,,  bb))  >>


  <<!!AATTTTLLIISSTT  nnss::ddoocc  


      xxmmllnnss::nnss  CCDDAATTAA    ''aa  nnaammeessppaaccee''  >>


  <<!!EELLEEMMEENNTT  aa  AANNYY  >>


  <<!!AATTTTLLIISSTT  aa  


      nnss::aatttt11  CCDDAATTAA    ''  aa  ddeeffaauulltt''  >>


  <<!!EELLEEMMEENNTT  bb  AANNYY  >>


  <<!!EELLEEMMEENNTT  cc  AANNYY  >>


  ]]>>


<<nnss::ddoocc  xxmmllnnss::nnss==''aa  nnaammeessppaaccee''>>


  


          


  <<aa  xxmmllnnss::qqwweerrttyy==''aa  nnaammeessppaaccee''  qqwweerrttyy::aatttt11==''eexxpplliicciittllyy''>>


    <<bb>>


      <<cc  //>><<//bb>><<//aa>>


  


          <<//nnss::ddoocc>>


<?xml version='1.0' encoding='UTF-8' ?>
<!DOCTYPE library [
  <!ELEMENT library (book*) >
  <!ELEMENT book (author, title) >
  <!ELEMENT author (#PCDATA) >
  <!ELEMENT title (#PCDATA) >
  <!ATTLIST library xmlns CDATA 'data:,lc.setf.de' >
  <!ATTLIST book isbn CDATA #REQUIRED >
  <!ENTITY isbn 'isbn:' >
  ] >
<library >
  <book isbn='&lt;0-312-85172-3&gt;'>
    <title>Aristoi</title>
    <author>Walter Jon Williams</author>
    </book>
  <book isbn='&isbn;0-812-51349-5'>
    <title>Enders Game</title>
    <author>Orson Scott Card</author>
    </book>
  <book isbn='&isbn;0-812-51349-5'>
    <title>Enders Game</title>
    <author>Orson Scott Card</author>
    </book>
  </library>


 timings:


; cpu time (non-gc) 321 msec user, 0 msec system


; cpu time (gc)     0 msec user, 0 msec system


; cpu time (total)  321 msec user, 0 msec system


; real time  321 msec


; space allocation:


;  10,921 cons cells, 140 symbols, 559,088 other bytes, 0 static bytes


 serialized:


<<??xxmmll  vveerrssiioonn==''11..00''  eennccooddiinngg==''UUTTFF--88''  ssttaannddaalloonnee==''yyeess''  ??>>


<<!!DDOOCCTTYYPPEE  lliibbrraarryy  [[


  <<!!EENNTTIITTYY  aammpp  ''&&##3388;;''  >>


  <<!!EENNTTIITTYY  aappooss  ''&&##3399;;''  >>


  <<!!EENNTTIITTYY  ggtt  ''>>''  >>


  <<!!EENNTTIITTYY  lltt  ''&&##6600;;''  >>


  <<!!EENNTTIITTYY  qquuoott  ''&&##3344;;''  >>


  <<!!EENNTTIITTYY  iissbbnn  ''iissbbnn::''  >>


  <<!!EELLEEMMEENNTT  lliibbrraarryy  ((bbooookk**))  >>


  <<!!AATTTTLLIISSTT  lliibbrraarryy  


      xxmmllnnss  CCDDAATTAA    ''ddaattaa::,,llcc..sseettff..ddee''  >>


  <<!!EELLEEMMEENNTT  bbooookk  ((aauutthhoorr,,  ttiittllee))  >>


  <<!!AATTTTLLIISSTT  bbooookk  


      iissbbnn  CCDDAATTAA  ##RREEQQUUIIRREEDD  >>


  <<!!EELLEEMMEENNTT  aauutthhoorr  ((##PPCCDDAATTAA))  >>


  <<!!EELLEEMMEENNTT  ttiittllee  ((##PPCCDDAATTAA))  >>


  ]]>>


<<lliibbrraarryy  xxmmllnnss==''ddaattaa::,,llcc..sseettff..ddee''>>


  


    


  <<bbooookk  iissbbnn==''&&lltt;;00--331122--8855117722--33&&ggtt;;''>>


    


        


    <<ttiittllee>>


      AArriissttooii<<//ttiittllee>>


    


        


    <<aauutthhoorr>>


      WWaalltteerr  JJoonn  WWiilllliiaammss<<//aauutthhoorr>>


    


        <<//bbooookk>>


  


    


  <<bbooookk  iissbbnn==''iissbbnn::00--881122--5511334499--55''>>


    


        


    <<ttiittllee>>


      EEnnddeerrss  GGaammee<<//ttiittllee>>


    


        


    <<aauutthhoorr>>


      OOrrssoonn  SSccootttt  CCaarrdd<<//aauutthhoorr>>


    


        <<//bbooookk>>


  


    


  <<bbooookk  iissbbnn==''iissbbnn::00--881122--5511334499--55''>>


    


        


    <<ttiittllee>>


      EEnnddeerrss  GGaammee<<//ttiittllee>>


    


        


    <<aauutthhoorr>>


      OOrrssoonn  SSccootttt  CCaarrdd<<//aauutthhoorr>>


    


        <<//bbooookk>>


  


    <<//lliibbrraarryy>>


 reorganized as an index model:


<<??xxmmll  vveerrssiioonn==''11..00''  ssttaannddaalloonnee==''yyeess''  ??>>


<<llcc::iinnddeexx  llcc==''ddaattaa::,,llcc..sseettff..ddee''>>


  <<llcc::eennttrryy  llcc::kkeeyy==''AArriissttooii''  iissbbnn==''&&lltt;;00--331122--8855117722--33&&ggtt;;''  //>>


  <<llcc::eennttrryy  llcc::kkeeyy==''WWaalltteerr  JJoonn  WWiilllliiaammss''  iissbbnn==''&&lltt;;00--331122--8855117722--33&&ggtt;;''  //>>


  <<llcc::eennttrryy  llcc::kkeeyy==''EEnnddeerrss  GGaammee''  iissbbnn==''iissbbnn::00--881122--5511334499--55''  //>>


  <<llcc::eennttrryy  llcc::kkeeyy==''OOrrssoonn  SSccootttt  CCaarrdd''  iissbbnn==''iissbbnn::00--881122--5511334499--55''  //>>


  <<llcc::eennttrryy  llcc::kkeeyy==''EEnnddeerrss  GGaammee''  iissbbnn==''iissbbnn::00--881122--5511334499--55''  //>>


  <<llcc::eennttrryy  llcc::kkeeyy==''OOrrssoonn  SSccootttt  CCaarrdd''  iissbbnn==''iissbbnn::00--881122--5511334499--55''  //>><<//llcc::iinnddeexx>>


 serialized directly:


document:


 <LC:index xmlns:LC='data:,lc.setf.de'>
  <LC:entry LC:key='Aristoi' isbn='0-312-85172-3' />
  <LC:entry LC:key='Walter Jon Williams' isbn='0-312-85172-3' />
  <LC:entry LC:key='Enders Game' isbn='0-812-51349-5' />
  <LC:entry LC:key='Orson Scott Card' isbn='0-812-51349-5' />
 </LC:index>


==>


<<??xxmmll  vveerrssiioonn==''11..00''  eennccooddiinngg==''UUTTFF--88''  ssttaannddaalloonnee==''yyeess''  ??>>


<<LLCC::iinnddeexx  xxmmllnnss::LLCC==''ddaattaa::,,llcc..sseettff..ddee''>>


  


    


  <<LLCC::eennttrryy  LLCC::kkeeyy==''AArriissttooii''  iissbbnn==''00--331122--8855117722--33''  //>>


  


    


  <<LLCC::eennttrryy  LLCC::kkeeyy==''WWaalltteerr  JJoonn  WWiilllliiaammss''  iissbbnn==''00--331122--8855117722--33''  //>>


  


    


  <<LLCC::eennttrryy  LLCC::kkeeyy==''EEnnddeerrss  GGaammee''  iissbbnn==''00--881122--5511334499--55''  //>>


  


    


  <<LLCC::eennttrryy  LLCC::kkeeyy==''OOrrssoonn  SSccootttt  CCaarrdd''  iissbbnn==''00--881122--5511334499--55''  //>>


  


  <<//LLCC::iinnddeexx>>


(DOCUMENT-PARSER "<!DOCTYPE document [ <!ENTITY external SYSTEM 'data:,external data'><!ELEMENT document ANY > ] > <document attr='&external;'/>"): passed.


(DOCUMENT-PARSER "<unbound:document />"): passed.


(DOCUMENT-PARSER "<document />"): passed.


;; component: "xml:tests;parser;document-external"


;loading G:\Development\Source\cl-xml-0-949\tests\parser\document-external.LISP, no bin.


; Loading G:\Development\Source\cl-xml-0-949\tests\parser\document-external.LISP


various examples parsing and serializing documents from external sources:


;; source: (:SERIALIZE-P NIL)


#p"xml:Tests;xml;channel.xml"


;; parsed result:


#<DOC-NODE file://xml/Tests/xml/channel.xml @ #x255f2ae2>


#<DOC-NODE file://xml/Tests/xml/channel.xml @ #x255f2ae2> is an instance of #<STANDARD-CLASS DOC-NODE>:


 The following slots have :INSTANCE allocation:


  PARENT               NIL


  CHILDREN             (#<ELEM-NODE :|Channel| 1 @ #x2562c4e2>)


  ENTITY-INFO          #<DOCUMENT-TYPE-DECLARATION-INFORMATION-NODE :|Channel| @ #x2562b10a>


  ROOT                 #<ELEM-NODE :|Channel| 1 @ #x2562c4e2>


  STANDALONE           T


  VERSION              NIL


  NOTATIONS            #<EQL hash-table with 0 entries @ #x255f2b9a>


  IDS                  #<EQL hash-table with 0 entries @ #x255f2f12>


  GENERAL-ENTITIES     #<EQL hash-table with 5 entries @ #x255f276a>


  PARAMETER-ENTITIES   #<EQL hash-table with 0 entries @ #x255f3602>


  TYPES                #<EQL hash-table with 27 entries @ #x255f397a>


  ATTRIBUTES           NIL


  VALIDATE             NIL


  NAMESPACES           NIL


;; source: 


"file://xml/Tests/xml/channel.xml"


;; parsed result:


#<DOC-NODE file://xml/Tests/xml/channel.xml @ #x25659aba>


#<DOC-NODE file://xml/Tests/xml/channel.xml @ #x25659aba> is an instance of #<STANDARD-CLASS DOC-NODE>:


 The following slots have :INSTANCE allocation:


  PARENT               NIL


  CHILDREN             (#<ELEM-NODE :|Channel| 1 @ #x256930d2>)


  ENTITY-INFO          #<DOCUMENT-TYPE-DECLARATION-INFORMATION-NODE :|Channel| @ #x25691cfa>


  ROOT                 #<ELEM-NODE :|Channel| 1 @ #x256930d2>


  STANDALONE           T


  VERSION              NIL


  NOTATIONS            #<EQL hash-table with 0 entries @ #x25659b72>


  IDS                  #<EQL hash-table with 0 entries @ #x25659eea>


  GENERAL-ENTITIES     #<EQL hash-table with 5 entries @ #x25659742>


  PARAMETER-ENTITIES   #<EQL hash-table with 0 entries @ #x2565a5da>


  TYPES                #<EQL hash-table with 27 entries @ #x2565a952>


  ATTRIBUTES           NIL


  VALIDATE             NIL


  NAMESPACES           NIL


;; serializes as:


<<??xxmmll  vveerrssiioonn==''11..00''  eennccooddiinngg==''UUTTFF--88''  ssttaannddaalloonnee==''yyeess''  ??>>


<<!!DDOOCCTTYYPPEE  CChhaannnneell  [[


  <<!!EENNTTIITTYY  aammpp  ''&&##3388;;''  >>


  <<!!EENNTTIITTYY  aappooss  ''&&##3399;;''  >>


  <<!!EENNTTIITTYY  ggtt  ''>>''  >>


  <<!!EENNTTIITTYY  lltt  ''&&##6600;;''  >>


  <<!!EENNTTIITTYY  qquuoott  ''&&##3344;;''  >>


  <<!!EELLEEMMEENNTT  CChhaannnneell  ((LLaassttMMoodd  ||  LLooggoo  ||  TTiittllee  ||  AAbbssttrraacctt  ||  AAuutthhoorr  ||  PPuubblliisshheerr  ||  CCooppyyrriigghhtt  ||  PPuubblliiccaattiioonnDDaattee  ||  KKeeyywwoorrddss  ||  CCaatteeggoorryy  ||  RRaattiinngg  ||  CChhaannnneell  ||  IItteemm  ||  SScchheedduullee  ||  IInnttrrooUURRII  ||  AAuutthhoorriizzaattiioonn  ||  IIssCClloonnaabbllee  ||  MMiinnSSttoorraaggee  ||  TTrraacckkiinngg))**  >>


  <<!!AATTTTLLIISSTT  CChhaannnneell  


      IIssCClloonnaabbllee  ((YYEESS||NNOO))    ''NNOO''


      HHRREEFF  CCDDAATTAA  ##IIMMPPLLIIEEDD  >>


  <<!!EELLEEMMEENNTT  LLaassttMMoodd  EEMMPPTTYY  >>


  <<!!AATTTTLLIISSTT  LLaassttMMoodd  


      VVAALLUUEE  CCDDAATTAA  ##RREEQQUUIIRREEDD  >>


  <<!!EELLEEMMEENNTT  LLooggoo  EEMMPPTTYY  >>


  <<!!AATTTTLLIISSTT  LLooggoo  


      TTYYPPEE  ((BBIIGG||WWIIDDEE||SSMMAALLLL||RREEGGUULLAARR))    ''RREEGGUULLAARR''


      HHRREEFF  CCDDAATTAA  ##RREEQQUUIIRREEDD  >>


  <<!!EELLEEMMEENNTT  TTiittllee  EEMMPPTTYY  >>


  <<!!AATTTTLLIISSTT  TTiittllee  


      VVAALLUUEE  CCDDAATTAA  ##RREEQQUUIIRREEDD  >>


  <<!!EELLEEMMEENNTT  AAbbssttrraacctt  EEMMPPTTYY  >>


  <<!!AATTTTLLIISSTT  AAbbssttrraacctt  


      VVAALLUUEE  CCDDAATTAA  ##RREEQQUUIIRREEDD  >>


  <<!!EELLEEMMEENNTT  AAuutthhoorr  EEMMPPTTYY  >>


  <<!!AATTTTLLIISSTT  AAuutthhoorr  


      VVAALLUUEE  CCDDAATTAA  ##RREEQQUUIIRREEDD  >>


  <<!!EELLEEMMEENNTT  PPuubblliisshheerr  EEMMPPTTYY  >>


  <<!!AATTTTLLIISSTT  PPuubblliisshheerr  


      VVAALLUUEE  CCDDAATTAA  ##RREEQQUUIIRREEDD  >>


  <<!!EELLEEMMEENNTT  CCooppyyrriigghhtt  EEMMPPTTYY  >>


  <<!!AATTTTLLIISSTT  CCooppyyrriigghhtt  


      VVAALLUUEE  CCDDAATTAA  ##RREEQQUUIIRREEDD  >>


  <<!!EELLEEMMEENNTT  PPuubblliiccaattiioonnDDaattee  EEMMPPTTYY  >>


  <<!!AATTTTLLIISSTT  PPuubblliiccaattiioonnDDaattee  


      VVAALLUUEE  CCDDAATTAA  ##RREEQQUUIIRREEDD  >>


  <<!!EELLEEMMEENNTT  KKeeyywwoorrddss  EEMMPPTTYY  >>


  <<!!AATTTTLLIISSTT  KKeeyywwoorrddss  


      VVAALLUUEE  CCDDAATTAA  ##RREEQQUUIIRREEDD  >>


  <<!!EELLEEMMEENNTT  CCaatteeggoorryy  EEMMPPTTYY  >>


  <<!!AATTTTLLIISSTT  CCaatteeggoorryy  


      VVAALLUUEE  CCDDAATTAA  ##RREEQQUUIIRREEDD  >>


  <<!!EELLEEMMEENNTT  RRaattiinngg  EEMMPPTTYY  >>


  <<!!AATTTTLLIISSTT  RRaattiinngg  


      PPIICCSS--LLaabbeell  CCDDAATTAA  ##RREEQQUUIIRREEDD  >>


  <<!!EELLEEMMEENNTT  IItteemm  ((LLaassttMMoodd  ||  TTiittllee  ||  AAbbssttrraacctt  ||  AAuutthhoorr  ||  PPuubblliisshheerr  ||  CCooppyyrriigghhtt  ||  PPuubblliiccaattiioonnDDaattee  ||  KKeeyywwoorrddss  ||  CCaatteeggoorryy  ||  RRaattiinngg  ||  SScchheedduullee  ||  UUssaaggee))**  >>


  <<!!AATTTTLLIISSTT  IItteemm  


      PPrreeccaacchhee  ((YYEESS||NNOO||DDEEFFAAUULLTT))    ''DDEEFFAAUULLTT''


      PPrriioorriittyy  ((HHII||NNOORRMMAALL||LLOOWW))    ''NNOORRMMAALL''


      IIssVViissiibbllee  ((YYEESS||NNOO))    ''YYEESS''


      MMIIMMEETTyyppee  CCDDAATTAA  ##IIMMPPLLIIEEDD


      HHRREEFF  CCDDAATTAA  ##RREEQQUUIIRREEDD  >>


  <<!!EELLEEMMEENNTT  SScchheedduullee  ((SSttaarrttDDaattee??,,  EEnnddDDaattee??,,  IInntteerrvvaallTTiimmee??,,  EEaarrlliieessttTTiimmee??,,  LLaatteessttTTiimmee??))  >>


  <<!!EELLEEMMEENNTT  SSttaarrttDDaattee  EEMMPPTTYY  >>


  <<!!AATTTTLLIISSTT  SSttaarrttDDaattee  


      VVAALLUUEE  CCDDAATTAA  ##RREEQQUUIIRREEDD  >>


  <<!!EELLEEMMEENNTT  EEnnddDDaattee  EEMMPPTTYY  >>


  <<!!AATTTTLLIISSTT  EEnnddDDaattee  


      VVAALLUUEE  CCDDAATTAA  ##RREEQQUUIIRREEDD  >>


  <<!!EELLEEMMEENNTT  IInntteerrvvaallTTiimmee  EEMMPPTTYY  >>


  <<!!AATTTTLLIISSTT  IInntteerrvvaallTTiimmee  


      SSEECC  CCDDAATTAA    ''00''


      MMIINN  CCDDAATTAA    ''00''


      HHOOUURR  CCDDAATTAA    ''00''


      DDAAYY  CCDDAATTAA    ''00''  >>


  <<!!EELLEEMMEENNTT  EEaarrlliieessttTTiimmee  EEMMPPTTYY  >>


  <<!!AATTTTLLIISSTT  EEaarrlliieessttTTiimmee  


      SSEECC  CCDDAATTAA    ''00''


      MMIINN  CCDDAATTAA    ''00''


      HHOOUURR  CCDDAATTAA    ''00''


      DDAAYY  CCDDAATTAA    ''00''  >>


  <<!!EELLEEMMEENNTT  LLaatteessttTTiimmee  EEMMPPTTYY  >>


  <<!!AATTTTLLIISSTT  LLaatteessttTTiimmee  


      SSEECC  CCDDAATTAA    ''00''


      MMIINN  CCDDAATTAA    ''00''


      HHOOUURR  CCDDAATTAA    ''00''


      DDAAYY  CCDDAATTAA    ''00''  >>


  <<!!EELLEEMMEENNTT  UUssaaggee  AANNYY  >>


  <<!!AATTTTLLIISSTT  UUssaaggee  


      VVAALLUUEE  CCDDAATTAA  ##RREEQQUUIIRREEDD  >>


  <<!!EELLEEMMEENNTT  IInnttrrooUURRII  EEMMPPTTYY  >>


  <<!!AATTTTLLIISSTT  IInnttrrooUURRII  


      VVAALLUUEE  CCDDAATTAA  ##RREEQQUUIIRREEDD  >>


  <<!!EELLEEMMEENNTT  AAuutthhoorriizzaattiioonn  EEMMPPTTYY  >>


  <<!!AATTTTLLIISSTT  AAuutthhoorriizzaattiioonn  


      VVAALLUUEE  CCDDAATTAA  ##RREEQQUUIIRREEDD  >>


  <<!!EELLEEMMEENNTT  IIssCClloonnaabbllee  EEMMPPTTYY  >>


  <<!!EELLEEMMEENNTT  MMiinnSSttoorraaggee  EEMMPPTTYY  >>


  <<!!AATTTTLLIISSTT  MMiinnSSttoorraaggee  


      VVAALLUUEE  CCDDAATTAA    ''00''  >>


  <<!!EELLEEMMEENNTT  TTrraacckkiinngg  ((PPoossttUURRLL??))  >>


  <<!!EELLEEMMEENNTT  PPoossttUURRLL  EEMMPPTTYY  >>


  <<!!AATTTTLLIISSTT  PPoossttUURRLL  


      HHRREEFF  CCDDAATTAA  ##RREEQQUUIIRREEDD  >>


  <<!!EELLEEMMEENNTT  UUsseerrSScchheedduullee  EEMMPPTTYY  >>


  <<!!AATTTTLLIISSTT  UUsseerrSScchheedduullee  


      VVAALLUUEE  ((DDAAIILLYY||WWEEEEKKLLYY||HHOOUURRLLYY))  ##RREEQQUUIIRREEDD  >>


  ]]>>


<<CChhaannnneell  HHRREEFF==''hhttttpp::////wwwwww..ffoooossppoorrttss..ccoomm//ffoooossppoorrttss..ccddff''  IIssCClloonnaabbllee==''YYEESS''>>


  


        


  <<IInnttrrooUURRII  VVAALLUUEE==''hhttttpp::////wwwwww..ffoooossppoorrttss..ccoomm//cchhaannnneell--sseettuupp..hhttmmll''  //>>


  


        


  <<LLaassttMMoodd  VVAALLUUEE==''11999944..1111..0055TT0088::1155--00550000''  //>>


  


        


  <<TTiittllee  VVAALLUUEE==''FFooooSSppoorrttss''  //>>


  


        


  <<AAbbssttrraacctt  VVAALLUUEE==''TThhee  llaatteesstt  iinn  ssppoorrttss  aanndd  aatthheelleettiiccss  ffrroomm


                            FFooooSSppoorrttss''  //>>


  


        


  <<AAuutthhoorr  VVAALLUUEE==''FFooooSSppoorrttss''  //>>


  


        


  <<SScchheedduullee>>


    


            


    <<EEnnddDDaattee  VVAALLUUEE==''11999944..1111..0055TT0088::1155--00550000''  //>>


    


            


    <<IInntteerrvvaallTTiimmee  DDAAYY==''11''  SSEECC==''00''  MMIINN==''00''  HHOOUURR==''00''  //>>


    


            


    <<EEaarrlliieessttTTiimmee  HHOOUURR==''1122''  SSEECC==''00''  MMIINN==''00''  DDAAYY==''00''  //>>


    


            


    <<LLaatteessttTTiimmee  HHOOUURR==''1188''  SSEECC==''00''  MMIINN==''00''  DDAAYY==''00''  //>>


    


      <<//SScchheedduullee>>


  


        


  <<LLooggoo  HHRREEFF==''hhttttpp::////wwwwww..ffoooossppoorrttss..ccoomm//iimmaaggeess//llooggoo..ggiiff''  TTYYPPEE==''RREEGGUULLAARR''  //>>


  


        


  <<IItteemm  HHRREEFF==''hhttttpp::////wwwwww..ffoooossppoorrttss..ccoomm//aarrttiicclleess//aa11..hhttmmll''  PPrreeccaacchhee==''DDEEFFAAUULLTT''  PPrriioorriittyy==''NNOORRMMAALL''  IIssVViissiibbllee==''YYEESS''>>


    


              


    <<LLaassttMMoodd  VVAALLUUEE==''11999944..1111..0055TT0088::1155--00550000''  //>>


    


              


    <<TTiittllee  VVAALLUUEE==''HHooww  ttoo  ggeett  tthhee  mmoosstt  oouutt  ooff  yyoouurr  mmoouunnttaaiinn  bbiikkee''  //>>


    


              


    <<AAbbssttrraacctt  VVAALLUUEE==''2200  ttiippss  oonn  hhooww  ttoo  wwoorrkk  yyoouurr  mmoouunnttaaiinn--bbiikkee


ttoo  tthhee  bboonnee  aanndd  ccoommee  oouutt  oonn  ttoopp..''  //>>


    


              


    <<AAuutthhoorr  VVAALLUUEE==''FFooooSSppoorrttss''  //>>


    


        <<//IItteemm>>


  


        


  <<CChhaannnneell  IIssCClloonnaabbllee==''NNOO''>>


    


                


    <<LLaassttMMoodd  VVAALLUUEE==''11999944..1111..0055TT0088::1155--00550000''  //>>


    


                


    <<TTiittllee  VVAALLUUEE==''FFooooSSppoorrttss  NNeewwss''  //>>


    


                


    <<AAbbssttrraacctt  VVAALLUUEE==''UUpp--ttoo--ddaattee  ddaaiillyy  ssppoorrttss  nneewwss  ffrroomm  FFooooSSppoorrttss''  //>>


    


                


    <<AAuutthhoorr  VVAALLUUEE==''FFooooSSppoorrttss''  //>>


    


                


    <<LLooggoo  HHRREEFF==''hhttttpp::////wwwwww..ffoooossppoorrttss..ccoomm//iimmaaggeess//nneewwssllooggoo..ggiiff''  TTYYPPEE==''RREEGGUULLAARR''  //>>


    


                


    <<LLooggoo  HHRREEFF==''hhttttpp::////wwwwww..ffoooossppoorrttss..ccoomm//iimmaaggeess//nneewwssllooggoowwiiddee..ggiiff''  TTYYPPEE==''WWIIDDEE''  //>>


    


                


    <<IItteemm  HHRREEFF==''hhttttpp::////wwwwww..ffoooossppoorrttss..ccoomm//aarrttiicclleess//nneewwss11..hhttmmll''  PPrreeccaacchhee==''DDEEFFAAUULLTT''  PPrriioorriittyy==''NNOORRMMAALL''  IIssVViissiibbllee==''YYEESS''>>


      


                        


      <<LLaassttMMoodd  VVAALLUUEE==''11999944..1111..0055TT0088::1155--00550000''  //>>


      


                        


      <<TTiittllee  VVAALLUUEE==''MMiicchhaaeell  JJoorrddaann  ddooeess  iitt  aaggaaiinn!!''  //>>


      


                        


      <<AAbbssttrraacctt  VVAALLUUEE==''LLeedd  bbyy  MMiicchhaaeell  JJoorrddaann  iinn  ssccoorriinngg,,  tthhee


CChhiiccaaggoo  BBuullllss  mmaakkee  iitt  ttoo  tthhee  ppllaayyooffffss  aaggaaiinn!!''  //>>


      


                        


      <<AAuutthhoorr  VVAALLUUEE==''FFooooSSppoorrttss''  //>>


      


                <<//IItteemm>>


    


                


    <<IItteemm  HHRREEFF==''hhttttpp::////wwwwww..ffoooossppoorrttss..ccoomm//aarrttiicclleess//nneewwss22..hhttmmll''  PPrreeccaacchhee==''DDEEFFAAUULLTT''  PPrriioorriittyy==''NNOORRMMAALL''  IIssVViissiibbllee==''YYEESS''>>


      


                        


      <<LLaassttMMoodd  VVAALLUUEE==''11999944..1111..0055TT0088::1155--00550000''  //>>


      


                        


      <<TTiittllee  VVAALLUUEE==''IIssllaannddeerrss  wwiinnnniinngg  ssttrreeaakk  eennddss''  //>>


      


                        


      <<AAbbssttrraacctt  VVAALLUUEE==''TThhee  NNeeww  YYoorrkk  iissllaannddeerrss''  1100--ggaammee


wwiinnnniinngg  ssttrreeaakk  eennddeedd  wwiitthh  aa  ddiissaappppooiinnttiinngg  lloossss  ttoo  tthhee  RRaannggeerrss''  //>>


      


                        


      <<AAuutthhoorr  VVAALLUUEE==''FFooooSSppoorrttss''  //>>


      


                <<//IItteemm>>


    


        <<//CChhaannnneell>>


  


        


  <<IItteemm  HHRREEFF==''hhttttpp::////wwwwww..ffoooossppoorrttss..ccoomm//aanniimmaattiioonnss//ssccrrnnssvvrr..hhttmmll''  PPrreeccaacchhee==''DDEEFFAAUULLTT''  PPrriioorriittyy==''NNOORRMMAALL''  IIssVViissiibbllee==''YYEESS''>>


    


              


    <<UUssaaggee  VVAALLUUEE==''SSccrreeeennSSaavveerr''  //>>


    


        <<//IItteemm>>


  


        


  <<IItteemm  HHRREEFF==''hhttttpp::////wwwwww..ffoooossppoorrttss..ccoomm//ttiicckkeerr..hhttmmll''  PPrreeccaacchhee==''DDEEFFAAUULLTT''  PPrriioorriittyy==''NNOORRMMAALL''  IIssVViissiibbllee==''YYEESS''>>


    


              


    <<TTiittllee  VVAALLUUEE==''FFooooSSppoorrttss  NNeewwss  TTiicckkeerr''  //>>


    


              


    <<AAbbssttrraacctt  VVAALLUUEE==''TThhee  llaatteesstt  ssppoorrttss  hheeaaddlliinneess  ffrroomm


FFooooSSppoorrttss''  //>>


    


              


    <<AAuutthhoorr  VVAALLUUEE==''FFooooSSppoorrttss''  //>>


    


              


    <<LLaassttMMoodd  VVAALLUUEE==''11999944..1111..0055TT0088::1155--00550000''  //>>


    


              


    <<!!----    TThhiiss  iiss  aann  eexxaammppllee  ooff  hhooww  UUssaaggee  ccaann  bbee  uusseedd  ffoorr  cclliieenntt


                        eennhhaanncceemmeennttss    ---->>


    


              


    <<UUssaaggee  VVAALLUUEE==''DDeesskkttooppCCoommppoonneenntt''>>


      


                  


      <<WWiiddtthh  VVAALLUUEE==''440000''  //>>


      


                  


      <<HHeeiigghhtt  VVAALLUUEE==''8800''  //>>


      


              <<//UUssaaggee>>


    


              


    <<SScchheedduullee>>


      


                    


      <<SSttaarrttDDaattee  VVAALLUUEE==''11999944..1111..0055TT0088::1155--00550000''  //>>


      


                    


      <<EEnnddDDaattee  VVAALLUUEE==''11999944..1111..0055TT0088::1155--00550000''  //>>


      


                    


      <<IInntteerrvvaallTTiimmee  DDAAYY==''11''  SSEECC==''00''  MMIINN==''00''  HHOOUURR==''00''  //>>


      


                    


      <<EEaarrlliieessttTTiimmee  HHOOUURR==''1122''  SSEECC==''00''  MMIINN==''00''  DDAAYY==''00''  //>>


      


                    


      <<LLaatteessttTTiimmee  HHOOUURR==''1188''  SSEECC==''00''  MMIINN==''00''  DDAAYY==''00''  //>>


      


              <<//SScchheedduullee>>


    


        <<//IItteemm>>


  


<<//CChhaannnneell>>


;; source: 


#p"xml:Tests;xml;email.xml"


;; parsed result:


#<DOC-NODE file://xml/Tests/xml/email.xml @ #x2570d422>


#<DOC-NODE file://xml/Tests/xml/email.xml @ #x2570d422> is an instance of #<STANDARD-CLASS DOC-NODE>:


 The following slots have :INSTANCE allocation:


  PARENT               NIL


  CHILDREN             (#<COMMENT-NODE @ #x25710522> #<ELEM-NODE :|mail| 1 @ #x2571bb2a>)


  ENTITY-INFO          #<DOCUMENT-TYPE-DECLARATION-INFORMATION-NODE :|mail| @ #x2571b91a>


  ROOT                 #<ELEM-NODE :|mail| 1 @ #x2571bb2a>


  STANDALONE           T


  VERSION              "1.0"


  NOTATIONS            #<EQL hash-table with 0 entries @ #x2570d4da>


  IDS                  #<EQL hash-table with 0 entries @ #x2570d852>


  GENERAL-ENTITIES     #<EQL hash-table with 7 entries @ #x2570d0aa>


  PARAMETER-ENTITIES   #<EQL hash-table with 0 entries @ #x2570df42>


  TYPES                #<EQL hash-table with 9 entries @ #x2570e2ba>


  ATTRIBUTES           NIL


  VALIDATE             NIL


  NAMESPACES           NIL


;; serializes as:


<<??xxmmll  vveerrssiioonn==''11..00''  eennccooddiinngg==''UUTTFF--88''  ssttaannddaalloonnee==''yyeess''  ??>>


<<!!DDOOCCTTYYPPEE  mmaaiill  [[


  <<!!EENNTTIITTYY  aammpp  ''&&##3388;;''  >>


  <<!!EENNTTIITTYY  aappooss  ''&&##3399;;''  >>


  <<!!EENNTTIITTYY  ggtt  ''>>''  >>


  <<!!EENNTTIITTYY  lltt  ''&&##6600;;''  >>


  <<!!EENNTTIITTYY  iinnggoo  ''IInnggoo..MMaacchheerriiuuss@@ttuu--ccllaauusstthhaall..ddee''  >>


  <<!!EENNTTIITTYY  qquuoott  ''&&##3344;;''  >>


  <<!!EENNTTIITTYY  hheennnniinngg  ''hhbb@@iixx..hheeiissee..ddee''  >>


  <<!!EELLEEMMEENNTT  mmaaiill  ((##PPCCDDAATTAA))  >>


  <<!!EELLEEMMEENNTT  EEmmaaiill  ((RReecciippiieenntt,,  SSeennddeerr,,  DDaattee,,  SSuubbjjeecctt,,  TTeexxttBBooddyy))  >>


  <<!!EELLEEMMEENNTT  RReecciippiieenntt  ((##PPCCDDAATTAA))  >>


  <<!!EELLEEMMEENNTT  SSeennddeerr  ((##PPCCDDAATTAA))  >>


  <<!!EELLEEMMEENNTT  DDaattee  ((##PPCCDDAATTAA))  >>


  <<!!EELLEEMMEENNTT  SSuubbjjeecctt  ((##PPCCDDAATTAA))  >>


  <<!!EELLEEMMEENNTT  TTeexxttBBooddyy  ((pp))++  >>


  <<!!EELLEEMMEENNTT  pp  ((((##PPCCDDAATTAA))  ||  NNaammee))**  >>


  <<!!AATTTTLLIISSTT  pp  


      llaanngg  ((ddee||eenn))    ''eenn''  >>


  <<!!EELLEEMMEENNTT  NNaammee  ((##PPCCDDAATTAA))  >>


  ]]>>


<<!!----    TThhiiss  iiss  aa  ssaammppllee  eemmaaiill  ddaattaa  ffiillee    ---->>


<<mmaaiill>>


  


                


  <<RReecciippiieenntt  aattttrr==''vvaall''>>


    hhbb@@iixx..hheeiissee..ddee<<//RReecciippiieenntt>>


  


                


  <<SSeennddeerr>>


    IInnggoo..MMaacchheerriiuuss@@ttuu--ccllaauusstthhaall..ddee<<//SSeennddeerr>>


  


                


  <<DDaattee>>


    MMoonn,,  2211  AApprr  11999977  0099::2277::5555  ++00220000<<//DDaattee>>


  


                


  <<SSuubbjjeecctt>>


    XXMMLL  lliitteerraattuurree<<//SSuubbjjeecctt>>


  


  <<TTeexxttbbooddyy>>


    


                


    <<pp  llaanngg==''eenn''>>


      HHeelllloo  MMrr  


      <<NNaammee>>


        BBeehhmmee<<//NNaammee>>


      ,,<<//pp>>


    


                


    <<pp  llaanngg==''eenn''>>


      PPlleeaassee  rreeaadd  


      <<NNaammee>>


        JJoonn  BBoossaakk<<//NNaammee>>


      ''ss


                      iinnttrroodduuccttoorryy  tteexxtt<<//pp>>


    


                


    <<pp  llaanngg==''eenn''>>


      ""SSGGMMLL,,  JJaavvaa  aanndd  tthhee  FFuuttuurree  ooff  tthhee  WWeebb""<<//pp>>


    


                


    <<pp  llaanngg==''eenn''>>


      BBeesstt  wwiisshheess,,<<//pp>>


    


                


    <<pp  llaanngg==''eenn''>>


      


                                


      <<NNaammee>>


        IInnggoo  MMaacchheerriiuuss<<//NNaammee>>


      


                <<//pp>>


    


<<//TTeexxttbbooddyy>>


  


<<//mmaaiill>>


;; source: 


#p"xml:Tests;xml;lisp.xml"continuable condition ignored: NSC: Namespace Attribute Default signaled:


namespace name does not match default value:  == "lisp as xml" /= "-//mecomnet.de//DTD Lisp (sort of)//en":


.


;; parsed result:


#<DOC-NODE file://xml/Tests/xml/lisp.xml @ #x2573522a>


#<DOC-NODE file://xml/Tests/xml/lisp.xml @ #x2573522a> is an instance of #<STANDARD-CLASS DOC-NODE>:


 The following slots have :INSTANCE allocation:


  PARENT               NIL


  CHILDREN             (#<ELEM-NODE |lisp as xml|::LISP 1 @ #x2576f4b2>)


  ENTITY-INFO          #<DOCUMENT-TYPE-DECLARATION-INFORMATION-NODE |-//mecomnet.de//DTD Lisp (sort of)//en|::LISP @ #x2576ec22>


  ROOT                 #<ELEM-NODE |lisp as xml|::LISP 1 @ #x2576f4b2>


  STANDALONE           T


  VERSION              "1.0"


  NOTATIONS            #<EQL hash-table with 0 entries @ #x257352e2>


  IDS                  #<EQL hash-table with 0 entries @ #x2573565a>


  GENERAL-ENTITIES     #<EQL hash-table with 5 entries @ #x25734eb2>


  PARAMETER-ENTITIES   #<EQL hash-table with 0 entries @ #x25735d4a>


  TYPES                #<EQL hash-table with 43 entries @ #x257360c2>


  ATTRIBUTES           NIL


  VALIDATE             NIL


  NAMESPACES           NIL


;; serializes as:


<<??xxmmll  vveerrssiioonn==''11..00''  eennccooddiinngg==''UUTTFF--88''  ssttaannddaalloonnee==''yyeess''  ??>>


<<!!DDOOCCTTYYPPEE  LLIISSPP  [[


  <<!!EENNTTIITTYY  aammpp  ''&&##3388;;''  >>


  <<!!EENNTTIITTYY  aappooss  ''&&##3399;;''  >>


  <<!!EENNTTIITTYY  ggtt  ''>>''  >>


  <<!!EENNTTIITTYY  lltt  ''&&##6600;;''  >>


  <<!!EENNTTIITTYY  qquuoott  ''&&##3344;;''  >>


  <<!!EELLEEMMEENNTT  LLIISSPP  ((((DDEEFFCCLLAASSSS  ||  DDEEFFCCOONNSSTTAANNTT  ||  DDEEFFUUNN  ||  DDEEFFGGEENNEERRIICC  ||  DDEEFFMMAACCRROO  ||  DDEEFFMMEETTHHOODD  ||  DDEEFFPPAARRAAMMEETTEERR  ||  DDEEFFSSTTRRUUCCTT  ||  DDEEFFVVAARR  ||  SSEEXXPP  ||  AATTOOMM))**))  >>


  <<!!AATTTTLLIISSTT  LLIISSPP  


      xxmmllnnss  CCDDAATTAA    ''--////mmeeccoommnneett..ddee////DDTTDD  LLiisspp  ((ssoorrtt  ooff))////eenn''  >>


  <<!!EELLEEMMEENNTT  DDEEFFCCLLAASSSS  ((NNAAMMEE,,  CCLLAASSSS--LLIISSTT,,  SSLLOOTT--LLIISSTT,,  ((DDOOCCUUMMEENNTTAATTIIOONN  ||  MMEETTAACCLLAASSSS))**))  >>


  <<!!EELLEEMMEENNTT  NNAAMMEE  ((##PPCCDDAATTAA))  >>


  <<!!EELLEEMMEENNTT  CCLLAASSSS--LLIISSTT  ((CCLLAASSSS**))  >>


  <<!!EELLEEMMEENNTT  CCLLAASSSS  ((##PPCCDDAATTAA))  >>


  <<!!EELLEEMMEENNTT  SSLLOOTT--LLIISSTT  ((SSLLOOTT**))  >>


  <<!!EELLEEMMEENNTT  SSLLOOTT  ((NNAAMMEE,,  DDEEFFAAUULLTT,,  TTYYPPEE,,  DDOOCCUUMMEENNTTAATTIIOONN))  >>


  <<!!EELLEEMMEENNTT  DDEEFFAAUULLTT  ((##PPCCDDAATTAA))  >>


  <<!!EELLEEMMEENNTT  TTYYPPEE  ((##PPCCDDAATTAA))  >>


  <<!!EELLEEMMEENNTT  DDOOCCUUMMEENNTTAATTIIOONN  ((##PPCCDDAATTAA))  >>


  <<!!EELLEEMMEENNTT  MMEETTAACCLLAASSSS  ((##PPCCDDAATTAA))  >>


  <<!!EELLEEMMEENNTT  DDEEFFCCOONNSSTTAANNTT  ((NNAAMMEE,,  VVAALLUUEE,,  DDOOCCUUMMEENNTTAATTIIOONN??))  >>


  <<!!EELLEEMMEENNTT  VVAALLUUEE  ((##PPCCDDAATTAA))  >>


  <<!!EELLEEMMEENNTT  DDEEFFUUNN  ((NNAAMMEE,,  AARRGGUUMMEENNTT--LLIISSTT,,  DDOOCCUUMMEENNTTAATTIIOONN??,,  BBOODDYY))  >>


  <<!!EELLEEMMEENNTT  AARRGGUUMMEENNTT--LLIISSTT  ((AARRGGUUMMEENNTT**,,  ((OOPPTTIIOONNAALL,,  AARRGGUUMMEENNTT))??,,  ((RREESSTT,,  AARRGGUUMMEENNTT))??,,  ((KKEEYY,,  KKEEYYWWOORRDD--AARRGGUUMMEENNTT**))??,,  ((AAUUXX,,  DDEEFFAAUULLTT--AARRGGUUMMEENNTT**))??))  >>


  <<!!EELLEEMMEENNTT  AARRGGUUMMEENNTT  ((NNAAMMEE))  >>


  <<!!EELLEEMMEENNTT  OOPPTTIIOONNAALL  ((NNAAMMEE))  >>


  <<!!EELLEEMMEENNTT  RREESSTT  ((##PPCCDDAATTAA))  >>


  <<!!EELLEEMMEENNTT  KKEEYY  ((##PPCCDDAATTAA))  >>


  <<!!EELLEEMMEENNTT  KKEEYYWWOORRDD--AARRGGUUMMEENNTT  ((NNAAMMEE  ||  ((NNAAMMEE,,  DDEEFFAAUULLTT))  ||  ((NNAAMMEE,,  DDEEFFAAUULLTT,,  KKEEYYWWOORRDD))))  >>


  <<!!EELLEEMMEENNTT  KKEEYYWWOORRDD  ((##PPCCDDAATTAA))  >>


  <<!!EELLEEMMEENNTT  AAUUXX  ((##PPCCDDAATTAA))  >>


  <<!!EELLEEMMEENNTT  DDEEFFAAUULLTT--AARRGGUUMMEENNTT  ((NNAAMMEE  ||  ((NNAAMMEE,,  DDEEFFAAUULLTT))))  >>


  <<!!EELLEEMMEENNTT  BBOODDYY  ((SSEEXXPP**))  >>


  <<!!EELLEEMMEENNTT  SSEEXXPP  ((((OOPPEERRAATTOORR  ||  LLAAMMBBDDAA)),,  ((SSEEXXPP  ||  AATTOOMM))**))  >>


  <<!!EELLEEMMEENNTT  OOPPEERRAATTOORR  ((##PPCCDDAATTAA))  >>


  <<!!EELLEEMMEENNTT  LLAAMMBBDDAA  ((AARRGGUUMMEENNTT--LLIISSTT,,  BBOODDYY))  >>


  <<!!EELLEEMMEENNTT  AATTOOMM  ((##PPCCDDAATTAA))  >>


  <<!!EELLEEMMEENNTT  DDEEFFGGEENNEERRIICC  ((NNAAMMEE,,  GGEENNEERRIICC--AARRGGUUMMEENNTT--LLIISSTT,,  DDOOCCUUMMEENNTTAATTIIOONN??))  >>


  <<!!EELLEEMMEENNTT  GGEENNEERRIICC--AARRGGUUMMEENNTT--LLIISSTT  ((AARRGGUUMMEENNTT**,,  ((OOPPTTIIOONNAALL,,  AARRGGUUMMEENNTT))??,,  ((RREESSTT,,  AARRGGUUMMEENNTT))??,,  ((KKEEYY,,  AARRGGUUMMEENNTT**))??,,  ((AAUUXX,,  AARRGGUUMMEENNTT**))??))  >>


  <<!!EELLEEMMEENNTT  DDEEFFMMAACCRROO  ((NNAAMMEE,,  AARRGGUUMMEENNTT--LLIISSTT,,  DDOOCCUUMMEENNTTAATTIIOONN??,,  BBOODDYY))  >>


  <<!!EELLEEMMEENNTT  DDEEFFMMEETTHHOODD  ((NNAAMMEE,,  QQUUAALLIIFFIIEERR--LLIISSTT??,,  SSPPEECCIIAALLIIZZEEDD--AARRGGUUMMEENNTT--LLIISSTT,,  DDOOCCUUMMEENNTTAATTIIOONN??,,  BBOODDYY))  >>


  <<!!EELLEEMMEENNTT  QQUUAALLIIFFIIEERR--LLIISSTT  ((QQUUAALLIIFFIIEERR**))  >>


  <<!!EELLEEMMEENNTT  QQUUAALLIIFFIIEERR  ((##PPCCDDAATTAA))  >>


  <<!!EELLEEMMEENNTT  SSPPEECCIIAALLIIZZEEDD--AARRGGUUMMEENNTT--LLIISSTT  ((SSPPEECCIIAALLIIZZEEDD--AARRGGUUMMEENNTT**,,  ((OOPPTTIIOONNAALL,,  AARRGGUUMMEENNTT))??,,  ((RREESSTT,,  AARRGGUUMMEENNTT))??,,  ((KKEEYY,,  KKEEYYWWOORRDD--AARRGGUUMMEENNTT**))??,,  ((AAUUXX,,  DDEEFFAAUULLTT--AARRGGUUMMEENNTT**))??))  >>


  <<!!EELLEEMMEENNTT  SSPPEECCIIAALLIIZZEEDD--AARRGGUUMMEENNTT  ((((NNAAMMEE,,  SSPPEECCIIAALLIIZZEERR))  ||  NNAAMMEE))  >>


  <<!!EELLEEMMEENNTT  SSPPEECCIIAALLIIZZEERR  ((##PPCCDDAATTAA))  >>


  <<!!EELLEEMMEENNTT  DDEEFFPPAARRAAMMEETTEERR  ((NNAAMMEE,,  VVAALLUUEE,,  DDOOCCUUMMEENNTTAATTIIOONN??))  >>


  <<!!EELLEEMMEENNTT  DDEEFFSSTTRRUUCCTT  ((NNAAMMEE,,  IINNCCLLUUDDEE??,,  SSTTRRUUCCTTUURREE--SSLLOOTT--LLIISSTT))  >>


  <<!!EELLEEMMEENNTT  IINNCCLLUUDDEE  ((##PPCCDDAATTAA))  >>


  <<!!EELLEEMMEENNTT  SSTTRRUUCCTTUURREE--SSLLOOTT--LLIISSTT  ((SSTTRRUUCCTTUURREE--SSLLOOTT**))  >>


  <<!!EELLEEMMEENNTT  SSTTRRUUCCTTUURREE--SSLLOOTT  ((NNAAMMEE,,  DDEEFFAAUULLTT,,  TTYYPPEE))  >>


  <<!!EELLEEMMEENNTT  DDEEFFVVAARR  ((NNAAMMEE,,  ((VVAALLUUEE  ||  ((VVAALLUUEE,,  DDOOCCUUMMEENNTTAATTIIOONN))))??))  >>


  ]]>>


<<LLIISSPP  xxmmllnnss==''lliisspp  aass  xxmmll''>>


  


                


  <<DDEEFFUUNN>>


    


                  


    <<NNAAMMEE>>


      aassddff<<//NNAAMMEE>>


    


                  


    <<AARRGGUUMMEENNTT--LLIISSTT>>


      


                    


      <<AARRGGUUMMEENNTT>>


        <<NNAAMMEE>>


          aarrgg--11<<//NNAAMMEE>><<//AARRGGUUMMEENNTT>>


      


                    


      <<AARRGGUUMMEENNTT>>


        <<NNAAMMEE>>


          aarrgg--22<<//NNAAMMEE>><<//AARRGGUUMMEENNTT>>


      


                    <<//AARRGGUUMMEENNTT--LLIISSTT>>


    


                  


    <<DDOOCCUUMMEENNTTAATTIIOONN>>


      tthhiiss  iiss  aa  tteesstt<<//DDOOCCUUMMEENNTTAATTIIOONN>>


    


                  


    <<BBOODDYY>>


      


                    


      <<SSEEXXPP>>


        <<OOPPEERRAATTOORR>>


          tthhiiss<<//OOPPEERRAATTOORR>>


        


                              


        <<AATTOOMM>>


          iiss<<//AATTOOMM>>


        <<AATTOOMM>>


          aa<<//AATTOOMM>>


        <<AATTOOMM>>


          tteesstt<<//AATTOOMM>>


        


                      <<//SSEEXXPP>>


      


                    


      <<SSEEXXPP>>


        


                      


        <<OOPPEERRAATTOORR>>


          ttoo<<//OOPPEERRAATTOORR>>


        


                      


        <<AATTOOMM>>


          sseeee<<//AATTOOMM>>


        <<AATTOOMM>>


          iiff<<//AATTOOMM>>


        <<AATTOOMM>>


          tthhee<<//AATTOOMM>>


        <<AATTOOMM>>


          ddeeffuunn<<//AATTOOMM>>


        <<AATTOOMM>>


          mmooddeell<<//AATTOOMM>>


        <<AATTOOMM>>


          wwoorrkkss<<//AATTOOMM>>


        


                      <<//SSEEXXPP>>


      


                    <<//BBOODDYY>>


    


                  <<//DDEEFFUUNN>>


  


                


  <<DDEEFFMMEETTHHOODD>>


    


                  


    <<NNAAMMEE>>


      aassddff<<//NNAAMMEE>>


    


                  


    <<SSPPEECCIIAALLIIZZEEDD--AARRGGUUMMEENNTT--LLIISSTT>>


      


                    


      <<SSPPEECCIIAALLIIZZEEDD--AARRGGUUMMEENNTT>>


        <<NNAAMMEE>>


          aarrgg--11<<//NNAAMMEE>>


        <<SSPPEECCIIAALLIIZZEERR>>


          aa  ccllaassss<<//SSPPEECCIIAALLIIZZEERR>><<//SSPPEECCIIAALLIIZZEEDD--AARRGGUUMMEENNTT>>


      


                    


      <<SSPPEECCIIAALLIIZZEEDD--AARRGGUUMMEENNTT>>


        <<NNAAMMEE>>


          aarrgg--22<<//NNAAMMEE>><<//SSPPEECCIIAALLIIZZEEDD--AARRGGUUMMEENNTT>>


      


                    <<//SSPPEECCIIAALLIIZZEEDD--AARRGGUUMMEENNTT--LLIISSTT>>


    


                  


    <<DDOOCCUUMMEENNTTAATTIIOONN>>


      tthhiiss  iiss  aa  tteesstt  ffoorr  ddeeffmmeetthhoodd<<//DDOOCCUUMMEENNTTAATTIIOONN>>


    


                  


    <<BBOODDYY>>


      <<SSEEXXPP>>


        <<OOPPEERRAATTOORR>>


          tthhiiss<<//OOPPEERRAATTOORR>>


        


                                


        <<AATTOOMM>>


          iiss<<//AATTOOMM>>


        <<AATTOOMM>>


          aa<<//AATTOOMM>>


        <<AATTOOMM>>


          tteesstt<<//AATTOOMM>>


        


                                <<//SSEEXXPP>>


      


                              


      <<SSEEXXPP>>


        <<OOPPEERRAATTOORR>>


          ttoo<<//OOPPEERRAATTOORR>>


        


                                


        <<AATTOOMM>>


          sseeee<<//AATTOOMM>>


        <<AATTOOMM>>


          iiff<<//AATTOOMM>>


        <<AATTOOMM>>


          tthhee<<//AATTOOMM>>


        <<AATTOOMM>>


          ddeeffuunn<<//AATTOOMM>>


        <<AATTOOMM>>


          mmooddeell<<//AATTOOMM>>


        <<AATTOOMM>>


          wwoorrkkss<<//AATTOOMM>>


        


                                <<//SSEEXXPP>>


      


                              <<//BBOODDYY>>


    


                  <<//DDEEFFMMEETTHHOODD>>


  


                


  <<SSEEXXPP>>


    <<OOPPEERRAATTOORR>>


      pprriinntt<<//OOPPEERRAATTOORR>>


    <<AATTOOMM>>


      aa--ookk<<//AATTOOMM>><<//SSEEXXPP>>


  


                


  <<AATTOOMM>>


    EEOOFF<<//AATTOOMM>>


  


    


                <<//LLIISSPP>>


;; source: 


#p"xml:Tests;xml;real-mini-aleph-het.xml"


;; parsed result:


#<DOC-NODE file://xml/Tests/xml/real-mini-aleph-het.xml @ #x257c4eea>


#<DOC-NODE file://xml/Tests/xml/real-mini-aleph-het.xml @ #x257c4eea> is an instance of #<STANDARD-CLASS DOC-NODE>:


 The following slots have :INSTANCE allocation:


  PARENT               NIL


  CHILDREN             (#<ELEM-NODE :DICTIONARY 1 @ #x257e6552>)


  ENTITY-INFO          #<DOCUMENT-TYPE-DECLARATION-INFORMATION-NODE :DICTIONARY @ #x257e6442>


  ROOT                 #<ELEM-NODE :DICTIONARY 1 @ #x257e6552>


  STANDALONE           NIL


  VERSION              "1.0"


  NOTATIONS            #<EQL hash-table with 0 entries @ #x257c4fa2>


  IDS                  #<EQL hash-table with 11 entries @ #x257c531a>


  GENERAL-ENTITIES     #<EQL hash-table with 5 entries @ #x257c4b72>


  PARAMETER-ENTITIES   #<EQL hash-table with 2 entries @ #x257c5a0a>


  TYPES                #<EQL hash-table with 13 entries @ #x257c5d82>


  ATTRIBUTES           NIL


  VALIDATE             NIL


  NAMESPACES           NIL


;; serializes as:


<<??xxmmll  vveerrssiioonn==''11..00''  eennccooddiinngg==''IISSOO--88885599--11''  ssttaannddaalloonnee==''nnoo''  ??>>


<<!!DDOOCCTTYYPPEE  DDIICCTTIIOONNAARRYY  [[


  <<!!EENNTTIITTYY  %%  OOPPTTIIOONNAALL--FFIIEELLDDSS  ''HHBB??,,  AALLTT??,,  TTRRFF**,,  XXRRFF??,,  NNTT**''  >>


  <<!!EENNTTIITTYY  %%  SSTTAATTUUSS  ''sstt  CCDDAATTAA  ##IIMMPPLLIIEEDD''  >>


  <<!!EENNTTIITTYY  aammpp  ''&&##3388;;''  >>


  <<!!EENNTTIITTYY  aappooss  ''&&##3399;;''  >>


  <<!!EENNTTIITTYY  ggtt  ''>>''  >>


  <<!!EENNTTIITTYY  lltt  ''&&##6600;;''  >>


  <<!!EENNTTIITTYY  qquuoott  ''&&##3344;;''  >>


  <<!!EELLEEMMEENNTT  DDIICCTTIIOONNAARRYY  ((EENN**))  >>


  <<!!EELLEEMMEENNTT  EENN  ((((((RRTT,,  SSBB++))  ||  ((CCFF,,  WW**)))),,  NNTT**))  >>


  <<!!AATTTTLLIISSTT  EENN  


      mmdd  NNMMTTOOKKEENN  ##RREEQQUUIIRREEDD


      hhww  IIDD  ##RREEQQUUIIRREEDD  >>


  <<!!EELLEEMMEENNTT  RRTT  ((GGRR??,,  GGLL,,  HHBB??,,  AALLTT??,,  TTRRFF**,,  XXRRFF??,,  NNTT**))  >>


  <<!!EELLEEMMEENNTT  GGRR  ((##PPCCDDAATTAA))  >>


  <<!!AATTTTLLIISSTT  GGRR  


      sstt  CCDDAATTAA  ##IIMMPPLLIIEEDD  >>


  <<!!EELLEEMMEENNTT  GGLL  ((##PPCCDDAATTAA))  >>


  <<!!AATTTTLLIISSTT  GGLL  


      sstt  CCDDAATTAA  ##IIMMPPLLIIEEDD  >>


  <<!!EELLEEMMEENNTT  HHBB  ((##PPCCDDAATTAA))  >>


  <<!!EELLEEMMEENNTT  AALLTT  ((##PPCCDDAATTAA))  >>


  <<!!EELLEEMMEENNTT  TTRRFF  ((##PPCCDDAATTAA))  >>


  <<!!EELLEEMMEENNTT  XXRRFF  ((##PPCCDDAATTAA))  >>


  <<!!EELLEEMMEENNTT  NNTT  ((##PPCCDDAATTAA))  >>


  <<!!EELLEEMMEENNTT  SSBB  ((GGRR??,,  GGLL??,,  CCFF??,,  WW**,,  NNTT**))  >>


  <<!!AATTTTLLIISSTT  SSBB  


      pp  ((yy||nn))    ''yy''  >>


  <<!!EELLEEMMEENNTT  CCFF  ((GGRR,,  GGLL??,,  HHBB??,,  AALLTT??,,  TTRRFF**,,  XXRRFF??,,  NNTT**))  >>


  <<!!AATTTTLLIISSTT  CCFF  


      iidd  IIDD  ##RREEQQUUIIRREEDD  >>


  <<!!EELLEEMMEENNTT  WW  ((GGRR,,  GGLL??,,  HHBB??,,  AALLTT??,,  TTRRFF**,,  XXRRFF??,,  NNTT**))  >>


  <<!!AATTTTLLIISSTT  WW  


      iidd  IIDD  ##RREEQQUUIIRREEDD  >>


  ]]>>


<<DDIICCTTIIOONNAARRYY>>


  


  <<EENN  hhww==''hh443322''  mmdd==''331100889988''>>


    


    <<CCFF  iidd==''ww555522''>>


      <<GGRR>>


        ccnn<<//GGRR>>


      <<GGLL>>


        fflluuttee<<//GGLL>><<//CCFF>><<//EENN>>


  


  <<EENN  hhww==''hh115533''  mmdd==''331100889988''>>


    <<RRTT>>


      <<GGRR>>


        vvbb<<//GGRR>>


      <<GGLL>>


        wwiisshh,,  wwaanntt<<//GGLL>>


      <<HHBB>>


        ����??<<//HHBB>><<//RRTT>>


    


    <<SSBB  pp==''yy''>>


      


      <<WW  iidd==''ww22003333''>>


        <<GGRR>>


          33ssff  pprree<<//GGRR>><<//WW>><<//SSBB>><<//EENN>>


  


  <<EENN  hhww==''hh662277''  mmdd==''331100889988''>>


    <<RRTT>>


      <<GGRR>>


        vvbb<<//GGRR>>


      <<GGLL>>


        mmoouurrnn<<//GGLL>><<//RRTT>>


    


    <<SSBB  pp==''yy''>>


      


      <<CCFF  iidd==''ww33449988''>>


        <<GGRR>>


          33ssmm  ssuuff  PP  II<<//GGRR>><<//CCFF>><<//SSBB>>


    


    <<SSBB  pp==''yy''>>


      <<WW  iidd==''ww33559977''>>


        <<GGRR  sstt==''??''>>


          11ss  QQ<<//GGRR>>


        <<TTRRFF>>


          gg3377::3355  ssttrraannggee  ssyynnttaaxx  iinn


ggeenneerraall,,  aanndd  iiss  tthhiiss  aann  iinnssttaannccee  ooff  aabbss  pprroo  ssuuffffiixx??<<//TTRRFF>><<//WW>>


      


<<//SSBB>>


    <<NNTT>>


      ++  ������<<//NNTT>><<//EENN>>


  


  <<EENN  hhww==''hh11228800''  mmdd==''331100889988''>>


    


    <<CCFF  iidd==''ww44333377''>>


      <<GGRR>>


        ccnn  ssaa<<//GGRR>>


      <<GGLL>>


        mmoouurrnniinngg<<//GGLL>><<//CCFF>>


    


    <<WW  iidd==''ww44333366''>>


      <<GGRR>>


        ssdd<<//GGRR>><<//WW>>


    


    <<WW  iidd==''ww22663366''>>


      <<GGRR>>


        33ssmm<<//GGRR>>


      <<NNTT>>


        oodddd  ccoonntteexxtt<<//NNTT>><<//WW>><<//EENN>>


  


<<//DDIICCTTIIOONNAARRYY>>


;; source: (:SERIALIZE-P NIL)


"http://localhost/standards/XML/REC-xml-20001006.xml"


;* signaled error:


"Connection refused" (errno 10061) occured while creating a local socket and connecting to a remote host.


;; source: (:SERIALIZE-P NIL)


#p"xml:standards;XML;REC-xml-20001006.xml"continuable condition ignored: NSC: Namespace Attribute Default signaled:


namespace name does not match default value: xlink == "http://www.w3.org/TR/WD-xlink" /= "http://www.w3.org/1999/xlink":


.


;; parsed result:


#<DOC-NODE file://xml/standards/XML/REC-xml-20001006.xml @ #x24186802>


#<DOC-NODE file://xml/standards/XML/REC-xml-20001006.xml @ #x24186802> is an instance of #<STANDARD-CLASS DOC-NODE>:


 The following slots have :INSTANCE allocation:


  PARENT               NIL


  CHILDREN             (#<ELEM-NODE :|spec| 1 @ #x2441879a>)


  ENTITY-INFO          #<DOCUMENT-TYPE-DECLARATION-INFORMATION-NODE :|spec| @ #x244185ba>


  ROOT                 #<ELEM-NODE :|spec| 1 @ #x2441879a>


  STANDALONE           T


  VERSION              "1.0"


  NOTATIONS            #<EQL hash-table with 0 entries @ #x24295d3a>


  IDS                  #<EQL hash-table with 298 entries @ #x24295d62>


  GENERAL-ENTITIES     #<EQL hash-table with 29 entries @ #x24295d8a>


  PARAMETER-ENTITIES   #<EQL hash-table with 74 entries @ #x24295db2>


  TYPES                #<EQL hash-table with 157 entries @ #x24295dda>


  ATTRIBUTES           NIL


  VALIDATE             NIL


  NAMESPACES           NIL


;; source: (:SERIALIZE-P NIL)


"file://xml/standards/XML/REC-xml-20001006.xml"continuable condition ignored: NSC: Namespace Attribute Default signaled:


namespace name does not match default value: xlink == "http://www.w3.org/TR/WD-xlink" /= "http://www.w3.org/1999/xlink":


.


;; parsed result:


#<DOC-NODE file://xml/standards/XML/REC-xml-20001006.xml @ #x2458ae72>


#<DOC-NODE file://xml/standards/XML/REC-xml-20001006.xml @ #x2458ae72> is an instance of #<STANDARD-CLASS DOC-NODE>:


 The following slots have :INSTANCE allocation:


  PARENT               NIL


  CHILDREN             (#<ELEM-NODE :|spec| 1 @ #x249ade3a>)


  ENTITY-INFO          #<DOCUMENT-TYPE-DECLARATION-INFORMATION-NODE :|spec| @ #x249adc5a>


  ROOT                 #<ELEM-NODE :|spec| 1 @ #x249ade3a>


  STANDALONE           T


  VERSION              "1.0"


  NOTATIONS            #<EQL hash-table with 0 entries @ #x2458af2a>


  IDS                  #<EQL hash-table with 298 entries @ #x2458b2a2>


  GENERAL-ENTITIES     #<EQL hash-table with 29 entries @ #x2458aafa>


  PARAMETER-ENTITIES   #<EQL hash-table with 74 entries @ #x2458b992>


  TYPES                #<EQL hash-table with 157 entries @ #x2458bd0a>


  ATTRIBUTES           NIL


  VALIDATE             NIL


  NAMESPACES           NIL


;; source: (:SERIALIZE-P NIL)


#p"xml:standards;XML;W3CSchema;XMLSchema.xsd"


;; parsed result:


#<DOC-NODE file://xml/standards/XML/W3CSchema/XMLSchema.xsd @ #x2510acd2>


#<DOC-NODE file://xml/standards/XML/W3CSchema/XMLSchema.xsd @ #x2510acd2> is an instance of #<STANDARD-CLASS DOC-NODE>:


 The following slots have :INSTANCE allocation:


  PARENT               NIL


  CHILDREN             (#<COMMENT-NODE @ #x2517b4c2> #<COMMENT-NODE @ #x2517b4da> #<COMMENT-NODE @ #x2517b4f2>


                        #<COMMENT-NODE @ #x2517b50a> #<COMMENT-NODE @ #x2517b522>


                        #<ELEM-NODE |http://www.w3.org/2001/XMLSchema|::|schema| 1 @ #x2510204a>)


  ENTITY-INFO          #<DOCUMENT-TYPE-DECLARATION-INFORMATION-NODE |http://www.w3.org/2001/XMLSchema|::|schema| @ #x2510acba>


  ROOT                 #<ELEM-NODE |http://www.w3.org/2001/XMLSchema|::|schema| 1 @ #x2510204a>


  STANDALONE           T


  VERSION              "1.0"


  NOTATIONS            #<EQL hash-table with 2 entries @ #x251a5662>


  IDS                  #<EQL hash-table with 130 entries @ #x251a568a>


  GENERAL-ENTITIES     #<EQL hash-table with 5 entries @ #x251a56b2>


  PARAMETER-ENTITIES   #<EQL hash-table with 114 entries @ #x251a56da>


  TYPES                #<EQL hash-table with 44 entries @ #x251a5702>


  ATTRIBUTES           NIL


  VALIDATE             NIL


  NAMESPACES           NIL


;; source: (:REDUCE-P NIL :TIME-P T :ENCODING :ISO-8859-1 :SERIALIZE-P NIL)


#p"xml:standards;XML;XMLConf;xmlbench;Benchmark;Data;REC.xml"


; cpu time (non-gc) 2,264 msec user, 0 msec system


; cpu time (gc)     0 msec user, 0 msec system


; cpu time (total)  2,264 msec user, 0 msec system


; real time  2,264 msec


; space allocation:


;  93,794 cons cells, 3 symbols, 480,160 other bytes, 0 static bytes


;; parsed result:


|Document||Document| is a SYMBOL.


  It is unbound.


  It is INTERNAL in the XML-PARSER package.


  Its function binding is #<Function Document>


    The function takes arguments (INDEX)


  Its property list has these indicator/value pairs:


EXCL::%FUN-DOCUMENTATION    "{1 } Document ::= Prolog Root MiscSequence?


(|MiscSequence| |Prolog| |Root|)"


:PRODUCTION                 "


{1 } Document ::= Prolog Root MiscSequence?"


EXCL::.FTYPE.               (VALUES T T T)


:TERMS                      (|MiscSequence| |Prolog| |Root|)


:PARSETABLE                 |Document-Parsetable|


;; source: (:REDUCE-P T :TIME-P T :SERIALIZE-P NIL)


#p"xml:standards;XML;XMLConf;xmlbench;Benchmark;Data;REC.xml"


; cpu time (non-gc) 3,435 msec user, 0 msec system


; cpu time (gc)     0 msec user, 0 msec system


; cpu time (total)  3,435 msec user, 0 msec system


; real time  3,435 msec


; space allocation:


;  116,963 cons cells, 2,311 symbols, 996,696 other bytes, 0 static bytes


;; parsed result:


#<DOC-NODE file://xml/standards/XML/XMLConf/xmlbench/Benchmark/Data/REC.xml @ #x256e27d2>


#<DOC-NODE file://xml/standards/XML/XMLConf/xmlbench/Benchmark/Data/REC.xml @ #x256e27d2> is an instance of


    #<STANDARD-CLASS DOC-NODE>:


 The following slots have :INSTANCE allocation:


  PARENT               NIL


  CHILDREN             (#<COMMENT-NODE @ #x256e7582> #<PI-NODE :VERBATIM '"eg" ' @ #x256e762a>


                        #<ELEM-NODE :|spec| 1 @ #x256e7732> #<COMMENT-NODE @ #x257d4bea>)


  ENTITY-INFO          #<DOCUMENT-TYPE-DECLARATION-INFORMATION-NODE #:|spec| @ #x256e7502>


  ROOT                 #<ELEM-NODE :|spec| 1 @ #x256e7732>


  STANDALONE           NIL


  VERSION              "1.0"


  NOTATIONS            #<EQL hash-table with 0 entries @ #x256e288a>


  IDS                  #<EQL hash-table with 0 entries @ #x256e2c02>


  GENERAL-ENTITIES     #<EQL hash-table with 26 entries @ #x256e245a>


  PARAMETER-ENTITIES   #<EQL hash-table with 0 entries @ #x256e32f2>


  TYPES                #<EQL hash-table with 0 entries @ #x256e366a>


  ATTRIBUTES           NIL


  VALIDATE             NIL


  NAMESPACES           NIL


;; source: (:REDUCE-P NIL :TIME-P T :SERIALIZE-P NIL)


#p"xml:standards;XML;XMLConf;xmlbench;Benchmark;Data;chrmed.xml"


; cpu time (non-gc) 6,591 msec user, 0 msec system


; cpu time (gc)     910 msec user, 0 msec system


; cpu time (total)  7,501 msec user, 0 msec system


; real time  7,501 msec


; space allocation:


;  130,368 cons cells, 1 symbol, 44,792,800 other bytes, 0 static bytes


;; parsed result:


|Document||Document| is a SYMBOL.


  It is unbound.


  It is INTERNAL in the XML-PARSER package.


  Its function binding is #<Function Document>


    The function takes arguments (INDEX)


  Its property list has these indicator/value pairs:


EXCL::%FUN-DOCUMENTATION    "{1 } Document ::= Prolog Root MiscSequence?


(|MiscSequence| |Prolog| |Root|)"


:PRODUCTION                 "


{1 } Document ::= Prolog Root MiscSequence?"


EXCL::.FTYPE.               (VALUES T T T)


:TERMS                      (|MiscSequence| |Prolog| |Root|)


:PARSETABLE                 |Document-Parsetable|


;; source: (:REDUCE-P T :TIME-P T :SERIALIZE-P NIL)


#p"xml:standards;XML;XMLConf;xmlbench;Benchmark;Data;chrmed.xml"


; cpu time (non-gc) 7,642 msec user, 0 msec system


; cpu time (gc)     570 msec user, 0 msec system


; cpu time (total)  8,212 msec user, 0 msec system


; real time  8,212 msec


; space allocation:


;  139,643 cons cells, 2,307 symbols, 45,296,032 other bytes, 0 static bytes


;; parsed result:


#<DOC-NODE <no uri> @ #x2510204a>


#<DOC-NODE <no uri> @ #x2510204a> is an instance of #<STANDARD-CLASS DOC-NODE>:


 The following slots have :INSTANCE allocation:


  PARENT               NIL


  CHILDREN             (#<COMMENT-NODE @ #x25137532> #<COMMENT-NODE @ #x2513754a> #<COMMENT-NODE @ #x25137562>


                        #<COMMENT-NODE @ #x2513757a> #<COMMENT-NODE @ #x25137592> #<COMMENT-NODE @ #x251375aa>


                        #<PI-NODE :VERBATIM '"eg" ' @ #x251375c2> #<ELEM-NODE :|spec| 1 @ #x251023f2>


                        #<COMMENT-NODE @ #x25baaa72>)


  ENTITY-INFO          #<ENTITY-INFORMATION-NODE : @ #x25baaaba>


  ROOT                 #<ELEM-NODE :|spec| 1 @ #x251023f2>


  STANDALONE           T


  VERSION              NIL


  NOTATIONS            #<EQL hash-table with 0 entries @ #x25139f9a>


  IDS                  #<EQL hash-table with 0 entries @ #x25139fc2>


  GENERAL-ENTITIES     #<EQL hash-table with 5 entries @ #x25139fea>


  PARAMETER-ENTITIES   #<EQL hash-table with 0 entries @ #x2513a012>


  TYPES                #<EQL hash-table with 0 entries @ #x2513a03a>


  ATTRIBUTES           NIL


  VALIDATE             NIL


  NAMESPACES           NIL


;; source: (:REDUCE-P NIL :TIME-P T :ENCODING :ISO-8859-1 :SERIALIZE-P NIL)


#p"xml:standards;XML;XMLConf;xmlbench;Benchmark;Data;med.xml"


; cpu time (non-gc) 17,606 msec user, 0 msec system


; cpu time (gc)     130 msec user, 0 msec system


; cpu time (total)  17,736 msec user, 0 msec system


; real time  17,736 msec


; space allocation:


;  727,988 cons cells, 1 symbol, 2,992,072 other bytes, 0 static bytes


;; parsed result:


|Document||Document| is a SYMBOL.


  It is unbound.


  It is INTERNAL in the XML-PARSER package.


  Its function binding is #<Function Document>


    The function takes arguments (INDEX)


  Its property list has these indicator/value pairs:


EXCL::%FUN-DOCUMENTATION    "{1 } Document ::= Prolog Root MiscSequence?


(|MiscSequence| |Prolog| |Root|)"


:PRODUCTION                 "


{1 } Document ::= Prolog Root MiscSequence?"


EXCL::.FTYPE.               (VALUES T T T)


:TERMS                      (|MiscSequence| |Prolog| |Root|)


:PARSETABLE                 |Document-Parsetable|


;; source: (:REDUCE-P T :TIME-P T :SERIALIZE-P NIL)


#p"xml:standards;XML;XMLConf;xmlbench;Benchmark;Data;med.xml"


; cpu time (non-gc) 26,918 msec user, 0 msec system


; cpu time (gc)     391 msec user, 0 msec system


; cpu time (total)  27,309 msec user, 0 msec system


; real time  27,310 msec


; space allocation:


;  903,932 cons cells, 18,443 symbols, 7,096,400 other bytes, 0 static bytes


;; parsed result:


#<DOC-NODE file://xml/standards/XML/XMLConf/xmlbench/Benchmark/Data/med.xml @ #x251024d2>


#<DOC-NODE file://xml/standards/XML/XMLConf/xmlbench/Benchmark/Data/med.xml @ #x251024d2> is an instance of


    #<STANDARD-CLASS DOC-NODE>:


 The following slots have :INSTANCE allocation:


  PARENT               NIL


  CHILDREN             (#<COMMENT-NODE @ #x2513798a> #<PI-NODE :VERBATIM '"eg" ' @ #x251379a2>


                        #<ELEM-NODE :|spec| 1 @ #x25102582> #<COMMENT-NODE @ #x255df17a>)


  ENTITY-INFO          #<DOCUMENT-TYPE-DECLARATION-INFORMATION-NODE #:|spec| @ #x251028a2>


  ROOT                 #<ELEM-NODE :|spec| 1 @ #x25102582>


  STANDALONE           NIL


  VERSION              "1.0"


  NOTATIONS            #<EQL hash-table with 0 entries @ #x25139b92>


  IDS                  #<EQL hash-table with 0 entries @ #x25139bba>


  GENERAL-ENTITIES     #<EQL hash-table with 26 entries @ #x25139be2>


  PARAMETER-ENTITIES   #<EQL hash-table with 0 entries @ #x25139c0a>


  TYPES                #<EQL hash-table with 0 entries @ #x25139c32>


  ATTRIBUTES           NIL


  VALIDATE             NIL


  NAMESPACES           NIL


;; source: (:REDUCE-P NIL :TIME-P T :SERIALIZE-P NIL)


#p"xml:standards;XML;XMLConf;xmlbench;Benchmark;Data;chrbig.xml"


; cpu time (non-gc) 20,279 msec user, 0 msec system


; cpu time (gc)     1,663 msec user, 0 msec system


; cpu time (total)  21,942 msec user, 0 msec system


; real time  21,942 msec


; space allocation:


;  265,787 cons cells, 1 symbol, 170,948,400 other bytes, 0 static bytes


;; parsed result:


|Document||Document| is a SYMBOL.


  It is unbound.


  It is INTERNAL in the XML-PARSER package.


  Its function binding is #<Function Document>


    The function takes arguments (INDEX)


  Its property list has these indicator/value pairs:


EXCL::%FUN-DOCUMENTATION    "{1 } Document ::= Prolog Root MiscSequence?


(|MiscSequence| |Prolog| |Root|)"


:PRODUCTION                 "


{1 } Document ::= Prolog Root MiscSequence?"


EXCL::.FTYPE.               (VALUES T T T)


:TERMS                      (|MiscSequence| |Prolog| |Root|)


:PARSETABLE                 |Document-Parsetable|


;; source: (:REDUCE-P T :TIME-P T :SERIALIZE-P NIL)


#p"xml:standards;XML;XMLConf;xmlbench;Benchmark;Data;chrbig.xml"


; cpu time (non-gc) 21,752 msec user, 0 msec system


; cpu time (gc)     7,230 msec user, 0 msec system


; cpu time (total)  28,982 msec user, 0 msec system


; real time  28,981 msec


; space allocation:


;  219,255 cons cells, 2,307 symbols, 171,359,256 other bytes, 0 static bytes


;; parsed result:


#<DOC-NODE <no uri> @ #x210b194a>


#<DOC-NODE <no uri> @ #x210b194a> is an instance of #<STANDARD-CLASS DOC-NODE>:


 The following slots have :INSTANCE allocation:


  PARENT               NIL


  CHILDREN             (#<COMMENT-NODE @ #x211304aa> #<COMMENT-NODE @ #x211304ba> #<COMMENT-NODE @ #x211304ca>


                        #<COMMENT-NODE @ #x211304da> #<COMMENT-NODE @ #x211304ea> #<COMMENT-NODE @ #x211304fa>


                        #<PI-NODE :VERBATIM '"eg" ' @ #x2113050a> #<ELEM-NODE :|spec| 1 @ #x210b1962>


                        #<COMMENT-NODE @ #x2450a25a>)


  ENTITY-INFO          #<ENTITY-INFORMATION-NODE : @ #x2450a2a2>


  ROOT                 #<ELEM-NODE :|spec| 1 @ #x210b1962>


  STANDALONE           T


  VERSION              NIL


  NOTATIONS            #<EQL hash-table with 0 entries @ #x2113136a>


  IDS                  #<EQL hash-table with 0 entries @ #x2113138a>


  GENERAL-ENTITIES     #<EQL hash-table with 5 entries @ #x211313aa>


  PARAMETER-ENTITIES   #<EQL hash-table with 0 entries @ #x211313ca>


  TYPES                #<EQL hash-table with 0 entries @ #x211313ea>


  ATTRIBUTES           NIL


  VALIDATE             NIL


  NAMESPACES           NIL


;; source: (:REDUCE-P NIL :TIME-P T :ENCODING :ISO-8859-1 :SERIALIZE-P NIL)


#p"xml:standards;XML;XMLConf;xmlbench;Benchmark;Data;big.xml"


; cpu time (non-gc) 70,792 msec (00:01:10.792) user, 0 msec system


; cpu time (gc)     470 msec user, 0 msec system


; cpu time (total)  71,262 msec (00:01:11.262) user, 0 msec system


; real time  71,262 msec (00:01:11.262)


; space allocation:


;  2,903,891 cons cells, 1 symbol, 11,614,280 other bytes, 0 static bytes


;; parsed result:


|Document||Document| is a SYMBOL.


  It is unbound.


  It is INTERNAL in the XML-PARSER package.


  Its function binding is #<Function Document>


    The function takes arguments (INDEX)


  Its property list has these indicator/value pairs:


EXCL::%FUN-DOCUMENTATION    "{1 } Document ::= Prolog Root MiscSequence?


(|MiscSequence| |Prolog| |Root|)"


:PRODUCTION                 "


{1 } Document ::= Prolog Root MiscSequence?"


EXCL::.FTYPE.               (VALUES T T T)


:TERMS                      (|MiscSequence| |Prolog| |Root|)


:PARSETABLE                 |Document-Parsetable|


;; source: (:REDUCE-P T :TIME-P T :SERIALIZE-P NIL)


#p"xml:standards;XML;XMLConf;xmlbench;Benchmark;Data;big.xml"


; cpu time (non-gc) 106,693 msec (00:01:46.693) user, 0 msec system


; cpu time (gc)     16,494 msec user, 0 msec system


; cpu time (total)  123,187 msec (00:02:03.187) user, 0 msec system


; real time  123,187 msec (00:02:03.187)


; space allocation:


;  3,598,095 cons cells, 73,763 symbols, 28,015,624 other bytes, 0 static bytes


;; parsed result:


#<DOC-NODE file://xml/standards/XML/XMLConf/xmlbench/Benchmark/Data/big.xml @ #x21570482>


#<DOC-NODE file://xml/standards/XML/XMLConf/xmlbench/Benchmark/Data/big.xml @ #x21570482> is an instance of


    #<STANDARD-CLASS DOC-NODE>:


 The following slots have :INSTANCE allocation:


  PARENT               NIL


  CHILDREN             (#<COMMENT-NODE @ #x21573a4a> #<PI-NODE :VERBATIM '"eg" ' @ #x21573a5a>


                        #<ELEM-NODE :|spec| 1 @ #x21570492> #<COMMENT-NODE @ #x259e4082>)


  ENTITY-INFO          #<DOCUMENT-TYPE-DECLARATION-INFORMATION-NODE #:|spec| @ #x2157053a>


  ROOT                 #<ELEM-NODE :|spec| 1 @ #x21570492>


  STANDALONE           NIL


  VERSION              "1.0"


  NOTATIONS            #<EQL hash-table with 0 entries @ #x215753ca>


  IDS                  #<EQL hash-table with 0 entries @ #x215753ea>


  GENERAL-ENTITIES     #<EQL hash-table with 26 entries @ #x2157540a>


  PARAMETER-ENTITIES   #<EQL hash-table with 0 entries @ #x2157542a>


  TYPES                #<EQL hash-table with 0 entries @ #x2157544a>


  ATTRIBUTES           NIL


  VALIDATE             NIL


  NAMESPACES           NIL


; cpu time (non-gc) 2,954 msec user, 0 msec system


; cpu time (gc)     0 msec user, 0 msec system


; cpu time (total)  2,954 msec user, 0 msec system


; real time  2,954 msec


; space allocation:


;  122,219 cons cells, 1 symbol, 591,088 other bytes, 0 static bytesexpected condition ignored: NSC: Namespace Attribute Default signaled:


namespace name does not match default value: xmlns:xlink == "http://www.w3.org/TR/WD-xlink" /= "http://www.w3.org/1999/xlink":


.


; cpu time (non-gc) 6,620 msec user, 0 msec system


; cpu time (gc)     851 msec user, 0 msec system


; cpu time (total)  7,471 msec user, 0 msec system


; real time  7,470 msec


; space allocation:


;  241,194 cons cells, 7 symbols, 5,810,384 other bytes, 206 static bytesexpected condition ignored: NSC: Namespace Attribute Default signaled:


namespace name does not match default value: xlink == "http://www.w3.org/TR/WD-xlink" /= "http://www.w3.org/1999/xlink":


.


; cpu time (non-gc) 7,041 msec user, 0 msec system


; cpu time (gc)     811 msec user, 0 msec system


; cpu time (total)  7,852 msec user, 0 msec system


; real time  7,852 msec


; space allocation:


;  258,065 cons cells, 2,161 symbols, 5,828,336 other bytes, 200 static bytes;;


;;  an exmample from xhtml modularization:
;;  nothing special is needed for the entity-based identifier generation,
;;  but the dtd has no danespace declarations, which means that the definition is recognized as a homograph:


#<DOC-NODE file://xml/standards/XML/XHTML-MODULAR/examples/inventory.xml @ #x25b0e29a>


 ==>


#<DOC-NODE file://xml/standards/XML/XHTML-MODULAR/examples/inventory.xml @ #x25b0e29a> is an instance of


    #<STANDARD-CLASS DOC-NODE>:


 The following slots have :INSTANCE allocation:


  PARENT               NIL


  CHILDREN             (#<ELEM-NODE |http://www.example.com/xmlns/inventory|::|shelf| 1 @ #x25b765e2>)


  ENTITY-INFO          #<DOCUMENT-TYPE-DECLARATION-INFORMATION-NODE :|shelf| @ #x25b75742>


  ROOT                 #<ELEM-NODE |http://www.example.com/xmlns/inventory|::|shelf| 1 @ #x25b765e2>


  STANDALONE           T


  VERSION              NIL


  NOTATIONS            #<EQL hash-table with 0 entries @ #x25b0e352>


  IDS                  #<EQL hash-table with 0 entries @ #x25b0e6ca>


  GENERAL-ENTITIES     #<EQL hash-table with 5 entries @ #x25b0df22>


  PARAMETER-ENTITIES   #<EQL hash-table with 37 entries @ #x25b0edba>


  TYPES                #<EQL hash-table with 5 entries @ #x25b0f132>


  ATTRIBUTES           NIL


  VALIDATE             NIL


  NAMESPACES           NIL


<<??xxmmll  vveerrssiioonn==''11..00''  eennccooddiinngg==''UUTTFF--88''  ssttaannddaalloonnee==''yyeess''  ??>>


<<!!DDOOCCTTYYPPEE  sshheellff  [[


  <<!!EENNTTIITTYY  %%  MMuullttiiLLeennggtthh..ddaattaattyyppee  ''CCDDAATTAA''  >>


  <<!!EENNTTIITTYY  %%  PPiixxeellss..ddaattaattyyppee  ''CCDDAATTAA''  >>


  <<!!EENNTTIITTYY  %%  XXHHTTMMLL..xxmmllnnss..eexxttrraa..aattttrriibb  ''''  >>


  <<!!EENNTTIITTYY  %%  IInnvveennttoorryy..ddeesscc..qqnnaammee  ''ddeesscc''  >>


  <<!!EENNTTIITTYY  %%  UURRIIss..ddaattaattyyppee  ''CCDDAATTAA''  >>


  <<!!EENNTTIITTYY  %%  IInnvveennttoorryy..ppffxx  ''''  >>


  <<!!EENNTTIITTYY  %%  SSccrriipptt..ddaattaattyyppee  ''CCDDAATTAA''  >>


  <<!!EENNTTIITTYY  %%  CCoonntteennttTTyyppee..ddaattaattyyppee  ''CCDDAATTAA''  >>


  <<!!EENNTTIITTYY  %%  IInnvveennttoorryy..CCoommmmoonn..aattttrriibb  ''''  >>


  <<!!EENNTTIITTYY  %%  CChhaarraacctteerr..ddaattaattyyppee  ''CCDDAATTAA''  >>


  <<!!EENNTTIITTYY  %%  CCoolloorr..ddaattaattyyppee  ''CCDDAATTAA''  >>


  <<!!EENNTTIITTYY  %%  NNSS..ddeeccll..aattttrriibb  ''''  >>


  <<!!EENNTTIITTYY  %%  IInnvveennttoorryy..xxmmllnnss  ''hhttttpp::////wwwwww..eexxaammppllee..ccoomm//xxmmllnnss//iinnvveennttoorryy''  >>


  <<!!EENNTTIITTYY  %%  MMeeddiiaaDDeesscc..ddaattaattyyppee  ''CCDDAATTAA''  >>


  <<!!EENNTTIITTYY  %%  IInnvveennttoorryy..sskkuu..qqnnaammee  ''sskkuu''  >>


  <<!!EENNTTIITTYY  %%  NNuummbbeerr..ddaattaattyyppee  ''CCDDAATTAA''  >>


  <<!!EENNTTIITTYY  %%  IInnvveennttoorryy..xxmmllnnss..eexxttrraa..aattttrriibb  ''''  >>


  <<!!EENNTTIITTYY  %%  CCoonntteennttTTyyppeess..ddaattaattyyppee  ''CCDDAATTAA''  >>


  <<!!EENNTTIITTYY  %%  NNSS..pprreeffiixxeedd  ''IIGGNNOORREE''  >>


  <<!!EENNTTIITTYY  %%  TTeexxtt..ddaattaattyyppee  ''CCDDAATTAA''  >>


  <<!!EENNTTIITTYY  %%  IInnvveennttoorryy..pprreeffiixx  ''iinnvveennttoorryy''  >>


  <<!!EENNTTIITTYY  %%  IInnvveennttoorryy..iitteemm..qqnnaammee  ''iitteemm''  >>


  <<!!EENNTTIITTYY  %%  FFPPII..ddaattaattyyppee  ''CCDDAATTAA''  >>


  <<!!EENNTTIITTYY  %%  LLaanngguuaaggeeCCooddee..ddaattaattyyppee  ''NNMMTTOOKKEENN''  >>


  <<!!EENNTTIITTYY  %%  IInnvveennttoorryy..sshheellff..qqnnaammee  ''sshheellff''  >>


  <<!!EENNTTIITTYY  %%  IInnvveennttoorryy..xxmmllnnss..aattttrriibb  ''xxmmllnnss		CCDDAATTAA		##FFIIXXEEDD  ''hhttttpp::////wwwwww..eexxaammppllee..ccoomm//xxmmllnnss//iinnvveennttoorryy''''  >>


  <<!!EENNTTIITTYY  %%  IInnvveennttoorryy..mmoodd  SSYYSSTTEEMM  ''iinnvveennttoorryy--11..mmoodd''  >>


  <<!!EENNTTIITTYY  %%  UURRII..ddaattaattyyppee  ''CCDDAATTAA''  >>


  <<!!EENNTTIITTYY  %%  xxhhttmmll--ddaattaattyyppeess..mmoodd  PPUUBBLLIICC  ''--////WW33CC////EENNTTIITTIIEESS  XXHHTTMMLL  DDaattaattyyppeess  11..00////EENN''  ''....//xxhhttmmll--ddaattaattyyppeess--11..mmoodd''  >>


  <<!!EENNTTIITTYY  %%  CChhaarrsseettss..ddaattaattyyppee  ''CCDDAATTAA''  >>


  <<!!EENNTTIITTYY  %%  LLiinnkkTTyyppeess..ddaattaattyyppee  ''NNMMTTOOKKEENNSS''  >>


  <<!!EENNTTIITTYY  %%  DDaatteettiimmee..ddaattaattyyppee  ''CCDDAATTAA''  >>


  <<!!EENNTTIITTYY  %%  IInnvveennttoorryy--qqnnaammee..mmoodd  SSYYSSTTEEMM  ''iinnvveennttoorryy--qqnnaammee--11..mmoodd''  >>


  <<!!EENNTTIITTYY  %%  IInnvveennttoorryy..pprreeffiixxeedd  ''IIGGNNOORREE''  >>


  <<!!EENNTTIITTYY  %%  IInnvveennttoorryy..pprriiccee..qqnnaammee  ''pprriiccee''  >>


  <<!!EENNTTIITTYY  %%  LLeennggtthh..ddaattaattyyppee  ''CCDDAATTAA''  >>


  <<!!EENNTTIITTYY  %%  CChhaarrsseett..ddaattaattyyppee  ''CCDDAATTAA''  >>


  <<!!EENNTTIITTYY  aammpp  ''&&##3388;;''  >>


  <<!!EENNTTIITTYY  aappooss  ''&&##3399;;''  >>


  <<!!EENNTTIITTYY  ggtt  ''>>''  >>


  <<!!EENNTTIITTYY  lltt  ''&&##6600;;''  >>


  <<!!EENNTTIITTYY  qquuoott  ''&&##3344;;''  >>


  <<!!EELLEEMMEENNTT  sshheellff  ((iitteemm))**  >>


  <<!!AATTTTLLIISSTT  sshheellff  


      llooccaattiioonn  CCDDAATTAA  ##IIMMPPLLIIEEDD  >>


  <<!!EELLEEMMEENNTT  iitteemm  ((ddeesscc,,  sskkuu,,  pprriiccee))  >>


  <<!!AATTTTLLIISSTT  iitteemm  


      llooccaattiioonn  CCDDAATTAA  ##IIMMPPLLIIEEDD  >>


  <<!!EELLEEMMEENNTT  ddeesscc  ((##PPCCDDAATTAA))  >>


  <<!!EELLEEMMEENNTT  sskkuu  ((##PPCCDDAATTAA))  >>


  <<!!EELLEEMMEENNTT  pprriiccee  ((##PPCCDDAATTAA))  >>


  ]]>>


<<sshheellff  xxmmllnnss==''hhttttpp::////wwwwww..eexxaammppllee..ccoomm//xxmmllnnss//iinnvveennttoorryy''>>


  


        


  <<iitteemm>>


    


                


    <<ddeesscc>>


      


		    tthhiiss  iiss  aa  ddeessccrriippttiioonn..


		<<//ddeesscc>>


    


                


    <<sskkuu>>


      


		    tthhiiss  iiss  tthhee  pprriiccee..


                <<//sskkuu>>


    


                


    <<pprriiccee>>


      


		    tthhiiss  iiss  tthhee  pprriiccee..


		<<//pprriiccee>>


    


        <<//iitteemm>>


  


<<//sshheellff>>the dtd itself can also be loaded, so long as one observes the entity dependancies:


#<EXT-SUBSET-NODE @ #x25bfc492>


 ==>


#<EXT-SUBSET-NODE @ #x25bfc492> is an instance of #<STANDARD-CLASS EXT-SUBSET-NODE>:


 The following slots have :INSTANCE allocation:


  PARENT        NIL


  ENTITY-INFO   #<ENTITY-INFORMATION-NODE : @ #x25bfc44a>


  CHILDREN      (#<COMMENT-NODE @ #x25b9a77a> #<COMMENT-NODE @ #x25b9b752> #<COMMENT-NODE @ #x25b9eda2>


                 #<COMMENT-NODE @ #x25ba0902> #<COMMENT-NODE @ #x25ba0faa>


                 #<DEF-EXTERNAL-PARAMETER-ENTITY :|xhtml-datatypes.mod| @ #x25ba281a> #<COMMENT-NODE @ #x25ba4c42>


                 #<COMMENT-NODE @ #x25ba5c1a> #<COMMENT-NODE @ #x25bacf92> #<COMMENT-NODE @ #x25baebba>


                 #<COMMENT-NODE @ #x25baf64a> #<COMMENT-NODE @ #x25bb00da>


                 #<DEF-INTERNAL-PARAMETER-ENTITY :|Length.datatype| 'CDATA' @ #x25bb0862> #<COMMENT-NODE @ #x25bb116a>


                 #<DEF-INTERNAL-PARAMETER-ENTITY :|LinkTypes.datatype| 'NMTOKENS' @ #x25bb1a1a> #<COMMENT-NODE @ #x25bb2672>


                 #<DEF-INTERNAL-PARAMETER-ENTITY :|MediaDesc.datatype| 'CDATA' @ #x25bb2e92> #<COMMENT-NODE @ #x25bb36d2>


                 #<DEF-INTERNAL-PARAMETER-ENTITY :|MultiLength.datatype| 'CDATA' @ #x25bb3f52> #<COMMENT-NODE @ #x25bb46fa>


                 #<DEF-INTERNAL-PARAMETER-ENTITY :|Number.datatype| 'CDATA' @ #x25bb4e82> #<COMMENT-NODE @ #x25bb5822>


                 #<DEF-INTERNAL-PARAMETER-ENTITY :|Pixels.datatype| 'CDATA' @ #x25bb5faa> #<COMMENT-NODE @ #x25bb6562>


                 #<DEF-INTERNAL-PARAMETER-ENTITY :|Script.datatype| 'CDATA' @ #x25bb6cea> #<COMMENT-NODE @ #x25bb723a>


                 #<DEF-INTERNAL-PARAMETER-ENTITY :|Text.datatype| 'CDATA' @ #x25bb795a> #<COMMENT-NODE @ #x25bb85b2>


                 #<COMMENT-NODE @ #x25bb8eb2> #<DEF-INTERNAL-PARAMETER-ENTITY :|Character.datatype| 'CDATA' @ #x25bb96d2>


                 #<COMMENT-NODE @ #x25bba0a2> #<DEF-INTERNAL-PARAMETER-ENTITY :|Charset.datatype| 'CDATA' @ #x25bba85a>


                 #<COMMENT-NODE @ #x25bbb70a> #<DEF-INTERNAL-PARAMETER-ENTITY :|Charsets.datatype| 'CDATA' @ #x25bbbef2>


                 #<COMMENT-NODE @ #x25bbcd42> #<DEF-INTERNAL-PARAMETER-ENTITY :|Color.datatype| 'CDATA' @ #x25bbd49a>


                 #<COMMENT-NODE @ #x25bbdc7a> #<DEF-INTERNAL-PARAMETER-ENTITY :|ContentType.datatype| 'CDATA' @ #x25bbe4fa>


                 #<COMMENT-NODE @ #x25bbf1ba> #<DEF-INTERNAL-PARAMETER-ENTITY :|ContentTypes.datatype| 'CDATA' @ #x25bbfa6a>


                 #<COMMENT-NODE @ #x25bc0502> #<DEF-INTERNAL-PARAMETER-ENTITY :|Datetime.datatype| 'CDATA' @ #x25bc0cea>


                 #<COMMENT-NODE @ #x25bc1782> #<DEF-INTERNAL-PARAMETER-ENTITY :|FPI.datatype| 'CDATA' @ #x25bc1e72>


                 #<COMMENT-NODE @ #x25bc274a> #<DEF-INTERNAL-PARAMETER-ENTITY :|LanguageCode.datatype| 'NMTOKEN' @ #x25bc305a>


                 #<COMMENT-NODE @ #x25bc3a92> #<DEF-INTERNAL-PARAMETER-ENTITY :|URI.datatype| 'CDATA' @ #x25bc4182>


                 #<COMMENT-NODE @ #x25bc509a> #<DEF-INTERNAL-PARAMETER-ENTITY :|URIs.datatype| 'CDATA' @ #x25bc57ba>


                 #<COMMENT-NODE @ #x25bc5f9a> #<COMMENT-NODE @ #x25bc687a>


                 #<DEF-EXTERNAL-PARAMETER-ENTITY :|Inventory-qname.mod| @ #x25bc758a> #<COMMENT-NODE @ #x25bc9992>


                 #<COMMENT-NODE @ #x25bcaa32> #<COMMENT-NODE @ #x25bce532> #<COMMENT-NODE @ #x25bcf442>


                 #<COMMENT-NODE @ #x25bd09fa> #<DEF-INTERNAL-PARAMETER-ENTITY :|NS.prefixed| 'IGNORE' @ #x25bd10ea>


                 #<DEF-INTERNAL-PARAMETER-ENTITY :|Inventory.prefixed| 'IGNORE' @ #x25bd1b02> #<COMMENT-NODE @ #x25bd25ca>


                 #<DEF-INTERNAL-PARAMETER-ENTITY :|Inventory.xmlns| 'http://www.exam...' @ #x25bd3382>


                 #<COMMENT-NODE @ #x25bd3e1a> #<DEF-INTERNAL-PARAMETER-ENTITY :|Inventory.prefix| 'inventory' @ #x25bd4692>


                 #<COMMENT-NODE @ #x25bd4f9a> #<DEF-INTERNAL-PARAMETER-ENTITY :|Inventory.pfx| @ #x25bd65b2>


                 #<COMMENT-NODE @ #x25bd720a> #<DEF-INTERNAL-PARAMETER-ENTITY :|Inventory.xmlns.extra.attrib| @ #x25bd975a>


                 #<COMMENT-NODE @ #x25bda8fa> #<DEF-INTERNAL-PARAMETER-ENTITY :|XHTML.xmlns.extra.attrib| @ #x25bdb76a>


                 #<COMMENT-NODE @ #x25bdc842> #<DEF-INTERNAL-PARAMETER-ENTITY :|Inventory.shelf.qname| 'shelf' @ #x25bdd3ea>


                 #<DEF-INTERNAL-PARAMETER-ENTITY :|Inventory.item.qname| 'item' @ #x25bddf3a>


                 #<DEF-INTERNAL-PARAMETER-ENTITY :|Inventory.desc.qname| 'desc' @ #x25bdea8a>


                 #<DEF-INTERNAL-PARAMETER-ENTITY :|Inventory.sku.qname| 'sku' @ #x25bdf57a>


                 #<DEF-INTERNAL-PARAMETER-ENTITY :|Inventory.price.qname| 'price' @ #x25be012a>


                 #<DEF-INTERNAL-PARAMETER-ENTITY :|NS.decl.attrib| @ #x25be0e8a> #<COMMENT-NODE @ #x25be1312>


                 #<DEF-INTERNAL-PARAMETER-ENTITY :|Inventory.Common.attrib| @ #x25be1b3a>


                 #<DEF-EXTERNAL-PARAMETER-ENTITY :|Inventory.mod| @ #x25be262a> #<COMMENT-NODE @ #x25be48e2>


                 #<COMMENT-NODE @ #x25be5a1a> #<COMMENT-NODE @ #x25be932a> #<COMMENT-NODE @ #x25beae8a>


                 #<COMMENT-NODE @ #x25beb852>


                 #<DEF-INTERNAL-PARAMETER-ENTITY :|Inventory.xmlns.attrib| 'xmlns	CDATA	#FI...' @ #x25bedc3a>


                 #<COMMENT-NODE @ #x25bee9c2>


                 #<DEF-INTERNAL-PARAMETER-ENTITY :|Inventory.Common.attrib| 'xmlns	CDATA	#FI...' @ #x25bf0202>


                 #<COMMENT-NODE @ #x25bf0dca> #<DEF-ELEM-TYPE #:|shelf|     shelf ::= (item)* @ #x25bf1dba>


                 #<DEF-ATTR #:shelf[QE.124354.124357] (#<def-elem-property-type #:|location| @ #x25bf2eb2>) @ #x25bf345a>


                 #<def-elem-type #:|item|     item ::= (desc sku price) @ #x25bf5042>


                 #<def-attr #:item[qe.124354.124357] (#<def-elem-property-type #:|location| @ #x25bf5ffa>) @ #x25bf65a2>


                 #<def-elem-type #:|desc|     desc ::= (#pcdata) @ #x25bf71ca>


                 #<def-attr #:desc[qe.124354.124357] {common-lisp}nil @ #x25bf80a2>


                 #<def-elem-type #:|sku|     sku ::= (#pcdata) @ #x25bf8bfa>


                 #<def-attr #:sku[qe.124354.124357] {common-lisp}nil @ #x25bf9aa2>


                 #<def-elem-type #:|price|     price ::= (#pcdata) @ #x25bfa622>


                 #<def-attr #:price[qe.124354.124357] {common-lisp}nil @ #x25bfb52a> #<comment-node @ #x25bfbc62>


                 #<comment-node @ #x25bfc412>)


; cpu time (non-gc) 4,556 msec user, 0 msec system


; cpu time (gc)     4,166 msec user, 0 msec system


; cpu time (total)  8,722 msec user, 0 msec system


; real time  8,722 msec


; space allocation:


;  143,959 cons cells, 3,988 symbols, 8,969,712 other bytes, 0 static bytesthe macbeth example loaded both as an instacne model and as an s-expression model:


#<DOC-NODE <no uri> @ #x251023fa>


 ==>


#<DOC-NODE <no uri> @ #x251023fa> is an instance of #<STANDARD-CLASS DOC-NODE>:


 The following slots have :INSTANCE allocation:


  PARENT               NIL


  CHILDREN             (#<ELEM-NODE :PLAY 1 @ #x251022fa>)


  ENTITY-INFO          #<ENTITY-INFORMATION-NODE : @ #x258c1f7a>


  ROOT                 #<ELEM-NODE :PLAY 1 @ #x251022fa>


  STANDALONE           T


  VERSION              "1.0"


  NOTATIONS            #<EQL hash-table with 0 entries @ #x25139b8a>


  IDS                  #<EQL hash-table with 0 entries @ #x25139bb2>


  GENERAL-ENTITIES     #<EQL hash-table with 5 entries @ #x25139bda>


  PARAMETER-ENTITIES   #<EQL hash-table with 0 entries @ #x25139c02>


  TYPES                #<EQL hash-table with 0 entries @ #x25139c2a>


  ATTRIBUTES           NIL


  VALIDATE             NIL


  NAMESPACES           NIL


; cpu time (non-gc) 2,964 msec user, 0 msec system


; cpu time (gc)     250 msec user, 0 msec system


; cpu time (total)  3,214 msec user, 0 msec system


; real time  3,215 msec


; space allocation:


;  274,172 cons cells, 1 symbol, 8,173,744 other bytes, 0 static bytes


;; when :reduce is CONS, reduction is to an s-expression representation of the parse tree.
;; the tags are taken from the bnf grammar.
;; the order within a given production is alphabetical.
;; sequence values appear as an untagged list:


(|Document| (|MiscSequence| (|Misc|))


            (|Prolog| (|MiscSequence| (|Misc|)) (|XMLDecl| (|VersionInfo| (|VersionNumCharData| "1.0"))))


            (|Root| (|Element| ((|Content| (|CharData| "


"))


                                (|Content| (|Element| ((|Content| #) (|Content| #) (|Content| #) (|Content| #) (|Content| #)


                                                       ...)


                                                      (|ETag| (|QName| "ACT")) (|STag| (|QName| "ACT"))))


                                (|Content| (|CharData| "


"))


                                (|Content| (|Element| ((|Content| #) (|Content| #) (|Content| #) (|Content| #) (|Content| #)


                                                       ...)


                                                      (|ETag| (|QName| "ACT")) (|STag| (|QName| "ACT"))))


                                (|Content| (|CharData| "


"))


                                ...)


                               (|ETag| (|QName| "PLAY")) (|STag| (|QName| "PLAY")))))(|Document| (|MiscSequence| (|Misc|))


                                                                                                 (|Prolog|


                                                                                                  (|MiscSequence| (|Misc|))


                                                                                                  (|XMLDecl|


                                                                                                   (|VersionInfo|


                                                                                                    (|VersionNumCharData|


                                                                                                     "1.0"))))


                                                                                                 (|Root|


                                                                                                  (|Element|


                                                                                                   ((|Content|


                                                                                                     (|CharData|


                                                                                                      "


"))


                                                                                                    (|Content|


                                                                                                     (|Element|


                                                                                                      (# # # # # ...)


                                                                                                      (|ETag| #)


                                                                                                      (|STag| #)))


                                                                                                    (|Content|


                                                                                                     (|CharData|


                                                                                                      "


"))


                                                                                                    (|Content|


                                                                                                     (|Element|


                                                                                                      (# # # # # ...)


                                                                                                      (|ETag| #)


                                                                                                      (|STag| #)))


                                                                                                    (|Content|


                                                                                                     (|CharData|


                                                                                                      "


"))


                                                                                                    ...)


                                                                                                   (|ETag| (|QName| "PLAY"))


                                                                                                   (|STag| (|QName| "PLAY")))))


                                                                                     is a CONS.


;; component: "xml:tests;parser;document-specialized"


;loading G:\Development\Source\cl-xml-0-949\tests\parser\document-specialized.LISP, no bin.


; Loading G:\Development\Source\cl-xml-0-949\tests\parser\document-specialized.LISP


#<DOC-NODE <no uri> @ #x2453990a> is an instance of #<STANDARD-CLASS DOC-NODE>:


 The following slots have :INSTANCE allocation:


  PARENT               NIL


  CHILDREN             (#<ELEM-NODE :|envelope| 1 @ #x2453bf8a>)


  ENTITY-INFO          #<ENTITY-INFORMATION-NODE : @ #x2453cc6a>


  ROOT                 #<ELEM-NODE :|envelope| 1 @ #x2453bf8a>


  STANDALONE           T


  VERSION              NIL


  NOTATIONS            #<EQL hash-table with 0 entries @ #x24539ae2>


  IDS                  #<EQL hash-table with 0 entries @ #x24539e5a>


  GENERAL-ENTITIES     #<EQL hash-table with 5 entries @ #x24539592>


  PARAMETER-ENTITIES   #<EQL hash-table with 0 entries @ #x2453a54a>


  TYPES                #<EQL hash-table with 0 entries @ #x2453a8c2>


  ATTRIBUTES           NIL


  VALIDATE             NIL


  NAMESPACES           NIL


#<DOC-NODE <no uri> @ #x2453e602> is an instance of #<STANDARD-CLASS DOC-NODE>:


 The following slots have :INSTANCE allocation:


  PARENT               NIL


  CHILDREN             (#<|envelope| @ #x245442aa>)


  ENTITY-INFO          #<DOCUMENT-TYPE-DECLARATION-INFORMATION-NODE |envelope| @ #x24542f4a>


  ROOT                 #<|envelope| @ #x245442aa>


  STANDALONE           T


  VERSION              NIL


  NOTATIONS            #<EQL hash-table with 0 entries @ #x2453e6ba>


  IDS                  #<EQL hash-table with 0 entries @ #x2453ea32>


  GENERAL-ENTITIES     #<EQL hash-table with 5 entries @ #x2453e28a>


  PARAMETER-ENTITIES   #<EQL hash-table with 0 entries @ #x2453f122>


  TYPES                #<EQL hash-table with 1 entry @ #x2453f49a>


  ATTRIBUTES           NIL


  VALIDATE             NIL


  NAMESPACES           NIL


<<??xxmmll  vveerrssiioonn==''11..00''  eennccooddiinngg==''UUTTFF--88''  ssttaannddaalloonnee==''yyeess''  ??>>


<<!!DDOOCCTTYYPPEE  eennvveellooppee  [[


  <<!!EENNTTIITTYY  aammpp  ''&&##3388;;''  >>


  <<!!EENNTTIITTYY  aappooss  ''&&##3399;;''  >>


  <<!!EENNTTIITTYY  ggtt  ''>>''  >>


  <<!!EENNTTIITTYY  lltt  ''&&##6600;;''  >>


  <<!!EENNTTIITTYY  qquuoott  ''&&##3344;;''  >>  <<!!----  nnoo  rroooott  eelleemmeenntt  ddeeffiinniittiioonn  pprreesseenntt  ---->>


  <<!!EELLEEMMEENNTT  eennvveellooppee  AANNYY  >>


  <<!!AATTTTLLIISSTT  eennvveellooppee  


      xxmmllnnss  CCDDAATTAA    ''XXMMLL--PPAARRSSEERR''  >>


  ]]>>


<<eennvveellooppee  xxmmllnnss==''XXMMLL--PPAARRSSEERR''>>


  aassdd


  <<ff  //>><<//eennvveellooppee>>


;; component: "xml:tests;parser;qnames.lisp"


;loading G:\Development\Source\cl-xml-0-949\tests\parser\qnames.lisp, no bin.


; Loading G:\Development\Source\cl-xml-0-949\tests\parser\qnames.lisp


the qname test document:


<!DOCTYPE doc [
    <!ELEMENT doc (a:x)* >
    <!ATTLIST doc xmlns CDATA 'data:,ns-top'>
    <!ELEMENT a:x EMPTY>
    <!ATTLIST a:x
              xmlns:a CDATA 'data:,ns-a'
              a:qname CDATA 'a:test'>
    ]>

   <doc xmlns='data:,ns-top'
        xmlns:a='data:,ns-a'>
     <x xmlns='data:,ns-a'></x>
     </doc>


reserializes as


<<??xxmmll  vveerrssiioonn==''11..00''  eennccooddiinngg==''UUTTFF--88''  ssttaannddaalloonnee==''yyeess''  ??>>


<<!!DDOOCCTTYYPPEE  ddoocc  [[


  <<!!EENNTTIITTYY  aammpp  ''&&##3388;;''  >>


  <<!!EENNTTIITTYY  aappooss  ''&&##3399;;''  >>


  <<!!EENNTTIITTYY  ggtt  ''>>''  >>


  <<!!EENNTTIITTYY  lltt  ''&&##6600;;''  >>


  <<!!EENNTTIITTYY  qquuoott  ''&&##3344;;''  >>


  <<!!EELLEEMMEENNTT  ddoocc  ((nnsspp--11::xx))**  >>


  <<!!AATTTTLLIISSTT  ddoocc  


      xxmmllnnss  CCDDAATTAA    ''ddaattaa::,,nnss--ttoopp''  >>


  <<!!AATTTTLLIISSTT  ddoocc  


      xxmmllnnss::nnsspp--11  CCDDAATTAA  ''ddaattaa::,,nnss--aa''  >>


  <<!!EELLEEMMEENNTT  aa::xx  EEMMPPTTYY  >>


  <<!!AATTTTLLIISSTT  aa::xx  


      xxmmllnnss::aa  CCDDAATTAA    ''ddaattaa::,,nnss--aa''


      aa::qqnnaammee  CCDDAATTAA    ''aa::tteesstt''  >>


  ]]>>


<<ddoocc  xxmmllnnss==''ddaattaa::,,nnss--ttoopp''  xxmmllnnss::aa==''ddaattaa::,,nnss--aa''>>


  


          


  <<aa::xx  xxmmllnnss==''ddaattaa::,,nnss--aa''  xxmmllnnss::aa==''ddaattaa::,,nnss--aa''  aa::qqnnaammee==''aa::tteesstt''  //>>


  


          <<//ddoocc>>


./{*}doc element:


<<ddoocc  xxmmllnnss==''ddaattaa::,,nnss--ttoopp''  xxmmllnnss::aa==''ddaattaa::,,nnss--aa''>>


  


          


  <<aa::xx  xxmmllnnss==''ddaattaa::,,nnss--aa''  xxmmllnnss::aa==''ddaattaa::,,nnss--aa''  aa::qqnnaammee==''aa::tteesstt''  //>>


  


          <<//ddoocc>>


.//{*}x element:


<<aa::xx  xxmmllnnss==''ddaattaa::,,nnss--aa''  xxmmllnnss::aa==''ddaattaa::,,nnss--aa''  aa::qqnnaammee==''aa::tteesstt''  //>>


(.//{*}x/@{*}qname) attribute:


#<STRING-ATTR-NODE |data:,ns-a|::|qname| @ #x24559922> is an instance of #<STANDARD-CLASS STRING-ATTR-NODE>:


 The following slots have :INSTANCE allocation:


  PARENT     #<ELEM-NODE |data:,ns-a|::|x| 2 @ #x245597e2>


  CHILDREN   ("a:test")


  DEF        #<DEF-ELEM-PROPERTY-TYPE |data:,ns-a|::|qname| @ #x24557d8a>


  DOCUMENT   #<DOC-NODE <no uri> @ #x24552032>


  NAME       |data:,ns-a|::|qname|


  VALUE      "a:test"


(.//{*}x/@{*}qname/text()) attribute:


""  


(.//{*}x/@{*}qname/value()) attribute:


"a:test" is a (SIMPLE-ARRAY CHARACTER (6)).


 There are 6 elements


an element with reused names:


<<nnsspp--11::nneewwEElleemmeenntt  nnsspp--11::tteesstt==''''  nnsspp--11==''ddaattaa::,,nnss--aa''>>


  tthhiiss  ddeemmoonnssttrraatteess  bbeenneeffiittss


  ooff  ffiirrsstt--ccllaassss  nnaammeess..  iitt  ddooeessnn''tt


  mmaatttteerr,,  wwhheetthheerr  pprreeffiixxeess  aarree  rreettaaiinneedd......<<//nnsspp--11::nneewwEElleemmeenntt>>


an element with reused names, but with cleared prefixes:


|data:,ns-a|::|newElement| is a SYMBOL.


  It is unbound.


  It is INTERNAL in the data:,ns-a package.


  Its property list has these indicator/value pairs:


:PREFIX                     NIL


#<ELEM-NODE |data:,ns-a|::|newElement| @ #x24570922> is an instance of #<STANDARD-CLASS ELEM-NODE>:


 The following slots have :INSTANCE allocation:


  DOCUMENT     NIL


  ORDINALITY   NIL


  PARENT       NIL


  DEF          NIL


  NAME         |data:,ns-a|::|newElement|


  CHILDREN     ("... or not. if the model is complete," "operations are closed and the serialized form is NS-valid." "...")


  ATTRIBUTES   (#<QNAME-ATTR-NODE |data:,ns-a|::|test| @ #x245708e2>)


  NAMESPACES   NIL


  VALID        <unbound>


<<nnsspp--11::nneewwEElleemmeenntt  nnsspp--11::tteesstt==''''  nnsspp--11==''ddaattaa::,,nnss--aa''>>


  ......  oorr  nnoott..  iiff  tthhee  mmooddeell  iiss  ccoommpplleettee,,


  ooppeerraattiioonnss  aarree  cclloosseedd  aanndd  tthhee  sseerriiaalliizzeedd  ffoorrmm  iiss  NNSS--vvaalliidd..


  ......<<//nnsspp--11::nneewwEElleemmeenntt>><<??xxmmll  vveerrssiioonn==''11..00''  eennccooddiinngg==''UUTTFF--88''  ssttaannddaalloonnee==''yyeess''  ??>>


<<!!DDOOCCTTYYPPEE  ddoocc  [[


  <<!!EENNTTIITTYY  %%  ddttdd11  SSYYSSTTEEMM  ''ddaattaa::,,&&lltt;;!!EELLEEMMEENNTT  xx  ((aa))**&&ggtt;;  &&lltt;;!!EELLEEMMEENNTT  aa  EEMMPPTTYY&&ggtt;;''  >>


  <<!!EENNTTIITTYY  %%  ddttdd22  SSYYSSTTEEMM  ''ddaattaa::,,&&lltt;;!!EELLEEMMEENNTT  yy  ((bb))**&&ggtt;;  &&lltt;;!!EELLEEMMEENNTT  bb  EEMMPPTTYY&&ggtt;;''  >>


  <<!!EENNTTIITTYY  aammpp  ''&&##3388;;''  >>


  <<!!EENNTTIITTYY  aappooss  ''&&##3399;;''  >>


  <<!!EENNTTIITTYY  ggtt  ''>>''  >>


  <<!!EENNTTIITTYY  lltt  ''&&##6600;;''  >>


  <<!!EENNTTIITTYY  qquuoott  ''&&##3344;;''  >>


  <<!!EELLEEMMEENNTT  ccoommppoouunndd::ddoocc  ((nnsspp--11::xx,,  nnsspp--22::yy))**  >>


  <<!!AATTTTLLIISSTT  ccoommppoouunndd::ddoocc  


      xxmmllnnss::ccoommppoouunndd  CCDDAATTAA    ''ddaattaa::,,nnss--ddoocc''  >>


  <<!!AATTTTLLIISSTT  ccoommppoouunndd::ddoocc  


      xxmmllnnss::nnsspp--22  CCDDAATTAA  ''ddaattaa::,,nnss--bb''


      xxmmllnnss::nnsspp--11  CCDDAATTAA  ''ddaattaa::,,nnss--aa''  >>


  <<!!EELLEEMMEENNTT  xx  ((aa))**  >>


  <<!!AATTTTLLIISSTT  xx  


      xxmmllnnss  CCDDAATTAA    ''ddaattaa::,,nnss--aa''  >>


  <<!!EELLEEMMEENNTT  aa  EEMMPPTTYY  >>


  <<!!EELLEEMMEENNTT  yy  ((bb))**  >>


  <<!!AATTTTLLIISSTT  yy  


      xxmmllnnss  CCDDAATTAA    ''ddaattaa::,,nnss--bb''  >>


  <<!!EELLEEMMEENNTT  bb  EEMMPPTTYY  >>


  ]]>>


<<ccoommppoouunndd::ddoocc  xxmmllnnss==''ddaattaa::,,nnss--ddoocc''  xxmmllnnss::ccoommppoouunndd==''ddaattaa::,,nnss--ddoocc''>>


  


          


  <<xx  xxmmllnnss==''ddaattaa::,,nnss--aa''>>


    <<aa  //>><<//xx>>


  


          


  <<yy  xxmmllnnss==''ddaattaa::,,nnss--bb''>>


    <<bb  //>><<//yy>>


  


          <<//ccoommppoouunndd::ddoocc>>


an examination of the document entitiy demonstrates that element names are resolved:


    |data:,ns-doc|::|doc| |data:,ns-a|::|x| |data:,ns-a|::|a| |data:,ns-b|::|y| |data:,ns-b|::|b|


and, in addition, the nems in element definitions are alos resolved:


    |data:,ns-doc|::|doc| |data:,ns-a|::|a| |data:,ns-b|::|b| |data:,ns-a|::|x| |data:,ns-b|::|y|


this demonstrates ns propagation with multiple unambiguous prefix bindings.
in this case, the dominant declaration preceeds the dependant declarations and shares a prefix.<<??xxmmll  vveerrssiioonn==''11..00''  eennccooddiinngg==''UUTTFF--88''  ssttaannddaalloonnee==''yyeess''  ??>>


<<!!DDOOCCTTYYPPEE  ddoocc  [[


  <<!!EENNTTIITTYY  aammpp  ''&&##3388;;''  >>


  <<!!EENNTTIITTYY  aappooss  ''&&##3399;;''  >>


  <<!!EENNTTIITTYY  ggtt  ''>>''  >>


  <<!!EENNTTIITTYY  lltt  ''&&##6600;;''  >>


  <<!!EENNTTIITTYY  qquuoott  ''&&##3344;;''  >>


  <<!!EELLEEMMEENNTT  ddoocc  ((nnsspp--11::xx,,  nnsspp--22::yy))**  >>


  <<!!AATTTTLLIISSTT  ddoocc  


      xxmmllnnss  CCDDAATTAA    ''ddaattaa::,,nnss--ttoopp''  >>


  <<!!AATTTTLLIISSTT  ddoocc  


      xxmmllnnss::nnsspp--22  CCDDAATTAA  ''ddaattaa::,,nnss--bb''


      xxmmllnnss::nnsspp--11  CCDDAATTAA  ''ddaattaa::,,nnss--aa''  >>


  <<!!EELLEEMMEENNTT  aa::xx  ((aa::aa))**  >>


  <<!!AATTTTLLIISSTT  aa::xx  


      xxmmllnnss  CCDDAATTAA    ''ddaattaa::,,nnss--aa''


      xxmmllnnss::aa  CCDDAATTAA    ''ddaattaa::,,nnss--aa''  >>


  <<!!EELLEEMMEENNTT  aa::aa  EEMMPPTTYY  >>


  <<!!EELLEEMMEENNTT  bb::yy  ((bb::bb))**  >>


  <<!!AATTTTLLIISSTT  bb::yy  


      xxmmllnnss  CCDDAATTAA    ''ddaattaa::,,nnss--bb''


      xxmmllnnss::bb  CCDDAATTAA    ''ddaattaa::,,nnss--bb''  >>


  <<!!EELLEEMMEENNTT  bb::bb  EEMMPPTTYY  >>


  ]]>>


<<ddoocc  xxmmllnnss==''ddaattaa::,,nnss--ttoopp''>>


  


          


  <<aa::xx  xxmmllnnss==''ddaattaa::,,nnss--aa''  xxmmllnnss::aa==''ddaattaa::,,nnss--aa''>>


    <<aa::aa  //>><<//aa::xx>>


  


          


  <<bb::yy  xxmmllnnss==''ddaattaa::,,nnss--bb''  xxmmllnnss::bb==''ddaattaa::,,nnss--bb''>>


    <<bb::bb  //>><<//bb::yy>>


  


          <<//ddoocc>>


this demonstrates the problmes which arise where declaration either are missing in the document
and/or declaration or do not match.


validity condition as expected: VC: Element Valid signaled:


there must be a definition where the name matches: "x".


parser error with-state #<XML-PARSE-STATE


                          :sources ((:SOURCE


                                     #<VECTOR-INPUT-STREAM


                                       #(3c 21 44 4f 43 54 59 50 45 20 64 6f 63 20 5b d 20 20 20 20 3c 21 45 4c 45 4d 45 4e 54


                                         20 64 6f ...)>


                                     :POSITION 414 :COLUMN 10 :LINE


                                     17)) :input #\< :token NIL :lexical-context |STag| :source #<XML-INPUT


                                                                                                  @


                                                                                                  #x245a739a> :term S :non-terminal |STag| :stack (|STag|


                                                                                                                                                   |Element|


                                                                                                                                                   |Content|


                                                                                                                                                   |Element|


                                                                                                                                                   |Root|


                                                                                                                                                   |Document|


                                                                                                                                                   |Document-Parser|) >.


validity condition as expected: VC: Element Valid signaled:


there must be a definition where the name matches: |data:,ns-top|::|x|.


parser error with-state #<XML-PARSE-STATE


                          :sources ((:SOURCE


                                     #<VECTOR-INPUT-STREAM


                                       #(3c 21 44 4f 43 54 59 50 45 20 64 6f 63 20 5b d 20 20 20 20 3c 21 45 4c 45 4d 45 4e 54


                                         20 64 6f ...)>


                                     :POSITION 422 :COLUMN 18 :LINE


                                     17)) :input #\return :token NIL :lexical-context |Content| :source #<XML-INPUT


                                                                                                          @


                                                                                                          #x245a739a> :term S :non-terminal |Element| :stack (|Element|


                                                                                                                                                              |Content|


                                                                                                                                                              |Element|


                                                                                                                                                              |Root|


                                                                                                                                                              |Document|


                                                                                                                                                              |Document-Parser|) >.


validity condition as expected: VC: Element Content signaled:


content must match the element model: (#<ELEM-NODE |data:,ns-top|::|a| 3 @ #x245af86a>): 


NIL.


parser error with-state #<XML-PARSE-STATE


                          :sources ((:SOURCE


                                     #<VECTOR-INPUT-STREAM


                                       #(3c 21 44 4f 43 54 59 50 45 20 64 6f 63 20 5b d 20 20 20 20 3c 21 45 4c 45 4d 45 4e 54


                                         20 64 6f ...)>


                                     :POSITION 422 :COLUMN 18 :LINE


                                     17)) :input #\return :token NIL :lexical-context |Content| :source #<XML-INPUT


                                                                                                          @


                                                                                                          #x245a739a> :term S :non-terminal |Element| :stack (|Element|


                                                                                                                                                              |Content|


                                                                                                                                                              |Element|


                                                                                                                                                              |Root|


                                                                                                                                                              |Document|


                                                                                                                                                              |Document-Parser|) >.


validity condition as expected: VC: Element Valid signaled:


there must be a definition where the name matches: "y".


parser error with-state #<XML-PARSE-STATE


                          :sources ((:SOURCE


                                     #<VECTOR-INPUT-STREAM


                                       #(3c 21 44 4f 43 54 59 50 45 20 64 6f 63 20 5b d 20 20 20 20 3c 21 45 4c 45 4d 45 4e 54


                                         20 64 6f ...)>


                                     :POSITION 432 :COLUMN 10 :LINE


                                     18)) :input #\< :token NIL :lexical-context |STag| :source #<XML-INPUT


                                                                                                  @


                                                                                                  #x245a739a> :term S :non-terminal |STag| :stack (|STag|


                                                                                                                                                   |Element|


                                                                                                                                                   |Content|


                                                                                                                                                   |Element|


                                                                                                                                                   |Root|


                                                                                                                                                   |Document|


                                                                                                                                                   |Document-Parser|) >.


validity condition as expected: VC: Element Valid signaled:


there must be a definition where the name matches: |data:,ns-top|::|y|.


parser error with-state #<XML-PARSE-STATE


                          :sources ((:SOURCE


                                     #<VECTOR-INPUT-STREAM


                                       #(3c 21 44 4f 43 54 59 50 45 20 64 6f 63 20 5b d 20 20 20 20 3c 21 45 4c 45 4d 45 4e 54


                                         20 64 6f ...)>


                                     :POSITION 440 :COLUMN 18 :LINE


                                     18)) :input #\return :token NIL :lexical-context |Content| :source #<XML-INPUT


                                                                                                          @


                                                                                                          #x245a739a> :term S :non-terminal |Element| :stack (|Element|


                                                                                                                                                              |Content|


                                                                                                                                                              |Element|


                                                                                                                                                              |Root|


                                                                                                                                                              |Document|


                                                                                                                                                              |Document-Parser|) >.


validity condition as expected: VC: Element Content signaled:


content must match the element model: (#<ELEM-NODE |data:,ns-top|::|b| 5 @ #x245b254a>): 


NIL.


parser error with-state #<XML-PARSE-STATE


                          :sources ((:SOURCE


                                     #<VECTOR-INPUT-STREAM


                                       #(3c 21 44 4f 43 54 59 50 45 20 64 6f 63 20 5b d 20 20 20 20 3c 21 45 4c 45 4d 45 4e 54


                                         20 64 6f ...)>


                                     :POSITION 440 :COLUMN 18 :LINE


                                     18)) :input #\return :token NIL :lexical-context |Content| :source #<XML-INPUT


                                                                                                          @


                                                                                                          #x245a739a> :term S :non-terminal |Element| :stack (|Element|


                                                                                                                                                              |Content|


                                                                                                                                                              |Element|


                                                                                                                                                              |Root|


                                                                                                                                                              |Document|


                                                                                                                                                              |Document-Parser|) >.


validity condition as expected: VC: Element Valid signaled:


there must be a definition where the name matches: |data:,ns-top|::|x|.


parser error with-state #<XML-PARSE-STATE


                          :sources ((:SOURCE


                                     #<VECTOR-INPUT-STREAM


                                       #(3c 21 44 4f 43 54 59 50 45 20 64 6f 63 20 5b d 20 20 20 20 3c 21 45 4c 45 4d 45 4e 54


                                         20 64 6f ...)>


                                     :POSITION 451 :COLUMN 11 :LINE


                                     19)) :input NIL :token NIL :lexical-context |Document| :source #<XML-INPUT


                                                                                                      @


                                                                                                      #x245a739a> :term S :non-terminal |Element| :stack (|Element|


                                                                                                                                                          |Root|


                                                                                                                                                          |Document|


                                                                                                                                                          |Document-Parser|) >.


validity condition as expected: VC: Element Content signaled:


content must match the element model: ("


     " #<ELEM-NODE |data:,ns-top|::|x| 2 @ #x245af6e2> "


     " #<ELEM-NODE |data:,ns-top|::|y| 4 @ #x245b23c2> "


     "): 


     doc ::= (x y)*.


parser error with-state #<XML-PARSE-STATE


                          :sources ((:SOURCE


                                     #<VECTOR-INPUT-STREAM


                                       #(3c 21 44 4f 43 54 59 50 45 20 64 6f 63 20 5b d 20 20 20 20 3c 21 45 4c 45 4d 45 4e 54


                                         20 64 6f ...)>


                                     :POSITION 451 :COLUMN 11 :LINE


                                     19)) :input NIL :token NIL :lexical-context |Document| :source #<XML-INPUT


                                                                                                      @


                                                                                                      #x245a739a> :term S :non-terminal |Element| :stack (|Element|


                                                                                                                                                          |Root|


                                                                                                                                                          |Document|


                                                                                                                                                          |Document-Parser|) >.


<<??xxmmll  vveerrssiioonn==''11..00''  eennccooddiinngg==''UUTTFF--88''  ssttaannddaalloonnee==''yyeess''  ??>>


<<!!DDOOCCTTYYPPEE  ddoocc  [[


  <<!!EENNTTIITTYY  aammpp  ''&&##3388;;''  >>


  <<!!EENNTTIITTYY  aappooss  ''&&##3399;;''  >>


  <<!!EENNTTIITTYY  ggtt  ''>>''  >>


  <<!!EENNTTIITTYY  lltt  ''&&##6600;;''  >>


  <<!!EENNTTIITTYY  qquuoott  ''&&##3344;;''  >>


  <<!!EELLEEMMEENNTT  ddoocc  ((nnsspp--11::xx,,  nnsspp--22::yy))**  >>


  <<!!AATTTTLLIISSTT  ddoocc  


      xxmmllnnss  CCDDAATTAA    ''ddaattaa::,,nnss--ttoopp''  >>


  <<!!AATTTTLLIISSTT  ddoocc  


      xxmmllnnss::nnsspp--22  CCDDAATTAA  ''ddaattaa::,,nnss--bb''


      xxmmllnnss::nnsspp--11  CCDDAATTAA  ''ddaattaa::,,nnss--aa''  >>


  <<!!EELLEEMMEENNTT  aa::xx  ((aa::aa))**  >>


  <<!!AATTTTLLIISSTT  aa::xx  


      xxmmllnnss  CCDDAATTAA    ''ddaattaa::,,nnss--aa''


      xxmmllnnss::aa  CCDDAATTAA    ''ddaattaa::,,nnss--aa''  >>


  <<!!EELLEEMMEENNTT  aa::aa  EEMMPPTTYY  >>


  <<!!EELLEEMMEENNTT  bb::yy  ((bb::bb))**  >>


  <<!!AATTTTLLIISSTT  bb::yy  


      xxmmllnnss  CCDDAATTAA    ''ddaattaa::,,nnss--bb''


      xxmmllnnss::bb  CCDDAATTAA    ''ddaattaa::,,nnss--bb''  >>


  <<!!EELLEEMMEENNTT  bb::bb  EEMMPPTTYY  >>


  ]]>>


<<ddoocc  xxmmllnnss==''ddaattaa::,,nnss--ttoopp''>>


  


          


  <<xx>>


    <<aa  //>><<//xx>>


  


          


  <<yy>>


    <<bb  //>><<//yy>>


  


          <<//ddoocc>>


namespace declarations are propagation with multiple unambiguous prefix bindings.
in this case, the dominant declaration follows the dependant declarations.


<<??xxmmll  vveerrssiioonn==''11..00''  eennccooddiinngg==''UUTTFF--88''  ssttaannddaalloonnee==''yyeess''  ??>>


<<!!DDOOCCTTYYPPEE  ddoocc  [[


  <<!!EENNTTIITTYY  aammpp  ''&&##3388;;''  >>


  <<!!EENNTTIITTYY  aappooss  ''&&##3399;;''  >>


  <<!!EENNTTIITTYY  ggtt  ''>>''  >>


  <<!!EENNTTIITTYY  lltt  ''&&##6600;;''  >>


  <<!!EENNTTIITTYY  qquuoott  ''&&##3344;;''  >>


  <<!!EELLEEMMEENNTT  ddoocc  ((nnsspp--11::xx,,  nnsspp--22::yy))**  >>


  <<!!AATTTTLLIISSTT  ddoocc  


      xxmmllnnss  CCDDAATTAA    ''ddaattaa::,,nnss--ttoopp''  >>


  <<!!AATTTTLLIISSTT  ddoocc  


      xxmmllnnss::nnsspp--22  CCDDAATTAA  ''ddaattaa::,,nnss--bb''


      xxmmllnnss::nnsspp--11  CCDDAATTAA  ''ddaattaa::,,nnss--aa''  >>


  <<!!EELLEEMMEENNTT  aa::xx  ((aa::aa))**  >>


  <<!!AATTTTLLIISSTT  aa::xx  


      xxmmllnnss  CCDDAATTAA    ''ddaattaa::,,nnss--aa''


      xxmmllnnss::aa  CCDDAATTAA    ''ddaattaa::,,nnss--aa''  >>


  <<!!EELLEEMMEENNTT  aa::aa  EEMMPPTTYY  >>


  <<!!EELLEEMMEENNTT  bb::yy  ((bb::bb))**  >>


  <<!!AATTTTLLIISSTT  bb::yy  


      xxmmllnnss  CCDDAATTAA    ''ddaattaa::,,nnss--bb''


      xxmmllnnss::bb  CCDDAATTAA    ''ddaattaa::,,nnss--bb''  >>


  <<!!EELLEEMMEENNTT  bb::bb  EEMMPPTTYY  >>


  ]]>>


<<ddoocc  xxmmllnnss==''ddaattaa::,,nnss--ttoopp''>>


  


          


  <<aa::xx  xxmmllnnss==''ddaattaa::,,nnss--aa''  xxmmllnnss::aa==''ddaattaa::,,nnss--aa''>>


    <<aa::aa  //>><<//aa::xx>>


  


          


  <<bb::yy  xxmmllnnss==''ddaattaa::,,nnss--bb''  xxmmllnnss::bb==''ddaattaa::,,nnss--bb''>>


    <<bb::bb  //>><<//bb::yy>>


  


          <<//ddoocc>>


this example notes the ambiguous namespace bindings.
and signal validation errors for the content and the missing definition.


<<??xxmmll  vveerrssiioonn==''11..00''  eennccooddiinngg==''UUTTFF--88''  ssttaannddaalloonnee==''yyeess''  ??>>


<<!!DDOOCCTTYYPPEE  ddoocc  [[


  <<!!EENNTTIITTYY  aammpp  ''&&##3388;;''  >>


  <<!!EENNTTIITTYY  aappooss  ''&&##3399;;''  >>


  <<!!EENNTTIITTYY  ggtt  ''>>''  >>


  <<!!EENNTTIITTYY  lltt  ''&&##6600;;''  >>


  <<!!EENNTTIITTYY  qquuoott  ''&&##3344;;''  >>


  <<!!EELLEEMMEENNTT  ddoocc  ((nnsspp--11::xx))**  >>


  <<!!AATTTTLLIISSTT  ddoocc  


      xxmmllnnss::aa  CCDDAATTAA    ''ddaattaa::,,nnss--bb''


      xxmmllnnss  CCDDAATTAA    ''ddaattaa::,,nnss--ttoopp''  >>


  <<!!AATTTTLLIISSTT  ddoocc  


      xxmmllnnss::nnsspp--11  CCDDAATTAA  ''ddaattaa::,,nnss--aa''  >>


  <<!!EELLEEMMEENNTT  aa::xx  EEMMPPTTYY  >>


  <<!!AATTTTLLIISSTT  aa::xx  


      xxmmllnnss::aa  CCDDAATTAA    ''ddaattaa::,,nnss--aa''  >>


  ]]>>


<<ddoocc  xxmmllnnss==''ddaattaa::,,nnss--ttoopp''  xxmmllnnss::aa==''ddaattaa::,,nnss--bb''>>


      


  <<!!----    nnbb..  aass  xxmmllnnss::aa==''ddaattaa::,,nnss--aa''  tthhiiss  ccaauusseess  aa  nnss  ddeeffaauulltt  eerrrroorr  iinnssttaannccee    ---->>


  


          


  <<aa::xx  xxmmllnnss==''ddaattaa::,,nnss--aa''  xxmmllnnss::aa==''ddaattaa::,,nnss--aa''  //>>


  


          <<//ddoocc>>


this example demonstrate the effects of changing a namespace name v/s changing the value in a namespace node.


original. :


<doc xmlns='data:,ns-top' xmlns:a='data:,ns-a' >
     <x xmlns='data:,ns-a'><z/></x>
     <y xmlns='data:,ns-b'></y>
     </doc>


I. original serialized. :


<<ddoocc  xxmmllnnss==''ddaattaa::,,nnss--ttoopp''  xxmmllnnss::aa==''ddaattaa::,,nnss--aa''>>


  


          


  <<xx  xxmmllnnss==''ddaattaa::,,nnss--aa''>>


    <<zz  //>><<//xx>>


  


          


  <<yy  xxmmllnnss==''ddaattaa::,,nnss--bb''  //>>


  


          <<//ddoocc>>


II. a change of the prefix specified for a local namespace binding has the expected effect on the serialized document, even though


#<ELEM-NODE |data:,ns-a|::|x| 2 @ #x245f31ba>.name.prefix remains = "" :


<<ddoocc  xxmmllnnss==''ddaattaa::,,nnss--ttoopp''  xxmmllnnss::aa==''ddaattaa::,,nnss--aa''>>


  


          


  <<aaCChhaannggeedd::xx  xxmmllnnss::aaCChhaannggeedd==''ddaattaa::,,nnss--aa''>>


    <<aaCChhaannggeedd::zz  //>><<//aaCChhaannggeedd::xx>>


  


          


  <<yy  xxmmllnnss==''ddaattaa::,,nnss--bb''  //>>


  


          <<//ddoocc>>


III. moving the element does not cause the artifactual null prefix to be captured.


#<ELEM-NODE |data:,ns-a|::|z| 3 @ #x245fa27a>.name.prefix remains = "". the serializer uses the binding visible in the root node.


#<ELEM-NODE |data:,ns-b|::|y| 4 @ #x245faa82>.namespaces = (#<NS-NODE |xmlns|: -> "data:,ns-b" @ #x245fa9b2>). :


<<ddoocc  xxmmllnnss==''ddaattaa::,,nnss--ttoopp''  xxmmllnnss::aa==''ddaattaa::,,nnss--aa''>>


  


          


  <<xx  xxmmllnnss==''ddaattaa::,,nnss--aa''  //>>


  


          


  <<yy  xxmmllnnss==''ddaattaa::,,nnss--bb''>>


    <<aa::zz  //>><<//yy>>


  


          <<//ddoocc>>


IV. the prefixes are serialization artifacts, where the local namespace nodes have been deleted, the serializer either generates new ones, or uses other apparent bindings.


#<ELEM-NODE |data:,ns-a|::|x| 2 @ #x24600b32>.namespaces = NIL.


#<ELEM-NODE |data:,ns-b|::|y| 4 @ #x24601512>.namespaces = NIL. :


<<ddoocc  xxmmllnnss==''ddaattaa::,,nnss--ttoopp''  xxmmllnnss::aa==''ddaattaa::,,nnss--aa''>>


  


          


  <<aa::xx>>


    <<aa::zz  //>><<//aa::xx>>


  


          


  <<nnsspp--11::yy  nnsspp--11==''ddaattaa::,,nnss--bb''  //>>


  


          <<//ddoocc>>


V. the effect of a change to the value of a namespace node is limited to that node. it has no affect on the names within its scope...


#<ELEM-NODE |data:,ns-a|::|x| 2 @ #x2460744a>.namespaces = (#<NS-NODE |xmlns|: -> "" @ #x246083aa>). :


<<ddoocc  xxmmllnnss==''ddaattaa::,,nnss--ttoopp''  xxmmllnnss::aa==''ddaattaa::,,nnss--aa''>>


  


          


  <<aa::xx  xxmmllnnss==''''>>


    <<aa::zz  //>><<//aa::xx>>


  


          


  <<yy  xxmmllnnss==''ddaattaa::,,nnss--bb''  //>>


  


          <<//ddoocc>>


VI. the effect of a change to the value of a namespace node is limited to that node. it has no affect on the names within its scope...


#<ELEM-NODE |data:,ns-a|::|x| 2 @ #x2460dc02>.namespaces = (#<NS-NODE |xmlns|: -> "data:,ns-nonexistant1" @ #x2460eb62>).


#<ELEM-NODE |data:,ns-b|::|y| 4 @ #x2460e5e2>.namespaces = (#<NS-NODE |xmlns|: -> "data:,ns-nonexistant2" @ #x2460f5fa>). :


<<ddoocc  xxmmllnnss==''ddaattaa::,,nnss--ttoopp''  xxmmllnnss::aa==''ddaattaa::,,nnss--aa''>>


  


          


  <<aa::xx  xxmmllnnss==''ddaattaa::,,nnss--nnoonneexxiissttaanntt11''>>


    <<aa::zz  //>><<//aa::xx>>


  


          


  <<nnsspp--11::yy  xxmmllnnss==''ddaattaa::,,nnss--nnoonneexxiissttaanntt22''  nnsspp--11==''ddaattaa::,,nnss--bb''  //>>


  


          <<//ddoocc>>


VII. ... even where new nodes supplant all original prefix/namespace bindings.


#<ELEM-NODE |data:,ns-a|::|x| 2 @ #x24615d7a>.namespaces = (#<NS-NODE |xmlns|::|a| -> "" @ #x24616d82>


                                                            #<NS-NODE |xmlns|: -> "" @ #x24616cda>). :


<<ddoocc  xxmmllnnss==''ddaattaa::,,nnss--ttoopp''  xxmmllnnss::aa==''ddaattaa::,,nnss--aa''>>


  


          


  <<aa::xx  xxmmllnnss::aa==''''  xxmmllnnss==''''>>


    <<aa::zz  //>><<//aa::xx>>


  


          


  <<yy  xxmmllnnss==''ddaattaa::,,nnss--bb''  //>>


  


          <<//ddoocc>>


;; component: "xml:tests;parser;validation.lisp"


;loading G:\Development\Source\cl-xml-0-949\tests\parser\validation.lisp, no bin.


; Loading G:\Development\Source\cl-xml-0-949\tests\parser\validation.lisp


;;
;; examples which demonstrate the difference between a namespace default and
;; a fixed attribute default: where the former differ, the parse may
;; fail independant of validation while in the latter case, it fails under
;; validation only.


;;


;; namespace declarations (-validation): element = x /= default = y ==> error:


as expected: NSC: Namespace Attribute Default signaled:


namespace name does not match default value:  == "http://over.the.rainbow.com/somewhere" /= "http://java.sun.com/historical":


;;


;; namespace declarations (-validation): element = x == default = x ==> ok:


<<??xxmmll  vveerrssiioonn==''11..00''  eennccooddiinngg==''UUTTFF--88''  ssttaannddaalloonnee==''yyeess''  ??>>


<<!!DDOOCCTTYYPPEE  ppaalliimmppeesstt  [[


  <<!!EENNTTIITTYY  aammpp  ''&&##3388;;''  >>


  <<!!EENNTTIITTYY  aappooss  ''&&##3399;;''  >>


  <<!!EENNTTIITTYY  ggtt  ''>>''  >>


  <<!!EENNTTIITTYY  lltt  ''&&##6600;;''  >>


  <<!!EENNTTIITTYY  qquuoott  ''&&##3344;;''  >>


  <<!!EELLEEMMEENNTT  ppaalliimmppeesstt  EEMMPPTTYY  >>


  <<!!AATTTTLLIISSTT  ppaalliimmppeesstt  


      xxmmllnnss  CCDDAATTAA  ##FFIIXXEEDD  ''hhttttpp::////oovveerr..tthhee..rraaiinnbbooww..ccoomm//ssoommeewwhheerree''  >>


  ]]>>


<<ppaalliimmppeesstt  xxmmllnnss==''hhttttpp::////oovveerr..tthhee..rraaiinnbbooww..ccoomm//ssoommeewwhheerree''  //>>


;;


;; namespace declarations (-validation): element = x /= default = nil ==> ok:


<<??xxmmll  vveerrssiioonn==''11..00''  eennccooddiinngg==''UUTTFF--88''  ssttaannddaalloonnee==''yyeess''  ??>>


<<!!DDOOCCTTYYPPEE  ppaalliimmppeesstt  [[


  <<!!EENNTTIITTYY  aammpp  ''&&##3388;;''  >>


  <<!!EENNTTIITTYY  aappooss  ''&&##3399;;''  >>


  <<!!EENNTTIITTYY  ggtt  ''>>''  >>


  <<!!EENNTTIITTYY  lltt  ''&&##6600;;''  >>


  <<!!EENNTTIITTYY  qquuoott  ''&&##3344;;''  >>


  <<!!EELLEEMMEENNTT  ppaalliimmppeesstt  EEMMPPTTYY  >>


  ]]>>


<<ppaalliimmppeesstt  xxmmllnnss==''hhttttpp::////oovveerr..tthhee..rraaiinnbbooww..ccoomm//ssoommeewwhheerree''  //>>


;;


;; namespace declarations (-validation): element = nil == default = x ==> ok:


<<??xxmmll  vveerrssiioonn==''11..00''  eennccooddiinngg==''UUTTFF--88''  ssttaannddaalloonnee==''yyeess''  ??>>


<<!!DDOOCCTTYYPPEE  ppaalliimmppeesstt  [[


  <<!!EENNTTIITTYY  aammpp  ''&&##3388;;''  >>


  <<!!EENNTTIITTYY  aappooss  ''&&##3399;;''  >>


  <<!!EENNTTIITTYY  ggtt  ''>>''  >>


  <<!!EENNTTIITTYY  lltt  ''&&##6600;;''  >>


  <<!!EENNTTIITTYY  qquuoott  ''&&##3344;;''  >>


  <<!!EELLEEMMEENNTT  ppaalliimmppeesstt  EEMMPPTTYY  >>


  <<!!AATTTTLLIISSTT  ppaalliimmppeesstt  


      xxmmllnnss  CCDDAATTAA  ##FFIIXXEEDD  ''hhttttpp::////oovveerr..tthhee..rraaiinnbbooww..ccoomm//ssoommeewwhheerree''  >>


  ]]>>


<<ppaalliimmppeesstt  xxmmllnnss==''hhttttpp::////oovveerr..tthhee..rraaiinnbbooww..ccoomm//ssoommeewwhheerree''  //>>


;;


;; namespace declarations (-validation): element = nil == default = nil ==> ok:


<<??xxmmll  vveerrssiioonn==''11..00''  eennccooddiinngg==''UUTTFF--88''  ssttaannddaalloonnee==''yyeess''  ??>>


<<!!DDOOCCTTYYPPEE  ppaalliimmppeesstt  [[


  <<!!EENNTTIITTYY  aammpp  ''&&##3388;;''  >>


  <<!!EENNTTIITTYY  aappooss  ''&&##3399;;''  >>


  <<!!EENNTTIITTYY  ggtt  ''>>''  >>


  <<!!EENNTTIITTYY  lltt  ''&&##6600;;''  >>


  <<!!EENNTTIITTYY  qquuoott  ''&&##3344;;''  >>


  <<!!EELLEEMMEENNTT  ppaalliimmppeesstt  EEMMPPTTYY  >>


  ]]>>


<<ppaalliimmppeesstt  //>>


;;


;; attributes (+validation): element = x /= default = y ==> error:


as expected: VC: Fixed Attribute Default signaled:


attribute value does not match default: attr: ("http://over.the.rainbow.com/somewhere"): ("http://java.sun.com/historical"):


parser error with-state #<XML-PARSE-STATE


                          :sources ((:SOURCE


                                     #<VECTOR-INPUT-STREAM


                                       #(3c 21 44 4f 43 54 59 50 45 20 70 61 6c 69 6d 70 65 73 74 20 5b d 3c 21 45 4c 45 4d 45


                                         4e 54 20 ...)>


                                     :POSITION 242 :COLUMN 57 :LINE


                                     8)) :input NIL :token NIL :lexical-context |STag| :source #<XML-INPUT


                                                                                                 @


                                                                                                 #x2464ef8a> :term S :non-terminal |STag| :stack (|STag|


                                                                                                                                                  |Element|


                                                                                                                                                  |Root|


                                                                                                                                                  |Document|


                                                                                                                                                  |Document-Parser|) >.


<<??xxmmll  vveerrssiioonn==''11..00''  eennccooddiinngg==''UUTTFF--88''  ssttaannddaalloonnee==''yyeess''  ??>>


<<!!DDOOCCTTYYPPEE  ppaalliimmppeesstt  [[


  <<!!EENNTTIITTYY  aammpp  ''&&##3388;;''  >>


  <<!!EENNTTIITTYY  aappooss  ''&&##3399;;''  >>


  <<!!EENNTTIITTYY  ggtt  ''>>''  >>


  <<!!EENNTTIITTYY  lltt  ''&&##6600;;''  >>


  <<!!EENNTTIITTYY  qquuoott  ''&&##3344;;''  >>


  <<!!EELLEEMMEENNTT  ppaalliimmppeesstt  EEMMPPTTYY  >>


  <<!!AATTTTLLIISSTT  ppaalliimmppeesstt  


      aattttrr  CCDDAATTAA  ##FFIIXXEEDD  ''hhttttpp::////jjaavvaa..ssuunn..ccoomm//hhiissttoorriiccaall''  >>


  ]]>>


<<ppaalliimmppeesstt  aattttrr==''hhttttpp::////oovveerr..tthhee..rraaiinnbbooww..ccoomm//ssoommeewwhheerree''  //>>


;;


;; attributes (-validation): element = x /= default = y ==> ok:


<<??xxmmll  vveerrssiioonn==''11..00''  eennccooddiinngg==''UUTTFF--88''  ssttaannddaalloonnee==''yyeess''  ??>>


<<!!DDOOCCTTYYPPEE  ppaalliimmppeesstt  [[


  <<!!EENNTTIITTYY  aammpp  ''&&##3388;;''  >>


  <<!!EENNTTIITTYY  aappooss  ''&&##3399;;''  >>


  <<!!EENNTTIITTYY  ggtt  ''>>''  >>


  <<!!EENNTTIITTYY  lltt  ''&&##6600;;''  >>


  <<!!EENNTTIITTYY  qquuoott  ''&&##3344;;''  >>


  <<!!EELLEEMMEENNTT  ppaalliimmppeesstt  EEMMPPTTYY  >>


  <<!!AATTTTLLIISSTT  ppaalliimmppeesstt  


      aattttrr  CCDDAATTAA  ##FFIIXXEEDD  ''hhttttpp::////jjaavvaa..ssuunn..ccoomm//hhiissttoorriiccaall''  >>


  ]]>>


<<ppaalliimmppeesstt  aattttrr==''hhttttpp::////oovveerr..tthhee..rraaiinnbbooww..ccoomm//ssoommeewwhheerree''  //>>


;;


;; attributes (+validation): element = x == default = y ==> ok:


<<??xxmmll  vveerrssiioonn==''11..00''  eennccooddiinngg==''UUTTFF--88''  ssttaannddaalloonnee==''yyeess''  ??>>


<<!!DDOOCCTTYYPPEE  ppaalliimmppeesstt  [[


  <<!!EENNTTIITTYY  aammpp  ''&&##3388;;''  >>


  <<!!EENNTTIITTYY  aappooss  ''&&##3399;;''  >>


  <<!!EENNTTIITTYY  ggtt  ''>>''  >>


  <<!!EENNTTIITTYY  lltt  ''&&##6600;;''  >>


  <<!!EENNTTIITTYY  qquuoott  ''&&##3344;;''  >>


  <<!!EELLEEMMEENNTT  ppaalliimmppeesstt  EEMMPPTTYY  >>


  <<!!AATTTTLLIISSTT  ppaalliimmppeesstt  


      aattttrr  CCDDAATTAA  ##FFIIXXEEDD  ''hhttttpp::////jjaavvaa..ssuunn..ccoomm//hhiissttoorriiccaall''  >>


  ]]>>


<<ppaalliimmppeesstt  aattttrr==''hhttttpp::////jjaavvaa..ssuunn..ccoomm//hhiissttoorriiccaall''  //>>


;;


;; attributes (-validation): element = x == default = y ==> ok:


<<??xxmmll  vveerrssiioonn==''11..00''  eennccooddiinngg==''UUTTFF--88''  ssttaannddaalloonnee==''yyeess''  ??>>


<<!!DDOOCCTTYYPPEE  ppaalliimmppeesstt  [[


  <<!!EENNTTIITTYY  aammpp  ''&&##3388;;''  >>


  <<!!EENNTTIITTYY  aappooss  ''&&##3399;;''  >>


  <<!!EENNTTIITTYY  ggtt  ''>>''  >>


  <<!!EENNTTIITTYY  lltt  ''&&##6600;;''  >>


  <<!!EENNTTIITTYY  qquuoott  ''&&##3344;;''  >>


  <<!!EELLEEMMEENNTT  ppaalliimmppeesstt  EEMMPPTTYY  >>


  <<!!AATTTTLLIISSTT  ppaalliimmppeesstt  


      aattttrr  CCDDAATTAA  ##FFIIXXEEDD  ''hhttttpp::////jjaavvaa..ssuunn..ccoomm//hhiissttoorriiccaall''  >>


  ]]>>


<<ppaalliimmppeesstt  aattttrr==''hhttttpp::////jjaavvaa..ssuunn..ccoomm//hhiissttoorriiccaall''  //>>


;; component: "xml:tests;parser;namespaces.lisp"


;loading G:\Development\Source\cl-xml-0-949\tests\parser\namespaces.lisp, no bin.


; Loading G:\Development\Source\cl-xml-0-949\tests\parser\namespaces.lisp


;; this illustrates the consequences of attempts to bind standard namespaces.


;; 0.949 fails these tests


("XPARSER" "NAMESPACES" "DTD"): failed.


;; component: "xml:tests;parser;oasis.lisp"


;loading G:\Development\Source\cl-xml-0-949\tests\parser\oasis.lisp, no bin.


; Loading G:\Development\Source\cl-xml-0-949\tests\parser\oasis.lisp


#p"xmlconf:oasis;*pass*.xml" (:PASS T)........


p04pass1.xml (p y) (v n): FAILED: OK/DISCREPANT: PE: tag '<A.-:̀·/>' is a qualified name -> NSC: Prefix Declared signaled: no visible binding for prefix: "A.-". parser error with-state #<XML-PARSE-STATE                           :sources NIL :input #\return :token NIL :lexical-context |STag| :source #<XML-INPUT                                                                                                     @                                                                                                     #x2476a0d2> :term S :non-terminal |STag| :stack NIL >. 


p05pass1.xml (p y) (v n): FAILED: OK/DISCREPANT: PE: tags '<::._-0/>' and '<:/>' don't follow QName constraint. -> NSC: Prefix Declared signaled: no visible binding for prefix: "A". parser error with-state #<XML-PARSE-STATE                           :sources NIL :input #\return :token NIL :lexical-context |STag| :source #<XML-INPUT                                                                                                     @                                                                                                     #x2476ff12> :term S :non-terminal |STag| :stack NIL >. ..........


p11pass1.xml (p y) (v n): FAILED: OK/DISCREPANT: PE: the system literal contains a fragment identifier. -> WFC: [SystemLiteral] signaled: no fragment identifier permitted: "a%a&b&#0<!ELEMENT<!--<?</>?>/\\''". production failed. parser error with-state #<XML-PARSE-STATE                           :sources NIL :input #\> :token NIL :lexical-context |SystemCharData| :source #<XML-INPUT                                                                                                          @                                                                                                          #x24791caa> :term S :non-terminal |SystemLiteral| :stack NIL >.........................................................................................................................................................


p66pass1.xml (p y) (v n): FAILED: OK/DISCREPANT: IR: character is beyond implementation limit. -> WFC: Legal Character signaled: character name/code error: "x10F2ec"/#x10f2ec (not supported). parser error with-state #<XML-PARSE-STATE                           :sources NIL :input #\; :token NIL :lexical-context |Content| :source #<XML-INPUT                                                                                                   @                                                                                                   #x2490a76a> :term |xml|:/> :non-terminal |xml|:> :stack NIL >...................


#p"xmlconf:oasis;*fail*.xml" (:PASS NIL)..............................................................................................................................................


p06fail1.xml (p n) (v n): PASSED: #<DOC-NODE


                                    file://G:/Development/Source/cl-xml-0-949/Standards/XML/XMLConf/xmlconf/oasis/p06fail1.xml @


                                    #x24a9e2e2>: OK/DISCREPANT: VR: idref validity not enforced.


p08fail1.xml (p n) (v n): PASSED: #<DOC-NODE


                                    file://G:/Development/Source/cl-xml-0-949/Standards/XML/XMLConf/xmlconf/oasis/p08fail1.xml @


                                    #x24aa6f42>: OK/DISCREPANT: VR: a null name or empty set is permitted.


p08fail2.xml (p n) (v n): PASSED: #<DOC-NODE


                                    file://G:/Development/Source/cl-xml-0-949/Standards/XML/XMLConf/xmlconf/oasis/p08fail2.xml @


                                    #x24aad1c2>: OK/DISCREPANT: VR: passes when not validating...................................................


p16fail3.xml (p n) (v n): PASSED: #<DOC-NODE <no uri> @ #x24b16a2a>: OK/DISCREPANT: PE: is not present in the documentation and has a legal NCName as PiTarget............................................................................................................................................................................................................................................................................................................


#p"xmlconf:sun;not-wf;*.xml" (:PASS NIL)................................................................................................................


#p"xmlconf:sun;invalid;*.xml" (:PASS NIL :VALIDATE T)....................................................


empty.xml (p n) (v y): PASSED: #<DOC-NODE


                                 file://G:/Development/Source/cl-xml-0-949/Standards/XML/XMLConf/xmlconf/sun/invalid/empty.xml @


                                 #x25535782>: OK/DISCREPANT: VR: whitespace, comments, and processing instructions are permitted in EMPTY................


id08.xml (p n) (v y): PASSED: #<DOC-NODE


                                file://G:/Development/Source/cl-xml-0-949/Standards/XML/XMLConf/xmlconf/sun/invalid/id08.xml @


                                #x25592a1a>: OK/DISCREPANT: VR: validation does not check id cross-references.


id09.xml (p n) (v y): PASSED: #<DOC-NODE


                                file://G:/Development/Source/cl-xml-0-949/Standards/XML/XMLConf/xmlconf/sun/invalid/id09.xml @


                                #x255994ca>: OK/DISCREPANT: VR: validation does not check id cross-references.


not-sa01.xml (p n) (v y): PASSED: #<DOC-NODE


                                    file://G:/Development/Source/cl-xml-0-949/Standards/XML/XMLConf/xmlconf/sun/invalid/not-sa01.xml


                                    @ #x255a0dba>: OK/DISCREPANT: VR: standalone stipulation not enforced..


not-sa02.xml (p n) (v y): PASSED: #<DOC-NODE


                                    file://G:/Development/Source/cl-xml-0-949/Standards/XML/XMLConf/xmlconf/sun/invalid/not-sa02.xml


                                    @ #x255b7de2>: OK/DISCREPANT: VR: standalone stipulation not enforced..


not-sa03.xml (p n) (v y): PASSED: #<DOC-NODE


                                    file://G:/Development/Source/cl-xml-0-949/Standards/XML/XMLConf/xmlconf/sun/invalid/not-sa03.xml


                                    @ #x255d65da>: OK/DISCREPANT: VR: standalone stipulation not enforced..


not-sa04.xml (p n) (v y): PASSED: #<DOC-NODE


                                    file://G:/Development/Source/cl-xml-0-949/Standards/XML/XMLConf/xmlconf/sun/invalid/not-sa04.xml


                                    @ #x255ecf0a>: OK/DISCREPANT: VR: standalone stipulation not enforced..


not-sa05.xml (p n) (v y): PASSED: #<DOC-NODE


                                    file://G:/Development/Source/cl-xml-0-949/Standards/XML/XMLConf/xmlconf/sun/invalid/not-sa05.xml


                                    @ #x2560319a>: OK/DISCREPANT: VR: standalone stipulation not enforced..


not-sa06.xml (p n) (v y): PASSED: #<DOC-NODE


                                    file://G:/Development/Source/cl-xml-0-949/Standards/XML/XMLConf/xmlconf/sun/invalid/not-sa06.xml


                                    @ #x2561950a>: OK/DISCREPANT: VR: standalone stipulation not enforced..


not-sa07.xml (p n) (v y): PASSED: #<DOC-NODE


                                    file://G:/Development/Source/cl-xml-0-949/Standards/XML/XMLConf/xmlconf/sun/invalid/not-sa07.xml


                                    @ #x2562ff22>: OK/DISCREPANT: VR: standalone stipulation not enforced..


not-sa08.xml (p n) (v y): PASSED: #<DOC-NODE


                                    file://G:/Development/Source/cl-xml-0-949/Standards/XML/XMLConf/xmlconf/sun/invalid/not-sa08.xml


                                    @ #x25646bea>: OK/DISCREPANT: VR: standalone stipulation not enforced..


not-sa09.xml (p n) (v y): PASSED: #<DOC-NODE


                                    file://G:/Development/Source/cl-xml-0-949/Standards/XML/XMLConf/xmlconf/sun/invalid/not-sa09.xml


                                    @ #x2565de3a>: OK/DISCREPANT: VR: standalone stipulation not enforced..


not-sa10.xml (p n) (v y): PASSED: #<DOC-NODE


                                    file://G:/Development/Source/cl-xml-0-949/Standards/XML/XMLConf/xmlconf/sun/invalid/not-sa10.xml


                                    @ #x256745a2>: OK/DISCREPANT: VR: standalone stipulation not enforced..


not-sa11.xml (p n) (v y): PASSED: #<DOC-NODE


                                    file://G:/Development/Source/cl-xml-0-949/Standards/XML/XMLConf/xmlconf/sun/invalid/not-sa11.xml


                                    @ #x2568b35a>: OK/DISCREPANT: VR: standalone stipulation not enforced..


not-sa12.xml (p n) (v y): PASSED: #<DOC-NODE


                                    file://G:/Development/Source/cl-xml-0-949/Standards/XML/XMLConf/xmlconf/sun/invalid/not-sa12.xml


                                    @ #x256a266a>: OK/DISCREPANT: VR: standalone stipulation not enforced..


not-sa13.xml (p n) (v y): PASSED: #<DOC-NODE


                                    file://G:/Development/Source/cl-xml-0-949/Standards/XML/XMLConf/xmlconf/sun/invalid/not-sa13.xml


                                    @ #x256b909a>: OK/DISCREPANT: VR: standalone stipulation not enforced..


not-sa14.xml (p n) (v y): PASSED: #<DOC-NODE


                                    file://G:/Development/Source/cl-xml-0-949/Standards/XML/XMLConf/xmlconf/sun/invalid/not-sa14.xml


                                    @ #x256d01f2>: OK/DISCREPANT: VR: standalone stipulation not enforced....................................................


pe01.xml (p n) (v y): PASSED: #<DOC-NODE


                                file://G:/Development/Source/cl-xml-0-949/Standards/XML/XMLConf/xmlconf/sun/invalid/pe01.xml @


                                #x25a16f9a>: OK/DISCREPANT: PE: a parameter entities is not recognized in an attribute default..............


#p"xmlconf:sun;valid;*.xml" (:PASS T :VALIDATE T)......


ext01.xml (p y) (v y): FAILED: OK/DISCREPANT: PE: references a non-existent external entity. -> WFC: External Parsed Entity signaled: entity identified as (SYSTEM "null.ent" PUBLIC NIL) does not have the form of an external parsed entity: File #p"G:\\Development\\Source\\cl-xml-0-949\\Standards\\XML\\XMLConf\\xmlconf\\sun\\valid\\null.ent" does not exist. parser error with-state #<XML-PARSE-STATE                           :sources NIL :input #\space :token NIL :lexical-context |Content| :source #<XML-INPUT                                                                                                       @                                                                                                       #x25a6f03a> :term |Reference| :non-terminal |Content| :stack NIL >...........


notation01.xml (p y) (v y): FAILED: OK/DISCREPANT: VR: a notation is used prior to definition -> VC: Notation Attributes signaled: all notation names must be declared: :GIF. parser error with-state #<XML-PARSE-STATE                           :sources NIL :input #\return :token NIL :lexical-context |IntSubsetDecl| :source #<XML-INPUT                                                                                                              @                                                                                                              #x25af57a2> :term S :non-terminal |GEDecl| :stack NIL >...................................


#p"xmlconf:ibm;not-wf;*;*.xml" (:PASS NIL)


432gewf.xml (p n) (v n): PASSED: #<DOC-NODE


                                   file://G:/Development/Source/cl-xml-0-949/Standards/XML/XMLConf/xmlconf/ibm/not-wf/misc/432gewf.xml


                                   @ #x2438f9f2>: OK/DISCREPANT: PE: general entity content constraint not enforced...........................................................................................................................................................................................................................................................................................................................................................................................................................................................................................................................................................................................................................................................................................................................................................................................................................................................................................................................................................................................................................................................................................................................................................................................................................................................................................................................................................................................................................................................................................................................


#p"xmlconf:ibm;invalid;*;*.xml" (:PASS NIL :VALIDATE T)..


ibm29i01.xml (p n) (v y): PASSED: #<DOC-NODE


                                    file://G:/Development/Source/cl-xml-0-949/Standards/XML/XMLConf/xmlconf/ibm/invalid/P29/ibm29i01.xml


                                    @ #x25597892>: OK/DISCREPANT: VR: standalone stipulation not enforced..


ibm32i01.xml (p n) (v y): PASSED: #<DOC-NODE


                                    file://G:/Development/Source/cl-xml-0-949/Standards/XML/XMLConf/xmlconf/ibm/invalid/P32/ibm32i01.xml


                                    @ #x255a4b7a>: OK/DISCREPANT: VR: standalone stipulation not enforced..


ibm32i02.xml (p n) (v y): PASSED: #<DOC-NODE


                                    file://G:/Development/Source/cl-xml-0-949/Standards/XML/XMLConf/xmlconf/ibm/invalid/P32/ibm32i02.xml


                                    @ #x255af1e2>: OK/DISCREPANT: VR: standalone stipulation not enforced..


ibm32i03.xml (p n) (v y): PASSED: #<DOC-NODE


                                    file://G:/Development/Source/cl-xml-0-949/Standards/XML/XMLConf/xmlconf/ibm/invalid/P32/ibm32i03.xml


                                    @ #x255b9642>: OK/DISCREPANT: VR: standalone stipulation not enforced..


ibm32i04.xml (p n) (v y): PASSED: #<DOC-NODE


                                    file://G:/Development/Source/cl-xml-0-949/Standards/XML/XMLConf/xmlconf/ibm/invalid/P32/ibm32i04.xml


                                    @ #x255c39aa>: OK/DISCREPANT: VR: standalone stipulation not enforced................


ibm49i01.xml (p n) (v y): PASSED: #<DOC-NODE


                                    file://G:/Development/Source/cl-xml-0-949/Standards/XML/XMLConf/xmlconf/ibm/invalid/P49/ibm49i01.xml


                                    @ #x25606b12>: OK/DISCREPANT: VR: group/pe nesting not enforced...


ibm50i01.xml (p n) (v y): PASSED: #<DOC-NODE


                                    file://G:/Development/Source/cl-xml-0-949/Standards/XML/XMLConf/xmlconf/ibm/invalid/P50/ibm50i01.xml


                                    @ #x25617822>: OK/DISCREPANT: VR: group/pe nesting not enforced.


ibm51i01.xml (p n) (v y): PASSED: #<DOC-NODE


                                    file://G:/Development/Source/cl-xml-0-949/Standards/XML/XMLConf/xmlconf/ibm/invalid/P51/ibm51i01.xml


                                    @ #x256234a2>: OK/DISCREPANT: VR: group/pe nesting not enforced...............


ibm56i08.xml (p n) (v y): PASSED: #<DOC-NODE


                                    file://G:/Development/Source/cl-xml-0-949/Standards/XML/XMLConf/xmlconf/ibm/invalid/P56/ibm56i08.xml


                                    @ #x25660b12>: OK/DISCREPANT: PE: references a non-existent external entity....


ibm56i10.xml (p n) (v y): PASSED: #<DOC-NODE


                                    file://G:/Development/Source/cl-xml-0-949/Standards/XML/XMLConf/xmlconf/ibm/invalid/P56/ibm56i10.xml


                                    @ #x256774d2>: OK/DISCREPANT: VR: id reference validity is not enforced..................................................


#p"xmlconf:ibm;valid;*;*.xml" (:PASS T :VALIDATE T)..


ibm02v01.xml (p y) (v y): FAILED: OK/DISCREPANT: IR: character is beyond implementation limit at offset 281. -> XML-ERROR signaled: unsupported unicode datum: (240 144 128 ...).........................................................................................................................................................................................


ibm54v01.xml (p y) (v y): FAILED: OK/DISCREPANT: VR: a notation is used prior to definition -> VC: Notation Attributes signaled: all notation names must be declared: :|gif|. parser error with-state #<XML-PARSE-STATE                           :sources NIL :input #\return :token NIL :lexical-context |IntSubsetDecl| :source #<XML-INPUT                                                                                                              @                                                                                                              #x25a77592> :term S :non-terminal |GEDecl| :stack NIL >.............................


ibm58v01.xml (p y) (v y): FAILED: OK/DISCREPANT: PE: constraint introduced in errata. -> VC: No Duplicate Tokens signaled: The names in a single declaration must all be distinct. parser error with-state #<XML-PARSE-STATE                           :sources NIL :input |xml|:> :token NIL :lexical-context |AttDef| :source #<XML-INPUT                                                                                                      @                                                                                                      #x25b0fa42> :term REQUIRED :non-terminal |AttDef| :stack NIL >...


ibm59v01.xml (p y) (v y): FAILED: OK/DISCREPANT: PE: constraint introduced in errata. -> VC: No Duplicate Tokens signaled: The names in a single declaration must all be distinct. parser error with-state #<XML-PARSE-STATE                           :sources NIL :input |xml|:> :token NIL :lexical-context |AttDef| :source #<XML-INPUT                                                                                                      @                                                                                                      #x25b266e2> :term REQUIRED :non-terminal |AttDef| :stack NIL >.............................................


ibm66v01.xml (p y) (v y): FAILED: OK/DISCREPANT: IR: character is beyond implementation limit. -> WFC: Legal Character signaled: character name/code error: "x10000"/#x10000 (not supported). parser error with-state #<XML-PARSE-STATE                           :sources NIL :input #\; :token NIL :lexical-context |Content| :source #<XML-INPUT                                                                                                   @                                                                                                   #x2421df3a> :term |xml|:/> :non-terminal |xml|:> :stack NIL >.............................


#p"xmlconf:xmltest;not-wf;*;*.xml" (:PASS NIL)......................................................................................................................................................................


074.xml (p n) (v n): PASSED: #<DOC-NODE


                               file://G:/Development/Source/cl-xml-0-949/Standards/XML/XMLConf/xmlconf/xmltest/not-wf/sa/074.xml


                               @ #x24444c3a>: OK/DISCREPANT: VR: group/pe nesting not enforced...........................................................


104.xml (p n) (v n): PASSED: #<DOC-NODE


                               file://G:/Development/Source/cl-xml-0-949/Standards/XML/XMLConf/xmlconf/xmltest/not-wf/sa/104.xml


                               @ #x244b3fb2>: OK/DISCREPANT: VR: group/pe nesting not enforced......................


115.xml (p n) (v n): PASSED: #<DOC-NODE


                               file://G:/Development/Source/cl-xml-0-949/Standards/XML/XMLConf/xmlconf/xmltest/not-wf/sa/115.xml


                               @ #x244d99fa>: OK/DISCREPANT: PE a single character reference is well-formed....


117.xml (p n) (v n): PASSED: #<DOC-NODE


                               file://G:/Development/Source/cl-xml-0-949/Standards/XML/XMLConf/xmlconf/xmltest/not-wf/sa/117.xml


                               @ #x244e12b2>: OK/DISCREPANT: PE a single character reference is well-formed....


119.xml (p n) (v n): PASSED: #<DOC-NODE


                               file://G:/Development/Source/cl-xml-0-949/Standards/XML/XMLConf/xmlconf/xmltest/not-wf/sa/119.xml


                               @ #x244e8ef2>: OK/DISCREPANT: PE a single character reference is well-formed..


120.xml (p n) (v n): PASSED: #<DOC-NODE


                               file://G:/Development/Source/cl-xml-0-949/Standards/XML/XMLConf/xmlconf/xmltest/not-wf/sa/120.xml


                               @ #x244ed1b2>: OK/DISCREPANT: PE a single character reference is well-formed..........................................................................................................................


181.xml (p n) (v n): PASSED: #<DOC-NODE


                               file://G:/Development/Source/cl-xml-0-949/Standards/XML/XMLConf/xmlconf/xmltest/not-wf/sa/181.xml


                               @ #x245c3c1a>: OK/DISCREPANT: VR: group/pe nesting not enforced..


182.xml (p n) (v n): PASSED: #<DOC-NODE


                               file://G:/Development/Source/cl-xml-0-949/Standards/XML/XMLConf/xmlconf/xmltest/not-wf/sa/182.xml


                               @ #x245c877a>: OK/DISCREPANT: VR: group/pe nesting not enforced..........


#p"xmlconf:xmltest;invalid;*.xml" (:PASS NIL :VALIDATE T)


001.xml (p n) (v y): PASSED: #<DOC-NODE


                               file://G:/Development/Source/cl-xml-0-949/Standards/XML/XMLConf/xmlconf/xmltest/invalid/001.xml @


                               #x245e2612>: OK/DISCREPANT: VR: group/pe nesting not enforced.


002.xml (p n) (v y): PASSED: #<DOC-NODE


                               file://G:/Development/Source/cl-xml-0-949/Standards/XML/XMLConf/xmlconf/xmltest/invalid/002.xml @


                               #x245e7ffa>: OK/DISCREPANT: VR: group/pe nesting not enforced.


003.xml (p n) (v y): PASSED: #<DOC-NODE


                               file://G:/Development/Source/cl-xml-0-949/Standards/XML/XMLConf/xmlconf/xmltest/invalid/003.xml @


                               #x245ed8ca>: OK/DISCREPANT: PE: 003-2.ent is missing......


006.xml (p n) (v y): PASSED: #<DOC-NODE


                               file://G:/Development/Source/cl-xml-0-949/Standards/XML/XMLConf/xmlconf/xmltest/invalid/006.xml @


                               #x245fcbba>: OK/DISCREPANT: VR: group/pe nesting not enforced.


#p"xmlconf:xmltest;valid;*;*.xml" (:PASS T :VALIDATE T)..............


003.xml (p y) (v y): FAILED: OK/DISCREPANT: PE: 003-2.ent is missing. -> WFC: External Subset signaled: entity identified as (SYSTEM "003-1.ent" PUBLIC NIL) does not have the form of an external subset: WFC: External Subset signaled: entity identified as (SYSTEM "003-2.ent" PUBLIC NIL) does not have the form of an external subset: File #p"G:\\Development\\Source\\cl-xml-0-949\\Standards\\XML\\XMLConf\\xmlconf\\xmltest\\valid\\not-sa\\003-2.ent" does not exist. parser error with-state #<XML-PARSE-STATE                           :sources NIL :input #\space :token NIL :lexical-context |AttDef| :source #<XML-INPUT                                                                                                      @                                                                                                      #x246694fa> :term S :non-terminal S :stack NIL >. parser error with-state #<XML-PARSE-STATE                           :sources NIL :input #\space :token NIL :lexical-context |AttDef| :source #<XML-INPUT                                                                                                      @                                                                                                      #x246694fa> :term S :non-terminal S :stack NIL >.......................................................


012.xml (p y) (v y): FAILED: OK/DISCREPANT: PE: attribute name ':' is not namespace conform -> INCOMPLETE-PARSE signaled: incomplete parse. parser error with-state #<XML-PARSE-STATE                           :sources NIL :input |xml|:| | :token NIL :lexical-context |Document| :source #<XML-INPUT                                                                                                          @                                                                                                          #x24708cf2> :term |Root| :non-terminal |Prolog| :stack NIL >.........................................................................................................................


052.xml (p y) (v y): FAILED: OK/DISCREPANT: IR: character is beyond implementation limit. -> XML-ERROR signaled: unsupported unicode datum: (240 144 128 ...).......................


064.xml (p y) (v y): FAILED: OK/DISCREPANT: IR: character is beyond implementation limit. -> WFC: Legal Character signaled: character name/code error: "x10000"/#x10000 (not supported). parser error with-state #<XML-PARSE-STATE                           :sources NIL :input #\; :token NIL :lexical-context |Content| :source #<XML-INPUT                                                                                                   @                                                                                                   #x2487c5b2> :term |xml|:/> :non-terminal |xml|:> :stack NIL >.......................


076.xml (p y) (v y): FAILED: OK/DISCREPANT: VR: a notation is used prior to definition. -> VC: Notation Attributes signaled: all notation names must be declared: :|n1|. parser error with-state #<XML-PARSE-STATE                           :sources NIL :input |xml|:> :token NIL :lexical-context |AttDef| :source #<XML-INPUT                                                                                                      @                                                                                                      #x248b4cca> :term REQUIRED :non-terminal |AttDef| :stack NIL >.........................


089.xml (p y) (v y): FAILED: OK/DISCREPANT: IR: character is beyond implementation limit. -> WFC: Legal Character signaled: character name/code error: "x10000"/#x10000 (not supported). parser error with-state #<XML-PARSE-STATE                           :sources NIL :input #\; :token NIL :lexical-context |EntityData| :source #<XML-INPUT                                                                                                      @                                                                                                      #x248f5222> :term S :non-terminal |xml|:|"| :stack NIL >.


090.xml (p y) (v y): FAILED: OK/DISCREPANT: VR: a notation is used prior to definition. -> VC: Notation Attributes signaled: all notation names must be declared: :|n|. parser error with-state #<XML-PARSE-STATE                           :sources NIL :input |xml|:> :token NIL :lexical-context |AttDef| :source #<XML-INPUT                                                                                                      @                                                                                                      #x248f93aa> :term REQUIRED :non-terminal |AttDef| :stack NIL >...........................................................


; cpu time (non-gc) 50,873 msec user, 0 msec system


; cpu time (gc)     1,342 msec user, 0 msec system


; cpu time (total)  52,215 msec user, 0 msec system


; real time  52,215 msec


; space allocation:


;  1,921,491 cons cells, 15,583 symbols, 45,407,656 other bytes, 38430 static bytes


(:CASES 1812 :CONFORMANT 1749 :DISCREPANT 63 :NONCONFORMANT 0 :ERRONEOUS 0)  


(:CASES 1812 :CONFORMANT 1749 :DISCREPANT


 (63 "p04pass1.xml" "p05pass1.xml" "p11pass1.xml" "p66pass1.xml" "p06fail1.xml" "p08fail1.xml" "p08fail2.xml" "p16fail3.xml"


  "empty.xml" "id08.xml" "id09.xml" "not-sa01.xml" "not-sa02.xml" "not-sa03.xml" "not-sa04.xml" "not-sa05.xml" "not-sa06.xml"


  "not-sa07.xml" "not-sa08.xml" "not-sa09.xml" "not-sa10.xml" "not-sa11.xml" "not-sa12.xml" "not-sa13.xml" "not-sa14.xml"


  "pe01.xml" "ext01.xml" "notation01.xml" "432gewf.xml" "ibm29i01.xml" "ibm32i01.xml" "ibm32i02.xml" "ibm32i03.xml"


  "ibm32i04.xml" "ibm49i01.xml" "ibm50i01.xml" "ibm51i01.xml" "ibm56i08.xml" "ibm56i10.xml" "ibm02v01.xml" "ibm54v01.xml"


  "ibm58v01.xml" "ibm59v01.xml" "ibm66v01.xml" "074.xml" "104.xml" "115.xml" "117.xml" "119.xml" "120.xml" "181.xml" "182.xml"


  "001.xml" "002.xml" "003.xml" "006.xml" "003.xml" "012.xml" "052.xml" "064.xml" "076.xml" "089.xml" "090.xml")


 :NONCONFORMANT (0) :ERRONEOUS (0))  


;; system load time set: :XTESTS


(T T T T T T T T T T ...)


(:BASE :XTESTS)


> (dribble)
