# Supplementary material for: Visual setup of logical models of signaling and regulatory networks with ProMoT
Source: BMC Bioinformatics. 2006 Nov 17;7:506. doi: 10.1186/1471-2105-7-506 (PMC1665465; doi:10.1186/1471-2105-7-506)
Supplement: Additional File 2 — ProMoT's source. The source code of ProMoT is attached. ProMoT binaries, source, and ProMoT binaries plus all additional libraries (e.g. java) can be downloaded from ProMoT's web page (see Availability and requirements section). [file 1471-2105-7-506-S2.bz2 › Promot/xml/tests/parser/document-internal.lisp]

;;; -*- Mode: lisp; Syntax: ansi-common-lisp; Base: 10; Package: xml-parser; -*-

(in-package "XML-PARSER")

;;
;; this file demonstates simple parsing and serialization operations on immediate
;; string or model data.


;;
;; elemantary parsing:  minimal, w/o namespaces, w/ namespaces 

(document-parser "<document/>")

(flet ((parse-and-report (source)
         (format *trace-output* "~%~%source:~%~s" source)
         (handler-case (let ((result (document-parser source)))
                         (format *trace-output* "~%parsed result:~%~s" result)
                         (format *trace-output* "~%serializes as:~%" )
                         (write-node result *trace-output* :encoding :us-ascii))
           (error (condition)
                  (format *trace-output* "~%signaled error:~%~a" condition)))))
  (map nil #'parse-and-report
       (list "<document/>"
             "data:,<document/>"
             "<document att='qwer'><?pi?><!-- ... --></document>
<?pi note that a processing instruction is not <em>not</em> part of a document's
     character data. thus entities (&#63; and &#62; too) remain unexpanded.?>
<!-- comment -->"
             "<document attr='value'>content</document>"
             "<ns:document attr='value' xmlns:ns='ns1' xmlns='ns2' ns:attr='value'>asdf<element/></ns:document>"
             "file://xml/tests/xml/channel.xml"
             )))


;; an example from "electric xml":
;; the first version of the parser, working with strings, tracing, and unoptimized
;; managed at best 100 milliseconds for a single parse on a 604/200 under mcl4.2 - two orders of magnitude
;; over the quoted java times.
;; the first released version, binary-based, optimised and untraced required 40 for the
;; first call and around 21 for successive calls.

(defNamespace "http://schemas.xmlsoap.org/soap/envelope/"
  (:nicknames "soap")
  (:intern "Body" "Envelope" "encodingStyle")
  (:shadow nil))

(defParameter *exml-document*
  "<SOAP-ENV:Envelope
     xmlns:SOAP-ENV='http://schemas.xmlsoap.org/soap/envelope/'
     xmlns:xsi='http://www.w3.org/1999/XMLSchema-instance'
     xmlns:xsd='http://www.w3.org/1999/XMLSchema'>
     <SOAP-ENV:Body>
        <ns1:getRate xmlns:ns1='urn:demo1:exchange' 
           SOAP-ENV:encodingStyle='http://schemas.xmlsoap.org/soap/encoding/'>
           <country1 xsi:type='xsd:string'>USA</country1>
           <country2 xsi:type='xsd:string'>japan</country2>
        </ns1:getRate>
     </SOAP-ENV:Body>
  </SOAP-ENV:Envelope>")
(defParameter *soap-dom* (document-parser *exml-document*))

(format *trace-output* "~%~%~a~% timings:~%" *exml-document*)
(time (dotimes (x 10) (document-parser *exml-document*)))

(with-namespaces (("xmlns:ns1='urn:demo1:exchange" (:shadow nil) (:export "getRate")
                   ;(:permission :read-only)
                   ))
  (format *trace-output* "~% with prebound namespace (+/-0 for packages):~%")
  (time (dotimes (x 10) (document-parser *exml-document*))))
                  

(defParameter *exml-document/null*
  "<Envelope >
     <Body>
        <getRate xmlns:ns1='urn:demo1:exchange' 
           encodingStyle='http://schemas.xmlsoap.org/soap/encoding/'>
           <country2 type='xsd:string'>japan</country2>
        </getRate>
     </Body>
  </Envelope>")
(format *trace-output* "~%~%a document which uses the null namespace only~%~a~% timings:~%" *exml-document/null*)
(time (dotimes (x 10) (document-parser *exml-document/null*)))


;;
;; dtd qname resolution

(defParameter *dtd-document*
  "<!DOCTYPE ns:doc [
     <!ELEMENT ns:doc (a, b)>
     <!ATTLIST ns:doc xmlns:ns CDATA 'a namespace' >
     <!ELEMENT a ANY>
     <!ATTLIST a ns:att1 CDATA ' a default' >
     <!ELEMENT b ANY>
     <!ELEMENT c ANY>
     ]>
   <ns:doc>
     <a xmlns:qwerty='a namespace' qwerty:att1='explicitly'><b><c/></b></a>
     </ns:doc>")

(format *trace-output* "~%~%~a~% timings:~%" *dtd-document*)
(time (dotimes (x 10) (document-parser *dtd-document*)))
(format *trace-output* "~% serialized:~%")
(write-node (document-parser *dtd-document*) *trace-output* :encoding :us-ascii)


;;
;; define a static namespace and intern the attribute name in the static null namespace

(defNamespace "data:,lc.setf.de"
  (:nicknames "lc")
  (:export "book" "title" "author" "library" "index" "key" "isbn" "entry"))
(intern-name "isbn" "")

(defParameter *library-document*
  "<?xml version='1.0' encoding='UTF-8' ?>
<!DOCTYPE library [
  <!ELEMENT library (book*) >
  <!ELEMENT book (author, title) >
  <!ELEMENT author (#PCDATA) >
  <!ELEMENT title (#PCDATA) >
  <!ATTLIST library xmlns CDATA 'data:,lc.setf.de' >
  <!ATTLIST book isbn CDATA #REQUIRED >
  <!ENTITY isbn 'isbn:' >
  ] >
<library >
  <book isbn='&lt;0-312-85172-3&gt;'>
    <title>Aristoi</title>
    <author>Walter Jon Williams</author>
    </book>
  <book isbn='&isbn;0-812-51349-5'>
    <title>Enders Game</title>
    <author>Orson Scott Card</author>
    </book>
  <book isbn='&isbn;0-812-51349-5'>
    <title>Enders Game</title>
    <author>Orson Scott Card</author>
    </book>
  </library>")

(defParameter *library-dom* (document-parser *library-document*))

(format *trace-output* "~%~%~a~% timings:~%" *library-document*)
(time (dotimes (x 10) (document-parser *library-document*)))
(format *trace-output* "~% serialized:~%")
(write-node *library-dom* *trace-output* :encoding :us-ascii)


;;
;; simple access and construction

(defParameter *index-dom*
  (make-doc-node :root (make-elem-node :name '{lc}index
                                       :children
                                       (apply #'append
                                              (mapcar #'(lambda (book &aux (isbn (./@ book '{}isbn)))
                                                          (list
                                                           (make-elem-node
                                                            :name '{lc}entry
                                                            :attributes
                                                            (list (make-string-attr-node :name '{lc}key
                                                                                         :children (list (./-string book '{lc}title)))
                                                                  isbn))
                                                           (make-elem-node
                                                            :name '{lc}entry
                                                            :attributes
                                                            (list (make-string-attr-node :name '{lc}key
                                                                                         :children (list (./-string book '{lc}author)))
                                                                  isbn))))
                                                      (.//* *library-dom* '{lc}book))))))

(format *trace-output* "~%~% reorganized as an index model:~%")
(let ((*print-pretty* t)) (write-node *index-dom* *trace-output* :encoding :us-ascii))

(setf (prefix '{lc}index) "LC")
(format *trace-output* "~%~% serialized directly:~%")
(let ((*print-pretty* t))
  (with-output-to-string (stream)
    (with-xml-writer (stream :encoding :us-ascii)
      (xml ({lc}index ({xmlns}lc "data:,lc.setf.de"))
           (map nil #'(lambda (book &aux (isbn (./@ book '{}isbn)))
                        (xml ({lc}entry ({lc}key (./-string book '{lc}title))) isbn)
                        (xml ({lc}entry ({lc}key (./-string book '{lc}author))) isbn))
                (.//* *library-dom* '{lc}book))))))

(fresh-line *trace-output*)
(let ((document "
 <LC:index xmlns:LC='data:,lc.setf.de'>
  <LC:entry LC:key='Aristoi' isbn='0-312-85172-3' />
  <LC:entry LC:key='Walter Jon Williams' isbn='0-312-85172-3' />
  <LC:entry LC:key='Enders Game' isbn='0-812-51349-5' />
  <LC:entry LC:key='Orson Scott Card' isbn='0-812-51349-5' />
 </LC:index>"))
  (format *trace-output* "document:~%~a~%==>~%" document)
  (write-node (document-parser document) *trace-output*))


(defTests
  (nil :form (document-parser "<document />") :type doc-node)
  (nil :form (document-parser "<unbound:document />") :type |NSC: Prefix Declared|)
  (nil :form (document-parser "<!DOCTYPE document [ <!ENTITY external SYSTEM 'data:,external data'><!ELEMENT document ANY > ] > <document attr='&external;'/>")
       :type |WFC: No External Entity References|))
    

:EOF
