# Supplementary material for: Visual setup of logical models of signaling and regulatory networks with ProMoT
Source: BMC Bioinformatics. 2006 Nov 17;7:506. doi: 10.1186/1471-2105-7-506 (PMC1665465; doi:10.1186/1471-2105-7-506)
Supplement: Additional File 2 — ProMoT's source. The source code of ProMoT is attached. ProMoT binaries, source, and ProMoT binaries plus all additional libraries (e.g. java) can be downloaded from ProMoT's web page (see Availability and requirements section). [file 1471-2105-7-506-S2.bz2 › Promot/xml/tests/parser/namespaces.lisp]

;;; -*- Mode: lisp; Syntax: ansi-common-lisp; Base: 10; Package: xml-parser; -*-

(in-package "XML-PARSER")

#|
 <DOCUMENTATION>
  <DESCRIPTION>
   test for namespaces.
   see also test-validation and test-qnames
   </DESCRIPTION>
  </DOCUMENTATION>
|#


;; 
;;

(format *trace-output*
        "~%~%;; this illustrates the consequences of attempts to bind standard namespaces.~%;; 0.949 fails these tests")

(flet ((test-document (string)
         (type-of (handler-bind
                    ((error #'(lambda (condition) (return-from test-document (type-of condition))))
                     (warning #'(lambda (condition) (return-from test-document (type-of condition)))))
                    (parse-document string)))))
  (let ((xml-dtd-same "<!DOCTYPE doc [<!ELEMENT doc EMPTY ><!ELEMENT tick EMPTY><!ATTLIST tick xmlns:xml CDATA 'http://www.w3.org/XML/1998/namespace'>]> <doc></doc>")
        (xml-dtd-changed "<!DOCTYPE doc [<!ELEMENT doc EMPTY ><!ELEMENT tick EMPTY><!ATTLIST tick xmlns:xml CDATA 'http://www.w3.org/XML/0000/namespace'>]> <doc></doc>")
        (xmlns-dtd-same "<!DOCTYPE doc [<!ELEMENT doc EMPTY ><!ELEMENT tick EMPTY><!ATTLIST tick xmlns:xmlns CDATA 'http://www.w3.org/XML/1998/namespace/xmlns'>]> <doc></doc>")
        (xmlns-dtd-changed "<!DOCTYPE doc [<!ELEMENT doc EMPTY ><!ELEMENT tick EMPTY><!ATTLIST tick xmlns:xmlns CDATA 'http://www.w3.org/XML/0000/namespace'>]> <doc></doc>")
        (xml-element-same "<doc xmlns:xml='http://www.w3.org/XML/1998/namespace'/>")
        (xml-element-changed "<doc xmlns:xml='http://www.w3.org/XML/0000/namespace'/>")
        (xmlns-element-same "<doc xmlns:xmlns='http://www.w3.org/XML/1998/namespace/xmlns'/>")
        (xmlns-element-changed "<doc xmlns:xmlns='http://www.w3.org/XML/0000/namespace/xmlns'/>"))
    (defTests
      :eval-when :load
      (xparser
       (namespaces
        (dtd
         :form (list (test-document xml-dtd-same)
                     (test-document xml-dtd-changed)
                     (let ((*constant-prefix-strings* (cons "xml" *constant-prefix-strings*))) (test-document xml-dtd-same))
                     (let ((*constant-prefix-strings* (cons "xml" *constant-prefix-strings*))) (test-document xml-dtd-changed))
                     (test-document xmlns-dtd-same)
                     (test-document xmlns-dtd-changed)
                     (let ((*unbindable-prefix-strings* nil)) (test-document xmlns-dtd-same))
                     (let ((*unbindable-prefix-strings* nil)) (test-document xmlns-dtd-changed))
                     (test-document xml-element-same)
                     (test-document xml-element-changed)
                     (let ((*constant-prefix-strings* (cons "xml" *constant-prefix-strings*))) (test-document xml-element-same))
                     (let ((*constant-prefix-strings* (cons "xml" *constant-prefix-strings*))) (test-document xml-element-changed))
                     ;; by default xmlns is specified unbindable
                     (test-document xmlns-element-same)
                     (test-document xmlns-element-changed)
                     (let ((*unbindable-prefix-strings* nil)) (test-document xmlns-element-same))
                     (let ((|REC-xml-names-19990114.NSC: Prefix Immutable| nil)) (test-document xmlns-element-same))
                     (let ((|REC-xml-names-19990114.NSC: Prefix Immutable| nil)) (test-document xmlns-element-changed)))
         :value '(doc-node doc-node doc-node
                  |NSC: Prefix Immutable| |NSC: Prefix Immutable| |NSC: Prefix Immutable|
                  doc-node doc-node

                  doc-node doc-node doc-node
                  |NSC: Prefix Immutable| |NSC: Prefix Immutable| |NSC: Prefix Immutable|
                  doc-node doc-node doc-node)
         :verbose nil))))))

;(parse-document "<!DOCTYPE doc [<!ELEMENT doc EMPTY ><!ELEMENT tick EMPTY><!ATTLIST tick xmlns:xml CDATA 'http://www.w3.org/XML/0000/namespace'>]> <doc></doc>")
;(let ((*constant-prefix-strings* (cons "xml" *constant-prefix-strings*))) (parse-document "<!DOCTYPE doc [<!ELEMENT doc EMPTY ><!ELEMENT tick EMPTY><!ATTLIST tick xmlns:xml CDATA 'http://www.w3.org/XML/0000/namespace'>]> <doc></doc>"))
;(let ((|REC-xml-names-19990114.NSC: Prefix Immutable| nil)) (parse-document "<doc xmlns:xmlns='http://www.w3.org/XML/0000/namespace/xmlns'/>"))

:EOF
