# Supplementary material for: Visual setup of logical models of signaling and regulatory networks with ProMoT
Source: BMC Bioinformatics. 2006 Nov 17;7:506. doi: 10.1186/1471-2105-7-506 (PMC1665465; doi:10.1186/1471-2105-7-506)
Supplement: Additional File 2 — ProMoT's source. The source code of ProMoT is attached. ProMoT binaries, source, and ProMoT binaries plus all additional libraries (e.g. java) can be downloaded from ProMoT's web page (see Availability and requirements section). [file 1471-2105-7-506-S2.bz2 › Promot/xml/tests/parser/document-specialized.lisp]

;;; -*- Mode: lisp; Syntax: ansi-common-lisp; Base: 10; Package: xml-parser; -*-

(in-package "XML-PARSER")


;;
;; this file demonstates parsing with specialized dom instances.


;;
;;
;; if there is an appropriate class declared for the tag name, it will be used to
;; instantiate

(defClass |envelope| (abstract-elem-node)
  ((plist)))
(defMethod initialize-instance :after ((instance |envelope|) &rest initargs &key &allow-other-keys)
  (setf (slot-value instance 'plist) initargs))

(defMethod name ((instance |envelope|))
  (with-slots (plist) instance (getf plist :name)))
(defMethod def ((instance |envelope|)) nil)
(defMethod parent ((instance |envelope|))
  (with-slots (plist) instance (getf plist :parent)))
(defMethod children ((instance |envelope|))
  (with-slots (plist) instance (getf plist :children)))
(defMethod (setf children) (children (instance |envelope|))
  (with-slots (plist) instance (setf (getf plist :children) children)))
(defMethod attributes ((instance |envelope|))
  (with-slots (plist) instance (getf plist :attributes)))
(defMethod (setf attributes) ((attributes list) (instance |envelope|))
  (with-slots (plist) instance (setf (getf plist :attributes) attributes)))
(defMethod namespaces ((instance |envelope|))
  (with-slots (plist) instance (getf plist :namespaces)))
(defMethod (setf namespaces) ((namespaces list) (instance |envelope|))
  (with-slots (plist) instance (setf (getf plist :namespaces) namespaces)))

;; in the first case, there is no definition
(let ((*specialize-elem-node* t))
  (describe (document-parser "<envelope>asd<f/></envelope>")))

;; in this second case, there is
(let* ((*specialize-elem-node* t)
       (document (document-parser "<!DOCTYPE envelope [<!ELEMENT envelope ANY><!ATTLIST envelope xmlns CDATA 'XML-PARSER'>]>
    <envelope xmlns='XML-PARSER'>asd<f/></envelope>")))
  (describe document)
  (write-node document *trace-output*))

:EOF
