# Supplementary material for: Visual setup of logical models of signaling and regulatory networks with ProMoT
Source: BMC Bioinformatics. 2006 Nov 17;7:506. doi: 10.1186/1471-2105-7-506 (PMC1665465; doi:10.1186/1471-2105-7-506)
Supplement: Additional File 2 — ProMoT's source. The source code of ProMoT is attached. ProMoT binaries, source, and ProMoT binaries plus all additional libraries (e.g. java) can be downloaded from ProMoT's web page (see Availability and requirements section). [file 1471-2105-7-506-S2.bz2 › Promot/xml/tests/parser/document-external.lisp]

;;; -*- Mode: lisp; Syntax: ansi-common-lisp; Base: 10; Package: xml-parser; -*-

(in-package "XML-PARSER")


;;
;; this file demonstates simple parsing and serialization operations on external
;; document sources which are identified by pathname, http url, and file url.

(defParameter *external-dom* nil)
(defParameter *serialized-p-default* t) ; (setq *serialized-p-default* nil)
(defParameter *time-p-default* nil)

(format *trace-output* "~%~%various examples parsing and serializing documents from external sources:~%")
        
(flet ((parse-and-report (source &rest args &key (serialize-p *serialized-p-default*) trace-p (reduce-p t) (time-p *time-p-default*)
                                 encoding)
         (format *trace-output* "~%~%;; source: ~@[~s~]~%~s" args source)
         (handler-case
           (handler-bind  ((continuable-error
                            #'(lambda (condition)
                                (format *trace-output* "continuable condition ignored: ~a."
                                        condition)
                                (continue condition))))
             (setq * nil)               ; clear last value otherwise it may hold too much memory
             (let ((result (if time-p
                             (time (apply #'document-parser source :trace trace-p :reduce reduce-p
                                          (when encoding (list :encoding encoding))))
                             (apply #'document-parser source :trace trace-p :reduce reduce-p
                                    (when encoding (list :encoding encoding))))))
               (format *trace-output* "~%;; parsed result:~%~s" result)
               (describe result)
               (when serialize-p
                 (format *trace-output* "~%;; serializes as:~%" )
                 (write-node result *trace-output* :encoding :us-ascii))))
           (error (condition)
                  (format *trace-output* "~%;* signaled error:~%~a" condition)))))
  "parse and report result for external document sources.
   note that the file url form permits logical hosts in the initial position."
  (map nil #'(lambda (args) (if (consp args) (apply #'parse-and-report args) (parse-and-report args)))
       '((#P"xml:Tests;xml;channel.xml"  :serialize-p nil)
         "file://xml/Tests/xml/channel.xml"
         #P"xml:Tests;xml;email.xml"
         #P"xml:Tests;xml;lisp.xml"
         #P"xml:Tests;xml;real-mini-aleph-het.xml"
         ; resuires a remote connection
         ; "http://www.w3.org/TR/2000/REC-xml-20001006.xml"
         ; requires a local http server
         ("http://localhost/standards/XML/REC-xml-20001006.xml" :serialize-p nil)
         (#P"xml:standards;XML;REC-xml-20001006.xml" :serialize-p nil)
         ("file://xml/standards/XML/REC-xml-20001006.xml" :serialize-p nil)
         (#P"xml:standards;XML;W3CSchema;XMLSchema.xsd" :serialize-p nil)

         ;; xml benchmark timings.
         ;; see http://www.xml.com/pub/a/Benchmark/article.html http://www.xml.com/Benchmark/xmlbench.tar.gz
         ;; note that the larger documents are several megabytes and take roughly three times as much memory as
         ;; the initial encoded length, which means this will need about 15M worth of heap to run all examples.
         (#P"xml:standards;XML;XMLConf;xmlbench;Benchmark;Data;REC.xml" :reduce-p nil :time-p t :encoding :iso-8859-1 :serialize-p nil)
         (#P"xml:standards;XML;XMLConf;xmlbench;Benchmark;Data;REC.xml" :reduce-p t :time-p t :serialize-p nil)
         (#P"xml:standards;XML;XMLConf;xmlbench;Benchmark;Data;chrmed.xml" :reduce-p nil :time-p t :serialize-p nil)
         (#P"xml:standards;XML;XMLConf;xmlbench;Benchmark;Data;chrmed.xml" :reduce-p t :time-p t :serialize-p nil)
         (#P"xml:standards;XML;XMLConf;xmlbench;Benchmark;Data;med.xml" :reduce-p nil :time-p t :encoding :iso-8859-1 :serialize-p nil)
         (#P"xml:standards;XML;XMLConf;xmlbench;Benchmark;Data;med.xml" :reduce-p t :time-p t :serialize-p nil)
         ;; 14,365 milliseconds 604/200 mcl4.2
         (#P"xml:standards;XML;XMLConf;xmlbench;Benchmark;Data;chrbig.xml" :reduce-p nil :time-p t :serialize-p nil)
         ;; 12,959 milliseconds 604/200 mcl4.2
         (#P"xml:standards;XML;XMLConf;xmlbench;Benchmark;Data;chrbig.xml" :reduce-p t :time-p t :serialize-p nil)
         ;; 190,737 - 21,178 milliseconds 604/200 mcl4.2
         (#P"xml:standards;XML;XMLConf;xmlbench;Benchmark;Data;big.xml" :reduce-p nil :time-p t :encoding :iso-8859-1 :serialize-p nil)
         ;; based on before/after gc 14664K for the 4.8M file
         (#P"xml:standards;XML;XMLConf;xmlbench;Benchmark;Data;big.xml" :reduce-p t :time-p t :serialize-p nil)
         ; would be interesting, but won't work as it does not handle the dtd
         ; (#P"xml:standards;XML;XMLConf;xmlbench;Benchmark;Data;big.xml" :reduce-p 'cons :time-p t  :encoding :iso-8859-1 :serialize-p nil)
         )))

;;(document-parser #P"xml:standards;XML;W3CSchema;XMLSchema.xsd")
;;(document-parser #P"xml:Tests;xml;lisp.xml")
;;(document-parser #P"xml:standards;XML;XMLConf;xmlbench;Benchmark;Data;big.xml"))

;; schema document components are parsed as part of the larger document, but
;; could also be parsed as external subsets
;; "xml:standards;XML;W3CSchema;XMLSchema.dtd"
;; "xml:standards;XML;W3CSchema;datatypes.dtd"
;;
;; (inspect (stream->vector #P"xml:Tests;xml;real-mini-aleph-het.xml"))

;; alternative settings:
;; first, without either reduction or namespaces. the result is the production id
;; one would need to specialize the reduction context instances and generate results from constructor calls
;; see "xml:code;xparser;xml-constructors.lisp"

(handler-bind  ((xqdm::namespace-condition
                 #'(lambda (condition)
                     (format *trace-output* "expected condition ignored: ~a."
                             condition)
                     (continue condition))))
  (let ((xutils::|REC-xml-names-19990114| nil))
    (time (setq *external-dom* (document-parser "file://xml/standards/xml/rec-xml-20001006.xml"
                                                :trace nil :reduce nil
                                                ;; where reduction is disabled, the declared encoding must be correct
                                                :encoding :ISO-8859-1))))
  ;; 8,015 milliseconds
  (let ((xutils::|REC-xml-names-19990114| nil))
    (time (setq *external-dom* (document-parser "file://xml/standards/XML/REC-xml-20001006.xml"
                                                :trace nil :reduce t))))
  
  ;; 17,519 milliseconds 604/200 mcl4.2
  ;; 2,106 milliseconds G4/1.25 mcl5.0
  (time (setq *external-dom* (document-parser "file://xml/standards/XML/REC-xml-20001006.xml"
                                              :trace nil :reduce t))))

(format *trace-output*
        ";;~%;;  an exmample from xhtml modularization:
;;  nothing special is needed for the entity-based identifier generation,
;;  but the dtd has no danespace declarations, which means that the definition is recognized as a homograph:~%~s~% ==>~%"
        (setq *external-dom*
              (document-parser #P"xml:standards;XML;XHTML-MODULAR;examples;inventory.xml" :trace nil)))
(describe *external-dom*)
(write-node *external-dom* *trace-output*)


(format *trace-output*
        "the dtd itself can also be loaded, so long as one observes the entity dependancies:~%~s~% ==>~%"
        (setq *external-dom*
              (document-parser #P"xml:standards;XML;XHTML-MODULAR;examples;inventory-1.dtd"
                               :start-name '|ExtSubset|)))
(describe *external-dom*)

;; macbeth.xml in the 1999 version, approximately 160Kbytes
;; 8.031, 7.644, 7.521 seconds 604/200 mcl4.2
(format *trace-output*
        "the macbeth example loaded both as an instacne model and as an s-expression model:~%~s~% ==>~%"
        (setq *external-dom*
              (time (document-parser #p"xml:standards;XML;XMLConf;macbeth.xml"))))
(describe *external-dom*)

(let ((*print-length* 5) (*print-level* 8))
  (format *trace-output*
          "~%;; when :reduce is CONS, reduction is to an s-expression representation of the parse tree.
;; the tags are taken from the bnf grammar.
;; the order within a given production is alphabetical.
;; sequence values appear as an untagged list:~%~:W"
          (setq *external-dom*
                (time (document-parser #p"xml:standards;XML;XMLConf;macbeth.xml" :reduce 'cons))))
  (describe *external-dom*))


:EOF
