# Supplementary material for: Visual setup of logical models of signaling and regulatory networks with ProMoT
Source: BMC Bioinformatics. 2006 Nov 17;7:506. doi: 10.1186/1471-2105-7-506 (PMC1665465; doi:10.1186/1471-2105-7-506)
Supplement: Additional File 2 — ProMoT's source. The source code of ProMoT is attached. ProMoT binaries, source, and ProMoT binaries plus all additional libraries (e.g. java) can be downloaded from ProMoT's web page (see Availability and requirements section). [file 1471-2105-7-506-S2.bz2 › Promot/xml/tests/parser/bom.lisp]

;;; -*- Mode: lisp; Syntax: ansi-common-lisp; Base: 10; Package: xml-parser; -*-

(in-package "XML-PARSER")

#|
<DOCUMENTATION>
 <DESCRIPTION>
  an xml-dev posting april 2001 rasied the question as to which BOMs were
  recognized. of the test cases, one is unambiguously invalid (with ent2x.ent).
  that one causes an well-formednes exception. the others all parse.
  <DESCRIPTION>
 </DOCUMENTATION>
|#


;; 20010915 0.913

(pprint
 (mapcar #'(lambda (path)
             (handler-case
               (let* ((document (document-parser path))
                      (x (find-def-general-entity '{}x document :if-does-not-exist nil)))
                 ; (inspect document)
                 (list path document (encoding document)
                       (when x (encoding x))))
               (condition (condition)
                          (princ condition)
                          (list path condition))))
         (directory #p"xml:standards;XML;XMLConf;bomtest;*.xml")))

#|
;; to examine the file contents

(defMethod stream->vector ((stream stream)
                           &aux (buffer (make-array 0 :element-type 'cons
                                                    :adjustable t
                                                    :fill-pointer 0))
                           byte)
  (loop (unless (setf byte (read-byte stream nil nil))
          (return buffer))
        (vector-push-extend (cons byte (code-char byte)) buffer)))
(defMethod stream->vector ((pathname pathname))
  (with-open-file (stream pathname :direction :input :element-type '(unsigned-byte 8))
    (stream->vector stream)))

(document-parser #P"www:Dokumente:Standards:XML:XMLConf:bomtest:ent2x.xml")

(let ((*print-base* 16))
  (print (stream->vector #P"www:Dokumente:Standards:XML:XMLConf:bomtest:ent2x.ent")))

|#

:EOF
