# Supplementary material for: Visual setup of logical models of signaling and regulatory networks with ProMoT
Source: BMC Bioinformatics. 2006 Nov 17;7:506. doi: 10.1186/1471-2105-7-506 (PMC1665465; doi:10.1186/1471-2105-7-506)
Supplement: Additional File 2 — ProMoT's source. The source code of ProMoT is attached. ProMoT binaries, source, and ProMoT binaries plus all additional libraries (e.g. java) can be downloaded from ProMoT's web page (see Availability and requirements section). [file 1471-2105-7-506-S2.bz2 › Promot/xml/tests/parser/validation.lisp]

;;; -*- Mode: lisp; Syntax: ansi-common-lisp; Base: 10; Package: xml-parser; -*-

(in-package "XML-PARSER")

#|
 <DOCUMENTATION>
  <DESCRIPTION>
   examples for element/default value agreement for attributes and namespace declarations.
   they demonstrate the cases where agreement is required and the consequences in cases where
   disagreements are accommodated.
   </DESCRIPTION>
  <CHRONOLOGY>
   <DELTA DATE='20030326' VERSION='0.949'>enumerated possible cases
   </CHRONOLOGY>
  </DOCUMENTATION>
|#


;;
;; namespace agreement

(format *trace-output*
        "~%~%;;
;; examples which demonstrate the difference between a namespace default and
;; a fixed attribute default: where the former differ, the parse may
;; fail independant of validation while in the latter case, it fails under
;; validation only.~%")


(format *trace-output*
        "~%~%;;~%;; namespace declarations (-validation): element = x /= default = y ==> error:~%")
(handler-case (write-node
               (parse-document "<!DOCTYPE palimpest [
<!ELEMENT palimpest EMPTY>
<!ATTLIST palimpest
    xmlns CDATA #FIXED 'http://java.sun.com/historical'
    >
    <!-- tests the 'ns attribute default' vc -->
]>
<palimpest xmlns='http://over.the.rainbow.com/somewhere'/>"
                :validate nil)
               *trace-output*)
  (namespace-error  (condition)
                     (format *trace-output* "~%as expected: ~a~%" condition))
  (error (condition)
         (warn "unexpected parse error: ~a" condition)))


(format *trace-output*
        "~%~%;;~%;; namespace declarations (-validation): element = x == default = x ==> ok:~%")
(handler-case (write-node
               (parse-document "<!DOCTYPE palimpest [
<!ELEMENT palimpest EMPTY>
<!ATTLIST palimpest
    xmlns CDATA #FIXED 'http://over.the.rainbow.com/somewhere'
    >
    <!-- tests the 'ns attribute default' vc -->
]>
<palimpest xmlns='http://over.the.rainbow.com/somewhere'/>"
                :validate nil)
               *trace-output*)
  (error (condition)
         (warn "unexpected parse error: ~a" condition)))

(format *trace-output*
        "~%~%;;~%;; namespace declarations (-validation): element = x /= default = nil ==> ok:~%")

(handler-case (write-node
               (parse-document "<!DOCTYPE palimpest [
<!ELEMENT palimpest EMPTY>
<!ATTLIST palimpest
    >
    <!-- tests the 'ns attribute default' vc -->
]>
<palimpest xmlns='http://over.the.rainbow.com/somewhere'/>"
                :validate nil)
               *trace-output*)
  (namespace-error  (condition)
                     (format *trace-output* "~%as expected: ~a~%" condition))
  (error (condition)
         (warn "unexpected parse error: ~a" condition)))


(format *trace-output*
        "~%~%;;~%;; namespace declarations (-validation): element = nil == default = x ==> ok:~%")

(handler-case (write-node
               (parse-document "<!DOCTYPE palimpest [
<!ELEMENT palimpest EMPTY>
<!ATTLIST palimpest
    xmlns CDATA #FIXED 'http://over.the.rainbow.com/somewhere'
    >
    <!-- tests the 'ns attribute default' vc -->
]>
<palimpest />"
                :validate nil)
               *trace-output*)
  (error (condition)
         (warn "unexpected parse error: ~a" condition)))


(format *trace-output*
        "~%~%;;~%;; namespace declarations (-validation): element = nil == default = nil ==> ok:~%")

(handler-case (write-node
               (parse-document "<!DOCTYPE palimpest [
<!ELEMENT palimpest EMPTY>
<!ATTLIST palimpest
    >
    <!-- tests the 'ns attribute default' vc -->
]>
<palimpest />"
                :validate nil)
               *trace-output*)
  (error (condition)
         (warn "unexpected parse error: ~a" condition)))


;;
;; fixed attribute default value agreement

(format *trace-output*
        "~%~%;;~%;; attributes (+validation): element = x /= default = y ==> error:~%")
(handler-case
  (handler-bind
    ((validity-cerror #'(lambda (condition)
                          (format *trace-output* "~%as expected: ~a~%" condition)
                          (continue))))
    (write-node
     (parse-document "<!DOCTYPE palimpest [
<!ELEMENT palimpest EMPTY>
<!ATTLIST palimpest
    attr CDATA #FIXED 'http://java.sun.com/historical'
    >
    <!-- tests the 'fixed attribute default' vc -->
]>
<palimpest attr='http://over.the.rainbow.com/somewhere'/>"
                     :validate t)
     *trace-output*))
  (error (condition)
         (warn "unexpected parse error: ~a" condition)))


(format *trace-output*
        "~%~%;;~%;; attributes (-validation): element = x /= default = y ==> ok:~%")
(handler-case
  (write-node
   (parse-document "<!DOCTYPE palimpest [
<!ELEMENT palimpest EMPTY>
<!ATTLIST palimpest
    attr CDATA #FIXED 'http://java.sun.com/historical'
    >
    <!-- tests the 'fixed attribute default' vc -->
]>
<palimpest attr='http://over.the.rainbow.com/somewhere'/>"
                   :validate nil)
   *trace-output*)
  (error (condition)
         (warn "unexpected parse error: ~a" condition)))


(format *trace-output*
        "~%~%;;~%;; attributes (+validation): element = x == default = y ==> ok:~%")
(handler-case
  (handler-bind
    ((validity-cerror #'(lambda (condition)
                          (format *trace-output* "~%as expected: ~a~%" condition)
                          (continue))))
    (write-node
     (parse-document "<!DOCTYPE palimpest [
<!ELEMENT palimpest EMPTY>
<!ATTLIST palimpest
    attr CDATA #FIXED 'http://java.sun.com/historical'
    >
    <!-- tests the 'fixed attribute default' vc -->
]>
<palimpest attr='http://java.sun.com/historical'/>"
                     :validate t)
     *trace-output*))
  (error (condition)
         (warn "unexpected parse error: ~a" condition)))


(format *trace-output*
        "~%~%;;~%;; attributes (-validation): element = x == default = y ==> ok:~%")
(handler-case
  (write-node
   (parse-document "<!DOCTYPE palimpest [
<!ELEMENT palimpest EMPTY>
<!ATTLIST palimpest
    attr CDATA #FIXED 'http://java.sun.com/historical'
    >
    <!-- tests the 'fixed attribute default' vc -->
]>
<palimpest attr='http://java.sun.com/historical'/>"
                   :validate nil)
   *trace-output*)
  (error (condition)
         (warn "unexpected parse error: ~a" condition)))


:EOF
