# Supplementary material for: Visual setup of logical models of signaling and regulatory networks with ProMoT
Source: BMC Bioinformatics. 2006 Nov 17;7:506. doi: 10.1186/1471-2105-7-506 (PMC1665465; doi:10.1186/1471-2105-7-506)
Supplement: Additional File 2 — ProMoT's source. The source code of ProMoT is attached. ProMoT binaries, source, and ProMoT binaries plus all additional libraries (e.g. java) can be downloaded from ProMoT's web page (see Availability and requirements section). [file 1471-2105-7-506-S2.bz2 › Promot/xml/tests/xquery/1-4-R/Q5.xql]

<result>

  {

        FOR $seller IN document("users.xml")//user_tuple,

            $buyer IN  document("users.xml")//user_tuple,

            $item IN  document("items.xml")//item_tuple,

            $highbid IN  document("bids.xml")//bid_tuple

        WHERE $seller/name = "Tom Jones" 

          AND $seller/userid = $item/offered_by 

          AND contains($item/description, "Bicycle") 

          AND $item/itemno = $highbid/itemno 

          AND $highbid/userid = $buyer/userid 

          AND $highbid/bid = max(document("bids.xml")//bid_tuple [itemno = $item/itemno]/bid)

        RETURN

                <jones_bike>

                        { $item/itemno }

                        { $item/description }

                        <high_bid>{ $highbid/bid }</high_bid>

                        <high_bidder>{ $buyer/name }</high_bidder>

                </jones_bike>

        SORTBY(itemno)

  }

</result>
